# Supplementary material for: Transcriptome Analysis Reveals a Comprehensive Virus Resistance Response Mechanism in Pecan Infected by a Novel Badnavirus Pecan Virus
Source: Int J Mol Sci. 2022 Nov 5;23(21):13576. doi: 10.3390/ijms232113576 (PMC9655656; doi:10.3390/ijms232113576)
Supplement: Supplementary file 1 [file ijms-23-13576-s001.zip]

Archive with 23 entries (23 files):
- Figure S1,S2,S3,S4.pdf
- Table S1. Statistical table of assembly unmapped sRNAs.xlsx
- Table S10. KEGG pathways enrichment analysis .xlsx
- Table S11. KEGG pathways enrichment analysis..xlsx
- Table S12.  DEGs associated with the plant-pathogen  .xlsx
- Table S13. Differentially expression genes of R.xlsx
- Table S14 . Differential expression genes of .xlsx
- Table S15 . DEGs associated with the plant hormone .xlsx
- Table S16. DEGs of AUX biosynthesis..xlsx
- Table S17. DEGs of Linolenic acid metabolism ..xlsx
- Table S18. DEGs of fatty acid biosynthesis.xlsx
- Table S19. DEGs of starch and sucrose ..xlsx
- Table S2. The assembled contigs sequences.xls
- Table S20. DEGs of ribosome pathway.xlsx
- Table S21. DEGs of ribosome biogenesis..xlsx
- Table S22.xlsx
- Table S3. Virus-related contigs .xlsx
- Table S4. Virus effectiveness assessment.xlsx
- Table S5. Summary of RNA sequencing  .xlsx
- Table S6.  Information statistics of genes .xlsx
- Table S7.  33050 identified genes expressions s.xlsx
- Table S8.  Differentially expression genes .xlsx
- Table S9. Gene ontology (GO) functional ..xlsx
