# Supplementary material for: Transcriptome Analysis Reveals a Comprehensive Virus Resistance Response Mechanism in Pecan Infected by a Novel Badnavirus Pecan Virus
Source: Int J Mol Sci. 2022 Nov 5;23(21):13576. doi: 10.3390/ijms232113576 (PMC9655656; doi:10.3390/ijms232113576)
Supplement: Supplementary file 1 [file ijms-23-13576-s001.zip › Table S1. Statistical table of assembly unmapped sRNAs.xlsx]

## Sheet: Sheet1
Table S1 . Statistical table of assembly unmapped sRNAs
Statistics:	Contig
Total Number (#):	256
Total length (bp):	16900
Gap(N)(bp):	0
Average Length (bp):	66.02
N50 Length (bp):	63
N90 Length (bp):	52
Maximum Length (bp):	165
Minimum Length (bp):	33
GC content :	0.5266
