# Supplementary material for: Transcriptome Analysis Reveals a Comprehensive Virus Resistance Response Mechanism in Pecan Infected by a Novel Badnavirus Pecan Virus
Source: Int J Mol Sci. 2022 Nov 5;23(21):13576. doi: 10.3390/ijms232113576 (PMC9655656; doi:10.3390/ijms232113576)
Supplement: Supplementary file 1 [file ijms-23-13576-s001.zip › Table S10. KEGG pathways enrichment analysis .xlsx]

## Sheet: Sheet1
Table S10. KEGG pathways enrichment analysis of differentially expressed genes in PMV-infected plant leaves versus non-infected plant leaves
Serial number	Pathway	DEGs	Up	Down	P-value	Q-value	Pathway ID
CK-vs-ML (553)
1	Plant-pathogen interaction	70	19	51	0.000405801	0.0470729	ko04626
2	MAPK signaling pathway - plant	30	10	20	0.00463638	0.181065	ko04016
3	Homologous recombination	10	1	9	0.00468272	0.181065	ko03440
4	DNA replication	9	0	9	0.0159276	0.413398	ko03030
5	Fatty acid elongation	11	5	6	0.0178189	0.413398	ko00062
6	Carotenoid biosynthesis	9	6	3	0.0282093	0.545379	ko00906
7	Biosynthesis of secondary metabolites	145	51	94	0.042864	0.684499	ko01110
8	Phenylalanine, tyrosine and tryptophan biosynthesis	11	1	10	0.0528402	0.684499	ko00400
9	Pyruvate metabolism	14	8	6	0.0531077	0.684499	ko00620
10	Ribosome	40	4	36	0.0632479	0.733675	ko03010
11	Nicotinate and nicotinamide metabolism	5	4	1	0.0732285	0.772228	ko00760
12	Galactose metabolism	11	6	5	0.0878173	0.805037	ko00052
13	Pentose and glucuronate interconversions	15	6	9	0.110567	0.805037	ko00040
14	Propanoate metabolism	7	4	3	0.113532	0.805037	ko00640
15	Brassinosteroid biosynthesis	3	0	3	0.121354	0.805037	ko00905
16	Glucosinolate biosynthesis	3	1	2	0.121354	0.805037	ko00966
17	Starch and sucrose metabolism	19	8	11	0.123173	0.805037	ko00500
18	Diterpenoid biosynthesis	5	1	4	0.12492	0.805037	ko00904
19	Plant hormone signal transduction	33	9	24	0.135599	0.827869	ko04075
20	beta-Alanine metabolism	8	3	5	0.148554	0.859695	ko00410
CK-vs-G1 (213)
1	Plant-pathogen interaction	32	7	25	0.00134731	0.0976956	ko04626
2	Riboflavin metabolism	4	3	1	0.00232609	0.0976956	ko00740
3	Carotenoid biosynthesis	6	5	1	0.00666906	0.155081	ko00906
4	Flavonoid biosynthesis	9	1	8	0.00738479	0.155081	ko00941
5	Nicotinate and nicotinamide metabolism	4	2	2	0.0105324	0.176944	ko00760
6	Homologous recombination	5	1	4	0.0200111	0.280156	ko03440
7	Phenylpropanoid biosynthesis	13	6	7	0.0368122	0.420553	ko00940
8	Phenylalanine metabolism	6	3	3	0.0482782	0.420553	ko00360
9	Glycosylphosphatidylinositol(GPI)-anchor biosynthesis	5	2	3	0.0500658	0.420553	ko00563
10	ABC transporters	5	3	2	0.0500658	0.420553	ko02010
11	Cyanoamino acid metabolism	5	3	2	0.0567557	0.433407	ko00460
12	Stilbenoid, diarylheptanoid and gingerol biosynthesis	4	1	3	0.0749656	0.524759	ko00945
13	Vitamin B6 metabolism	2	2	0	0.0828385	0.535264	ko00750
14	Plant hormone signal transduction	15	9	6	0.102087	0.612523	ko04075
15	Metabolic pathways	96	43	53	0.114127	0.63911	ko01100
16	Terpenoid backbone biosynthesis	4	3	1	0.158987	0.762657	ko00900
17	Glycerolipid metabolism	5	4	1	0.161028	0.762657	ko00561
18	Biosynthesis of secondary metabolites	56	25	31	0.163427	0.762657	ko01110
19	Butanoate metabolism	2	2	0	0.18048	0.797912	ko00650
20	Sesquiterpenoid and triterpenoid biosynthesis	3	2	1	0.22015	0.901165	ko00909
CK-vs-G2 (767)
1	Ribosome	72	0	72	1.34949e-06	0.000168686	ko03010
2	ABC transporters	14	5	9	0.00661041	0.34908	ko02010
3	Fatty acid biosynthesis	14	0	14	0.00954713	0.34908	ko00061
4	Fatty acid elongation	14	3	11	0.0134183	0.34908	ko00062
5	Cutin, suberine and wax biosynthesis	9	1	8	0.0139632	0.34908	ko00073
6	Nicotinate and nicotinamide metabolism	7	5	2	0.0268177	0.558702	ko00760
7	Fatty acid metabolism	18	2	16	0.0436135	0.610126	ko01212
8	Plant-pathogen interaction	79	20	59	0.0514329	0.610126	ko04626
9	Riboflavin metabolism	5	3	2	0.0527855	0.610126	ko00740
10	Pyruvate metabolism	18	6	12	0.0531036	0.610126	ko00620
11	Pentose and glucuronate interconversions	21	8	13	0.0536911	0.610126	ko00040
12	Vitamin B6 metabolism	4	2	2	0.0751785	0.704174	ko00750
13	Brassinosteroid biosynthesis	4	0	4	0.0751785	0.704174	ko00905
14	Amino sugar and nucleotide sugar metabolism	29	6	23	0.0788675	0.704174	ko00520
15	Homologous recombination	9	1	8	0.106138	0.884481	ko03440
16	Glycine, serine and threonine metabolism	12	4	8	0.132975	0.999987	ko00260
17	Biotin metabolism	6	0	6	0.159409	0.999987	ko00780
18	Biosynthesis of secondary metabolites	189	49	140	0.170113	0.999987	ko01110
19	Ascorbate and aldarate metabolism	12	5	7	0.184838	0.999987	ko00053
20	Phenylalanine, tyrosine and tryptophan biosynthesis	12	0	12	0.184838	0.999987	ko00400
CK-vs-G3 (875)
1	Biosynthesis of secondary metabolites	236	73	163	0.00153298	0.17739	ko01110
2	Ribosome	66	1	65	0.0052503	0.17739	ko03010
3	MAPK signaling pathway - plant	42	18	24	0.00657084	0.17739	ko04016
4	Amino sugar and nucleotide sugar metabolism	37	10	27	0.00724936	0.17739	ko00520
5	Glycine, serine and threonine metabolism	17	5	12	0.00789301	0.17739	ko00260
6	ABC transporters	15	7	8	0.00838062	0.17739	ko02010
7	Diterpenoid biosynthesis	9	0	9	0.0121915	0.221189	ko00904
8	Plant-pathogen interaction	93	35	58	0.0141766	0.225053	ko04626
9	Fatty acid elongation	15	3	12	0.0176272	0.248739	ko00062
10	Brassinosteroid biosynthesis	5	1	4	0.0251085	0.318878	ko00905
11	Starch and sucrose metabolism	31	11	20	0.032223	0.328854	ko00500
12	Cutin, suberine and wax biosynthesis	9	1	8	0.0329878	0.328854	ko00073
13	Phenylalanine, tyrosine and tryptophan biosynthesis	16	2	14	0.0353246	0.328854	ko00400
14	Phenylpropanoid biosynthesis	40	13	27	0.0372592	0.328854	ko00940
15	Fructose and mannose metabolism	18	5	13	0.0388411	0.328854	ko00051
16	Pyruvate metabolism	20	9	11	0.0514607	0.397918	ko00620
17	Nicotinate and nicotinamide metabolism	7	5	2	0.0532646	0.397918	ko00760
18	Phenylalanine metabolism	16	5	11	0.0586443	0.413768	ko00360
19	Pentose and glucuronate interconversions	23	6	17	0.0642585	0.429517	ko00040
20	Galactose metabolism	16	6	10	0.0735503	0.463425	ko00052
CK-vs-Y1 (749)
1	Biosynthesis of secondary metabolites	215	68	147	4.52266e-05	0.00556288	ko01110
2	Metabolic pathways	345	114	231	0.000575686	0.0354047	ko01100
3	Plant-pathogen interaction	87	27	60	0.00129551	0.0502705	ko04626
4	ABC transporters	15	6	9	0.00163481	0.0502705	ko02010
5	Galactose metabolism	18	9	9	0.00301448	0.0741561	ko00052
6	Carbon fixation in photosynthetic organisms	16	10	6	0.00570469	0.116946	ko00710
7	Fatty acid elongation	14	2	12	0.0108202	0.154153	ko00062
8	Pentose and glucuronate interconversions	23	6	17	0.0111691	0.154153	ko00040
9	Amino sugar and nucleotide sugar metabolism	32	10	22	0.0122033	0.154153	ko00520
10	Carbon metabolism	50	21	29	0.0125327	0.154153	ko01200
11	Fructose and mannose metabolism	17	6	11	0.018416	0.205924	ko00051
12	Plant hormone signal transduction	48	12	36	0.0240201	0.246206	ko04075
13	Fatty acid metabolism	18	5	13	0.0350505	0.328759	ko01212
14	MAPK signaling pathway - plant	34	15	19	0.0374197	0.328759	ko04016
15	Pyruvate metabolism	18	8	10	0.042958	0.352256	ko00620
16	Other types of O-glycan biosynthesis	3	0	3	0.0501981	0.382375	ko00514
17	Biosynthesis of unsaturated fatty acids	10	3	7	0.0528486	0.382375	ko01040
18	Glycine, serine and threonine metabolism	13	4	9	0.0585261	0.385489	ko00260
19	Glyoxylate and dicarboxylate metabolism	16	6	10	0.0595471	0.385489	ko00630
20	Phenylalanine metabolism	14	6	8	0.0680474	0.418492	ko00360
CK-vs-Y2 (681)
1	Biosynthesis of secondary metabolites	199	76	123	2.89244e-05	0.00358662	ko01110
2	Fatty acid elongation	17	5	12	9.2917e-05	0.00576085	ko00062
3	Plant-pathogen interaction	81	25	56	0.000980788	0.0405392	ko04626
4	Metabolic pathways	312	123	189	0.00185575	0.0505559	ko01100
5	ABC transporters	14	6	8	0.00203854	0.0505559	ko02010
6	Cysteine and methionine metabolism	23	12	11	0.00664054	0.137238	ko00270
7	Plant hormone signal transduction	46	14	32	0.0108799	0.192729	ko04075
8	Nicotinate and nicotinamide metabolism	7	4	3	0.0139876	0.216807	ko00760
9	Flavonoid biosynthesis	18	3	15	0.0214666	0.281084	ko00941
10	Cutin, suberine and wax biosynthesis	8	1	7	0.0226681	0.281084	ko00073
11	Biosynthesis of unsaturated fatty acids	10	3	7	0.0288091	0.306161	ko01040
12	Riboflavin metabolism	5	2	3	0.0326568	0.306161	ko00740
13	Phenylalanine metabolism	14	6	8	0.0329603	0.306161	ko00360
14	One carbon pool by folate	6	3	3	0.0345666	0.306161	ko00670
15	Brassinosteroid biosynthesis	4	0	4	0.0507119	0.419218	ko00905
16	DNA replication	9	0	9	0.0558816	0.424852	ko03030
17	Fatty acid metabolism	16	4	12	0.0582458	0.424852	ko01212
18	Starch and sucrose metabolism	24	6	18	0.0667847	0.432305	ko00500
19	Ubiquinone and other terpenoid-quinone biosynthesis	9	2	7	0.072125	0.432305	ko00130
20	MAPK signaling pathway - plant	30	14	16	0.072631	0.432305	ko04016
CK-vs-Y3 (824)
1	Biosynthesis of secondary metabolites	239	118	121	4.98976e-06	0.000638689	ko01110
2	Metabolic pathways	384	188	196	6.13402e-05	0.00392577	ko01100
3	Plant-pathogen interaction	99	49	50	0.000117676	0.00502083	ko04626
4	Galactose metabolism	18	11	7	0.00900972	0.259714	ko00052
5	Photosynthesis - antenna proteins	8	0	8	0.0101451	0.259714	ko00196
6	Biosynthesis of unsaturated fatty acids	12	3	9	0.0151092	0.263008	ko01040
7	Phenylalanine metabolism	17	10	7	0.0158069	0.263008	ko00360
8	Glycerolipid metabolism	18	11	7	0.016438	0.263008	ko00561
9	Phenylpropanoid biosynthesis	39	13	26	0.0236444	0.267924	ko00940
10	Plant hormone signal transduction	52	24	28	0.0241758	0.267924	ko04075
11	Starch and sucrose metabolism	30	11	19	0.0249734	0.267924	ko00500
12	Fatty acid elongation	14	3	11	0.0251179	0.267924	ko00062
13	ABC transporters	13	6	7	0.0325207	0.309288	ko02010
14	MAPK signaling pathway - plant	37	24	13	0.0339645	0.309288	ko04016
15	Nicotinate and nicotinamide metabolism	7	4	3	0.0391505	0.309288	ko00760
16	Nitrogen metabolism	11	5	6	0.0402951	0.309288	ko00910
17	Circadian rhythm - plant	16	11	5	0.044868	0.309288	ko04712
18	Linoleic acid metabolism	8	5	3	0.0452816	0.309288	ko00591
19	Amino sugar and nucleotide sugar metabolism	32	15	17	0.04591	0.309288	ko00520
20	Pentose and glucuronate interconversions	22	4	18	0.0611883	0.378956	ko00040
