# Supplementary material for: Transcriptome Analysis Reveals a Comprehensive Virus Resistance Response Mechanism in Pecan Infected by a Novel Badnavirus Pecan Virus
Source: Int J Mol Sci. 2022 Nov 5;23(21):13576. doi: 10.3390/ijms232113576 (PMC9655656; doi:10.3390/ijms232113576)
Supplement: Supplementary file 1 [file ijms-23-13576-s001.zip › Table S11. KEGG pathways enrichment analysis..xlsx]

## Sheet: Sheet1
Table S11. KEGG pathways enrichment analysis of differentially expressed genes between two samples in PMV-infected plant leaves.
KEGG_A_class	Pathway	Total	Up	Down	Pvalue	Qvalue	Pathway ID
G1-vs-G2 (593)
1	Ribosome	64	0	64	3.77978e-08	4.64913e-06	ko03010
2	Biosynthesis of secondary metabolites	167	40	127	0.00128747	0.0791795	ko01110
3	Galactose metabolism	14	4	10	0.0131408	0.474918	ko00052
4	Riboflavin metabolism	5	2	3	0.0183185	0.474918	ko00740
5	Pyruvate metabolism	16	6	10	0.0217404	0.474918	ko00620
6	Fatty acid elongation	11	2	9	0.0291155	0.474918	ko00062
7	Brassinosteroid biosynthesis	4	0	4	0.0316356	0.474918	ko00905
8	Plant-pathogen interaction	64	23	41	0.034356	0.474918	ko04626
9	Cutin, suberine and wax biosynthesis	7	0	7	0.0347501	0.474918	ko00073
10	Starch and sucrose metabolism	22	4	18	0.0491676	0.529309	ko00500
11	Fatty acid biosynthesis	10	0	10	0.0554628	0.529309	ko00061
12	Cyanoamino acid metabolism	10	4	6	0.0554628	0.529309	ko00460
13	Glycine, serine and threonine metabolism	11	4	7	0.0559433	0.529309	ko00260
14	One carbon pool by folate	5	2	3	0.0685936	0.602644	ko00670
15	Phenylalanine, tyrosine and tryptophan biosynthesis	11	0	11	0.080861	0.66306	ko00400
16	Phenylpropanoid biosynthesis	27	6	21	0.0936316	0.692209	ko00940
17	ABC transporters	9	3	6	0.100217	0.692209	ko02010
18	Isoflavonoid biosynthesis	2	2	0	0.101299	0.692209	ko00943
19	Other glycan degradation	4	1	3	0.115766	0.74943	ko00511
20	Fatty acid metabolism	13	1	12	0.134976	0.825602	ko01212
G1-vs-G3 (710)
1	Ribosome	59	0	59	0.000842577	0.0419798	ko03010
2	ABC transporters	15	10	5	0.000902714	0.0419798	ko02010
3	Starch and sucrose metabolism	31	10	21	0.0012352	0.0419798	ko00500
4	Biosynthesis of secondary metabolites	196	63	133	0.00133269	0.0419798	ko01110
5	Galactose metabolism	17	6	11	0.00445525	0.112272	ko00052
6	Riboflavin metabolism	6	3	3	0.00734388	0.154222	ko00740
7	Brassinosteroid biosynthesis	5	1	4	0.00989351	0.178083	ko00905
8	Fatty acid biosynthesis	13	0	13	0.0131101	0.206484	ko00061
9	Glycine, serine and threonine metabolism	14	5	9	0.0169094	0.232737	ko00260
10	Amino sugar and nucleotide sugar metabolism	30	8	22	0.0184712	0.232737	ko00520
11	Fatty acid metabolism	17	1	16	0.0427104	0.433838	ko01212
12	Fatty acid elongation	12	3	9	0.0429383	0.433838	ko00062
13	Plant-pathogen interaction	74	36	38	0.0472204	0.433838	ko04626
14	MAPK signaling pathway - plant	32	14	18	0.0482042	0.433838	ko04016
15	Other glycan degradation	5	2	3	0.0627141	0.526799	ko00511
16	Cyanoamino acid metabolism	11	5	6	0.0746041	0.587507	ko00460
17	Cutin, suberine and wax biosynthesis	7	0	7	0.0825483	0.611829	ko00073
18	Pyruvate metabolism	16	7	9	0.094422	0.65049	ko00620
19	Fructose and mannose metabolism	14	4	10	0.0980898	0.65049	ko00051
20	Metabolic pathways	305	99	206	0.111154	0.700267	ko01100
G2-vs-G3 (150)
1	Plant-pathogen interaction	31	18	13	3.04996e-06	0.000204347	ko04626
2	Flavonoid biosynthesis	8	7	1	0.00286359	0.0959303	ko00941
3	MAPK signaling pathway - plant	12	9	3	0.00455151	0.10165	ko04016
4	Metabolic pathways	75	40	35	0.0131451	0.22018	ko01100
5	Pentose and glucuronate interconversions	7	0	7	0.0257828	0.34549	ko00040
6	Plant hormone signal transduction	13	9	4	0.0325226	0.363169	ko04075
7	Circadian rhythm - plant	5	3	2	0.042345	0.368742	ko04712
8	Brassinosteroid biosynthesis	2	1	1	0.0440289	0.368742	ko00905
9	Glycosaminoglycan degradation	2	1	1	0.0568162	0.422965	ko00531
10	Pyruvate metabolism	5	4	1	0.0947336	0.535904	ko00620
11	Biosynthesis of secondary metabolites	42	22	20	0.0998617	0.535904	ko01110
12	Phenylalanine, tyrosine and tryptophan biosynthesis	4	3	1	0.101913	0.535904	ko00400
13	Sesquiterpenoid and triterpenoid biosynthesis	3	3	0	0.103981	0.535904	ko00909
14	Phenylpropanoid biosynthesis	8	2	6	0.162352	0.775705	ko00940
15	ABC transporters	3	3	0	0.173665	0.775705	ko02010
16	Linoleic acid metabolism	2	2	0	0.18841	0.788966	ko00591
17	Base excision repair	2	1	1	0.263341	0.959004	ko03410
18	Amino sugar and nucleotide sugar metabolism	6	6	0	0.282938	0.959004	ko00520
19	Ether lipid metabolism	2	0	2	0.319859	0.959004	ko00565
20	Propanoate metabolism	2	2	0	0.319859	0.959004	ko00640
G1-vs-Y1 (559)
1	Biosynthesis of secondary metabolites	164	54	110	0.000155191	0.0189333	ko01110
2	Metabolic pathways	260	92	168	0.00173852	0.0804748	ko01100
3	Riboflavin metabolism	6	3	3	0.00203295	0.0804748	ko00740
4	Phenylpropanoid biosynthesis	32	5	27	0.00263852	0.0804748	ko00940
5	Plant-pathogen interaction	66	27	39	0.00415546	0.101393	ko04626
6	Fatty acid elongation	12	2	10	0.00681007	0.128531	ko00062
7	Galactose metabolism	14	6	8	0.00777274	0.128531	ko00052
8	Biosynthesis of amino acids	35	12	23	0.00842826	0.128531	ko01230
9	MAPK signaling pathway - plant	29	13	16	0.0103965	0.140931	ko04016
10	Cysteine and methionine metabolism	19	9	10	0.0142383	0.156977	ko00270
11	Carbon metabolism	39	18	21	0.0150621	0.156977	ko01200
12	Glycine, serine and threonine metabolism	12	5	7	0.0154403	0.156977	ko00260
13	Amino sugar and nucleotide sugar metabolism	25	9	16	0.0172188	0.161592	ko00520
14	Carbon fixation in photosynthetic organisms	12	6	6	0.019648	0.171219	ko00710
15	Ubiquinone and other terpenoid-quinone biosynthesis	9	2	7	0.0229235	0.178019	ko00130
16	Fatty acid metabolism	15	5	10	0.0233467	0.178019	ko01212
17	Brassinosteroid biosynthesis	4	0	4	0.0257643	0.184897	ko00905
18	Plant hormone signal transduction	37	9	28	0.0318975	0.214994	ko04075
19	Pentose and glucuronate interconversions	17	4	13	0.0357715	0.214994	ko00040
20	Phenylalanine metabolism	12	5	7	0.0373639	0.214994	ko00360
G2-vs-Y2 (492)
1	Ribosome	69	69	0	1.66688e-14	1.95025e-12	ko03010
2	Riboflavin metabolism	5	1	4	0.00816929	0.477904	ko00740
3	Glycine, serine and threonine metabolism	11	8	3	0.015852	0.61823	ko00260
4	Galactose metabolism	11	8	3	0.0431037	0.998163	ko00052
5	Plant-pathogen interaction	53	30	23	0.0553534	0.998163	ko04626
6	Carbon fixation in photosynthetic organisms	9	6	3	0.105286	0.998163	ko00710
7	Linoleic acid metabolism	5	2	3	0.106145	0.998163	ko00591
8	MAPK signaling pathway - plant	22	17	5	0.106627	0.998163	ko04016
9	Monobactam biosynthesis	2	2	0	0.127692	0.998163	ko00261
10	Ribosome biogenesis in eukaryotes	9	8	1	0.156456	0.998163	ko03008
11	Arginine and proline metabolism	8	7	1	0.159273	0.998163	ko00330
12	Propanoate metabolism	6	5	1	0.161284	0.998163	ko00640
13	Circadian rhythm - plant	9	8	1	0.175799	0.998163	ko04712
14	Lysine biosynthesis	2	2	0	0.19038	0.998163	ko00300
15	Carotenoid biosynthesis	6	3	3	0.214629	0.998163	ko00906
16	Arachidonic acid metabolism	3	3	0	0.216221	0.998163	ko00590
17	Base excision repair	5	4	1	0.219166	0.998163	ko03410
18	Diterpenoid biosynthesis	4	4	0	0.221011	0.998163	ko00904
19	Phenylalanine, tyrosine and tryptophan biosynthesis	8	7	1	0.22591	0.998163	ko00400
20	Isoquinoline alkaloid biosynthesis	4	3	1	0.2593	0.998163	ko00950
G3-vs-Y3 (850)
1	Ribosome	90	90	0	9.93536e-12	1.22205e-09	ko03010
2	Histidine metabolism	9	7	2	0.0010332	0.0635416	ko00340
3	Ribosome biogenesis in eukaryotes	19	18	1	0.00355207	0.145635	ko03008
4	Valine, leucine and isoleucine degradation	16	10	6	0.00491285	0.15107	ko00280
5	Arachidonic acid metabolism	7	4	3	0.00734134	0.180597	ko00590
6	Phenylalanine, tyrosine and tryptophan biosynthesis	17	15	2	0.0116414	0.222135	ko00400
7	Galactose metabolism	18	13	5	0.0126418	0.222135	ko00052
8	Glycine, serine and threonine metabolism	16	9	7	0.0147858	0.227332	ko00260
9	Linoleic acid metabolism	9	5	4	0.0171245	0.234035	ko00591
10	Biosynthesis of secondary metabolites	218	145	73	0.0330155	0.406091	ko01110
11	Photosynthesis - antenna proteins	7	0	7	0.0459593	0.513909	ko00196
12	Ascorbate and aldarate metabolism	15	8	7	0.0574394	0.588754	ko00053
13	alpha-Linolenic acid metabolism	17	9	8	0.0724048	0.68506	ko00592
14	Riboflavin metabolism	5	1	4	0.0787649	0.692006	ko00740
15	beta-Alanine metabolism	12	6	6	0.0888116	0.728255	ko00410
16	Pyruvate metabolism	18	11	7	0.12313	0.916197	ko00620
17	Pyrimidine metabolism	23	20	3	0.126629	0.916197	ko00240
18	Biosynthesis of amino acids	42	34	8	0.14391	0.97945	ko01230
19	Glyoxylate and dicarboxylate metabolism	16	8	8	0.151297	0.97945	ko00630
20	Alanine, aspartate and glutamate metabolism	8	6	2	0.177382	0.995082	ko00250
Y1-vs-Y2 (149)
1	Monobactam biosynthesis	2	2	0	0.0137093	0.523391	ko00261
2	Lysine biosynthesis	2	2	0	0.0221094	0.523391	ko00300
3	Non-homologous end-joining	2	2	0	0.0320951	0.523391	ko03450
4	Metabolic pathways	72	42	30	0.0365857	0.523391	ko01100
5	Ribosome biogenesis in eukaryotes	5	5	0	0.0374667	0.523391	ko03008
6	Linoleic acid metabolism	3	2	1	0.0415638	0.523391	ko00591
7	Fatty acid degradation	4	2	2	0.0469732	0.523391	ko00071
8	Cutin, suberine and wax biosynthesis	3	1	2	0.0486875	0.523391	ko00073
9	alpha-Linolenic acid metabolism	5	4	1	0.0590695	0.550857	ko00592
10	Biosynthesis of secondary metabolites	43	29	14	0.0640531	0.550857	ko01110
11	Phenylpropanoid biosynthesis	9	7	2	0.0806819	0.606126	ko00940
12	Arachidonic acid metabolism	2	2	0	0.0845758	0.606126	ko00590
13	Caffeine metabolism	1	0	1	0.0966938	0.629054	ko00232
14	Sesquiterpenoid and triterpenoid biosynthesis	3	3	0	0.102404	0.629054	ko00909
15	Pentose and glucuronate interconversions	5	1	4	0.165801	0.7045	ko00040
16	Thiamine metabolism	2	2	0	0.168349	0.7045	ko00730
17	Diterpenoid biosynthesis	2	2	0	0.168349	0.7045	ko00904
18	Photosynthesis	3	0	3	0.171263	0.7045	ko00195
19	Betalain biosynthesis	1	1	0	0.184095	0.7045	ko00965
20	Cysteine and methionine metabolism	5	4	1	0.191257	0.7045	ko00270
Y1-vs-Y3 (522)
1	Photosynthesis - antenna proteins	9	0	9	4.97335e-05	0.00561989	ko00196
2	Photosynthesis	13	0	13	0.000508801	0.0287472	ko00195
3	Carbon fixation in photosynthetic organisms	14	6	8	0.00124655	0.0469535	ko00710
4	Ribosome biogenesis in eukaryotes	13	13	0	0.00891313	0.251796	ko03008
5	Biosynthesis of secondary metabolites	142	103	39	0.0129916	0.277245	ko01110
6	Phenylalanine, tyrosine and tryptophan biosynthesis	12	11	1	0.014721	0.277245	ko00400
7	Proteasome	10	10	0	0.0251059	0.40528	ko03050
8	Glyoxylate and dicarboxylate metabolism	13	5	8	0.0314566	0.422301	ko00630
9	Sesquiterpenoid and triterpenoid biosynthesis	8	7	1	0.0338855	0.422301	ko00909
10	Carbon metabolism	35	20	15	0.0373718	0.422301	ko01200
11	Biosynthesis of amino acids	30	25	5	0.0451307	0.463616	ko01230
12	Glycine, serine and threonine metabolism	10	4	6	0.0573241	0.501986	ko00260
13	Tropane, piperidine and pyridine alkaloid biosynthesis	6	5	1	0.0593685	0.501986	ko00960
14	Terpenoid backbone biosynthesis	9	7	2	0.062193	0.501986	ko00900
15	Non-homologous end-joining	3	3	0	0.0690287	0.509241	ko03450
16	Lysine degradation	7	6	1	0.0721049	0.509241	ko00310
17	Citrate cycle (TCA cycle)	9	7	2	0.0887555	0.589963	ko00020
18	Plant-pathogen interaction	54	36	18	0.0980192	0.593289	ko04626
19	Brassinosteroid biosynthesis	3	1	2	0.105611	0.593289	ko00905
20	Plant hormone signal transduction	32	22	10	0.107896	0.593289	ko04075
Y2-vs-Y3 (320)
1	Plant-pathogen interaction	50	34	16	1.67789e-05	0.00176178	ko04626
2	Photosynthesis - antenna proteins	7	0	7	0.000141359	0.00742135	ko00196
3	Biosynthesis of secondary metabolites	96	65	31	0.00214761	0.0596711	ko01110
4	Photosynthesis	9	0	9	0.00227319	0.0596711	ko00195
5	Galactose metabolism	10	10	0	0.0061427	0.128997	ko00052
6	MAPK signaling pathway - plant	19	16	3	0.0107533	0.188183	ko04016
7	Linoleic acid metabolism	5	5	0	0.0215093	0.294954	ko00591
8	Metabolic pathways	148	96	52	0.0235806	0.294954	ko01100
9	Carbon fixation in photosynthetic organisms	8	4	4	0.0272245	0.294954	ko00710
10	Sesquiterpenoid and triterpenoid biosynthesis	6	6	0	0.0292601	0.294954	ko00909
11	Phenylpropanoid biosynthesis	18	8	10	0.0311339	0.294954	ko00940
12	alpha-Linolenic acid metabolism	9	8	1	0.033709	0.294954	ko00592
13	Diterpenoid biosynthesis	4	2	2	0.0667666	0.495538	ko00904
14	Plant hormone signal transduction	22	11	11	0.0667705	0.495538	ko04075
15	Starch and sucrose metabolism	13	9	4	0.0712026	0.495538	ko00500
16	Ascorbate and aldarate metabolism	7	3	4	0.0809588	0.495538	ko00053
17	Arachidonic acid metabolism	3	2	1	0.0814145	0.495538	ko00590
18	Amino sugar and nucleotide sugar metabolism	14	14	0	0.084981	0.495538	ko00520
19	Ether lipid metabolism	5	3	2	0.0896688	0.495538	ko00565
20	Cutin, suberine and wax biosynthesis	4	4	0	0.0984572	0.510711	ko00073
