# Supplementary material for: Transcriptome Analysis Reveals a Comprehensive Virus Resistance Response Mechanism in Pecan Infected by a Novel Badnavirus Pecan Virus
Source: Int J Mol Sci. 2022 Nov 5;23(21):13576. doi: 10.3390/ijms232113576 (PMC9655656; doi:10.3390/ijms232113576)
Supplement: Supplementary file 1 [file ijms-23-13576-s001.zip › Table S12. DEGs associated with the plant-pathogen .xlsx]

## Sheet: Sheet1
Table S12. DEGs associated with the plant-pathogen interaction pathway (ko04626) in PMV infected pecan leaves compared to CK leaves
id	Symbol	Description	Y1	Y2	Y3	G1	G2	G3	ML	CK	CK-vs-Y1 Log2fc	CK-vs-Y1 P-value	CK-vs-Y1 FDR	Regulated	CK-vs-Y2 Log2fc	CK-vs-Y2 P-value	CK-vs-Y2 FDR	Regulated	CK-vs-Y3 Log2fc	CK-vs-Y3 P-value	CK-vs-Y3 FDR	Regulated	CK-vs-G1 Log2fc	CK-vs-G1 P-value	CK-vs-G1 FDR	Regulated	CK-vs-G2 Log2fc	CK-vs-G2 P-value	CK-vs-G2 FDR	Regulated	CK-vs-G3 Log2fc	CK-vs-G3 P-value	CK-vs-G3 FDR	Regulated	CK-vs-ML Log2fc	CK-vs-ML P-value	CK-vs-ML FDR	Regulated	Y1-vs-Y2 Log2fc	Y1-vs-Y2 P-value	Y1-vs-Y2 FDR	Regulated	Y1-vs-Y3 Log2fc	Y1-vs-Y3 P-value	Y1-vs-Y3 FDR	Regulated	Y2-vs-Y3 Log2fc	Y2-vs-Y3 P-value	Y2-vs-Y3 FDR
CIL1384S0012	HSP90-6	PREDICTED: heat shock protein 90-6, mitochondrial isoform X1 [Juglans regia]	6.61	15.73	23.77	10.72	4.12	5.16	8	14.84	-1.16677	1.72e-39	1.28e-38	Down	0.0840276	0.243105	0.319581	Normal	0.679651	2.4e-25	1.03e-24	Normal	-0.469186	1.34e-08	1.14e-07	Normal	-1.84877	2.52e-67	3.5e-66	Down	-1.52405	2.03e-82	1.9e-81	Down	-0.891419	7.98e-23	6.13e-22	Normal	1.2508	1.44e-38	1.24e-36	Up	1.84642	4.35e-96	1.79e-94	Up	0.595623	2.43e-16	2.22e-15
CIL1469S0024	HSP90-5	PREDICTED: heat shock protein 90-5, chloroplastic [Juglans regia]	65	122.43	139.17	57.79	23.34	24.37	75.66	56.21	0.209613	1.93e-07	4.85e-07	Normal	1.12306	2.6e-228	1.14e-226	Up	1.30795	7.79202688818601e-317	3.23157248159142e-315	Up	0.0399931	0.357749	0.521283	Normal	-1.26802	6.31e-130	1.75e-128	Down	-1.20572	2.47e-178	4.91e-177	Down	0.428704	1.24e-25	1.06e-24	Normal	0.913445	2.7e-127	1.34e-124	Normal	1.09834	1.41e-188	1.25e-186	Up	0.184891	6.28e-08	3.04e-07
CIL1266S0021	HSP83A	PREDICTED: heat shock protein 83 [Populus euphratica]	0.31	0.41	0.45	0.68	0.56	0.78	1.76	0.45	-0.537657	0.473475	0.56751	Normal	-0.134301	1	1	Normal	0	1	1	Normal	0.59561	0.268667	0.415544	Normal	0.315502	0.618038	0.724141	Normal	0.793549	0.0432829	0.0614912	Normal	1.96758	1.08e-07	3.63e-07	Up	0.403356	0.663792	0.841506	Normal	0.537657	0.663792	0.773782	Normal	0.134301	1	1
CIL0037S0002	PR1	PREDICTED: pathogenesis-related protein 1-like [Juglans regia]	1.17	0.36	15.9	12.05	6.41	45.08	1.97	11.58	-3.30705	4.03e-29	2.37e-28	Down	-5.00749	1.24e-38	9.36e-38	Down	0.457392	0.0028169	0.00456378	Normal	0.0573979	0.787444	0.928566	Normal	-0.853239	2.75e-05	6.17e-05	Normal	1.96085	3.54e-90	3.59e-89	Up	-2.55537	1.09e-19	7.39e-19	Down	-1.70044	0.0491362	0.120001	Normal	3.76445	2.29e-36	3.09e-35	Up	5.46489	5.59e-46	1.4e-44
CIL0037S0003	PR1	PREDICTED: pathogenesis-related protein 1-like [Juglans regia]	15.85	11.74	12.59	11.6	5.72	8.94	2.6	19.06	-0.266065	0.0978025	0.138253	Normal	-0.699116	3.6e-05	7.94e-05	Normal	-0.59827	0.00053236	0.000921851	Normal	-0.716423	7.74e-05	0.000354544	Normal	-1.73646	2.53e-15	1.03e-14	Down	-1.0922	7.93e-13	2.15e-12	Down	-2.87396	9.07e-26	7.73e-25	Down	-0.43305	0.0374058	0.0959762	Normal	-0.332205	0.106534	0.16187	Normal	0.100846	0.662427	0.799431
CIL0232S0001	PR1	PREDICTED: pathogenesis-related protein 1-like [Juglans regia]	27.71	8.57	1.22	95	32.76	22.17	1.26	0	14.7581	1.75e-104	3.12e-103	Up	13.0651	8.21e-33	5.48e-32	Down	10.2527	0.000122627	0.000223717	Up	16.5356	1.57852954223242e-313	1.33435075366834e-310		14.9996	1.8e-109	4.11e-108	Up	14.4363	6.11e-123	8.23e-122	Up	10.2992	0.000245094	0.000582971	Up	-1.69304	8.64e-26	4.14e-24	Down	-4.50545	2.56e-66	6.89e-65	Down	-2.81241	4.96e-15	4.16e-14
CIL0163S0018	MMK1	PREDICTED: mitogen-activated protein kinase homolog D5-like [Juglans regia]	10.07	13.64	16.73	17.61	10.67	11.22	12.78	21.35	-1.08417	2e-29	1.18e-28	Down	-0.646392	3.46e-13	1.24e-12	Normal	-0.351799	5.05e-05	9.5e-05	Normal	-0.277841	0.00160982	0.00542693	Normal	-1.00068	2.61e-23	1.41e-22	Down	-0.928163	7.91e-32	3.6e-31	Normal	-0.740348	3.57e-14	1.85e-13	Normal	0.43778	0.000234263	0.00122147	Normal	0.732374	1.89e-10	7.87e-10	Normal	0.294594	0.00628742	0.0147209
CIL0027S0001	PR1	PREDICTED: pathogenesis-related protein 1A-like [Juglans regia]	0.08	0	0.08	0	0	0.5	0	0	6.32193	1	1	Normal	0	1	1	Normal	6.32193	1	1	Normal	0	1	1	Normal	0	1	1	Normal	8.96578	0.000489894	0.000846161	Up	0	1	1	Normal	-6.32193	1	1	Normal	0	1	1	Normal	6.32193	1	1
CIL0037S0006	PR1	PREDICTED: pathogenesis-related protein 1-like [Juglans regia]	0.59	0	4.95	0	0	0	0	0	9.20457	0.0312734	0.0481656	Up	0	1	1	Normal	12.2732	1.5e-14	4.59e-14	Up	0	1	1	Normal	0	1	1	Normal	0	1	1	Normal	0	1	1	Normal	-9.20457	0.0625313	0.145821	Normal	3.06864	8.12e-08	2.74e-07	Up	12.2732	1.89e-12	1.34e-11
CIL0316S0012	CML8	PREDICTED: calmodulin-like protein 11 isoform X1 [Juglans regia]	1.04	1.32	3.37	0.22	0.88	3.2	1.04	0.59	0.817797	0.210303	0.277403	Normal	1.16175	0.0757073	0.110319	Normal	2.51396	5.92e-08	1.34e-07	Up	-1.42321	0.38784	0.5532	Normal	0.576789	0.647764	0.750332	Normal	2.43929	2.79e-09	6.56e-09	Up	0.817797	0.263416	0.351891	Normal	0.343954	0.690224	0.862337	Normal	1.69617	0.000393673	0.000895768	Up	1.35221	0.00312177	0.00773131
CIL0176S0042	CML46	PREDICTED: probable calcium-binding protein CML45 [Juglans regia]	0.06	0.06	0.6	0.07	0.22	0	0	0.26	-2.11548	0.289161	0.365886	Normal	-2.11548	0.289161	0.369688	Normal	1.20645	0.143633	0.185295	Normal	-1.89308	0.289161	0.439847	Normal	-0.241008	1	1	Normal	-8.02237	0.00782344	0.0121063	Down	-8.02237	0.0312734	0.0529623	Normal	0	1	1	Normal	3.32193	0.0215151	0.0376302	Up	3.32193	0.0215151	0.0443936
CIL1403S0022	CML46	PREDICTED: probable calcium-binding protein CML30 [Juglans regia]	1.12	1.01	16.03	0.41	1.78	5.17	2.04	0.85	0.397964	0.410725	0.49988	Normal	0.248821	0.672199	0.760309	Normal	4.23717	4.13e-101	5.34e-100	Up	-1.05184	0.121765	0.223882	Normal	1.06634	0.00723705	0.0126725	Up	2.60463	4e-28	1.67e-27	Up	1.26303	0.00111018	0.00240861	Up	-0.149143	0.877743	1	Normal	3.8392	2.46e-65	6.57e-64	Up	3.98835	1.82e-67	6.89e-66
CIL1578S0008	CML46	PREDICTED: probable calcium-binding protein CML47 [Juglans regia]	0	0	0.75	0.16	0.41	0.37	0.17	0.51	-8.99435	0.00097925	0.00181929	Down	-8.99435	0.00097925	0.00187547	Down	0.556393	0.405145	0.478956	Normal	-1.67243	0.179718	0.304293	Normal	-0.314873	1	1	Normal	-0.462972	0.677817	0.752952	Normal	-1.58496	0.179718	0.255397	Normal	0	1	1	Normal	9.55075	0.00195752	0.00405079	Up	9.55075	0.00195752	0.00504719
CIL1264S0011	CAM53	PREDICTED: calmodulin-7-like isoform X2 [Juglans regia]	3.91	3.25	2.55	6.21	3.37	4.67	3.27	5.61	-0.520832	0.0196694	0.0311916	Normal	-0.787561	0.000532336	0.0010504	Normal	-1.1375	7.45e-06	1.48e-05	Down	0.146592	0.476636	0.64913	Normal	-0.735252	0.0028171	0.00518599	Normal	-0.264578	0.144839	0.189536	Normal	-0.77871	0.00191495	0.00402526	Normal	-0.266729	0.396515	0.598989	Normal	-0.616671	0.0549804	0.088943	Normal	-0.349942	0.338462	0.478247
CIL0059S0008	CAM-1	PREDICTED: calmodulin-7-like [Raphanus sativus]	70.47	86.25	98.55	98.23	67.22	76.09	68.27	138.2	-0.971676	8.96e-80	1.22e-78	Normal	-0.680161	1.91e-43	1.59e-42	Normal	-0.48783	2.95e-23	1.19e-22	Normal	-0.492522	1.11e-22	2.96e-21	Normal	-1.0398	1.19e-80	1.97e-79	Down	-0.860979	1.68e-86	1.65e-85	Normal	-1.01743	1.21e-75	3.11e-74	Down	0.291515	4.05e-06	3.11e-05	Normal	0.483847	7.29e-15	4.06e-14	Normal	0.192331	0.00129568	0.00346074
CIL0059S0012	CAM-1	PREDICTED: calmodulin-7-like [Raphanus sativus]	164.28	139.94	167.9	178.11	104.34	118.67	120.5	254.74	-0.632869	3.78e-69	4.51e-68	Normal	-0.864217	6.72e-121	1.42e-119	Normal	-0.601423	8.4e-61	7.05e-60	Normal	-0.516257	1.26e-44	7.61e-43	Normal	-1.28773	5.39e-219	2.75e-217	Down	-1.10207	1.9e-235	5.09e-234	Down	-1.07999	6.35e-159	3.88e-157	Down	-0.231348	1.27e-07	1.25e-06	Normal	0.0314454	0.469982	0.58965	Normal	0.262794	2.77e-09	1.54e-08
CIL1587S0017	FLS2	PREDICTED: probable LRR receptor-like serine/threonine-protein kinase At3g47570 [Juglans regia]	2.06	2.44	2.58	1.6	1.43	0.95	4.53	5.06	-1.29649	1.03e-20	4.71e-20	Down	-1.05226	1.78e-15	7.02e-15	Down	-0.971766	5.28e-13	1.52e-12	Normal	-1.66107	5.05e-26	1.58e-24	Down	-1.82312	3.7e-29	2.41e-28	Down	-2.41314	1.47e-66	1.14e-65	Down	-0.159626	0.20211	0.283269	Normal	0.244237	0.190303	0.350233	Normal	0.324727	0.0907812	0.139922	Normal	0.0804899	0.673412	0.810139
CIL1266S0030	WRKY29	PREDICTED: probable WRKY transcription factor 29 isoform X1 [Juglans regia]	0.15	0.49	0.32	0.28	0.23	0.52	0	0.36	-1.26303	0.301941	0.38027	Normal	0.444785	0.677817	0.765963	Normal	-0.169925	1	1	Normal	-0.36257	0.814613	0.951026	Normal	-0.646363	0.454681	0.558915	Normal	0.530515	0.377469	0.453056	Normal	-8.49185	0.0117402	0.0216908	Down	1.70782	0.0923899	0.199795	Normal	1.09311	0.507911	0.617665	Normal	-0.61471	0.454681	0.605671
CIL0599S0004	WRKY24	PREDICTED: WRKY transcription factor WRKY24-like isoform X1 [Juglans regia]	18.1	21.96	55.17	5.66	4.59	11.79	6.45	3.93	2.20339	5.56e-101	9.59e-100	Up	2.48228	9.83e-142	2.48e-140	Up	3.81128	0	0	Up	0.526273	0.000468981	0.00181799	Normal	0.223965	0.183368	0.250402	Normal	1.58496	9.06e-56	6.14e-55	Up	0.71477	1.1e-06	3.38e-06	Normal	0.278888	0.000528073	0.00250085	Normal	1.60789	4.23e-131	2.56e-129	Up	1.32901	1.96e-98	1.14e-96
CIL1557S0008	WRKY24	PREDICTED: probable WRKY transcription factor 33 isoform X1 [Juglans regia]	5.81	4.13	13.31	3.43	1.63	7.5	2.57	0.86	2.75613	2.09e-36	1.46e-35	Up	2.26373	4.97e-21	2.41e-20	Up	3.95203	4e-112	5.7e-111	Up	1.9958	4.73e-14	7.18e-13	Up	0.922463	0.00614338	0.0108742	Normal	3.12448	1.34e-67	1.06e-66	Up	1.57936	6.64e-08	2.27e-07	Up	-0.492396	0.00613585	0.0212331	Normal	1.1959	8.28e-19	5.74e-18	Up	1.6883	3.59e-31	6.13e-30
CIL0267S0014	WRKY22	PREDICTED: WRKY transcription factor 22-like [Juglans regia]	6.78	3.15	15.08	1.94	3.18	2.97	2.44	3.16	1.10136	4.43e-11	1.37e-10	Up	-0.00457273	1	1	Normal	2.25464	5.94e-61	5e-60	Up	-0.703868	0.00595431	0.0172151	Normal	0.00910221	1	1	Normal	-0.0894616	0.631925	0.706533	Normal	-0.373043	0.136466	0.19953	Normal	-1.10593	9.93e-09	1.15e-07	Down	1.15328	4.18e-18	2.8e-17	Up	2.25921	2.55e-45	6.22e-44
CIL0481S0002	RBOHE	PREDICTED: respiratory burst oxidase homolog protein E isoform X1 [Juglans regia]	0.08	0.19	0	2.23	5.05	0.83	0.99	2.86	-5.15987	7.49e-23	3.69e-22	Down	-3.91194	5.87e-20	2.73e-19	Down	-11.4818	1.33e-25	5.72e-25	Down	-0.358971	0.151316	0.264634	Normal	0.820268	2.1e-05	4.77e-05	Normal	-1.78483	3.77e-13	1.03e-12	Down	-1.53051	7.62e-07	2.37e-06	Down	1.24793	0.453207	0.65834	Normal	-6.32193	0.500025	0.610763	Normal	-7.56986	0.0625313	0.114655
CIL0481S0003	RBOHE	PREDICTED: respiratory burst oxidase homolog protein E isoform X1 [Juglans regia]	0.05	0.05	0.23	1.88	3.99	0.69	0.64	2.87	-5.84298	8.08e-18	3.34e-17	Down	-5.84298	8.08e-18	3.48e-17	Down	-3.64134	1.53e-13	4.48e-13	Down	-0.610318	0.0457001	0.099466	Normal	0.475338	0.0500907	0.0772066	Normal	-2.05638	9.29e-12	2.42e-11	Down	-2.16491	7.11e-08	2.42e-07	Down	0	1	1	Normal	2.20163	0.375062	0.48506	Normal	2.20163	0.375062	0.518183
CIL1440S0003	RBOHC	PREDICTED: respiratory burst oxidase homolog protein C-like [Juglans regia]	4.5	5.98	5.8	3.96	4.2	4.3	2.46	2.11	1.09268	1.61e-15	6.09e-15	Up	1.5029	1.61e-32	1.07e-31	Up	1.45881	7.81e-29	3.63e-28	Up	0.908257	1.05e-09	1.03e-08	Normal	0.993146	2.74e-11	9.18e-11	Normal	1.02709	8.6e-18	2.75e-17	Up	0.221415	0.218666	0.30374	Normal	0.41022	0.000956385	0.00421409	Normal	0.366128	0.00372496	0.00741888	Normal	-0.0440926	0.754655	0.87953
CIL1446S0066	RBOHC	PREDICTED: respiratory burst oxidase homolog protein C-like [Juglans regia]	7.95	10.24	19.73	15.63	2.96	2.16	5.72	12.85	-0.692742	9.59e-11	2.91e-10	Normal	-0.327553	0.00116104	0.00220412	Normal	0.618623	9.33e-13	2.65e-12	Normal	0.282549	0.00303208	0.00953142	Normal	-2.1181	2.14e-46	2.09e-45	Down	-2.57267	3.29e-95	3.5e-94	Down	-1.16768	2.57e-20	1.78e-19	Down	0.365189	0.00408064	0.0149249	Normal	1.31136	5.18e-33	6.37e-32	Up	0.946175	3.14e-20	3.48e-19
CIL1446S0067	RBOHC	PREDICTED: respiratory burst oxidase homolog protein C-like [Juglans regia]	10.8	11.49	16.73	12.46	1.8	1.37	4.68	11.08	-0.0369266	0.904684	0.976458	Normal	0.0524209	0.768353	0.851531	Normal	0.59448	0.000411857	0.000719904	Normal	0.169346	0.400059	0.56714	Normal	-2.62189	1.47e-16	6.3e-16	Down	-3.01571	1.83e-31	8.26e-31	Down	-1.24338	6.27e-07	1.97e-06	Down	0.0893475	0.675325	0.852969	Normal	0.631406	0.00102365	0.00220282	Normal	0.542059	0.00425306	0.0102667
CIL1317S0046	RBOHB	PREDICTED: respiratory burst oxidase homolog protein B [Juglans regia]	1.69	1.14	1.44	1.37	0.23	0.32	0.9	1.27	0.412195	0.0525819	0.0782654	Normal	-0.155795	0.497037	0.589148	Normal	0.18124	0.464364	0.542354	Normal	0.109347	0.705987	0.85698	Normal	-2.46512	1.08e-10	3.49e-10	Down	-1.98868	1.79e-13	4.96e-13	Down	-0.496832	0.0683212	0.107524	Normal	-0.567989	0.0256426	0.0705318	Normal	-0.230954	0.380391	0.49128	Normal	0.337035	0.219042	0.335459
CIL1406S0036	MPK3	PREDICTED: mitogen-activated protein kinase 3-like [Juglans regia]	56.74	58.5	86.86	26.56	36.91	50.26	34.41	25.33	1.16352	2.96e-93	4.7e-92	Up	1.20759	1.43e-102	2.53e-101	Up	1.77784	5.02e-240	1.52e-238	Up	0.0684081	0.3715	0.537011	Normal	0.543165	1.63e-15	6.69e-15	Normal	0.988564	3.12e-81	2.89e-80	Normal	0.441981	3.73e-10	1.51e-09	Normal	0.0440705	0.432573	0.638378	Normal	0.614326	3.91e-33	4.83e-32	Normal	0.570255	3.7e-29	5.85e-28
CIL1411S0014	MPK3	PREDICTED: mitogen-activated protein kinase 3-like [Juglans regia]	1.65	0.97	6.82	1.17	0.48	3.2	0.55	0.78	1.08092	0.00104117	0.00192866	Up	0.314511	0.532966	0.62327	Normal	3.12823	1.13e-44	7.36e-44	Up	0.584963	0.136668	0.242991	Normal	-0.70044	0.233219	0.31142	Normal	2.03653	8.25e-18	2.64e-17	Up	-0.504043	0.302553	0.397212	Normal	-0.766409	0.0417457	0.104629	Normal	2.04731	1.65e-20	1.24e-19	Up	2.81372	4.99e-29	7.85e-28
CIL1267S0005	FLS2	PREDICTED: probable LRR receptor-like serine/threonine-protein kinase At3g47570 isoform X1 [Juglans regia]	0.13	0	0.07	0.07	0.22	0.45	0	0.03	2.11548	0.625037	0.7096	Normal	-4.90689	1	1	Normal	1.22239	1	1	Normal	1.22239	1	1	Normal	2.87447	0.125037	0.176559	Normal	3.90689	0.00183717	0.00303056	Up	-4.90689	1	1	Normal	-7.02237	0.500025	0.693156	Normal	-0.893085	1	1	Normal	6.12928	1	1
CIL1393S0025	FLS2	PREDICTED: LRR receptor-like serine/threonine-protein kinase FLS2 [Juglans regia]	1.04	3.4	1.48	1.51	2.72	2.78	2.16	1.17	-0.169925	0.487226	0.582196	Normal	1.53903	2.14e-23	1.11e-22	Up	0.339089	0.100989	0.134771	Normal	0.36804	0.0725719	0.145736	Normal	1.2171	2.05e-12	7.29e-12	Up	1.24858	9.51e-19	3.14e-18	Up	0.884523	2.52e-06	7.44e-06	Normal	1.70895	2.21e-20	7.7e-19	Up	0.509014	0.0331679	0.0560238	Normal	-1.19994	4.84e-12	3.33e-11
CIL0123S0007	FLS2	PREDICTED: LRR receptor-like serine/threonine-protein kinase EFR [Juglans regia]	0.89	1.05	0.68	0.15	0.2	0.35	0	0.66	0.431339	0.392185	0.479204	Normal	0.669851	0.134198	0.185716	Normal	0.0430687	1	1	Normal	-2.1375	0.00595708	0.0172157	Down	-1.72247	0.0242204	0.0391912	Down	-0.915111	0.0662835	0.0914753	Normal	-9.36632	1.11e-05	3.06e-05	Down	0.238512	0.659108	0.837072	Normal	-0.388271	0.618038	0.732419	Normal	-0.626783	0.268667	0.393106
CIL1319S0019	WER	PREDICTED: transcription factor WER-like [Juglans regia]	0.93	0.39	1.09	2.24	0.36	0.23	0.66	3.2	-1.78277	8.93e-06	1.99e-05	Down	-3.03653	2.79e-09	8.23e-09	Down	-1.55374	0.000105781	0.000194184	Down	-0.514573	0.147114	0.258589	Normal	-3.152	7.27e-09	2.13e-08	Down	-3.79837	3.27e-16	9.99e-16	Down	-2.27753	1.72e-06	5.16e-06	Down	-1.25376	0.143633	0.281891	Normal	0.229026	1	1	Normal	1.48278	0.0964011	0.167073
MSTRG.27030	WER	PREDICTED: transcription factor MYB23-like isoform X1 [Juglans regia]	5.04	5.87	4.41	1.72	2.76	3.46	8.7	4.72	0.0946369	0.760785	0.841013	Normal	0.314574	0.163045	0.222116	Normal	-0.0980082	0.749051	0.823134	Normal	-1.45638	1.46e-05	7.72e-05	Down	-0.774119	0.01033	0.0176989	Normal	-0.448015	0.0412514	0.0587637	Normal	0.882229	4.16e-05	0.000108052	Normal	0.219937	0.398052	0.600778	Normal	-0.192645	0.517129	0.627666	Normal	-0.412582	0.130782	0.215955
MSTRG.10025	FLS2	PREDICTED: probable disease resistance protein At4g27220 [Juglans regia]	1.89	2.5	2.81	5.69	5.86	9.12	19.5	18.88	-3.3204	0	0	Down	-2.91686	4.51e-298	2.62e-296	Down	-2.74822	2.52e-272	8.74e-271	Down	-1.73036	2.08e-126	4.54e-124	Down	-1.68789	6.35e-106	1.41e-104	Down	-1.04975	6.6e-53	4.3e-52	Down	0.0466154	0.253118	0.33979	Normal	0.403542	1.75e-07	1.69e-06	Normal	0.572184	1.03e-08	3.73e-08	Normal	0.168642	0.590347	0.732729
CIL1515S0045	MYB	PREDICTED: protein rough sheath 2 homolog [Juglans regia]	1.09	1.39	0.77	1	0.97	0.2	0.78	3.12	-1.51722	2.47e-08	6.57e-08	Down	-1.16646	3.76e-06	8.99e-06	Down	-2.01862	2.88e-11	7.66e-11	Down	-1.64155	1.74e-08	1.46e-07	Down	-1.68549	1.37e-08	3.94e-08	Down	-3.96347	2.13e-32	9.82e-32	Down	-2	3.66e-10	1.49e-09	Down	0.350757	0.389836	0.59087	Normal	-0.501398	0.312909	0.414105	Normal	-0.852155	0.0443411	0.0848979
CIL1399S0010	RPM1	PREDICTED: disease resistance protein RPM1-like isoform X1 [Juglans regia]	70.7	48.39	81.37	5.32	42.92	101.1	36.31	7.62	3.21385	0	0	Up	2.66685	0	0	Up	3.41663	0	0	Up	-0.518365	7.92e-07	5.18e-06	Normal	2.49379	0	0	Up	3.72985	0	0	Up	2.2525	3.63e-272	4.73e-270	Up	-0.547001	1.43e-40	1.32e-38	Normal	0.202787	9.78e-08	3.28e-07	Normal	0.749788	3.67e-77	1.61e-75
CIL1559S0007	RIN4	PREDICTED: RPM1-interacting protein 4-like isoform X2 [Juglans regia]	1.99	3.9	3.31	0.26	1.59	2.93	1.38	0.53	1.9087	5.53e-06	1.26e-05	Up	2.87941	7.65e-17	3.17e-16	Up	2.64277	8.52e-13	2.43e-12	Up	-1.02748	0.359514	0.522971	Normal	1.58496	0.0012752	0.0024362	Up	2.46684	7.41e-14	2.09e-13	Up	1.3806	0.00954371	0.0178884	Up	0.970706	0.00114163	0.00491336	Normal	0.734063	0.0266386	0.0459161	Normal	-0.236643	0.416705	0.565993
MSTRG.4854	RFL1	PREDICTED: probable disease resistance protein At4g27220 [Juglans regia]	0	0	0	0	0	0	4.5	3.59	-11.8098	2.32e-34	1.55e-33	Down	-11.8098	2.32e-34	1.6e-33	Down	-11.8098	5.95e-32	2.96e-31	Down	-11.8098	6.66e-30	2.51e-28	Down	-11.8098	6.66e-30	4.44e-29	Down	-11.8098	7.79e-51	4.92e-50	Down	0.325941	0.0985755	0.150064	Normal	0	1	1	Normal	0	1	1	Normal	0	1	1
CIL1539S0033	RAX3	PREDICTED: transcription factor RAX2-like [Juglans regia]	2.91	1.85	8.62	0.22	0.22	0.4	0.81	0.25	3.54102	3.13e-18	1.32e-17	Up	2.88753	4.08e-10	1.25e-09	Up	5.10769	3.6e-63	3.12e-62	Up	-0.184425	1	1	Normal	-0.184425	1	1	Normal	0.678072	0.307748	0.376204	Normal	1.69599	0.0146935	0.0266929	Up	-0.653494	0.0356564	0.0923672	Normal	1.56667	2.48e-14	1.34e-13	Up	2.22016	1.78e-22	2.18e-21
CIL1312S0017	PTI6	PREDICTED: pathogenesis-related genes transcriptional activator PTI6-like [Juglans regia]	1.48	1.78	2.38	1.71	2.74	3.83	1.02	1.73	-0.225175	0.389435	0.476272	Normal	0.0411052	0.93986	1	Normal	0.46019	0.0434696	0.0611967	Normal	-0.0167757	1	1	Normal	0.663404	0.00215687	0.00402286	Normal	1.14657	1.3e-12	3.51e-12	Up	-0.762203	0.0109487	0.0203322	Normal	0.26628	0.356685	0.557372	Normal	0.685364	0.00925976	0.0172812	Normal	0.419084	0.0952577	0.165513
MSTRG.9739	MYB	PREDICTED: transcription factor MYB12-like [Juglans regia]	15.14	11.88	24.1	1.5	2.94	0.92	14.53	7.8	0.956819	6.66e-18	2.77e-17	Normal	0.606989	3.24e-07	8.36e-07	Normal	1.62749	1.07e-59	8.84e-59	Up	-2.37851	1.35e-27	4.54e-26	Down	-1.40766	1.89e-14	7.38e-14	Down	-3.08377	2.77e-59	1.97e-58	Down	0.897489	5.49e-14	2.82e-13	Normal	-0.34983	0.00257216	0.00999614	Normal	0.670668	9.81e-12	4.47e-11	Normal	1.0205	1.03e-22	1.27e-21
CIL1264S0054	ODO1	PREDICTED: protein ODORANT1 [Juglans regia]	0.33	0.76	0.36	1.32	1	0.37	1.34	2.84	-3.10535	1.88e-13	6.5e-13	Down	-1.90182	2.55e-08	7.11e-08	Down	-2.97982	2.92e-12	8.14e-12	Down	-1.10535	0.000462794	0.00179581	Down	-1.50589	6.95e-06	1.64e-05	Down	-2.94029	1.89e-18	6.19e-18	Down	-1.08366	0.000620178	0.00139446	Down	1.20353	0.0933267	0.201457	Normal	0.125531	1	1	Normal	-1.078	0.134014	0.220542
CIL1528S0032	ODO1	PREDICTED: protein ODORANT1-like [Juglans regia]	1.59	3.02	0.7	1.94	6.98	5.76	4.49	3.7	-1.2185	2.96e-06	6.84e-06	Down	-0.292977	0.208648	0.27864	Normal	-2.4021	5.06e-13	1.46e-12	Down	-0.931469	0.00033259	0.0013283	Normal	0.915702	5.75e-07	1.48e-06	Normal	0.638544	4.42e-05	8.26e-05	Normal	0.27919	0.198377	0.278886	Normal	0.925522	0.00245403	0.00958382	Normal	-1.1836	0.0133924	0.0243165	Down	-2.10912	3.97e-08	1.96e-07
CIL1531S0032	ODO1	PREDICTED: protein ODORANT1-like [Juglans regia]	1.67	2.51	0.63	4.48	3.9	2.52	5.54	8.35	-2.32193	5.5e-29	3.22e-28	Down	-1.73409	9.63e-21	4.61e-20	Down	-3.72835	1.29e-42	8.05e-42	Down	-0.898277	1.38e-07	1.02e-06	Normal	-1.0983	4.71e-10	1.47e-09	Down	-1.72835	3.52e-29	1.51e-28	Down	-0.59189	0.00030116	0.000708318	Normal	0.587839	0.0619878	0.145302	Normal	-1.40642	0.00263377	0.00534593	Down	-1.99426	1.15e-06	4.86e-06
CIL1365S0032	MYB90	PREDICTED: transcription factor MYB90-like [Juglans regia]	2.13	1.3	1.56	5.64	2.01	1.92	5.6	8.64	-2.02018	3.16e-17	1.28e-16	Down	-2.73252	6.06e-24	3.22e-23	Down	-2.46949	2.62e-20	9.71e-20	Down	-0.615336	0.0015471	0.00523767	Normal	-2.10384	2.47e-16	1.05e-15	Down	-2.16993	6.59e-27	2.69e-26	Down	-0.625604	0.00165253	0.00350787	Normal	-0.712342	0.119381	0.245723	Normal	-0.449307	0.33238	0.437454	Normal	0.263034	0.636168	0.773503
CIL1277S0025	MYB88	PREDICTED: transcription factor MYB29-like isoform X1 [Juglans regia]	0.04	0.13	0.12	0.52	0.7	0.38	0.35	1.06	-4.72792	3.89e-14	1.39e-13	Down	-3.02748	1.44e-10	4.54e-10	Down	-3.14296	2.21e-10	5.66e-10	Down	-1.02748	0.00294549	0.00930356	Down	-0.598637	0.0792675	0.117524	Normal	-1.47999	7.42e-07	1.54e-06	Down	-1.59864	9.38e-05	0.000234273	Down	1.70044	0.289161	0.475641	Normal	1.58496	0.453207	0.571251	Normal	-0.115477	1	1
CIL0252S0005	MYB86	PREDICTED: myb-related protein Myb4-like [Juglans regia]	0.51	0.59	0.09	2.78	1.71	0.47	2.06	4.67	-3.19485	6.09e-26	3.29e-25	Down	-2.98464	4.02e-25	2.2e-24	Down	-5.69735	1.6e-35	8.6e-35	Down	-0.748338	0.000290091	0.00117575	Normal	-1.44943	6.08e-10	1.89e-09	Down	-3.31269	2.06e-39	1.08e-38	Down	-1.18078	2.58e-07	8.38e-07	Down	0.210218	0.850659	0.992306	Normal	-2.5025	0.0074061	0.0140521	Down	-2.71272	0.0023592	0.00598632
CIL1391S0005	MYB86	PREDICTED: transcription factor MYB86-like [Juglans regia]	1.1	1.4	0.25	5.31	1.73	0.36	3.14	10.32	-3.22987	5.04e-58	5.17e-57	Down	-2.88194	4.32e-53	4.26e-52	Down	-5.36737	2.02e-76	2.05e-75	Down	-0.958659	1.09e-11	1.31e-10	Normal	-2.5766	1.53e-41	1.35e-40	Down	-4.8413	1.69e-115	2.15e-114	Down	-1.71661	7.39e-25	6.1e-24	Down	0.347923	0.389836	0.59087	Normal	-2.1375	0.000197437	0.000466246	Down	-2.48543	2.89e-06	1.16e-05
CIL1495S0039	MYB83	PREDICTED: transcription factor MYB46-like [Juglans regia]	0.53	0.77	0.08	1.63	0.17	0.17	1.59	2.21	-2.05998	1.35e-09	3.85e-09	Down	-1.52112	9.96e-07	2.47e-06	Down	-4.7879	1.29e-17	4.4e-17	Down	-0.439174	0.114326	0.213042	Normal	-3.70044	2.61e-14	1.01e-13	Down	-3.70044	2.19e-23	8.23e-23	Down	-0.47502	0.0905642	0.13896	Normal	0.538866	0.324458	0.519524	Normal	-2.72792	0.0023592	0.00482927	Down	-3.26679	6.66e-05	0.000221843
CIL1358S0013	MYB82	PREDICTED: transcription factor TT2-like [Juglans regia]	4.77	3.34	2.33	17.06	6.33	2.83	5.33	17.37	-1.86454	6.55e-58	6.71e-57	Down	-2.37868	3.56e-78	4.91e-77	Down	-2.8982	1.24e-90	1.45e-89	Down	-0.0259801	0.78788	0.928958	Normal	-1.45632	6.83e-37	5.42e-36	Down	-2.61772	6.7e-126	9.28e-125	Down	-1.70439	2.2e-44	3.15e-43	Down	-0.514141	0.00964379	0.0309437	Normal	-1.03366	1.45e-06	4.34e-06	Down	-0.519518	0.0331679	0.0656064
CIL1371S0069	MYB73	PREDICTED: transcription factor MYB44-like [Juglans regia]	0.85	0.68	3.48	0.07	0.07	0.1	0.34	0.12	2.82443	0.000222778	0.000441303	Up	2.5025	0.0023592	0.00431918	Up	4.85798	4.81e-22	1.88e-21	Up	-0.777608	1	1	Normal	-0.777608	1	1	Normal	-0.263034	1	1	Normal	1.5025	0.179786	0.255397	Normal	-0.321928	0.701302	0.872156	Normal	2.03355	1.07e-07	3.56e-07	Up	2.35548	4.73e-09	2.57e-08
CIL1463S0018	MYB73	PREDICTED: transcription factor MYB44-like [Juglans regia]	2.03	1.19	28.1	0.34	0.1	0.07	0.45	0.11	4.2059	2.98e-17	1.21e-16	Up	3.43539	5.55e-09	1.61e-08	Up	7.99692	6.94e-225	1.97e-223	Up	1.62803	0.0923899	0.178561	Normal	-0.137504	1	1	Normal	-0.652077	0.726617	0.7996	Normal	2.03242	0.0352229	0.0590355	Normal	-0.770518	0.0311113	0.0828978	Normal	3.79102	1.98e-134	1.24e-132	Up	4.56154	9.86e-155	9.55e-153
CIL1551S0016	MYB62	PREDICTED: transcription factor MYB24-like [Juglans regia]	0.29	0.17	20.27	0	0	0.1	0.07	0	8.17991	0.0312734	0.0481656	Up	7.40939	0.125037	0.174015	Normal	14.3071	3.87e-119	5.85e-118	Up	0	1	1	Normal	0	1	1	Normal	6.64386	0.250037	0.310792	Normal	6.12928	1	1	Normal	-0.770518	0.726617	0.892188	Normal	6.12715	2.37e-95	9.67e-94	Up	6.89767	2.55e-99	1.5e-97
CIL1599S0013	MYB62	PREDICTED: myb-related protein 305-like [Juglans regia]	3.72	1.16	3.43	0.59	0.43	0.22	1.24	0.87	2.09622	5.54e-09	1.53e-08	Up	0.415037	0.418137	0.512249	Normal	1.97912	1.08e-07	2.41e-07	Up	-0.5603	0.442379	0.613945	Normal	-1.01668	0.151835	0.211157	Normal	-1.98351	0.00374236	0.0060071	Down	0.511253	0.405457	0.513602	Normal	-1.68118	2.24e-05	0.000147621	Down	-0.117094	0.757742	0.86168	Normal	1.56408	0.00013755	0.000435456
CIL1266S0023	MYB61	PREDICTED: transcription factor MYB39-like [Juglans regia]	0.65	2.72	0.3	1.18	3.96	0.85	2.26	2.86	-2.1375	1.46e-09	4.15e-09	Down	-0.0724085	0.817798	0.897023	Normal	-3.25298	1.88e-13	5.5e-13	Down	-1.27723	5.54e-05	0.000262822	Down	0.469485	0.0460315	0.0713321	Normal	-1.75048	7.47e-11	1.87e-10	Down	-0.339692	0.239938	0.329932	Normal	2.0651	1.07e-07	1.07e-06	Up	-1.11548	0.115499	0.174046	Normal	-3.18057	8.12e-11	5.1e-10
CIL1294S0079	MYB61	PREDICTED: transcription factor MYB86-like [Juglans regia]	16.44	19.69	13.69	18.15	8.6	6.32	16.63	21.23	-0.368894	1.44e-07	3.65e-07	Normal	-0.108641	0.107261	0.152442	Normal	-0.632982	5.59e-17	1.87e-16	Normal	-0.226135	0.00173372	0.00580194	Normal	-1.3037	6.16e-50	6.41e-49	Down	-1.74811	4.15e-120	5.43e-119	Down	-0.352316	2.88e-06	8.46e-06	Normal	0.260253	0.00104455	0.00454765	Normal	-0.264088	0.00304053	0.00612144	Normal	-0.524341	7.34e-10	4.28e-09
CIL1497S0003	MYB61	PREDICTED: transcription factor MYB39-like [Juglans regia]	0.29	0.83	0.05	2.62	2.5	0.6	1.48	4.27	-3.88011	5.06e-26	2.74e-25	Down	-2.36305	8.59e-17	3.55e-16	Down	-6.41616	1.21e-31	5.98e-31	Down	-0.704669	0.00126917	0.00439242	Normal	-0.772308	0.00069893	0.0013714	Normal	-2.8312	2.63e-29	1.13e-28	Down	-1.52864	5.77e-09	2.14e-08	Down	1.51706	0.0192368	0.0554788	Normal	-2.53605	0.0703672	0.110709	Normal	-4.05311	4.04e-05	0.000138864
CIL1512S0020	MYB61	PREDICTED: transcription factor MYB86-like [Juglans regia]	10.66	8.91	7.7	11.66	12.97	14.82	23.96	11.51	-0.11068	0.365059	0.451369	Normal	-0.36939	0.00295425	0.00535638	Normal	-0.579957	1.16e-05	2.29e-05	Normal	0.01868	0.908255	1	Normal	0.172291	0.152091	0.21147	Normal	0.364658	9.12e-05	0.000166762	Normal	1.05774	1.36e-25	1.15e-24	Up	-0.25871	0.0700139	0.159748	Normal	-0.469277	0.00181174	0.00377503	Normal	-0.210567	0.205352	0.318666
CIL0437S0010	MYB6	PREDICTED: transcription factor MYB3-like [Juglans regia]	86.58	86.94	89.67	42.67	55.97	69.28	56.53	42.83	1.01541	1.3e-94	2.11e-93	Up	1.0214	2.64e-96	4.44e-95	Up	1.066	5.89e-102	7.67e-101	Up	-0.00539957	0.945713	1	Normal	0.386032	3.46e-11	1.15e-10	Normal	0.693817	3.15e-51	2e-50	Normal	0.400395	1.08e-11	4.84e-11	Normal	0.00598629	0.912498	1	Normal	0.0505916	0.310205	0.411019	Normal	0.0446053	0.371129	0.515973
CIL1602S0010	MYB6	PREDICTED: transcription factor WER-like isoform X2 [Juglans regia]	0.97	1.11	0.16	0.43	4.87	7.02	0.91	0.58	0.741932	0.248109	0.320515	Normal	0.936435	0.098989	0.141379	Normal	-1.85798	0.118607	0.156646	Normal	-0.431716	0.814613	0.951026	Normal	3.0698	1.12e-15	4.62e-15	Up	3.59735	7.87e-36	3.85e-35	Up	0.649814	0.307748	0.403194	Normal	0.194503	0.850659	0.992306	Normal	-2.59991	0.0074061	0.0140521	Down	-2.79442	0.0023592	0.00598632
CIL1386S0021	MYB52	PREDICTED: myb-related protein 308-like [Juglans regia]	0	0	0.06	0.27	0.2	0.21	0.21	0.39	-8.60733	0.00195752	0.00351704	Down	-8.60733	0.00195752	0.00361366	Down	-2.70044	0.0386306	0.0547493	Normal	-0.530515	0.607376	0.77105	Normal	-0.963474	0.424115	0.525978	Normal	-0.893085	0.238097	0.300094	Normal	-0.893085	0.424115	0.533847	Normal	0	1	1	Normal	5.90689	1	1	Normal	5.90689	1	1
CIL1427S0035	MYB5	PREDICTED: myb-related protein Hv1-like [Juglans regia]	0	0.04	0.14	1.24	0.05	2.3	0.26	2.9	-11.5018	1.19e-23	5.98e-23	Down	-6.17991	7.95e-22	3.94e-21	Down	-4.37255	5.14e-18	1.78e-17	Down	-1.22571	5.95e-05	0.00028067	Down	-5.85798	3.82e-19	1.8e-18	Down	-0.334419	0.104912	0.141154	Normal	-3.47947	3.76e-14	1.94e-13	Down	5.32193	1	1	Normal	7.12928	0.250037	0.340428	Normal	1.80735	0.625037	0.76288
CIL1605S0014	MYB5	PREDICTED: myb-related protein 308-like [Juglans regia]	0	0	0	4.56	0	0	0.11	16.81	-14.037	1.38e-64	1.56e-63	Down	-14.037	6.63e-66	7.84e-65	Down	-14.037	4.13e-61	3.49e-60	Down	-1.88221	1.1e-20	2.62e-19	Down	-14.037	2.01e-57	2.38e-56	Down	-14.037	3.19e-96	3.44e-95	Down	-7.25567	8.54e-53	1.46e-51	Down	0	1	1	Normal	0	1	1	Normal	0	1	1
CIL1274S0040	MYB48	PREDICTED: transcription factor MYB48-like isoform X2 [Juglans regia]	2.16	3.46	3.82	3.05	7.22	6.2	4.53	4.98	-1.20511	2.41e-06	5.62e-06	Down	-0.525374	0.0200055	0.03229	Normal	-0.382573	0.105364	0.140306	Normal	-0.707337	0.00368282	0.0113166	Normal	0.535853	0.00567007	0.010074	Normal	0.316122	0.0573542	0.080331	Normal	-0.136635	0.574594	0.685969	Normal	0.679741	0.0301495	0.0808139	Normal	0.822541	0.00745179	0.0141337	Normal	0.142801	0.712508	0.843485
CIL1557S0027	MYB46	PREDICTED: transcription factor MYB46-like [Juglans regia]	1.09	1.23	0.08	2.3	0.92	0.33	1.83	3.91	-1.84284	5.35e-13	1.81e-12	Down	-1.66851	1.52e-11	5.02e-11	Down	-5.61102	9.03e-31	4.38e-30	Down	-0.765535	0.000505622	0.00194304	Normal	-2.08746	2.05e-13	7.65e-13	Down	-3.56663	7.84e-37	3.9e-36	Down	-1.09532	7.35e-06	2.07e-05	Down	0.17433	0.703976	0.874653	Normal	-3.76818	8.82e-07	2.7e-06	Down	-3.94251	7.09e-08	3.41e-07
CIL1579S0009	MYB4	PREDICTED: myb-related protein Myb4-like [Juglans regia]	0.43	0.17	5.23	0.1	0.05	0.39	0.42	0.56	-0.38109	0.596911	0.684291	Normal	-1.71989	0.0290618	0.0457869	Down	3.22331	4.17e-31	2.04e-30	Up	-2.48543	0.00436394	0.0131219	Down	-3.48543	0.00149764	0.00283994	Down	-0.521953	0.268667	0.332198	Normal	-0.415037	0.584949	0.696645	Normal	-1.3388	0.179718	0.335054	Normal	3.6044	1.91e-24	1.71e-23	Up	4.9432	2.25e-30	3.73e-29
CIL0302S0018	MYB330	PREDICTED: myb-related protein 308-like [Juglans regia]	3.43	1.41	1.76	1.79	3.42	3.42	3.2	2.83	0.277407	0.210908	0.278175	Normal	-1.00511	0.000204989	0.000421425	Down	-0.685227	0.00972739	0.0148419	Normal	-0.660842	0.0140637	0.0362688	Normal	0.273194	0.246642	0.328	Normal	0.273194	0.145925	0.190816	Normal	0.17727	0.456905	0.568737	Normal	-1.28251	1.03e-05	7.25e-05	Down	-0.962633	0.000691612	0.00152707	Normal	0.31988	0.416848	0.566059
CIL0176S0054	MYB306	PREDICTED: myb-related protein 306-like [Juglans regia]	0.36	1.02	2.2	2.15	0.36	0.29	0.7	1.37	-1.92811	6.69e-05	0.000139013	Down	-0.425607	0.302791	0.385486	Normal	0.683328	0.0226383	0.0331202	Normal	0.650161	0.0337914	0.0766121	Normal	-1.92811	0.000361763	0.000730493	Down	-2.24005	6.51e-08	1.43e-07	Down	-0.968749	0.0302692	0.0516678	Normal	1.5025	0.0107331	0.0340029	Up	2.61143	2.38e-08	8.38e-08	Up	1.10893	0.00259142	0.00651698
CIL0363S0008	MYB306	PREDICTED: transcription factor MYB30-like [Juglans regia]	5.98	3.68	2.61	31.39	6.05	5.36	11.7	27.81	-2.21739	1.47e-79	2e-78	Down	-2.91783	8.46e-108	1.58e-106	Down	-3.41348	2.79e-116	4.13e-115	Down	0.174701	0.0300356	0.0695067	Normal	-2.2006	1.52e-69	2.18e-68	Down	-2.3753	2.67e-124	3.63e-123	Down	-1.2491	1.05e-31	1.08e-30	Down	-0.70044	0.00131952	0.00558926	Normal	-1.1961	4.24e-07	1.34e-06	Down	-0.495656	0.0717679	0.128928
CIL0449S0001	MYB306	PREDICTED: myb-related protein 306-like [Juglans regia]	17.19	24.17	18.87	10.33	24.6	34.5	22.89	14.73	0.222812	0.0310322	0.0480253	Normal	0.71446	1.43e-14	5.44e-14	Normal	0.357337	0.000484959	0.000843708	Normal	-0.511917	3.45e-05	0.00017049	Normal	0.739901	4.05e-14	1.56e-13	Normal	1.22784	1.32e-62	9.9e-62	Up	0.63596	3.51e-10	1.43e-09	Normal	0.491648	1.51e-06	1.25e-05	Normal	0.134525	0.238932	0.330671	Normal	-0.357123	0.000495965	0.00142698
CIL1403S0043	MYB306	PREDICTED: myb-related protein 306-like [Juglans regia]	1.03	0.56	1.01	10.77	0.98	1.55	2.44	7.88	-2.93555	5.42e-34	3.59e-33	Down	-3.8147	5.96e-43	4.91e-42	Down	-2.96384	3.24e-32	1.63e-31	Down	0.450751	0.000904117	0.00325074	Normal	-3.00734	1.03e-30	7.04e-30	Down	-2.34593	3.18e-39	1.67e-38	Down	-1.69131	9.53e-16	5.36e-15	Down	-0.879146	0.121765	0.249756	Normal	-0.028289	1	1	Normal	0.850857	0.110468	0.187942
CIL0176S0007	MYB3	PREDICTED: transcription repressor MYB6-like [Juglans regia]	25.31	14.57	21.02	0.95	1.93	2.33	4.6	0.83	4.93045	6.23e-190	2.11e-188	Up	4.13375	5.75e-98	9.8e-97	Up	4.66251	6.53e-151	1.25e-149	Up	0.194816	0.77113	0.915278	Normal	1.21742	0.00133131	0.00253588	Up	1.48915	3.08e-07	6.55e-07	Up	2.47045	3.85e-17	2.32e-16	Up	-0.796707	3.14e-14	6.96e-13	Normal	-0.267945	0.00676936	0.01293	Normal	0.528762	2.47e-06	1e-05
CIL0217S0001	MYB3	PREDICTED: myb-related protein 308-like [Juglans regia]	7.98	6.21	3.87	10.38	5.12	9.83	6.03	14.69	-0.880374	1.63e-13	5.65e-13	Normal	-1.24217	1.29e-22	6.57e-22	Down	-1.92443	3.82e-38	2.18e-37	Down	-0.501028	2.34e-05	0.000118887	Normal	-1.52062	2e-26	1.19e-25	Down	-0.579571	1.32e-09	3.13e-09	Normal	-1.2846	2.96e-20	2.05e-19	Down	-0.361795	0.0266088	0.0727783	Normal	-1.04406	4.1e-08	1.41e-07	Down	-0.68226	0.000784185	0.00218058
CIL1605S0012	MYB3	PREDICTED: myb-related protein 308-like [Juglans regia]	0.14	0	0	8.48	0	0	1	16.83	-6.90946	3.67e-80	5.03e-79	Down	-14.0387	1.08e-85	1.63e-84	Down	-14.0387	4.36e-80	4.65e-79	Down	-0.988899	4.38e-11	4.99e-10	Normal	-14.0387	1.4e-75	2.17e-74	Down	-14.0387	9.7e-126	1.34e-124	Down	-4.07296	4.58e-54	8.03e-53	Down	-7.12928	0.500025	0.693156	Normal	-7.12928	0.500025	0.610763	Normal	0	1	1
MSTRG.12599	MYB17	PREDICTED: transcription repressor MYB6-like [Juglans regia]	0	0	0	0	0.24	0.14	1.24	0.56	-9.12928	0.00782344	0.0130472	Down	-9.12928	0.00782344	0.0133663	Down	-9.12928	0.00782344	0.0120595	Down	-9.12928	0.00782344	0.0217519	Down	-1.22239	0.38784	0.485352	Normal	-2	0.0923899	0.125224	Normal	1.14684	0.18948	0.267335	Normal	0	1	1	Normal	0	1	1	Normal	0	1	1
CIL1545S0001	MYB12	PREDICTED: myb-related protein Zm1-like [Juglans regia]	4.99	5.19	9.49	4.86	1.09	0.12	5.87	17.16	-1.78194	9.22e-48	8.04e-47	Down	-1.72524	4.33e-46	3.79e-45	Down	-0.85457	8.76e-16	2.81e-15	Normal	-1.82002	5.59e-44	3.31e-42	Down	-3.97665	1.93e-96	3.85e-95	Down	-7.15987	1.41e-213	3.4e-212	Down	-1.54762	5.38e-34	5.87e-33	Down	0.0566947	0.758991	0.91936	Normal	0.927368	5.4e-09	2e-08	Normal	0.870674	3.62e-08	1.79e-07
CIL0467S0002	MYB111	PREDICTED: myb-related protein 308-like [Juglans regia]	24.96	25.4	18.88	39.49	15.05	26.54	97.76	72.85	-1.54531	1.69e-131	3.8e-130	Down	-1.5201	5e-138	1.23e-136	Down	-1.94807	8.95e-172	1.91e-170	Down	-0.883442	3.17e-51	2.25e-49	Normal	-2.27517	1.22e-196	5.5e-195	Down	-1.45676	2.31e-178	4.61e-177	Down	0.424315	1.29e-18	8.32e-18	Normal	0.0252106	0.795811	0.94814	Normal	-0.402759	3.04e-05	7.94e-05	Normal	-0.42797	9.68e-06	3.64e-05
CIL1367S0018	MYB111	PREDICTED: transcription factor MYB113-like [Juglans regia]	0.12	0	0	0.57	0.22	0.29	0.15	1.13	-3.23522	3.44e-05	7.33e-05	Down	-10.1421	2.2e-07	5.73e-07	Down	-10.1421	4.24e-07	9.11e-07	Down	-0.987289	0.0991828	0.189203	Normal	-2.36075	0.000885647	0.00172079	Down	-1.9622	0.000275406	0.000485871	Down	-2.91329	0.000550905	0.00124541	Down	-6.90689	0.500025	0.693156	Normal	-6.90689	0.500025	0.610763	Normal	0	1	1
CIL0176S0034	MYB106	PREDICTED: snRNA-activating protein complex subunit 4-like [Juglans regia]	0.73	0.09	0.1	10.72	0.16	0.27	3.3	10.2	-3.80453	1.07e-55	1.06e-54	Down	-6.82443	2.74e-73	3.58e-72	Down	-6.67243	2.86e-68	2.64e-67	Down	0.0717358	0.598538	0.762854	Normal	-5.99435	9.12e-62	1.16e-60	Down	-5.23947	4.8e-100	5.33e-99	Down	-1.62803	1.51e-19	1.01e-18	Down	-3.0199	0.00131833	0.00558692	Down	-2.8679	0.00131833	0.00279882	Down	0.152003	1	1
CIL1403S0013	MYB106	PREDICTED: myb-related protein 306-like, partial [Juglans regia]	3.66	3.1	2.77	10.25	2.36	3.69	3.98	13.6	-1.89369	9.69e-22	4.6e-21	Down	-2.13327	2.69e-25	1.48e-24	Down	-2.29565	5.87e-26	2.55e-25	Down	-0.407983	0.0104316	0.0280269	Normal	-2.52675	6.69e-27	4.07e-26	Down	-1.88191	9.94e-31	4.41e-30	Down	-1.77277	2.46e-17	1.49e-16	Down	-0.239575	0.521199	0.713117	Normal	-0.401958	0.261367	0.35438	Normal	-0.162382	0.724426	0.85462
CIL1258S0015	MYB105	PREDICTED: transcription factor MYB108-like [Juglans regia]	2.51	4.78	4.22	4.04	2.81	3.81	1.42	3.27	-0.381603	0.061431	0.0905639	Normal	0.54772	0.00142541	0.00268115	Normal	0.367952	0.0453278	0.0636919	Normal	0.305065	0.115156	0.214338	Normal	-0.218721	0.325402	0.415754	Normal	0.2205	0.164177	0.213069	Normal	-1.2034	2.24e-06	6.64e-06	Down	0.929323	5.78e-06	4.29e-05	Normal	0.749556	0.000606693	0.00134923	Normal	-0.179768	0.349674	0.490589
CIL1405S0083	MYB102	PREDICTED: transcription factor MYB35-like [Juglans regia]	0.06	0.06	1.21	0	0	0	0.14	0	5.90689	1	1	Normal	5.90689	1	1	Normal	10.2408	1.21e-07	2.69e-07	Up	0	1	1	Normal	0	1	1	Normal	0	1	1	Normal	7.12928	0.250037	0.336004	Normal	0	1	1	Normal	4.3339	1.11e-05	3.03e-05	Up	4.3339	1.11e-05	4.14e-05
CIL1417S0062	MYB101	PREDICTED: transcription factor MYB86 [Juglans regia]	0.13	0.31	0.48	0.15	0.11	0.13	0.42	0.15	-0.206451	1	1	Normal	1.04731	0.16727	0.22735	Normal	1.67807	0.0106654	0.0162199	Up	0	1	1	Normal	-0.447459	1	1	Normal	-0.206451	1	1	Normal	1.48543	0.0414893	0.0683977	Normal	1.25376	0.179718	0.335054	Normal	1.88452	0.0309574	0.052696	Normal	0.630766	0.424648	0.574401
CIL0381S0011	MYB1	PREDICTED: transcription factor MYB86 [Cucumis melo]	2.75	3.84	3.76	5.05	2.99	3.26	3.2	6.58	-1.25866	5.76e-13	1.95e-12	Down	-0.776981	1.27e-06	3.13e-06	Normal	-0.807355	1.27e-06	2.64e-06	Normal	-0.381804	0.0170316	0.042717	Normal	-1.13794	3.26e-10	1.03e-09	Down	-1.01322	3.37e-13	9.23e-13	Down	-1.04002	9.27e-09	3.37e-08	Down	0.481675	0.0301691	0.0808416	Normal	0.451301	0.0544346	0.0881351	Normal	-0.0303736	0.943647	1
CIL1342S0007	MKK6	PREDICTED: mitogen-activated protein kinase kinase 6 [Juglans regia]	0.13	0.31	0.14	0.67	0.21	0.05	0.11	1.21	-3.21842	1.1e-06	2.63e-06	Down	-1.96467	0.000201637	0.000414754	Down	-3.11151	3.2e-06	6.51e-06	Down	-0.852774	0.0631097	0.129789	Normal	-2.52655	4.13e-05	9.12e-05	Down	-4.59694	5.83e-12	1.53e-11	Down	-3.45943	2.89e-06	8.5e-06	Down	1.25376	0.343873	0.541662	Normal	0.106915	1	1	Normal	-1.14684	0.343873	0.483922
CIL1348S0008	MKK6	PREDICTED: mitogen-activated protein kinase kinase 6-like [Juglans regia]	8	1.37	7.42	3.64	0.21	0.16	0.54	5.7	0.489038	0.000930271	0.00173624	Normal	-2.05679	3.62e-18	1.58e-17	Down	0.380457	0.0152762	0.0228113	Normal	-0.647023	0.00110648	0.00388504	Normal	-4.7625	8.81e-33	6.35e-32	Down	-5.15482	3.58e-57	2.49e-56	Down	-3.39993	3.49e-25	2.92e-24	Down	-2.54582	1.71e-26	8.48e-25	Down	-0.108581	0.515621	0.626152	Normal	2.43724	5.79e-23	7.25e-22
CIL0394S0014	LYK3	PREDICTED: lysM domain receptor-like kinase 3 [Juglans regia]	0.24	0.1	0.22	0.24	0.08	0.08	0	0.18	0.415037	0.803698	0.882065	Normal	-0.847997	0.548941	0.639211	Normal	0.289507	1	1	Normal	0.415037	0.803698	0.941942	Normal	-1.16993	0.343873	0.436776	Normal	-1.16993	0.267003	0.330364	Normal	-7.49185	0.0156414	0.0281641	Down	-1.26303	0.343873	0.541662	Normal	-0.125531	1	1	Normal	1.1375	0.507911	0.648019
CIL0394S0021	LYK3	PREDICTED: lysM domain receptor-like kinase 3 [Juglans regia]	11.17	15.69	19.17	20.31	13.91	15.69	13.6	25.58	-1.19539	4.75e-51	4.37e-50	Down	-0.705171	2.6e-22	1.31e-21	Normal	-0.416166	4.46e-09	1.07e-08	Normal	-0.332826	3.45e-06	2.04e-05	Normal	-0.878894	1.82e-28	1.16e-27	Normal	-0.705171	1.63e-30	7.2e-30	Normal	-0.91141	3.6e-29	3.44e-28	Normal	0.490216	7.89e-07	6.78e-06	Normal	0.779221	3.45e-16	2.08e-15	Normal	0.289005	0.00107518	0.00291344
CIL1596S0040	EDS1	PREDICTED: protein EDS1L-like [Juglans regia]	1.64	0.37	0	0	3.37	2.09	0	1.07	0.616085	0.0297544	0.0461898	Normal	-1.53201	0.000293631	0.00059433	Down	-10.0634	4.58e-12	1.26e-11	Down	-10.0634	7.3e-11	8.14e-10	Down	1.65514	1.55e-11	5.25e-11	Up	0.965892	2.84e-05	5.38e-05	Normal	-10.0634	1.37e-10	5.75e-10	Down	-2.1481	2.89e-07	2.69e-06	Down	-10.6795	3.77e-15	2.13e-14	Down	-8.53138	0.00097925	0.00267494
CIL1596S0042	EDS1	PREDICTED: protein EDS1L-like [Juglans regia]	1.79	2.95	5.62	2.9	2.27	5.38	3.42	2.13	-0.250894	0.261418	0.334111	Normal	0.469862	0.0144621	0.0238528	Normal	1.39972	7.31e-18	2.52e-17	Up	0.445199	0.0302713	0.0699265	Normal	0.0918389	0.728998	0.828363	Normal	1.33675	3.28e-22	1.2e-21	Up	0.683143	0.000547	0.00123834	Normal	0.720755	0.00188379	0.00761133	Normal	1.65061	2.29e-17	1.48e-16	Up	0.929855	5.89e-08	2.86e-07
CIL1460S0014	MYB	PREDICTED: myb-related protein B-like [Juglans regia]	0.16	0.34	0.87	0.42	0.24	0.5	0.06	0.54	-1.75489	0.00224347	0.00400408	Down	-0.667425	0.15291	0.209294	Normal	0.688056	0.0727354	0.0989128	Normal	-0.36257	0.568648	0.733953	Normal	-1.16993	0.0437774	0.0680339	Normal	-0.111031	0.724426	0.79828	Normal	-3.16993	6.7e-05	0.000170382	Down	1.08746	0.16727	0.31839	Normal	2.44294	2.47e-05	6.52e-05	Up	1.35548	0.00369432	0.00902213
CIL1405S0020	CPK19	PREDICTED: calcium-dependent protein kinase 2 isoform X1 [Juglans regia]	5.28	6.54	9.85	10.19	9.35	12.25	8.22	12.44	-1.23638	6.85e-36	4.73e-35	Down	-0.927624	2.68e-23	1.39e-22	Normal	-0.336791	0.000103338	0.000189979	Normal	-0.287832	0.00111294	0.00390419	Normal	-0.411948	4.85e-06	1.16e-05	Normal	-0.0222047	0.762541	0.835304	Normal	-0.597776	3.08e-10	1.26e-09	Normal	0.308753	0.0165835	0.0489222	Normal	0.899586	1.96e-14	1.07e-13	Normal	0.590833	1.45e-07	6.73e-07
CIL1417S0075	CPK19	PREDICTED: calcium-dependent protein kinase 2-like [Juglans regia]	18.61	24.93	38.4	14.23	16.31	19.63	16.06	16.96	0.133942	0.0689002	0.099784	Normal	0.555747	2e-16	8.16e-16	Normal	1.17897	3.25e-80	3.47e-79	Up	-0.253201	0.00213312	0.00698389	Normal	-0.0563794	0.483951	0.59076	Normal	0.210924	0.000705454	0.00120495	Normal	-0.0786643	0.339929	0.440759	Normal	0.421805	2.19e-08	2.42e-07	Normal	1.04503	1.91e-51	3.81e-50	Up	0.623223	5.46e-22	6.53e-21
CIL0628S0008	CPK17	PREDICTED: calcium-dependent protein kinase 26-like [Juglans regia]	4.56	3.9	5.61	4.44	2.93	4.84	5.53	0.82	2.47534	2.46e-38	1.79e-37	Up	2.24978	1.99e-29	1.22e-28	Up	2.7743	8.9e-51	6.42e-50	Up	2.43686	1.88e-33	8.08e-32	Up	1.8372	1.33e-15	5.47e-15	Up	2.56131	3.45e-54	2.29e-53	Up	2.75358	4.38e-46	6.49e-45	Up	-0.22556	0.144027	0.28242	Normal	0.298967	0.0416527	0.0688777	Normal	0.524527	0.000522584	0.00149836
CIL1303S0052	CPK15	PREDICTED: calcium-dependent protein kinase 1-like [Juglans regia]	0.09	0.03	0.16	0.07	0.14	0.2	0.11	0.3	-1.73697	0.0636923	0.0927011	Normal	-3.32193	0.0023592	0.00431918	Down	-0.906891	0.286545	0.34801	Normal	-2.09954	0.0491362	0.105856	Normal	-1.09954	0.263416	0.344647	Normal	-0.584963	0.361957	0.43662	Normal	-1.44746	0.16727	0.240145	Normal	-1.58496	0.625037	0.805411	Normal	0.830075	0.726617	0.832855	Normal	2.41504	0.21882	0.335196
CIL1264S0074	CPK13	PREDICTED: calcium-dependent protein kinase 13-like [Juglans regia]	12.39	18.93	19.35	18.81	11.78	10.97	15.98	22.79	-0.879225	2.85e-22	1.38e-21	Normal	-0.267727	0.000974662	0.00187235	Normal	-0.236067	0.00477668	0.0075435	Normal	-0.276901	0.0012626	0.00437302	Normal	-0.952061	1.12e-22	5.96e-22	Normal	-1.05484	7.22e-41	3.9e-40	Down	-0.512134	2.03e-08	7.21e-08	Normal	0.611498	6.17e-09	7.38e-08	Normal	0.643157	1.48e-09	5.74e-09	Normal	0.0316592	0.751659	0.878845
CIL1477S0021	CPK10	PREDICTED: calcium-dependent protein kinase 10-like [Juglans regia]	0.63	0.71	2.99	0.26	0.47	0.86	0.52	0.7	-0.152003	0.804629	0.88291	Normal	0.0204641	1	1	Normal	2.09472	2.19e-16	7.18e-16	Up	-1.42884	0.00801499	0.0221955	Down	-0.574694	0.220952	0.296458	Normal	0.296982	0.364529	0.439606	Normal	-0.428843	0.419396	0.529306	Normal	0.172467	0.77113	0.929733	Normal	2.24672	1.87e-13	9.61e-13	Up	2.07425	1.41e-12	1.01e-11
CIL1562S0004	CNGC3	PREDICTED: cyclic nucleotide-gated ion channel 1-like isoform X1 [Juglans regia]	0.97	0.49	12.94	0.3	0.69	1.51	0.29	0.3	1.69302	4.27e-06	9.77e-06	Up	0.707819	0.135595	0.187507	Normal	5.43073	1.77e-186	4.07e-185	Up	0	1	1	Normal	1.20163	0.00666709	0.0117314	Up	2.33151	1.44e-16	4.43e-16	Up	-0.0489096	1	1	Normal	-0.985203	0.0152899	0.0457584	Normal	3.73771	2.47e-109	1.18e-107	Up	4.72291	9.41e-129	7.44e-127
MSTRG.2272	CNGC3	PREDICTED: cyclic nucleotide-gated ion channel 1-like isoform X2 [Juglans regia]	0	0	0	0	0	0	0	5.39	-12.3961	7.94e-24	4.02e-23	Down	-12.3961	7.94e-24	4.21e-23	Down	-12.3961	5.47e-22	2.13e-21	Down	-12.3961	3.7e-21	9.22e-20	Down	-12.3961	3.7e-21	1.88e-20	Down	-12.3961	2.57e-34	1.22e-33	Down	-12.3961	1.32e-20	9.26e-20	Down	0	1	1	Normal	0	1	1	Normal	0	1	1
MSTRG.12958	CNGC13	PREDICTED: cyclic nucleotide-gated ion channel 1-like [Juglans regia]	0.79	1.16	0.18	0.33	0.41	0.68	1.11	1.05	-0.410465	0.273264	0.347966	Normal	0.143735	0.762601	0.845878	Normal	-2.54432	1.28e-06	2.68e-06	Down	-1.66985	0.000343835	0.00136896	Down	-1.35669	0.00266805	0.00492435	Down	-0.626783	0.0356564	0.0512389	Normal	0.0801703	0.830737	0.929484	Normal	0.5542	0.162531	0.311604	Normal	-2.13386	0.00144222	0.0030438	Down	-2.68806	2.89e-06	1.16e-05
MSTRG.12962	CNGC13	PREDICTED: cyclic nucleotide-gated ion channel 1-like [Juglans regia]	47.41	59.17	51.13	7.05	23.43	27.75	44.7	23.32	1.02362	3.79e-96	6.23e-95	Up	1.3433	1.13e-186	3.93e-185	Up	1.1326	5.22e-117	7.78e-116	Up	-1.72587	1.05e-91	1.43e-89	Down	0.00678917	0.928878	1	Normal	0.25092	4.58e-07	9.65e-07	Normal	0.938707	5.87e-70	1.38e-68	Normal	0.319675	7.1e-12	1.21e-10	Normal	0.108979	0.0296534	0.0506357	Normal	-0.210696	5.31e-06	2.07e-05
MSTRG.24578	CNGC13	PREDICTED: cyclic nucleotide-gated ion channel 1-like [Juglans regia]	49.93	56.14	43.13	6.73	23.72	30.96	33.42	8.79	2.50597	2.38e-245	1.1e-243	Up	2.67509	6.01e-297	3.45e-295	Up	2.29476	1.63e-183	3.72e-182	Up	-0.385257	0.00458744	0.0137056	Normal	1.43217	8.61e-51	9.08e-50	Up	1.81647	1.06e-131	1.53e-130	Up	1.92678	4.79e-106	1.84e-104	Up	0.169122	0.00332215	0.0124736	Normal	-0.211215	0.000675396	0.00149276	Normal	-0.380337	2.7e-10	1.63e-09
CIL1578S0019	CNGC1	PREDICTED: cyclic nucleotide-gated ion channel 1-like [Juglans regia]	0.4	0.35	0.49	0.53	0.09	0.27	0.29	1.15	-1.52356	5.27e-05	0.000110518	Down	-1.71621	7.83e-06	1.82e-05	Down	-1.23078	0.00119738	0.00201272	Down	-1.11757	0.00342092	0.0106131	Down	-3.67557	7.23e-10	2.23e-09	Down	-2.0906	1.26e-09	3e-09	Down	-1.98751	7.52e-06	2.12e-05	Down	-0.192645	0.850659	0.992306	Normal	0.292782	0.596911	0.710811	Normal	0.485427	0.361957	0.505152
MSTRG.13105	CNGC1	PREDICTED: cyclic nucleotide-gated ion channel 1-like [Juglans regia]	1.79	2.56	2.12	2.84	3.4	4.16	2.84	0.01	7.48382	6.08e-23	3e-22	Up	8	8.21e-33	5.48e-32	Up	7.72792	1.23e-25	5.29e-25	Up	8.14975	3.25e-32	1.34e-30	Up	8.40939	3.48e-38	2.85e-37	Up	8.70044	8.65e-77	7.62e-76	Up	8.14975	5.1e-31	5.14e-30	Up	0.516184	0.0359109	0.0927289	Normal	0.244105	0.38391	0.494958	Normal	-0.27208	0.268721	0.393164
MSTRG.18704	CNGC1	PREDICTED: cyclic nucleotide-gated ion channel 1-like [Juglans regia]	15.96	17.53	26.02	7.38	11.73	14.78	11.97	10.06	0.66583	5.08e-20	2.27e-19	Normal	0.801196	1.08e-29	6.66e-29	Normal	1.37099	8.42e-97	1.05e-95	Up	-0.446938	2.12e-06	1.3e-05	Normal	0.221573	0.00756396	0.0132056	Normal	0.555016	3.21e-18	1.05e-17	Normal	0.250793	0.00272117	0.00559767	Normal	0.135365	0.0648827	0.15	Normal	0.70516	1.48e-25	1.39e-24	Normal	0.569795	5.61e-18	5.56e-17
MSTRG.18707	CNGC1	PREDICTED: cyclic nucleotide-gated ion channel 1-like [Juglans regia]	0.11	0.17	0.18	1.09	0.39	6.25	1.42	0.94	-3.09516	0.000104826	0.000213918	Down	-2.46713	0.000885647	0.0017087	Down	-2.38466	0.00144222	0.00241101	Down	0.213595	0.77113	0.915278	Normal	-1.26919	0.0352308	0.0555399	Normal	2.73312	6.83e-33	3.17e-32	Up	0.595158	0.161313	0.232305	Normal	0.628031	1	1	Normal	0.710493	1	1	Normal	0.0824622	1	1
MSTRG.18887	CNGC1	PREDICTED: cyclic nucleotide-gated ion channel 1-like [Juglans regia]	7.41	8.12	4.3	5.38	12.85	21.91	0.15	4.46	0.73243	7.15e-10	2.07e-09	Normal	0.864436	5.36e-13	1.9e-12	Normal	-0.052707	0.769036	0.842601	Normal	0.270562	0.0419766	0.0924195	Normal	1.52665	1.35e-41	1.19e-40	Up	2.29647	3.07e-163	5.5e-162	Up	-4.89401	4.84e-39	6.1e-38	Down	0.132006	0.403252	0.6069	Normal	-0.785137	2.7e-08	9.45e-08	Normal	-0.917143	1.28e-10	7.9e-10
MSTRG.20118	CNGC1	cyclic nucleotide-gated ion channel 1-like isoform X2 [Quercus suber]	0	0.26	0.13	0.13	1.53	5.71	0.07	0.11	-6.78136	0.0625313	0.0912114	Normal	1.24101	0.143633	0.197699	Normal	0.241008	1	1	Normal	0.241008	1	1	Normal	3.79796	3.43e-15	1.39e-14	Up	5.69792	1.13e-97	1.24e-96	Up	-0.652077	0.726617	0.831957	Normal	8.02237	0.00391328	0.0143808	Up	7.02237	0.125037	0.185231	Normal	-1	0.267003	0.391037
MSTRG.20824	CNGC1	PREDICTED: cyclic nucleotide-gated ion channel 1-like [Juglans regia]	8.62	11.73	8.16	0.06	0.89	3.11	2.54	0.08	6.75154	6.8e-121	1.39e-119	Up	7.19599	5.85e-164	1.73e-162	Up	6.67243	2.68e-108	3.7e-107	Up	-0.415037	1	1	Normal	3.47573	8.11e-10	2.49e-09	Up	5.28077	3.47e-58	2.44e-57	Up	4.98868	3.25e-32	3.39e-31	Up	0.444443	2.64e-05	0.000170998	Normal	-0.0791187	0.506274	0.617316	Normal	-0.523562	1.64e-06	6.78e-06
MSTRG.9177	CNGC1	PREDICTED: cyclic nucleotide-gated ion channel 1-like [Juglans regia]	2.79	3.22	1.07	1.85	3.66	3.83	3.1	2.81	-0.010305	1	1	Normal	0.196491	0.607142	0.698385	Normal	-1.39296	0.0022628	0.00370079	Down	-0.603045	0.154643	0.269354	Normal	0.381274	0.295568	0.381456	Normal	0.446774	0.101503	0.136824	Normal	0.141698	0.741166	0.846543	Normal	0.206796	0.716763	0.886433	Normal	-1.38265	0.00798014	0.0150252	Down	-1.58945	0.00110289	0.00298275
CIL1596S0006	CML50	PREDICTED: probable calcium-binding protein CML49 [Juglans regia]	28.62	31.05	51.14	18.48	17.14	21.39	15.29	19.17	0.578173	8.1e-09	2.22e-08	Normal	0.695743	1.08e-12	3.79e-12	Normal	1.4156	6.31e-59	5.16e-58	Up	-0.0528856	0.681924	0.837695	Normal	-0.161483	0.197326	0.267733	Normal	0.158086	0.0905599	0.122908	Normal	-0.326262	0.0122001	0.0224731	Normal	0.11757	0.254817	0.433645	Normal	0.837428	5.11e-20	3.75e-19	Normal	0.719859	1e-15	8.79e-15
CIL0047S0010	CML44	PREDICTED: probable calcium-binding protein CML44 [Juglans regia]	5.11	10.32	7.64	5.63	30.17	29.71	11.1	3.87	0.40099	0.0916492	0.130232	Normal	1.41504	1.05e-13	3.86e-13	Up	0.981239	3.96e-06	8.01e-06	Normal	0.540801	0.023815	0.0569122	Normal	2.96271	1.15e-89	2.12e-88	Up	2.94054	1.01e-121	1.34e-120	Up	1.52015	1.47e-14	7.75e-14	Up	1.01405	8.21e-07	7.04e-06	Up	0.580249	0.0115006	0.0211537	Normal	-0.433798	0.0251186	0.0510119
CIL0354S0005	CML44	PREDICTED: probable calcium-binding protein CML44 [Juglans regia]	7.28	7.01	3.47	8.06	21.98	21.6	20.71	3.83	0.926594	9.73e-06	2.16e-05	Normal	0.87207	4.16e-05	9.12e-05	Normal	-0.142409	0.671601	0.748966	Normal	1.07344	4.44e-07	3.03e-06	Up	2.52078	1.39e-55	1.6e-54	Up	2.49562	8.52e-76	7.43e-75	Up	2.43491	5.29e-49	8.36e-48	Up	-0.054524	0.888417	1	Normal	-1.069	2.16e-05	5.72e-05	Down	-1.01448	5.42e-05	0.000182935
CIL1581S0001	CML44	PREDICTED: probable calcium-binding protein CML44 [Juglans regia]	4.65	4.94	4.88	7.05	28.74	26.24	7.2	3.89	0.257461	0.539254	0.625288	Normal	0.344741	0.396929	0.488729	Normal	0.327111	0.457753	0.535157	Normal	0.857853	0.0205321	0.0503165	Normal	2.88522	4.98e-35	3.79e-34	Up	2.75393	3.89e-42	2.14e-41	Up	0.888227	0.0142568	0.0259742	Normal	0.0872803	0.892069	1	Normal	0.0696504	1	1	Normal	-0.0176299	1	1
CIL1409S0015	CML41	PREDICTED: probable calcium-binding protein CML41 [Juglans regia]	4.21	4.68	5.46	12.27	16.5	16.25	4.86	9.38	-1.15577	8.14e-09	2.22e-08	Down	-1.00308	2.01e-07	5.26e-07	Down	-0.780687	5.32e-05	9.98e-05	Normal	0.387475	0.0147375	0.0378333	Normal	0.814806	1.64e-08	4.67e-08	Normal	0.79278	1.71e-11	4.41e-11	Normal	-0.948632	4.26e-06	1.23e-05	Normal	0.152688	0.59284	0.780562	Normal	0.375081	0.163253	0.235801	Normal	0.222392	0.394605	0.539509
CIL1464S0018	CML41	PREDICTED: probable calcium-binding protein CML41 [Juglans regia]	3.03	1.78	22.19	3.1	5.47	4.98	1.17	4.24	-0.484746	0.0609866	0.0899185	Normal	-1.25219	2.03e-05	4.57e-05	Down	2.38777	1.65e-56	1.3e-55	Up	-0.451796	0.111777	0.209027	Normal	0.367477	0.114763	0.165259	Normal	0.232081	0.222707	0.282257	Normal	-1.85756	4.05e-07	1.29e-06	Down	-0.767441	0.0417457	0.104629	Normal	2.87252	9.38e-51	1.84e-49	Up	3.63996	5.79e-64	2.06e-62
CIL1404S0018	CML38	PREDICTED: calcium-binding protein CML38-like [Juglans regia]	0.24	0.39	3.5	0.18	0.09	0.33	0.77	0.12	1	0.687547	0.770105	Normal	1.70044	0.289161	0.369688	Normal	4.86625	4.74e-16	1.53e-15	Up	0.584963	1	1	Normal	-0.415037	1	1	Normal	1.45943	0.343873	0.416605	Normal	2.68182	0.00636217	0.012333	Up	0.70044	0.726617	0.892188	Normal	3.86625	8.98e-10	3.55e-09	Up	3.16581	2.54e-08	1.28e-07
CIL0128S0006	CML36	PREDICTED: probable calcium-binding protein CML36 [Juglans regia]	0.9	1.02	4.41	2.96	2.84	1.14	1.09	2	-1.152	0.0803912	0.115198	Normal	-0.971431	0.121765	0.171154	Normal	1.14078	0.00320217	0.0051624	Up	0.565597	0.193947	0.323385	Normal	0.505891	0.302553	0.38906	Normal	-0.810966	0.0965065	0.130417	Normal	-0.875672	0.215695	0.300078	Normal	0.180572	1	1	Normal	2.29278	4.3e-05	0.000110115	Up	2.11221	4.3e-05	0.000147126
CIL1367S0041	CML27	PREDICTED: probable calcium-binding protein CML27 [Juglans regia]	0.18	0.45	0.69	0.32	0.21	0.16	0.11	0.09	1	0.625037	0.7096	Normal	2.32193	0.125066	0.174015	Normal	2.9386	0.0215151	0.0315544	Up	1.83007	0.375062	0.54034	Normal	1.22239	0.625037	0.727819	Normal	0.830075	1	1	Normal	0.289507	1	1	Normal	1.32193	0.453207	0.65834	Normal	1.9386	0.179786	0.256717	Normal	0.616671	0.774482	0.897749
CIL0133S0018	CML25	PREDICTED: probable calcium-binding protein CML25 [Juglans regia]	7.59	5.64	6.43	19.59	7.64	7.14	10.98	21.01	-1.4689	9.97e-31	6.12e-30	Down	-1.89731	1.42e-43	1.18e-42	Down	-1.70819	1.28e-35	6.92e-35	Down	-0.100959	0.347126	0.508285	Normal	-1.45943	2.77e-27	1.71e-26	Down	-1.55708	2.77e-47	1.66e-46	Down	-0.936198	5.75e-14	2.94e-13	Normal	-0.428405	0.0352643	0.0914909	Normal	-0.239281	0.240969	0.333403	Normal	0.189124	0.399739	0.54577
CIL1399S0029	CML22	PREDICTED: probable calcium-binding protein CML22 isoform X1 [Juglans regia]	3.22	2.84	6.65	1.95	1.75	2.06	1.77	2.49	0.370915	0.0275777	0.0429679	Normal	0.189745	0.28263	0.362411	Normal	1.41721	2.33e-24	9.69e-24	Up	-0.352672	0.0985362	0.188474	Normal	-0.508791	0.019361	0.0318721	Normal	-0.273501	0.097329	0.131443	Normal	-0.492396	0.0221247	0.0387029	Normal	-0.18117	0.383696	0.584531	Normal	1.04629	5.65e-12	2.62e-11	Up	1.22746	3.69e-15	3.12e-14
CIL1492S0006	CML11	PREDICTED: probable calcium-binding protein CML11 [Juglans regia]	0.7	0.7	1.4	2.66	1.05	2.08	0.91	1.65	-1.23704	0.00360132	0.00628716	Down	-1.23704	0.00360132	0.00645399	Down	-0.237039	0.58189	0.660402	Normal	0.68896	0.0254052	0.060097	Normal	-0.652077	0.125596	0.177255	Normal	0.334118	0.226168	0.286391	Normal	-0.858528	0.0387881	0.0644695	Normal	0	1	1	Normal	1	0.0386695	0.0644548	Normal	1	0.0386695	0.0751226
CIL1391S0011	CERK1	PREDICTED: chitin elicitor receptor kinase 1 isoform X5 [Vitis vinifera]	7.53	9.05	12.05	13.79	7.79	9.58	8.75	15.09	-1.00287	9.79e-15	3.59e-14	Down	-0.737603	2.98e-09	8.77e-09	Normal	-0.32456	0.00649971	0.010138	Normal	-0.12997	0.291067	0.442372	Normal	-0.953898	2.62e-12	9.23e-12	Normal	-0.655495	1.76e-10	4.35e-10	Normal	-0.786238	5.02e-09	1.87e-08	Normal	0.265268	0.12208	0.250264	Normal	0.678311	1.49e-05	4.04e-05	Normal	0.413043	0.00599726	0.0140913
CIL1318S0010	MYB	PREDICTED: transcription factor MYB12-like isoform X2 [Juglans regia]	13.3	14.33	42.2	21.57	10.81	25.45	15.84	21.78	-0.711578	2.85e-11	8.9e-11	Normal	-0.603965	7.54e-09	2.17e-08	Normal	0.954239	2.27e-32	1.14e-31	Normal	-0.0139778	0.902223	1	Normal	-1.01064	2.6e-17	1.14e-16	Down	0.224662	0.00361481	0.00580985	Normal	-0.459432	3.09e-05	8.14e-05	Normal	0.107612	0.426107	0.631258	Normal	1.66582	3.28e-59	7.72e-58	Up	1.5582	7.49e-54	2.21e-52
CIL1605S0010	MYB	PREDICTED: myb-related protein 308-like [Juglans regia]	0	0	0	13.57	0	0	1.09	27.06	-14.7239	3.38e-203	1.24e-201	Down	-14.7239	5.41e-204	2.08e-202	Down	-14.7239	1.97e-191	4.66e-190	Down	-0.995741	6e-25	1.8e-23	Normal	-14.7239	1.27e-180	5.14e-179	Down	-14.7239	2.69e-301	9.54e-300	Down	-4.63376	2.47e-139	1.31e-137	Down	0	1	1	Normal	0	1	1	Normal	0	1	1
CIL1324S0001	CML	PREDICTED: calcium-binding allergen Bet v 3 [Juglans regia]	0.06	0.06	0.85	0	0.21	0.04	0	0	5.90689	1	1	Normal	5.90689	1	1	Normal	9.73132	6.14e-05	0.000114579	Up	0	1	1	Normal	7.71425	0.125037	0.176559	Normal	5.32193	1	1	Normal	0	1	1	Normal	0	1	1	Normal	3.82443	0.00183717	0.00382084	Up	3.82443	0.00183717	0.00477351
MSTRG.4860	RPS2	PREDICTED: probable disease resistance protein At4g27220 [Juglans regia]	0.34	0.19	0.4	0.11	0.16	0.3	1.8	3.04	-3.16046	3.99e-52	3.74e-51	Down	-4	3.9e-62	4.4e-61	Down	-2.926	2.29e-45	1.51e-44	Down	-4.7885	3.41e-61	3.09e-59	Down	-4.24793	1.14e-56	1.33e-55	Down	-3.34104	2.76e-79	2.5e-78	Down	-0.756074	2.93e-07	9.46e-07	Normal	-0.839535	0.0887627	0.19356	Normal	0.234465	0.597167	0.710924	Normal	1.074	0.0260653	0.0527834
CIL0256S0004	RPS2	PREDICTED: disease resistance protein At4g27190-like, partial [Juglans regia]	1.49	1.09	1.1	1.18	1.1	1.3	0	0.94	0.66458	0.211492	0.278904	Normal	0.213595	0.736103	0.820429	Normal	0.226771	0.864282	0.934575	Normal	0.328054	0.607899	0.771098	Normal	0.226771	0.72855	0.827923	Normal	0.467779	0.263047	0.325986	Normal	-9.87652	0.000276113	0.000652009	Down	-0.450984	0.487212	0.693156	Normal	-0.437809	0.596911	0.710811	Normal	0.0131754	1	1
CIL0327S0001	RPS2	PREDICTED: probable disease resistance protein At4g27220 isoform X3 [Juglans regia]	1.19	1.43	1.08	2.53	3.58	4.03	0.23	0.18	2.72489	3.4e-09	9.51e-09	Up	2.98995	1.78e-12	6.18e-12	Up	2.58496	1.83e-07	4.01e-07	Up	3.81307	1.69e-23	4.76e-22	Up	4.31389	1.12e-36	8.87e-36	Up	4.48471	2.5e-56	1.71e-55	Up	0.353637	0.803698	0.904189	Normal	0.265054	0.446161	0.653148	Normal	-0.13993	0.720673	0.828368	Normal	-0.404984	0.255219	0.377046
MSTRG.15204	RPS2	PREDICTED: probable disease resistance protein At4g27220 isoform X1 [Juglans regia]	1.09	0.79	1.72	1.08	0.7	1.08	1.78	6.88	-2.65808	7.24e-55	7.09e-54	Down	-3.12248	9.19e-65	1.07e-63	Down	-2	9.18e-38	5.2e-37	Down	-2.67138	1.82e-49	1.24e-47	Down	-3.29698	1.16e-59	1.42e-58	Down	-2.67138	1.74e-80	1.6e-79	Down	-1.95053	3.39e-33	3.63e-32	Down	-0.464404	0.193705	0.355672	Normal	0.65808	0.0180732	0.0320455	Normal	1.12248	0.000111929	0.000359668
MSTRG.25645	RPS2	PREDICTED: disease resistance protein At4g27190-like isoform X2 [Juglans regia]	3.08	3.4	5.42	3.6	1.97	3.24	1.58	2.69	0.195324	0.417046	0.507028	Normal	0.337929	0.131255	0.181967	Normal	1.01069	3.3e-07	7.14e-07	Up	0.420391	0.0647725	0.132514	Normal	-0.449411	0.111777	0.161225	Normal	0.268388	0.162275	0.210791	Normal	-0.767682	0.0109487	0.0203322	Normal	0.142604	0.569223	0.759783	Normal	0.815363	0.00019607	0.000463264	Normal	0.672758	0.00164421	0.00430973
MSTRG.3745	RPS2	PREDICTED: probable disease resistance protein At4g27220 [Juglans regia]	8.46	10.36	6.23	9.24	18.39	22.74	19.58	12.73	-0.589503	1.95e-10	5.85e-10	Normal	-0.297208	0.000736087	0.00143171	Normal	-1.03093	1.45e-23	5.92e-23	Down	-0.462268	1.26e-06	7.99e-06	Normal	0.530689	2.42e-11	8.11e-11	Normal	0.837	1.74e-41	9.46e-41	Normal	0.621148	4.67e-15	2.53e-14	Normal	0.292294	0.00705133	0.0238637	Normal	-0.441426	0.000396205	0.000901452	Normal	-0.73372	7.72e-10	4.5e-09
MSTRG.907	RPS2	PREDICTED: probable disease resistance protein At4g27220 isoform X1 [Juglans regia]	2.43	2.25	3.3	3.14	1.54	2.21	1.26	4.02	-0.726239	7.18e-07	1.74e-06	Normal	-0.837271	1.55e-08	4.38e-08	Normal	-0.284729	0.0374045	0.0531589	Normal	-0.356431	0.0126347	0.0331103	Normal	-1.38427	2.82e-15	1.15e-14	Down	-0.863149	6.97e-12	1.83e-11	Normal	-1.67377	3.33e-19	2.22e-18	Down	-0.111031	0.611547	0.798115	Normal	0.44151	0.0117431	0.0215384	Normal	0.552541	0.00193589	0.0050055
MSTRG.9812	RPS2	PREDICTED: probable disease resistance protein At4g27220 [Juglans regia]	13.45	13.08	15.72	37.71	12.26	13.73	2.14	11.73	0.197403	6.9e-32	4.35e-31	Normal	0.15716	3.37e-26	1.9e-25	Normal	0.422398	9.01e-53	6.75e-52	Normal	1.68474	0	0	Up	0.063756	3.68e-28	2.32e-27	Normal	0.227129	3.26e-55	2.19e-54	Normal	-2.45452	1.3e-50	2.12e-49	Down	-0.0402436	0.302293	0.492161	Normal	0.224995	0.000999208	0.00215267	Normal	0.265239	1.46e-05	5.35e-05
MSTRG.10030	RPS2	PREDICTED: disease resistance protein At4g27190-like isoform X1 [Juglans regia]	0.42	0.22	0.16	0.78	0.17	0.32	0.94	10.92	-4.70044	1.44e-63	1.6e-62	Down	-5.63333	1.02e-69	1.27e-68	Down	-6.09276	1.5e-66	1.36e-65	Down	-3.80735	1.19e-49	8.15e-48	Down	-6.00529	5.01e-62	6.43e-61	Down	-5.09276	6.31e-99	6.94e-98	Down	-3.53817	6.4e-45	9.25e-44	Down	-0.932886	0.424115	0.629368	Normal	-1.39232	0.226691	0.315276	Normal	-0.459432	1	1
CIL1393S0045	MYB	PREDICTED: telomere repeat-binding factor 4-like [Juglans regia]	41.86	33.77	31.86	20.17	21.3	23.22	26.29	20.89	1.00276	2.98e-39	2.21e-38	Up	0.69293	9.68e-18	4.16e-17	Normal	0.608934	5.61e-13	1.61e-12	Normal	-0.0506014	0.628086	0.786489	Normal	0.0280409	0.787031	0.884094	Normal	0.152555	0.0471285	0.0666812	Normal	0.331702	0.00036625	0.000851956	Normal	-0.30983	8.09e-05	0.000470705	Normal	-0.393826	1.17e-06	3.53e-06	Normal	-0.0839959	0.334393	0.473229
CIL1588S0013	MYB	PREDICTED: uncharacterized protein LOC109001148 isoform X2 [Juglans regia]	23.48	29.65	26.79	28.01	11.23	12.88	16.75	25.86	-0.13929	0.114937	0.16048	Normal	0.19731	0.0167243	0.0273028	Normal	0.0509723	0.571885	0.650446	Normal	0.11522	0.202047	0.333885	Normal	-1.20336	1.06e-26	6.41e-26	Down	-1.00559	1.43e-31	6.47e-31	Down	-0.626561	1.1e-09	4.31e-09	Normal	0.3366	0.000436746	0.0021211	Normal	0.190262	0.0577947	0.0931661	Normal	-0.146338	0.117368	0.198233
MSTRG.18006	RPS2	PREDICTED: probable disease resistance protein At4g27220 [Juglans regia]	0	0	0.45	0.12	0	0	0.38	11.68	-13.5118	1.52e-39	1.13e-38	Down	-13.5118	1.52e-39	1.17e-38	Down	-4.69797	4.29e-31	2.09e-30	Down	-6.60486	6.81e-33	2.87e-31	Down	-13.5118	1.55e-35	1.19e-34	Down	-13.5118	1.5e-58	1.06e-57	Down	-4.9419	8.66e-29	8.18e-28	Down	0	1	1	Normal	8.81378	0.125037	0.185231	Normal	8.81378	0.125037	0.207536
MSTRG.21551	CNGC1	PREDICTED: cyclic nucleotide-gated ion channel 1-like, partial [Juglans regia]	0.15	0.15	1.65	0.11	0	0.26	0.06	0	7.22882	0.125037	0.172128	Normal	7.22882	0.125037	0.174015	Normal	10.6883	7.54e-12	2.06e-11	Up	6.78136	0.250037	0.392042	Normal	0	1	1	Normal	8.02237	0.00391328	0.00625833	Up	5.90689	1	1	Normal	0	1	1	Normal	3.45943	4.26e-07	1.35e-06	Up	3.45943	4.26e-07	1.88e-06
MSTRG.24577	CNGC1	PREDICTED: cyclic nucleotide-gated ion channel 1-like [Juglans regia]	2.75	4.37	5.07	0.16	1.61	2.12	2.84	0.79	1.79951	0.0013304	0.00244212	Up	2.46771	3.19e-07	8.23e-07	Up	2.68206	7.88e-09	1.87e-08	Up	-2.30378	0.109463	0.205452	Normal	1.02714	0.18948	0.257917	Normal	1.42414	0.00768692	0.0119416	Up	1.84597	0.00233202	0.0048486	Up	0.668202	0.126839	0.255203	Normal	0.882554	0.0404914	0.0671792	Normal	0.214352	0.625987	0.76389
MSTRG.25646	RPS2	PREDICTED: probable disease resistance protein At4g27220 [Juglans regia]	2.32	2.3	2.71	1.82	2.3	2.95	0.96	1.29	0.846754	0.00568638	0.00967315	Normal	0.834263	0.00811065	0.0138301	Normal	1.07092	0.000306343	0.000540461	Up	0.496567	0.177464	0.302027	Normal	0.834263	0.0139574	0.0234913	Normal	1.19334	9.8e-07	2.03e-06	Up	-0.426265	0.435672	0.546594	Normal	-0.0124909	1	1	Normal	0.224168	0.480768	0.601534	Normal	0.236659	0.480768	0.633986
CIL0125S0009	KCS4	PREDICTED: 3-ketoacyl-CoA synthase 4-like [Juglans regia]	3.71	2.98	2.67	11.79	12.7	8.82	3.64	11.59	-1.64339	3.95e-44	3.23e-43	Down	-1.9595	7.51e-56	7.76e-55	Down	-2.11797	1.05e-57	8.42e-57	Down	0.0246832	0.798696	0.938564	Normal	0.131948	0.153776	0.213637	Normal	-0.39403	7.67e-07	1.59e-06	Normal	-1.67087	5.68e-39	7.14e-38	Down	-0.316107	0.0972787	0.208531	Normal	-0.474579	0.0147911	0.0266697	Normal	-0.158473	0.495605	0.641815
CIL1417S0066	KCS20	PREDICTED: 3-ketoacyl-CoA synthase 20-like [Juglans regia]	0	0	0.03	0.07	0	0	0	0.1	-6.64386	0.0625313	0.0912114	Normal	-6.64386	0.0625313	0.0923193	Normal	-1.73697	0.453207	0.530384	Normal	-0.514573	0.726617	0.874761	Normal	-6.64386	0.0625313	0.0944867	Normal	-6.64386	0.0156414	0.0234163	Down	-6.64386	0.0625313	0.0992113	Normal	0	1	1	Normal	4.90689	1	1	Normal	4.90689	1	1
MSTRG.16106	KCS2	PREDICTED: 3-ketoacyl-CoA synthase 2-like [Juglans regia]	0.13	0.56	33.01	0.11	0	5.59	1	0.14	-0.106915	1	1	Normal	2	0.00152433	0.00285597	Up	7.88133	0	0	Up	-0.347923	1	1	Normal	-7.12928	0.0312734	0.0496513	Down	5.31935	5.62e-81	5.19e-80	Up	2.8365	2.32e-07	7.58e-07	Up	2.10692	0.00722652	0.0243375	Up	7.98825	6.69e-278	9.19e-276	Up	5.88133	2.45e-257	4.22e-255
CIL1546S0025	KCS19	PREDICTED: 3-ketoacyl-CoA synthase 19-like [Juglans regia]	25.11	46.87	34.37	18.33	52.25	73.5	51.82	17.69	0.505328	1.38e-11	4.39e-11	Normal	1.40573	5.58e-108	1.04e-106	Up	0.958216	4.83e-42	2.98e-41	Normal	0.0512727	0.563633	0.729173	Normal	1.5625	1.2e-127	3.29e-126	Up	2.05481	0	0		1.55057	3.71e-122	1.67e-120	Up	0.900403	1.46e-40	1.35e-38	Normal	0.452888	8.41e-10	3.33e-09	Normal	-0.447515	2.47e-12	1.74e-11
CIL1274S0062	KCS12	PREDICTED: 3-ketoacyl-CoA synthase 12-like [Juglans regia]	0.22	0.04	0.05	2.54	0.05	0.05	0.59	2.2	-3.32193	8.87e-12	2.84e-11	Down	-5.78136	8.97e-17	3.71e-16	Down	-5.45943	3.79e-15	1.19e-14	Down	0.207325	0.495917	0.667572	Normal	-5.45943	1.28e-14	5.06e-14	Down	-5.45943	1.69e-23	6.37e-23	Down	-1.89872	3.02e-06	8.86e-06	Down	-2.45943	0.21882	0.389091	Normal	-2.1375	0.21882	0.30574	Normal	0.321928	1	1
CIL1332S0035	KCS11	PREDICTED: 3-ketoacyl-CoA synthase 11-like [Juglans regia]	0.69	0.76	1.14	3.62	0.32	0.26	1.65	3.36	-2.28379	7.74e-23	3.81e-22	Down	-2.14439	1.55e-21	7.61e-21	Down	-1.55943	1.39e-13	4.1e-13	Down	0.107528	0.480939	0.652918	Normal	-3.39232	2.84e-29	1.85e-28	Down	-3.69188	5.89e-53	3.84e-52	Down	-1.026	3.21e-07	1.03e-06	Down	0.139403	0.801614	0.953842	Normal	0.724366	0.0399181	0.0662965	Normal	0.584963	0.0935642	0.162837
CIL1502S0040	KCS11	PREDICTED: 3-ketoacyl-CoA synthase 11-like [Juglans regia]	0.95	0.71	0.6	2.1	1.25	0.92	0.96	2.62	-1.46357	8.95e-07	2.15e-06	Down	-1.88368	3.39e-09	9.94e-09	Down	-2.12653	1.24e-09	3.06e-09	Down	-0.319177	0.265665	0.412173	Normal	-1.06764	0.000375894	0.000757783	Down	-1.50986	1.51e-09	3.59e-09	Down	-1.44846	8.81e-06	2.46e-05	Down	-0.420108	0.441281	0.648067	Normal	-0.662965	0.256328	0.348117	Normal	-0.242857	0.860162	0.973968
MSTRG.16104	KCS11	PREDICTED: 3-ketoacyl-CoA synthase 16-like, partial [Juglans regia]	0.4	0.62	2.4	0	0.2	0.07	0.14	0	8.64386	0.00391328	0.00678299	Up	9.27612	0.000122627	0.000257623	Up	11.2288	1.5e-14	4.59e-14	Up	0	1	1	Normal	7.64386	0.125037	0.176559	Normal	6.12928	0.500025	0.575204	Normal	7.12928	0.250037	0.336004	Normal	0.632268	0.480883	0.687173	Normal	2.58496	1.1e-06	3.34e-06	Up	1.95269	2.44e-05	8.65e-05
CIL1516S0016	FDH	PREDICTED: 3-ketoacyl-CoA synthase 10 [Juglans regia]	33.3	42.12	62.15	81.93	48.45	52.29	60.8	105.09	-1.65803	1.28750145126496e-310	0	Down	-1.31905	9.61e-215	3.89e-213	Down	-0.757799	4.53e-79	4.77e-78	Normal	-0.359162	2.64e-20	6.19e-19	Normal	-1.11706	2.88e-147	9.05e-146	Down	-1.00702	3.47e-175	6.76e-174	Down	-0.789482	3.5e-79	9.47e-78	Normal	0.338983	1.09e-08	1.25e-07	Normal	0.900232	5.28e-61	1.3e-59	Normal	0.561249	7.92e-27	1.15e-25
CIL1286S0050	CUT1	PREDICTED: 3-ketoacyl-CoA synthase 6-like [Juglans regia]	19.13	5.95	2.87	69.78	9.8	7.98	48.94	55.04	-1.52464	2.6e-151	6.81e-150	Down	-3.20952	0	0	Down	-4.26136	0	0	Down	0.342333	1.02e-13	1.51e-12	Normal	-2.48963	7.74e-241	4.38e-239	Down	-2.78602	0	0	Down	-0.169466	0.000939367	0.0020656	Normal	-1.68488	1.11e-52	1.44e-50	Down	-2.73671	7.74e-92	3.06e-90	Down	-1.05184	6.59e-09	3.54e-08
CIL1524S0019	CUT1	PREDICTED: 3-ketoacyl-CoA synthase 6 [Juglans regia]	227.11	188.26	112.97	322.45	323.06	310.44	369.9	331.73	-0.546618	7.79e-86	1.14e-84	Normal	-0.817283	6.52e-181	2.17e-179	Normal	-1.55407	0	0	Down	-0.040934	0.133386	0.238568	Normal	-0.0382074	0.162228	0.224297	Normal	-0.095695	0.000142453	0.000256861	Normal	0.157126	5.43e-09	2.01e-08	Normal	-0.270665	1.96e-17	5.56e-16	Normal	-1.00745	2.22e-185	1.92e-183	Down	-0.736787	1.23e-93	6.76e-92
[truncated: 32 more columns]
