# Supplementary material for: Transcriptome Analysis Reveals a Comprehensive Virus Resistance Response Mechanism in Pecan Infected by a Novel Badnavirus Pecan Virus
Source: Int J Mol Sci. 2022 Nov 5;23(21):13576. doi: 10.3390/ijms232113576 (PMC9655656; doi:10.3390/ijms232113576)
Supplement: Supplementary file 1 [file ijms-23-13576-s001.zip › Table S13. Differentially expression genes of R.xlsx]

## Sheet: Sheet3
Table S13. Differentially expression genes of R proteins in PMV infected pecan leaves
gene_id	PRG_class	domain	Symbol	Description	Y1	Y2	Y3	G1	G2	G3	PMV	CK	CK-vs-Y1 Log2fc	CK-vs-Y1 P-value	CK-vs-Y1 FDR	Regulated	CK-vs-Y2 Log2fc	CK-vs-Y2 P-value	CK-vs-Y2 FDR	Regulated	CK-vs-Y3 Log2fc	CK-vs-Y3 P-value	CK-vs-Y3 FDR	Regulated	CK-vs-G1 Log2fc	CK-vs-G1 P-value	CK-vs-G1 FDR	Regulated	CK-vs-G2 Log2fc	CK-vs-G2 P-value	CK-vs-G2 FDR	Regulated	CK-vs-G3 Log2fc	CK-vs-G3 P-value	CK-vs-G3 FDR	Regulated	CK-vs-PMV Log2fc	CK-vs-PMV P-value	CK-vs-PMV FDR	Regulated	G1-vs-Y1 Log2fc	G1-vs-Y1 P-value	G1-vs-Y1 FDR	Regulated	G2-vs-Y2 Log2fc	G2-vs-Y2 P-value	G2-vs-Y2 FDR	Regulated	G3-vs-Y3 Log2fc
CIL1332S0014	C	CC(1);TM(2);	Afg1l	PREDICTED: lactation elevated protein 1 isoform X2 [Nelumbo nucifera]	18.8	23.38	28.56	5.75	5.71	3.77	11.82	9.36	1.00615	6.9e-38	4.97e-37	Up	1.32069	8.4e-72	1.08e-70	Up	1.60942	2.12e-111	3e-110	Up	-0.702947	5.82e-10	5.89e-09	Normal	-0.713018	3.23e-10	1.02e-09	Normal	-1.31194	2.51e-39	1.31e-38	Down	0.33665	0.000414698	0.000958247	Normal	1.7091	1.74e-59	2.85e-58	Up	2.03371	2.61e-91	1.11e-89	Up	2.92136
CIL0366S0012	CK	CC(1);Kinase(1);	PID2	PREDICTED: protein kinase PINOID 2 [Juglans regia]	3.28	3.19	1.94	7.91	3.79	4.11	2.64	7.7	-1.23116	1.35e-14	4.94e-14	Down	-1.2713	2.45e-15	9.6e-15	Down	-1.9888	9.45e-26	4.07e-25	Down	0.0388192	0.79985	0.939631	Normal	-1.02266	4.14e-10	1.3e-09	Down	-0.90572	5.72e-13	1.56e-12	Normal	-1.54432	3.97e-17	2.39e-16	Down	-1.26998	3.57e-12	1.63e-11	Down	-0.248641	0.291996	0.412308	Normal	-1.08308
CIL1305S0047	CK	CC(1);Kinase(2);TM(1);	At1g09600	PREDICTED: probable serine/threonine-protein kinase At1g54610 [Juglans regia]	0.23	0.25	0.51	0.12	1.01	1.42	0.67	0.89	-1.95217	1.56e-07	3.95e-07	Down	-1.83188	6.8e-07	1.72e-06	Down	-0.803308	0.013488	0.0202346	Normal	-2.89077	7.33e-10	7.35e-09	Down	0.182478	0.549859	0.65421	Normal	0.674014	0.000673413	0.00115216	Normal	-0.409644	0.16095	0.231831	Normal	0.938599	0.359514	0.475345	Normal	-2.01436	4.75e-07	1.77e-06	Down	-1.47732
CIL1330S0061	CK	CC(3);Kinase(4);TM(2);	PUB33	U-box domain-containing protein 33 [Morus notabilis]	0.07	0.07	0.05	2.06	0.31	0.01	0.62	2.01	-4.8437	5.64e-25	2.96e-24	Down	-4.8437	5.64e-25	3.08e-24	Down	-5.32912	1.06e-24	4.42e-24	Down	0.0354488	0.892623	1	Normal	-2.69686	1.77e-14	6.94e-14	Down	-7.65105	9.29e-43	5.16e-42	Down	-1.69686	1.08e-08	3.92e-08	Down	-4.87915	6.18e-21	4.17e-20	Down	-2.14684	0.0352229	0.0651639	Normal	2.32193
CIL1405S0020	CK	CC(1);Kinase(1);TM(2);	CPK19	PREDICTED: calcium-dependent protein kinase 2 isoform X1 [Juglans regia]	5.28	6.54	9.85	10.19	9.35	12.25	8.22	12.44	-1.23638	6.85e-36	4.73e-35	Down	-0.927624	2.68e-23	1.39e-22	Normal	-0.336791	0.000103338	0.000189979	Normal	-0.287832	0.00111294	0.00390419	Normal	-0.411948	4.85e-06	1.16e-05	Normal	-0.0222047	0.762541	0.835304	Normal	-0.597776	3.08e-10	1.26e-09	Normal	-0.948544	1.6e-15	8.69e-15	Normal	-0.515676	8.29e-06	2.72e-05	Normal	-0.314586
CIL1445S0003	CK	CC(1);Kinase(1);TM(4);	fray2	PREDICTED: serine/threonine-protein kinase BLUS1 isoform X1 [Juglans regia]	2.63	2.29	1.77	5.23	3.04	2.74	3.56	5.67	-1.10829	1.92e-15	7.26e-15	Down	-1.308	1.08e-19	5e-19	Down	-1.6796	5.34e-26	2.32e-25	Down	-0.116538	0.359149	0.522971	Normal	-0.899277	3.07e-10	9.7e-10	Normal	-1.04917	6.54e-20	2.24e-19	Down	-0.671471	1.43e-06	4.34e-06	Normal	-0.991748	1.52e-09	5.96e-09	Normal	-0.408724	0.0360804	0.0665619	Normal	-0.630427
CIL1448S0011	CK	CC(1);Kinase(2);TM(1);	HT1	PREDICTED: serine/threonine-protein kinase HT1-like isoform X1 [Juglans regia]	1.72	1.47	1.13	3.87	1.87	2.63	3.55	3.67	-1.09337	1.49e-07	3.79e-07	Down	-1.31996	7.72e-10	2.34e-09	Down	-1.69946	9.82e-13	2.79e-12	Down	0.0765535	0.695149	0.847056	Normal	-0.972742	7.64e-06	1.8e-05	Normal	-0.480717	0.00198318	0.00325297	Normal	-0.047961	0.862615	0.958512	Normal	-1.16993	5.93e-07	1.9e-06	Down	-0.347222	0.27245	0.388848	Normal	-1.21874
CIL1507S0010	CK	CC(1);Kinase(1);	STK38L	PREDICTED: serine/threonine-protein kinase tricorner-like [Juglans regia]	3.08	3.7	6.4	9.26	5.02	4.97	6.18	10.75	-1.80333	7.84e-18	3.25e-17	Down	-1.53874	8.75e-15	3.35e-14	Down	-0.748193	2.71e-05	5.19e-05	Normal	-0.215253	0.213106	0.348984	Normal	-1.09858	2.29e-08	6.47e-08	Down	-1.11302	5.22e-13	1.42e-12	Down	-0.798658	2.3e-05	6.16e-05	Normal	-1.58808	1.54e-10	6.44e-10	Down	-0.440162	0.133014	0.210465	Normal	0.364826
CIL1528S0019	CK	CC(2);Kinase(2);	NPK1	PREDICTED: mitogen-activated protein kinase kinase kinase NPK1 [Juglans regia]	0.05	0.1	0.05	2.25	0.37	0.28	0.24	3.11	-5.95884	4.62e-40	3.5e-39	Down	-4.95884	1.38e-37	1.02e-36	Down	-5.95884	1.29e-37	7.3e-37	Down	-0.46699	0.0140256	0.0361877	Normal	-3.07132	1.13e-23	6.2e-23	Down	-3.47342	1.13e-43	6.39e-43	Down	-3.69581	1.17e-26	1.03e-25	Down	-5.49185	1.04e-23	7.69e-23	Down	-1.88753	0.0309574	0.0582024	Normal	-2.48543
CIL0049S0022	CK	CC(4);Kinase(1);TM(1);	PUB32	PREDICTED: putative U-box domain-containing protein 50 isoform X2 [Juglans regia]	11.67	19.11	16.85	9.08	10.89	12.27	8.5	7.91	0.561055	2.66e-11	8.33e-11	Normal	1.27258	8.27e-67	9.91e-66	Up	1.091	2.14e-44	1.38e-43	Up	0.199015	0.0382364	0.085359	Normal	0.461254	3.46e-07	9.02e-07	Normal	0.633386	8.83e-19	2.92e-18	Normal	0.103785	0.300306	0.394892	Normal	0.36204	0.000166242	0.000417745	Normal	0.811324	5.12e-23	4.92e-22	Normal	0.457613
CIL0061S0011	CK	CC(1);Kinase(4);TM(2);	PUB33	PREDICTED: U-box domain-containing protein 33-like [Juglans regia]	29.97	31.69	51.83	16.04	24.78	31.37	16.53	17.79	0.752453	2.01e-49	1.8e-48	Normal	0.832961	3.16e-62	3.57e-61	Normal	1.54272	2.43e-264	8.14e-263	Up	-0.149392	0.0177705	0.0443239	Normal	0.47811	2.08e-17	9.21e-17	Normal	0.818319	1.26e-75	1.09e-74	Normal	-0.10598	0.0979764	0.149253	Normal	0.901845	1.07e-49	1.48e-48	Normal	0.354851	1.32e-10	6.62e-10	Normal	0.724402
CIL0061S0012	CK	CC(2);Kinase(4);TM(2);	PUB33	PREDICTED: U-box domain-containing protein 33-like [Pyrus x bretschneideri]	1.4	2.23	4.05	0.62	5.62	11.91	0.99	0.88	0.669851	0.0109487	0.0179422	Normal	1.34147	7.07e-09	2.04e-08	Up	2.20235	1.73e-28	7.98e-28	Up	-0.505235	0.193705	0.323121	Normal	2.67499	1.16e-46	1.14e-45	Up	3.75853	2.8e-187	5.89e-186	Up	0.169925	0.618179	0.730609	Normal	1.17509	0.000770539	0.00177751	Up	-1.33353	1.68e-14	1.07e-13	Down	-1.55618
CIL0312S0017	CK	CC(2);Kinase(1);TM(1);	PUB32	PREDICTED: U-box domain-containing protein 33-like isoform X1 [Juglans regia]	27.82	30.38	25.48	13.93	23.24	25.23	16.16	14.79	0.9115	3.19e-39	2.36e-38	Normal	1.0385	9.11e-53	8.94e-52	Up	0.784743	5.33e-27	2.37e-26	Normal	-0.0864268	0.333488	0.492754	Normal	0.651988	1.87e-17	8.3e-17	Normal	0.770518	3.39e-36	1.67e-35	Normal	0.127805	0.14704	0.213529	Normal	0.997927	1.4e-32	1.34e-31	Normal	0.386512	1.28e-07	5.03e-07	Normal	0.0142251
CIL1263S0020	CK	CC(1);Kinase(2);	STY13	PREDICTED: serine/threonine-protein kinase HT1-like isoform X1 [Juglans regia]	6.11	5.88	6.66	11.61	7.67	8.06	6.16	12.03	-0.977392	4.76e-15	1.77e-14	Normal	-1.03275	2.18e-16	8.87e-16	Down	-0.853043	1.11e-11	3.02e-11	Normal	-0.0512687	0.676826	0.833173	Normal	-0.649338	1.97e-07	5.22e-07	Normal	-0.577785	3.71e-09	8.66e-09	Normal	-0.965634	9.39e-13	4.48e-12	Normal	-0.926124	1.67e-10	7.01e-10	Normal	-0.38341	0.0206836	0.0405141	Normal	-0.275258
CIL1265S0107	CK	CC(2);Kinase(2);TM(1);	At1g09600	PREDICTED: probable serine/threonine-protein kinase At1g09600 [Juglans regia]	0.14	0.54	0.89	0.16	0.2	0.35	0.23	0.2	-0.514573	0.424648	0.514866	Normal	1.43296	0.00179266	0.00333303	Up	2.15381	3.93e-08	8.99e-08	Up	-0.321928	0.690224	0.842344	Normal	0	1	1	Normal	0.807355	0.070758	0.097302	Normal	0.201634	0.850659	0.946799	Normal	-0.192645	1	1	Normal	1.43296	0.00768692	0.0164172	Up	1.34645
CIL1330S0058	CK	CC(2);Kinase(4);TM(2);	PUB33	PREDICTED: U-box domain-containing protein 33-like [Juglans regia]	2.12	2.85	4.11	3.58	3.78	3.99	0.16	3.31	-0.642767	4.96e-05	0.000104175	Normal	-0.215869	0.161388	0.220036	Normal	0.312307	0.0219261	0.0321348	Normal	0.113128	0.459314	0.62966	Normal	0.191555	0.18411	0.251378	Normal	0.269558	0.0192152	0.028537	Normal	-4.37069	8.13e-40	1.04e-38	Down	-0.755895	2.33e-05	6.44e-05	Normal	-0.407424	0.0165999	0.0331532	Normal	0.0427496
CIL1417S0075	CK	CC(1);Kinase(1);TM(2);	CPK19	PREDICTED: calcium-dependent protein kinase 2-like [Juglans regia]	18.61	24.93	38.4	14.23	16.31	19.63	16.06	16.96	0.133942	0.0689002	0.099784	Normal	0.555747	2e-16	8.16e-16	Normal	1.17897	3.25e-80	3.47e-79	Up	-0.253201	0.00213312	0.00698389	Normal	-0.0563794	0.483951	0.59076	Normal	0.210924	0.000705454	0.00120495	Normal	-0.0786643	0.339929	0.440759	Normal	0.387142	1.32e-05	3.76e-05	Normal	0.612126	3.4e-14	2.13e-13	Normal	0.968046
CIL1579S0030	CK	CC(1);Kinase(1);	STK38	PREDICTED: serine/threonine-protein kinase tricorner-like isoform X1 [Juglans regia]	10.04	11.76	20.64	10.37	6.62	10.13	11.03	15.04	-0.583045	4.2e-13	1.43e-12	Normal	-0.354917	4.51e-06	1.07e-05	Normal	0.456638	2.34e-11	6.25e-11	Normal	-0.536389	1.88e-10	2e-09	Normal	-1.1839	1.53e-35	1.18e-34	Down	-0.57017	6.01e-17	1.88e-16	Normal	-0.447372	1.1e-07	3.68e-07	Normal	-0.0466566	0.66312	0.781095	Normal	0.828985	4.3e-14	2.68e-13	Normal	1.02681
CIL1615S0017	CK	CC(2);Kinase(5);TM(1);	PUB52	PREDICTED: U-box domain-containing protein 35 isoform X4 [Theobroma cacao]	0.98	1.25	1.02	1.45	2.18	2.15	0.47	1.51	-0.623695	0.027221	0.0424437	Normal	-0.27262	0.31043	0.394143	Normal	-0.565979	0.0493653	0.0690835	Normal	-0.0584956	0.864864	0.993555	Normal	0.52978	0.0286284	0.0459644	Normal	0.509788	0.00933417	0.014358	Normal	-1.68382	7.26e-06	2.05e-05	Down	-0.565199	0.0935642	0.148573	Normal	-0.8024	0.00466763	0.0103188	Normal	-1.07577
CIL0235S0010	CK	CC(2);Kinase(2);	SIS8	PREDICTED: LOW QUALITY PROTEIN: tyrosine-protein kinase shark [Juglans regia]	32.27	39.08	33.88	14.49	54.35	72.1	32.84	9.88	1.70761	1.73e-126	3.69e-125	Up	1.98385	2.24e-187	7.83e-186	Up	1.77785	1.17e-134	1.99e-133	Up	0.552475	2.23e-09	2.1e-08	Normal	2.4597	0	3.67e-307	Up	2.86742	0	0	Up	1.73287	5.14e-117	2.21e-115	Up	1.15514	1.02e-48	1.38e-47	Up	-0.47585	8.5e-18	6.43e-17	Normal	-1.08957
CIL0410S0003	CK	CC(2);Kinase(2);TM(1);	STY46	PREDICTED: serine/threonine-protein kinase STY46-like isoform X1 [Juglans regia]	46.13	41.14	44.66	22.88	20.28	21.98	28.92	14.9	1.63039	4.65e-153	1.23e-151	Up	1.46523	6.58e-118	1.35e-116	Up	1.58367	1.18e-136	2.04e-135	Up	0.618775	1.44e-15	2.49e-14	Normal	0.444745	3.08e-08	8.63e-08	Normal	0.560879	2.18e-18	7.13e-18	Normal	0.956755	3.11e-38	3.83e-37	Normal	1.01162	3.58e-51	5.06e-50	Up	1.02048	1e-46	1.94e-45	Up	1.02279
CIL1324S0038	CK	CC(1);Kinase(1);TM(3);	STN8	PREDICTED: serine/threonine-protein kinase STN8, chloroplastic [Juglans regia]	108.14	130.19	91.86	36.67	55.64	37.26	98.26	46.24	1.22569	1.28e-203	4.73e-202	Up	1.49341	0	0	Up	0.990295	1.93e-118	2.9e-117	Normal	-0.334541	1.32e-09	1.27e-08	Normal	0.266981	9.35e-08	2.53e-07	Normal	-0.311514	7.58e-12	1.98e-11	Normal	1.08746	2.14e-138	1.13e-136	Up	1.56023	1.22e-223	8.6e-222	Up	1.22642	7.61e-172	7.66e-170	Up	1.30181
CIL1371S0004	CK	CC(1);Kinase(1);TM(1);	MAPKKK17	Pkinase domain-containing protein [Cephalotus follicularis]	9.42	7.97	6.06	5.76	5.03	5.05	4.78	3.89	1.27596	9.27e-20	4.11e-19	Up	1.03481	2.37e-12	8.18e-12	Up	0.639548	0.000104433	0.000191903	Normal	0.566299	0.000831527	0.00302689	Normal	0.370788	0.037933	0.0595948	Normal	0.376513	0.00963122	0.0147983	Normal	0.29724	0.111467	0.167425	Normal	0.709658	4.2e-06	1.25e-05	Normal	0.664021	6.96e-05	0.000203524	Normal	0.263034
CIL1582S0030	CK	CC(1);Kinase(7);	RLK1	PREDICTED: G-type lectin S-receptor-like serine/threonine-protein kinase LECRK1 [Juglans regia]	0.91	1.18	1.05	0.16	1.63	1.37	0.85	0.04	4.50779	3.07e-05	6.57e-05	Up	4.88264	9.64e-07	2.4e-06	Up	4.71425	7.69e-06	1.53e-05	Up	2	0.625037	0.783805	Normal	5.34873	6.05e-08	1.66e-07	Up	5.09803	1.11e-09	2.65e-09	Up	4.40939	0.000245094	0.000582971	Up	2.50779	0.0129695	0.0246732	Up	-0.466085	0.418137	0.555815	Normal	-0.383787
MSTRG.27121	CK	CC(1);Kinase(7);TM(5);	WAKL9	PREDICTED: wall-associated receptor kinase-like 8 [Juglans regia]	0.9	1.73	1.76	0.37	2.25	2.36	0.13	0.3	1.58496	0.000102761	0.000209955	Up	2.52774	3.64e-14	1.36e-13	Up	2.55254	4.96e-14	1.49e-13	Up	0.302563	0.72855	0.87584	Normal	2.90689	1.05e-18	4.88e-18	Up	2.97575	2.96e-28	1.24e-27	Up	-1.20645	0.134014	0.196256	Normal	1.2824	0.00666872	0.0133601	Up	-0.379153	0.151954	0.236415	Normal	-0.423211
MSTRG.9965	CK	CC(1);Kinase(3);TM(1);	WAK3	PREDICTED: wall-associated receptor kinase 2-like [Juglans regia]	0.8	1.43	0.56	2.26	0.28	0.88	0	0	9.64386	1.21e-07	3.09e-07	Up	10.4818	2.38e-13	8.59e-13	Up	9.12928	6.14e-05	0.000114579	Up	11.1421	9.5e-19	2.03e-17	Up	8.12928	0.00782344	0.0135963	Up	9.78136	3.78e-12	9.98e-12	Up	0	1	1	Normal	-1.49825	6.02e-05	0.000159334	Down	2.35252	2.58e-05	7.98e-05	Up	-0.652077
CIL1300S0023	CL	CC(1);LRR(2);	At5g45510	PREDICTED: probable disease resistance protein At5g45510 [Juglans regia]	2.83	1.2	0.54	4.88	1.24	0.65	2.9	5.92	-1.0648	3.46e-16	1.35e-15	Down	-2.30256	2.29e-45	1.97e-44	Down	-3.45457	7.52e-63	6.48e-62	Down	-0.278716	0.0218577	0.0529605	Normal	-2.25526	1.29e-38	1.07e-37	Down	-3.18709	6.07e-92	6.27e-91	Down	-1.02954	2.23e-13	1.1e-12	Down	-0.786079	6.55e-07	2.09e-06	Normal	-0.0473057	0.924985	1	Normal	-0.26748
CIL1456S0082	CL	CC(1);LRR(1);TM(1);	--	PREDICTED: putative disease resistance RPP13-like protein 1 isoform X1 [Juglans regia]	0	0	0	0	0	0	0	0.25	-7.96578	0.0034275	0.00599525	Down	-7.96578	0.0034275	0.00615504	Down	-7.96578	0.00636217	0.00993365	Down	-7.96578	0.00636217	0.0181805	Down	-7.96578	0.00636217	0.0112278	Down	-7.96578	0.000122627	0.000221961	Down	-7.96578	0.00636217	0.012333	Down	0	1	1	Normal	0	1	1	Normal	0
CIL1503S0012	CLK	CC(1);Kinase(5);LRR(2);TM(3);	CEPR2	PREDICTED: receptor-like protein kinase HAIKU2 [Juglans regia]	12.49	17.45	12.4	36.98	19.19	17.53	24	41.31	-1.72572	4.1e-223	1.67e-221	Down	-1.24326	2.04e-132	4.74e-131	Down	-1.73615	1.44e-213	3.84e-212	Down	-0.159746	0.000480796	0.0018582	Normal	-1.10614	5.3e-98	1.08e-96	Down	-1.23667	1.65e-176	3.26e-175	Down	-0.783457	2.64e-53	4.56e-52	Normal	-1.56597	8.33e-131	3.07e-129	Down	-0.137128	0.0511716	0.0910076	Normal	-0.499486
CIL1361S0002	CN	CC(1);NBS(1);TM(1);	LON1	PREDICTED: lon protease homolog 1, mitochondrial-like [Juglans regia]	1.04	2.17	5.86	1.98	1.38	1.51	1.83	3.51	-1.75489	6.86e-12	2.2e-11	Down	-0.693776	0.0012024	0.00228009	Normal	0.73943	7.5e-06	1.49e-05	Normal	-0.825971	0.000408236	0.00160319	Normal	-1.3468	1.31e-07	3.52e-07	Down	-1.21692	2.86e-10	7e-10	Down	-0.939627	9.09e-05	0.000227437	Normal	-0.928917	0.0089023	0.0174411	Normal	0.653027	0.0379565	0.0697241	Normal	1.95635
CIL1378S0027	CN	CC(1);NBS(1);TM(7);	ABCG14	PREDICTED: ABC transporter G family member 14-like [Juglans regia]	2.59	2.62	1.31	4.9	4.06	3.07	9.73	6.01	-1.21441	2.36e-18	9.98e-18	Down	-1.1978	4.24e-18	1.85e-17	Down	-2.1978	1.33e-37	7.51e-37	Down	-0.294583	0.0174145	0.0435427	Normal	-0.565885	1.7e-05	3.9e-05	Normal	-0.969126	3.33e-18	1.08e-17	Normal	0.695075	2.92e-11	1.28e-10	Normal	-0.91983	3.68e-08	1.31e-07	Normal	-0.631913	0.000379064	0.00100278	Normal	-1.22867
CIL1456S0080	CN	CC(1);NBS(1);TM(2);	RGA2	PREDICTED: putative disease resistance protein At3g14460 [Juglans regia]	1.46	1.6	0.87	3.93	1.3	2.06	3	5.73	-1.97257	1.7e-13	5.9e-13	Down	-1.84046	1.52e-12	5.3e-12	Down	-2.71945	4.64e-18	1.6e-17	Down	-0.544006	0.0137704	0.0356005	Normal	-2.14002	1.71e-13	6.42e-13	Down	-1.47589	2.02e-13	5.6e-13	Down	-0.933573	0.000107319	0.000266256	Normal	-1.42856	1.95e-05	5.44e-05	Down	0.29956	0.560528	0.695554	Normal	-1.24356
MSTRG.10030	CN	CC(1);NBS(3);	At1g61310	PREDICTED: disease resistance protein At4g27190-like isoform X1 [Juglans regia]	0.42	0.22	0.16	0.78	0.17	0.32	0.94	10.92	-4.70044	1.44e-63	1.6e-62	Down	-5.63333	1.02e-69	1.27e-68	Down	-6.09276	1.5e-66	1.36e-65	Down	-3.80735	1.19e-49	8.15e-48	Down	-6.00529	5.01e-62	6.43e-61	Down	-5.09276	6.31e-99	6.94e-98	Down	-3.53817	6.4e-45	9.25e-44	Down	-0.893085	0.210303	0.301874	Normal	0.371969	1	1	Normal	-1
MSTRG.9085	CN	CC(1);NBS(1);TM(2);	RGA4	PREDICTED: disease resistance protein RGA2-like isoform X2 [Juglans regia]	0.44	0.32	0.22	0.92	0.47	0.35	1.22	4	-3.18442	2.29e-22	1.11e-21	Down	-3.64386	6.57e-25	3.58e-24	Down	-4.18442	1.4e-25	6.02e-25	Down	-2.12029	2.44e-13	3.48e-12	Down	-3.08927	2.83e-19	1.34e-18	Down	-3.51457	2.76e-35	1.33e-34	Down	-1.71312	3.49e-10	1.42e-09	Down	-1.06413	0.0709724	0.115612	Normal	-0.554589	0.480883	0.624182	Normal	-0.669851
CIL0130S0005	CN	CC(1);NBS(6);TM(2);	RXW24L	disease resistance protein (CC-NBS-LRR class) family protein [Medicago truncatula]	4.09	7.29	4.37	5.17	14.83	12.75	3.55	5.19	-0.343634	0.0150328	0.0242161	Normal	0.490184	3.84e-05	8.45e-05	Normal	-0.248101	0.0829124	0.111932	Normal	-0.00557026	1	1	Normal	1.51471	5.87e-49	6.03e-48	Up	1.29669	1.56e-48	9.52e-48	Up	-0.547916	0.00051193	0.00116605	Normal	-0.338063	0.0425508	0.0731068	Normal	-1.02453	3.59e-21	3.19e-20	Down	-1.54479
CIL0256S0004	CN	CC(1);NBS(1);TM(2);	At4g27190	PREDICTED: disease resistance protein At4g27190-like, partial [Juglans regia]	1.49	1.09	1.1	1.18	1.1	1.3	0	0.94	0.66458	0.211492	0.278904	Normal	0.213595	0.736103	0.820429	Normal	0.226771	0.864282	0.934575	Normal	0.328054	0.607899	0.771098	Normal	0.226771	0.72855	0.827923	Normal	0.467779	0.263047	0.325986	Normal	-9.87652	0.000276113	0.000652009	Down	0.336525	0.596911	0.719063	Normal	-0.0131754	1	1	Normal	-0.241008
CIL1265S0035	CN	CC(1);NBS(4);TM(3);	RGA2	PREDICTED: disease resistance protein RGA2 isoform X2 [Vitis vinifera]	3.04	1.92	2	5.21	4.36	2.55	2.79	5.26	-0.790991	4.07e-10	1.2e-09	Normal	-1.45396	9.42e-25	5.1e-24	Down	-1.39506	6e-22	2.34e-21	Down	-0.0137794	0.942491	1	Normal	-0.270735	0.0269147	0.0433158	Normal	-1.04457	2.61e-21	9.28e-21	Down	-0.914798	4.51e-11	1.95e-10	Normal	-0.777212	1.12e-07	3.81e-07	Normal	-1.18322	4.84e-12	2.66e-11	Down	-0.350497
CIL1300S0021	CN	CC(4);NBS(1);TM(2);	--	PREDICTED: probable disease resistance protein At5g45510 [Juglans regia]	0.06	0.06	0.18	0.52	0	0.03	0.27	0.35	-2.54432	0.0655022	0.0951162	Normal	-2.54432	0.0655022	0.0961998	Normal	-0.959358	0.424115	0.499403	Normal	0.571157	0.647764	0.805055	Normal	-8.45121	0.0215151	0.0350936	Down	-3.54432	0.00636217	0.00996915	Down	-0.374396	0.790601	0.891747	Normal	-3.11548	0.0391047	0.0676416	Normal	5.90689	1	1	Normal	2.58496
CIL1304S0005	CN	CC(1);NBS(5);TM(3);	RPP13	PREDICTED: disease resistance protein RPP13-like [Juglans regia]	0.4	0.22	0.4	0.3	0.02	0.23	0.16	0.26	0.621488	0.193947	0.257592	Normal	-0.241008	0.743061	0.827303	Normal	0.621488	0.184429	0.233923	Normal	0.206451	0.749496	0.89545	Normal	-3.70044	0.000860688	0.00167386	Down	-0.176878	0.77113	0.843901	Normal	-0.70044	0.361957	0.465275	Normal	0.415037	0.405457	0.525638	Normal	3.45943	0.00636217	0.0137852	Up	0.798366
CIL1401S0038	CN	CC(1);NBS(4);TM(1);	At1g58390	PREDICTED: putative disease resistance protein At1g50180 [Juglans regia]	1.72	2.39	2.2	1.8	1.74	1.45	0	0.99	0.796908	0.0135979	0.0220181	Normal	1.27151	5.92e-06	1.39e-05	Up	1.152	0.000114091	0.000208949	Up	0.862496	0.0107186	0.0287267	Normal	0.813587	0.0180749	0.029895	Normal	0.550552	0.0624557	0.0867475	Normal	-9.95128	1.05e-08	3.82e-08	Down	-0.0655883	0.914395	1	Normal	0.457923	0.164341	0.253853	Normal	0.601451
MSTRG.12206	CN	CC(2);NBS(6);TM(2);	RPPL1	NB-ARC domain containing protein [Parasponia andersonii]	0.12	0.2	0.3	0	0.13	0.32	8.72	0.2	-0.736966	0.58118	0.667948	Normal	0	1	1	Normal	0.584963	0.480883	0.560241	Normal	-7.64386	0.0156414	0.0397203	Down	-0.621488	0.774482	0.871735	Normal	0.678072	0.327256	0.398254	Normal	5.44626	2.6e-75	6.66e-74	Up	6.90689	0.250037	0.346157	Normal	0.621488	0.726617	0.849699	Normal	-0.0931094
MSTRG.25645	CN	CC(2);NBS(2);	At4g27190	PREDICTED: disease resistance protein At4g27190-like isoform X2 [Juglans regia]	3.08	3.4	5.42	3.6	1.97	3.24	1.58	2.69	0.195324	0.417046	0.507028	Normal	0.337929	0.131255	0.181967	Normal	1.01069	3.3e-07	7.14e-07	Up	0.420391	0.0647725	0.132514	Normal	-0.449411	0.111777	0.161225	Normal	0.268388	0.162275	0.210791	Normal	-0.767682	0.0109487	0.0203322	Normal	-0.225067	0.404781	0.525263	Normal	0.787339	0.0069927	0.0150558	Normal	0.742299
MSTRG.27302	CN	CC(1);NBS(7);TM(2);	RPPL1	NB-ARC domain-containing disease resistance protein [Prunus dulcis]	0.36	0.49	1.12	0.34	0.51	0.85	2.41	0.48	-0.415037	0.511769	0.596625	Normal	0.0297473	1	1	Normal	1.22239	0.0022628	0.00370079	Up	-0.4975	0.499938	0.667572	Normal	0.0874628	0.874754	0.968401	Normal	0.824428	0.0205321	0.0303989	Normal	2.32793	1.62e-13	8.06e-13	Up	0.0824622	1	1	Normal	-0.0577155	1	1	Normal	0.397964
MSTRG.9057	CN	CC(2);NBS(5);TM(2);	RPPL1	Disease resistance protein [Corchorus capsularis]	0	0	0	0	0.29	0	0.76	0	0	1	1	Normal	0	1	1	Normal	0	1	1	Normal	0	1	1	Normal	8.17991	0.00782344	0.0135963	Up	0	1	1	Normal	9.56986	7.69e-06	2.16e-05	Up	0	1	1	Normal	-8.17991	0.0312734	0.0585577	Normal	0
CIL0155S0022	CN	CC(2);NBS(1);TM(1);	At4g27220	PREDICTED: disease resistance protein At4g27190-like [Juglans regia]	2.41	2.67	2.18	2.15	3.39	5.33	6.32	0.77	1.6461	3.53e-06	8.13e-06	Up	1.79391	2.39e-07	6.21e-07	Up	1.5014	0.000104092	0.000191288	Up	1.48141	0.000180313	0.000764134	Up	2.13835	2.63e-10	8.34e-10	Up	2.79121	1.52e-28	6.42e-28	Up	3.03699	9.21e-26	7.85e-25	Up	0.164696	0.734841	0.845413	Normal	-0.344446	0.277237	0.394994	Normal	-1.28981
CIL0327S0001	CN	CC(4);NBS(2);TM(1);	At4g27190	PREDICTED: probable disease resistance protein At4g27220 isoform X3 [Juglans regia]	1.19	1.43	1.08	2.53	3.58	4.03	0.23	0.18	2.72489	3.4e-09	9.51e-09	Up	2.98995	1.78e-12	6.18e-12	Up	2.58496	1.83e-07	4.01e-07	Up	3.81307	1.69e-23	4.76e-22	Up	4.31389	1.12e-36	8.87e-36	Up	4.48471	2.5e-56	1.71e-55	Up	0.353637	0.803698	0.904189	Normal	-1.08818	0.000246747	0.000607334	Down	-1.32394	1.3e-07	5.1e-07	Down	-1.89975
MSTRG.10383	CN	CC(1);NBS(1);TM(1);	At5g66900	PREDICTED: probable disease resistance protein At5g66900 isoform X1 [Juglans regia]	0.89	0.73	0.79	0.38	0.47	1.35	0.3	0.42	1.08342	0.0317205	0.0487973	Up	0.797507	0.143686	0.197732	Normal	0.911463	0.0732223	0.0995305	Normal	-0.14439	0.84512	0.977225	Normal	0.162271	0.850659	0.945207	Normal	1.6845	3.18e-06	6.37e-06	Up	-0.485427	0.677817	0.787849	Normal	1.22781	0.0429279	0.0736641	Normal	0.635236	0.345268	0.47504	Normal	-0.773035
MSTRG.10386	CNL	CC(1);LRR(1);NBS(2);TM(2);	At5g66900	PREDICTED: probable disease resistance protein At5g66900 [Juglans regia]	0.13	0.24	0.42	0.15	0.23	0.15	0.95	8.28	-5.99305	1.57e-117	3.12e-116	Down	-5.10852	2.61e-111	5.01e-110	Down	-4.30117	2.98e-94	3.63e-93	Down	-5.7866	1.97e-103	3.13e-101	Down	-5.16993	2.64e-97	5.34e-96	Down	-5.7866	4.38e-174	8.46e-173	Down	-3.12363	8.41e-67	1.88e-65	Down	-0.206451	1	1	Normal	0.0614005	1	1	Normal	1.48543
MSTRG.12208	CNL	CC(2);LRR(1);NBS(6);TM(2);	RPPL1	disease resistance RPP13-like protein 1 [Pyrus ussuriensis x Pyrus communis]	0.04	0.13	0.17	0.05	0.1	0.1	23.22	0.19	-2.24793	0.0146935	0.0236892	Down	-0.547488	0.136329	0.188407	Normal	-0.160465	0.72855	0.802565	Normal	-1.926	0.0227353	0.0546464	Normal	-0.925999	0.185241	0.252705	Normal	-0.925999	0.143686	0.188082	Normal	6.93322	1.01e-269	1.29e-267	Up	-0.321928	1	1	Normal	0.378512	1	1	Normal	0.765535
MSTRG.23990	CNL	CC(1);LRR(1);NBS(5);TM(2);	RPPL1	CC-NBS-LRR protein [Quercus suber]	4.49	4.31	5.58	10.37	4.26	4.19	1.48	11.5	-1.35685	1.53e-26	8.41e-26	Down	-1.41587	1.22e-24	6.59e-24	Down	-1.0433	2.47e-10	6.3e-10	Down	-0.149218	0.0673021	0.136573	Normal	-1.43271	5.86e-23	3.13e-22	Down	-1.45661	1.99e-32	9.15e-32	Down	-2.95796	4.47e-72	1.09e-70	Down	-1.20763	1.62e-14	8.36e-14	Down	0.0168344	0.859733	0.97195	Normal	0.413315
MSTRG.25854	CNL	CC(1);LRR(1);NBS(4);TM(3);	RGA1	disease resistance protein RGA2-like, partial [Quercus suber]	1.63	1.73	2.84	3.1	5.3	10.19	0.95	6.58	-2.01322	4.17e-69	4.97e-68	Down	-1.92732	6.72e-66	7.94e-65	Down	-1.2122	9.57e-33	4.85e-32	Down	-1.08582	2e-26	6.4e-25	Down	-0.312095	0.000343041	0.000694763	Normal	0.630995	2.54e-24	9.77e-24	Normal	-2.79209	4.91e-85	1.45e-83	Down	-0.927396	4.74e-09	1.8e-08	Normal	-1.61522	6.8e-33	9.25e-32	Down	-1.84319
MSTRG.25872	CNL	CC(1);LRR(1);NBS(6);TM(2);	RPPL1	disease resistance RPP13-like protein 1 [Pyrus ussuriensis x Pyrus communis]	11.02	10.56	11.54	12.6	14.21	11.61	10.07	24.38	-1.14557	1.63e-84	2.36e-83	Down	-1.20709	1.71e-92	2.75e-91	Down	-1.07905	1.1e-72	1.07e-71	Down	-0.952274	2.32e-56	1.85e-54	Normal	-0.778792	6.37e-40	5.39e-39	Normal	-1.07033	6.37e-103	7.25e-102	Down	-1.27563	1.56e-87	4.78e-86	Down	-0.1933	0.0151933	0.0286106	Normal	-0.428297	3.66e-08	1.51e-07	Normal	-0.00872475
MSTRG.27194	CNL	CC(1);LRR(1);NBS(6);TM(3);	RPPL1	disease resistance protein [Pyrus ussuriensis x Pyrus communis]	0	0.03	0	0.02	0	0	0	2.05	-11.0014	6.12e-54	5.91e-53	Down	-6.09452	4.01e-50	3.76e-49	Down	-11.0014	9.87e-52	7.26e-51	Down	-6.67948	4.26e-46	2.69e-44	Down	-11.0014	1.48e-48	1.51e-47	Down	-11.0014	2.38e-81	2.21e-80	Down	-11.0014	1.56e-46	2.33e-45	Down	-4.32193	1	1	Normal	4.90689	0.500025	0.632431	Normal	0
MSTRG.5303	CNL	CC(1);LRR(1);NBS(6);TM(2);	RPPL1	disease resistance RPP13-like protein 1 [Pyrus ussuriensis x Pyrus communis]	3.84	3.95	4.28	4.95	7.3	10.16	4.63	10	-1.38082	2.7e-54	2.62e-53	Down	-1.34008	3.78e-52	3.67e-51	Down	-1.22432	4.42e-43	2.78e-42	Down	-1.0145	1.27e-30	4.94e-29	Down	-0.454032	1.38e-08	3.96e-08	Normal	0.0229004	0.708823	0.782536	Normal	-1.11092	4.29e-34	4.7e-33	Down	-0.366322	0.00222586	0.00480663	Normal	-0.886044	3.22e-16	2.25e-15	Normal	-1.24722
MSTRG.790	CNL	CC(1);LRR(1);NBS(4);TM(3);	RPPL1	LRR_1 domain-containing protein/NB-ARC domain-containing protein/LRR_8 domain-containing protein [Cephalotus follicularis]	0.78	0.75	0.74	1.32	2.57	1.88	0.14	2.14	-1.45606	3.6e-17	1.45e-16	Down	-1.51265	4.74e-18	2.06e-17	Down	-1.53201	1.73e-17	5.88e-17	Down	-0.697073	1.38e-05	7.36e-05	Normal	0.264158	0.0458507	0.0710722	Normal	-0.186878	0.125176	0.165148	Normal	-3.93411	3.89e-42	5.29e-41	Down	-0.758992	0.000687494	0.00159677	Normal	-1.77681	7.53e-21	6.58e-20	Down	-1.34514
MSTRG.13490	CNL	CC(1);LRR(1);NBS(5);TM(2);	RPPL1	disease resistance RPP13-like protein 1 [Pyrus ussuriensis x Pyrus communis]	3.99	4.77	3.62	1.55	1.76	1.61	5.74	2.39	0.739378	9e-12	2.88e-11	Normal	0.996979	4.36e-22	2.18e-21	Normal	0.598979	1.84e-07	4.04e-07	Normal	-0.624742	3.09e-05	0.000154232	Normal	-0.441435	0.00255016	0.00471706	Normal	-0.56995	1.22e-06	2.52e-06	Normal	1.26404	1.45e-33	1.56e-32	Up	1.36412	2.08e-21	1.43e-20	Up	1.43841	6.44e-27	7.21e-26	Up	1.16893
MSTRG.16965	CNL	CC(1);LRR(1);NBS(2);TM(2);	At5g66900	PREDICTED: probable disease resistance protein At5g66900 [Juglans regia]	4.25	9.79	21.13	2.25	2.66	3.43	5.37	3.74	0.184425	0.200141	0.265184	Normal	1.38827	4.51e-38	3.37e-37	Up	2.49818	4.45e-170	9.42e-169	Up	-0.733113	1.67e-05	8.71e-05	Normal	-0.491612	0.00288499	0.00530555	Normal	-0.12483	0.310399	0.379208	Normal	0.521884	0.00012478	0.000306883	Normal	0.917538	4.85e-07	1.56e-06	Normal	1.87988	6.27e-40	1.03e-38	Up	2.62301
MSTRG.25871	CNL	CC(1);LRR(1);NBS(6);TM(2);	RPPL1	disease resistance RPP13-like protein 1 [Pyrus ussuriensis x Pyrus communis]	27.66	24.46	27.09	21.64	24.49	25.4	49.5	43.52	-0.653877	9.28e-81	1.29e-79	Normal	-0.831254	1.03e-111	1.97e-110	Normal	-0.683918	1.43e-80	1.53e-79	Normal	-1.00798	1.3e-117	2.5e-115	Down	-0.829486	4.83e-95	9.45e-94	Normal	-0.77685	6.92e-127	9.67e-126	Normal	0.18575	0.0021298	0.00445176	Normal	0.354101	9.35e-06	2.7e-05	Normal	-0.00176837	0.535349	0.669435	Normal	0.0929319
MSTRG.3745	CNL	CC(2);LRR(1);NBS(3);	At4g27190	PREDICTED: probable disease resistance protein At4g27220 [Juglans regia]	8.46	10.36	6.23	9.24	18.39	22.74	19.58	12.73	-0.589503	1.95e-10	5.85e-10	Normal	-0.297208	0.000736087	0.00143171	Normal	-1.03093	1.45e-23	5.92e-23	Down	-0.462268	1.26e-06	7.99e-06	Normal	0.530689	2.42e-11	8.11e-11	Normal	0.837	1.74e-41	9.46e-41	Normal	0.621148	4.67e-15	2.53e-14	Normal	-0.127235	0.280144	0.382922	Normal	-0.827897	5.94e-19	4.75e-18	Normal	-1.86793
MSTRG.5269	CNL	CC(1);LRR(1);NBS(4);TM(2);	RPPL1	CC-NBS-LRR protein [Quercus suber]	7.21	6.9	7.21	10.4	6.76	8.12	0.92	12.87	-0.835941	8.4e-32	5.28e-31	Normal	-0.899344	4.66e-36	3.33e-35	Normal	-0.835941	3.06e-30	1.46e-29	Normal	-0.307429	6.49e-06	3.66e-05	Normal	-0.928917	7.86e-34	5.82e-33	Normal	-0.66446	6.66e-30	2.91e-29	Normal	-3.80623	7.58e-193	5.98e-191	Down	-0.528512	6.86e-10	2.76e-09	Normal	0.0295731	0.800358	0.91903	Normal	-0.17148
MSTRG.5270	CNL	CC(1);LRR(1);NBS(4);TM(2);	RPPL1	CC-NBS-LRR protein [Quercus suber]	1	0.92	0.84	1.56	2.66	4.46	0.39	1.81	-0.85599	6.46e-07	1.57e-06	Normal	-0.976284	1.92e-08	5.4e-08	Normal	-1.10753	1.8e-09	4.4e-09	Down	-0.214444	0.193936	0.323385	Normal	0.555437	0.229303	0.30672	Normal	1.30105	0.00214242	0.00350575	Up	-2.21444	7.53e-21	5.35e-20	Down	-0.641546	0.00156834	0.00345767	Normal	-1.53172	0.000205718	0.000563274	Down	-2.40858
MSTRG.5603	CNL	CC(1);LRR(1);NBS(8);TM(3);	RPPL1	disease resistance RPP13-like protein 1 [Pyrus ussuriensis x Pyrus communis]	10.27	11.67	12.92	8.43	12.91	16.38	6.3	7.94	0.371225	1.07e-05	2.37e-05	Normal	0.555594	1.08e-10	3.42e-10	Normal	0.702395	2.55e-09	6.21e-09	Normal	0.0863936	0.0224274	0.0541711	Normal	0.701278	1.35e-22	7.16e-22	Normal	1.04472	3.95e-109	4.79e-108	Up	-0.333787	0.623057	0.735766	Normal	0.284832	4.98e-09	1.89e-08	Normal	-0.145684	0.00112656	0.00278025	Normal	-0.342329
MSTRG.907	CNL	CC(1);LRR(1);NBS(5);TM(2);	At4g27190	PREDICTED: probable disease resistance protein At4g27220 isoform X1 [Juglans regia]	2.43	2.25	3.3	3.14	1.54	2.21	1.26	4.02	-0.726239	7.18e-07	1.74e-06	Normal	-0.837271	1.55e-08	4.38e-08	Normal	-0.284729	0.0374045	0.0531589	Normal	-0.356431	0.0126347	0.0331103	Normal	-1.38427	2.82e-15	1.15e-14	Down	-0.863149	6.97e-12	1.83e-11	Normal	-1.67377	3.33e-19	2.22e-18	Down	-0.369808	0.0458482	0.0781948	Normal	0.546995	0.0126226	0.025893	Normal	0.57842
MSTRG.14520	CNL	CC(2);LRR(1);NBS(5);TM(2);	RPPL1	NB-ARC domain-containing disease resistance protein [Prunus dulcis]	3.37	4.82	3.69	4.4	6.05	7.77	0.37	0.11	4.93717	9.6e-80	1.31e-78	Up	5.45346	6.15e-111	1.18e-109	Up	5.06805	3.2e-81	3.45e-80	Up	5.32193	5.93e-91	7.94e-89	Up	5.78136	1.59e-123	4.19e-122	Up	6.14234	4.17e-245	1.17e-243	Up	1.75002	0.000829453	0.00183536	Up	-0.384755	0.00967674	0.0188525	Normal	-0.327902	0.00343236	0.00779464	Normal	-1.07429
MSTRG.27301	CNL	CC(1);LRR(1);NBS(7);TM(4);	RPPL1	Disease resistance RPP13-like protein [Actinidia chinensis var. chinensis] [Actinidia chinensis]	3.56	2.64	5.18	4.45	3.02	5.01	0.69	0.16	4.47573	1.29e-67	1.51e-66	Up	4.04439	2.41e-56	2.51e-55	Up	5.01681	7.68e-97	9.56e-96	Up	4.79766	1.07e-82	1.29e-80	Up	4.2384	1.68e-60	2.1e-59	Up	4.96867	3.1e-138	4.73e-137	Up	2.10852	2.48e-06	7.34e-06	Up	-0.321928	0.00133609	0.00297555	Normal	-0.194011	0.0901725	0.150288	Normal	0.0481415
MSTRG.5707	CNL	CC(1);LRR(1);NBS(5);TM(2);	RPPL1	CC-NBS-LRR protein [Quercus suber]	8.4	9.5	12.9	2.79	3.04	4.76	1.59	3.08	1.44746	1.27e-42	1.01e-41	Up	1.625	1.07e-54	1.08e-53	Up	2.06637	3.73e-95	4.58e-94	Up	-0.142665	0.704109	0.855353	Normal	-0.018859	0.623215	0.727819	Normal	0.628031	2.28e-21	8.14e-21	Normal	-0.953904	0.263491	0.351975	Normal	1.59012	2.75e-31	2.55e-30	Up	1.64386	5.61e-40	9.25e-39	Up	1.43834
CIL1344S0005	CTNL	CC(1);LRR(4);NBS(6);TIR(2);TM(5);	N	PREDICTED: TMV resistance protein N-like isoform X1 [Juglans regia]	0.17	0.12	0.16	0.11	0.1	0.1	0.08	0.23	-0.436099	0.461908	0.554894	Normal	-0.938599	0.0887627	0.127893	Normal	-0.523562	0.291747	0.353639	Normal	-1.06413	0.0732223	0.146716	Normal	-1.20163	0.0472333	0.0730897	Normal	-1.20163	0.0055707	0.00878118	Down	-1.52356	0.0167675	0.0300322	Down	0.628031	0.523698	0.642597	Normal	0.263034	1	1	Normal	0.678072
CIL1375S0043	CTNL	CC(1);LRR(4);NBS(6);TIR(2);TM(2);	N	PREDICTED: TMV resistance protein N-like isoform X1 [Juglans regia]	1.04	0.86	1.06	0.57	0.82	1.35	0.1	0.03	5.11548	7.82e-27	4.32e-26	Up	4.8413	1.21e-22	6.18e-22	Up	5.14296	6.18e-26	2.68e-25	Up	4.24793	1.19e-13	1.75e-12	Up	4.77259	2.39e-19	1.14e-18	Up	5.49185	2.89e-46	1.7e-45	Up	1.73697	0.109463	0.164698	Normal	0.86755	0.00330123	0.00693633	Normal	0.0687128	0.923607	1	Normal	-0.348895
CIL0008S0014	KIN	Kinase(1);	NEK2	PREDICTED: serine/threonine-protein kinase Nek2-like isoform X2 [Juglans regia]	1.1	1.35	0.67	4.48	2.32	1.11	1.49	4.96	-2.17284	4.59e-33	2.98e-32	Down	-1.87738	5.21e-28	3.09e-27	Down	-2.88811	1.94e-42	1.2e-41	Down	-0.146841	0.282455	0.433671	Normal	-1.09622	4.67e-12	1.63e-11	Down	-2.15978	1.36e-47	8.2e-47	Down	-1.73503	1.48e-21	1.08e-20	Down	-2.026	3.65e-22	2.58e-21	Down	-0.781165	0.00101069	0.00251676	Normal	-0.728327
CIL0035S0004	KIN	Kinase(6);TM(3);	NCRK	PREDICTED: receptor-like serine/threonine-protein kinase NCRK [Juglans regia]	1.65	1.41	1.66	4.04	1.83	0.82	1.2	5.85	-1.82597	2.46e-47	2.13e-46	Down	-2.05274	2.15e-55	2.19e-54	Down	-1.81725	1.52e-44	9.89e-44	Down	-0.534081	4.24e-07	2.9e-06	Normal	-1.67659	9.68e-38	7.85e-37	Down	-2.83474	2.33e-115	2.95e-114	Down	-2.2854	1.29e-53	2.24e-52	Down	-1.29189	1.53e-16	8.69e-16	Down	-0.376148	0.0674045	0.115845	Normal	1.01749
CIL0047S0014	KIN	Kinase(5);TM(2);	PERK1	PREDICTED: probable receptor-like serine/threonine-protein kinase At5g57670 [Juglans regia]	13.07	12.39	6.96	35.12	29.58	31.6	24.49	45.92	-1.81286	9.01e-224	3.7e-222	Down	-1.88995	1.42e-239	6.58e-238	Down	-2.72196	2.25046901680688e-320	9.40434194232979e-319		-0.38683	2.9e-15	4.87e-14	Normal	-0.634501	1.66e-35	1.28e-34	Normal	-0.539198	2.75e-38	1.41e-37	Normal	-0.90693	1.25e-63	2.62e-62	Normal	-1.42603	1.14e-91	2.81e-90	Down	-1.25545	2.82e-64	7.71e-63	Down	-2.18277
CIL0059S0001	KIN	Kinase(4);TM(2);	SRF1	PREDICTED: protein STRUBBELIG-RECEPTOR FAMILY 3-like [Juglans regia]	0.87	0.94	1.64	1.8	1.61	0.69	1.24	2.18	-1.32524	2.06e-05	4.47e-05	Down	-1.2136	5.38e-05	0.00011687	Down	-0.410632	0.157828	0.202399	Normal	-0.276331	0.36109	0.52471	Normal	-0.437267	0.12506	0.176571	Normal	-1.65966	5.56e-10	1.35e-09	Down	-0.813988	0.0072253	0.0138885	Normal	-1.04891	0.00497554	0.0101653	Down	-0.776328	0.046707	0.0836851	Normal	1.24903
CIL0120S0007	KIN	Kinase(1);TM(2);	MAPKKK17	PREDICTED: mitogen-activated protein kinase kinase kinase 3-like [Juglans regia]	0.16	0.31	1.47	2.3	3.25	5.57	0.7	2	-3.64386	5.89e-10	1.72e-09	Down	-2.68966	6.51e-08	1.77e-07	Down	-0.444184	0.209208	0.263164	Normal	0.201634	0.559426	0.724701	Normal	0.70044	0.0144649	0.0243061	Normal	1.47768	1.77e-14	5.09e-14	Up	-1.51457	0.000450305	0.00103611	Down	-3.84549	4.26e-10	1.74e-09	Down	-3.3901	6.02e-12	3.29e-11	Down	-1.92186
CIL0121S0014	KIN	Kinase(2);	PERK1	PREDICTED: proline-rich receptor-like protein kinase PERK1, partial [Juglans regia]	2.61	4.25	2.56	6.72	20.59	26.9	0.36	9.04	-1.79227	9.29e-18	3.84e-17	Down	-1.08886	2.24e-09	6.62e-09	Down	-1.82018	1.96e-17	6.65e-17	Down	-0.427862	0.0129001	0.0336562	Normal	1.18755	1.49e-21	7.65e-21	Up	1.57321	2.3e-60	1.67e-59	Up	-4.65025	1.17e-36	1.37e-35	Down	-1.36441	1.05e-07	3.58e-07	Down	-2.27641	1.98e-41	3.4e-40	Down	-3.39339
CIL0145S0010	KIN	Kinase(1);TM(2);	MAPKKK5	PREDICTED: mitogen-activated protein kinase kinase kinase YODA-like [Juglans regia]	0.19	0.58	1.34	0.27	0.22	0.66	0.51	0.45	-1.24393	0.0276903	0.0431236	Down	0.366128	0.367014	0.456977	Normal	1.57424	1.16e-06	2.44e-06	Up	-0.736966	0.164592	0.283653	Normal	-1.03242	0.0534825	0.0820977	Normal	0.552541	0.101852	0.137247	Normal	0.180572	0.780043	0.882516	Normal	-0.50696	0.480883	0.608693	Normal	1.39855	0.0201593	0.039558	Up	1.0217
CIL0152S0003	KIN	Kinase(1);TM(1);	AGC1-5	PREDICTED: serine/threonine-protein kinase D6PK [Juglans regia]	1.85	1.47	1.02	7.22	2.11	1.29	4.35	9.22	-2.31724	6.89e-35	4.65e-34	Down	-2.64895	2.58e-40	2.02e-39	Down	-3.1762	3.81e-45	2.51e-44	Down	-0.352768	0.0125584	0.0329394	Normal	-2.12752	6.47e-28	4.06e-27	Down	-2.8374	4.93e-63	3.71e-62	Down	-1.08375	3.23e-11	1.41e-10	Down	-1.96447	3.03e-18	1.84e-17	Down	-0.521427	0.14644	0.228977	Normal	-0.338802
CIL0152S0004	KIN	Kinase(1);TM(1);	KIPK2	PREDICTED: serine/threonine-protein kinase D6PKL1-like [Juglans regia]	2.08	1.79	2.22	4.73	2.94	2.48	3.06	5.15	-1.30799	9.14e-18	3.78e-17	Down	-1.52461	4.04e-22	2.03e-21	Down	-1.21401	3.92e-15	1.23e-14	Down	-0.122732	0.351549	0.513412	Normal	-0.808756	4.05e-08	1.13e-07	Normal	-1.05423	3.62e-18	1.17e-17	Down	-0.751041	4.13e-07	1.32e-06	Normal	-1.18526	3.43e-11	1.49e-10	Down	-0.715857	0.000714825	0.00182251	Normal	-0.15978
CIL0163S0018	KIN	Kinase(1);TM(1);	MMK1	PREDICTED: mitogen-activated protein kinase homolog D5-like [Juglans regia]	10.07	13.64	16.73	17.61	10.67	11.22	12.78	21.35	-1.08417	2e-29	1.18e-28	Down	-0.646392	3.46e-13	1.24e-12	Normal	-0.351799	5.05e-05	9.5e-05	Normal	-0.277841	0.00160982	0.00542693	Normal	-1.00068	2.61e-23	1.41e-22	Down	-0.928163	7.91e-32	3.6e-31	Normal	-0.740348	3.57e-14	1.85e-13	Normal	-0.806331	3.01e-12	1.38e-11	Normal	0.354283	0.00405369	0.0090831	Normal	0.576365
CIL0176S0021	KIN	Kinase(1);TM(1);	IBS1	PREDICTED: probable serine/threonine-protein kinase At1g54610 [Juglans regia]	0.72	0.67	0.37	1.71	0.65	0.92	1.55	2.27	-1.65662	4.94e-11	1.53e-10	Down	-1.76046	6.86e-12	2.31e-11	Down	-2.6171	3.41e-17	1.15e-16	Down	-0.408696	0.0643641	0.131798	Normal	-1.80418	9.64e-11	3.13e-10	Down	-1.30299	3.54e-11	8.99e-11	Down	-0.550424	0.0144077	0.0262298	Normal	-1.24793	5.68e-05	0.000150917	Down	0.0437214	1	1	Normal	-1.31411
CIL0176S0067	KIN	Kinase(7);TM(2);	At3g01300	PREDICTED: probable receptor-like protein kinase At5g15080 isoform X1 [Juglans regia]	2.48	3.24	2.52	5.19	0.74	0.56	4.94	7.09	-1.51545	3.59e-26	1.95e-25	Down	-1.12979	1.93e-17	8.19e-17	Down	-1.49236	2.24e-24	9.32e-24	Down	-0.450051	0.000342815	0.0013653	Normal	-3.26019	1.32e-55	1.52e-54	Down	-3.66229	1.33e-102	1.51e-101	Down	-0.521275	5.22e-05	0.000134035	Normal	-1.06539	1.28e-09	5.05e-09	Down	2.1304	4.26e-15	2.82e-14	Up	2.16993
CIL0205S0009	KIN	Kinase(6);TM(1);	At5g18500	PREDICTED: probable receptor-like protein kinase At5g18500 [Juglans regia]	0.81	2.5	1.97	3.04	3.69	2.53	2.07	4.74	-2.54889	6.09e-21	2.81e-20	Down	-0.922959	5.97e-06	1.4e-05	Normal	-1.26669	1.23e-08	2.88e-08	Down	-0.640816	0.00188321	0.00624282	Normal	-0.361266	0.0711227	0.106258	Normal	-0.90575	7.92e-08	1.73e-07	Normal	-1.19526	2e-07	6.56e-07	Down	-1.90808	3.54e-08	1.26e-07	Down	-0.561693	0.0287507	0.0544473	Normal	-0.360942
CIL0222S0003	KIN	Kinase(1);TM(3);	At5g24010	PREDICTED: probable receptor-like protein kinase At5g24010 isoform X1 [Juglans regia]	0.31	0.41	0.5	0.72	0.06	0.15	0.19	0.79	-1.34958	0.0295734	0.0459246	Down	-0.946229	0.121765	0.171154	Normal	-0.659925	0.31093	0.375119	Normal	-0.133856	0.871537	0.998986	Normal	-3.71882	0.000279321	0.000570795	Down	-2.39689	0.000197437	0.000352131	Down	-2.05585	0.00939996	0.0176445	Down	-1.21573	0.0964011	0.152584	Normal	2.77259	0.0391047	0.0712947	Normal	1.73697
CIL0302S0016	KIN	Kinase(1);TM(1);	SRK2H	PREDICTED: serine/threonine-protein kinase SAPK7 isoform X1 [Juglans regia]	1.37	2.37	2.76	5.32	3.09	4.3	3.21	7.02	-2.3573	1.05e-26	5.79e-26	Down	-1.56658	2.47e-16	1e-15	Down	-1.3468	1.32e-12	3.72e-12	Down	-0.400045	0.0150058	0.0384673	Normal	-1.18386	4.79e-10	1.49e-09	Down	-0.707134	2.46e-07	5.25e-07	Normal	-1.1289	3.53e-09	1.33e-08	Down	-1.95725	4.89e-13	2.35e-12	Down	-0.38272	0.168301	0.25898	Normal	-0.639668
CIL0381S0008	KIN	Kinase(2);TM(1);	BSK5	PREDICTED: probable serine/threonine-protein kinase At5g41260 [Juglans regia]	0.34	0.08	0.55	2.16	0.1	0.05	0.72	1.91	-2.48997	0.000113952	0.000231758	Down	-4.57743	2.32e-07	6.05e-07	Down	-1.79607	0.002916	0.00471599	Down	0.177459	0.798455	0.938359	Normal	-4.2555	3.53e-06	8.51e-06	Down	-5.2555	2.03e-11	5.22e-11	Down	-1.4075	0.0196468	0.0347491	Down	-2.66742	8.88e-05	0.000230704	Down	-0.321928	1	1	Normal	3.45943
CIL0394S0021	KIN	Kinase(5);TM(4);	LYK3	PREDICTED: lysM domain receptor-like kinase 3 [Juglans regia]	11.17	15.69	19.17	20.31	13.91	15.69	13.6	25.58	-1.19539	4.75e-51	4.37e-50	Down	-0.705171	2.6e-22	1.31e-21	Normal	-0.416166	4.46e-09	1.07e-08	Normal	-0.332826	3.45e-06	2.04e-05	Normal	-0.878894	1.82e-28	1.16e-27	Normal	-0.705171	1.63e-30	7.2e-30	Normal	-0.91141	3.6e-29	3.44e-28	Normal	-0.862561	1.81e-19	1.16e-18	Normal	0.173723	0.0798459	0.134637	Normal	0.289005
CIL0454S0007	KIN	Kinase(4);TM(1);	LRK10	PREDICTED: rust resistance kinase Lr10-like isoform X2 [Juglans regia]	4.35	7.08	2.76	12.47	8.58	22.73	0	15.76	-1.85718	2.27e-31	1.41e-30	Down	-1.15445	1.81e-16	7.42e-16	Down	-2.51353	6.05e-42	3.72e-41	Down	-0.337806	0.00820514	0.022671	Normal	-0.877218	7.23e-10	2.23e-09	Normal	0.52833	2.05e-09	4.85e-09	Normal	-13.944	6.92e-78	1.85e-76	Down	-1.51937	2.84e-15	1.52e-14	Down	-0.277228	0.160533	0.248571	Normal	-3.04186
CIL0516S0003	KIN	Kinase(4);TM(3);	SD22	PREDICTED: G-type lectin S-receptor-like serine/threonine-protein kinase SD2-2 [Juglans regia]	1.8	2.69	2.14	3.12	0.78	0.91	1.6	4.02	-1.1592	5.01e-14	1.78e-13	Down	-0.579589	2.66e-05	5.92e-05	Normal	-0.909585	1.12e-09	2.78e-09	Normal	-0.365649	0.00952914	0.0258717	Normal	-2.36565	2.68e-31	1.85e-30	Down	-2.14326	8.99e-46	5.26e-45	Down	-1.32912	6.4e-15	3.44e-14	Down	-0.793549	2.46e-05	6.78e-05	Normal	1.78606	2.05e-13	1.23e-12	Up	1.23367
CIL1259S0005	KIN	Kinase(1);TM(1);	PEPKR2	PREDICTED: serine/threonine-protein kinase PEPKR2-like isoform X1 [Juglans regia]	6.9	11	14.23	9.9	11.99	14.01	7.65	16.65	-1.27085	1.28e-38	9.41e-38	Down	-0.598019	3.92e-12	1.34e-11	Normal	-0.226587	0.00684063	0.0106444	Normal	-0.750022	1.33e-15	2.3e-14	Normal	-0.473691	1.25e-07	3.35e-07	Normal	-0.249065	0.000337191	0.000590607	Normal	-1.12199	7.96e-28	7.28e-27	Down	-0.520832	4.6e-05	0.000123155	Normal	-0.124328	0.26443	0.379423	Normal	0.0224787
CIL1263S0094	KIN	Kinase(2);TM(1);	At1g09600	PREDICTED: probable serine/threonine-protein kinase At1g54610 [Juglans regia]	15.31	20.67	18.49	22.09	13.9	15.97	19.05	30.93	-1.01453	1.01e-47	8.79e-47	Down	-0.581468	1.51e-19	6.94e-19	Normal	-0.742262	6.7e-28	3.04e-27	Normal	-0.485613	3.48e-13	4.91e-12	Normal	-1.15392	2.29e-52	2.5e-51	Down	-0.953643	4.4e-61	3.22e-60	Normal	-0.699216	5.45e-23	4.2e-22	Normal	-0.528919	9.9e-10	3.95e-09	Normal	0.572454	2.41e-10	1.18e-09	Normal	0.211381
CIL1268S0029	KIN	Kinase(4);TM(5);	LYK3	PREDICTED: lysM domain receptor-like kinase 3 [Juglans regia]	1.45	3.08	3.49	3.68	2.54	2.37	1.87	3.22	-1.15101	1.37e-09	3.91e-09	Down	-0.0641303	0.72491	0.810806	Normal	0.116166	0.484371	0.56409	Normal	0.192645	0.228086	0.368099	Normal	-0.342232	0.0502297	0.0773989	Normal	-0.442174	0.00198441	0.0032546	Normal	-0.784022	5.12e-05	0.000131597	Normal	-1.34365	1.73e-10	7.24e-10	Down	0.278102	0.170303	0.26157	Normal	0.55834
CIL1286S0036	KIN	Kinase(5);TM(5);	At1g30570	PREDICTED: probable receptor-like protein kinase At1g30570 [Juglans regia]	2.34	3.53	2.48	3.95	3.99	2.99	7.14	6.72	-1.52195	9.46e-33	6.09e-32	Down	-0.928793	4.18e-16	1.68e-15	Normal	-1.43812	1.21e-28	5.59e-28	Down	-0.766609	6.37e-11	7.12e-10	Normal	-0.752072	1.99e-10	6.37e-10	Normal	-1.16832	2.41e-31	1.09e-30	Down	0.0874628	0.409064	0.51747	Normal	-0.755344	7.41e-06	2.16e-05	Normal	-0.176721	0.264178	0.379164	Normal	-0.269805
CIL1294S0017	KIN	Kinase(2);TM(1);	CDKB2-1	PREDICTED: cyclin-dependent kinase B2-1 [Juglans regia]	0.78	0.77	0.52	19.28	1.21	0.75	1.49	18.81	-4.59188	1.33e-137	3.16e-136	Down	-4.6105	4.25e-138	1.05e-136	Down	-5.17684	1.09e-137	1.89e-136	Down	0.0356052	0.689265	0.842197	Normal	-3.95842	7.41e-110	1.7e-108	Down	-4.64847	1.64e-206	3.8e-205	Down	-3.65812	3.2e-100	1.15e-98	Down	-4.62749	2.94e-117	9.48e-116	Down	-0.652077	0.15291	0.237776	Normal	-0.528379
CIL1300S0047	KIN	Kinase(2);TM(3);	CIPK25	PREDICTED: CBL-interacting serine/threonine-protein kinase 5-like [Juglans regia]	10.1	12.82	10.17	18.86	17.05	11.28	19.18	28.16	-1.47929	1.24e-72	1.54e-71	Down	-1.13525	4.28e-49	3.93e-48	Down	-1.46933	3.81e-68	3.5e-67	Down	-0.578318	4.67e-15	7.74e-14	Normal	-0.723876	1.68e-21	8.62e-21	Normal	-1.31988	1.02e-85	9.97e-85	Down	-0.554045	1.18e-13	5.92e-13	Normal	-0.900974	1.71e-18	1.06e-17	Normal	-0.411375	3.52e-05	0.000107036	Normal	-0.149447
CIL1317S0050	KIN	Kinase(6);TM(1);	SELMODRAFT_444075	PREDICTED: inactive protein kinase SELMODRAFT_444075-like [Juglans regia]	9.02	9.49	10.36	16.18	10.66	13.45	12.25	22.43	-1.31423	4.93e-62	5.37e-61	Down	-1.24095	3.49e-57	3.69e-56	Down	-1.11441	8.4e-46	5.6e-45	Down	-0.471218	5.33e-11	6e-10	Normal	-1.07322	1.23e-40	1.06e-39	Down	-0.737823	1.73e-34	8.25e-34	Normal	-0.872648	1.45e-28	1.36e-27	Normal	-0.843012	3.68e-18	2.24e-17	Normal	-0.167727	0.119402	0.192878	Normal	-0.376582
CIL1317S0066	KIN	Kinase(5);TM(6);	ALE2	PREDICTED: receptor-like serine/threonine-protein kinase ALE2 isoform X1 [Juglans regia]	3.54	3.73	3.92	9.54	2.73	2.37	5.04	11.53	-1.70357	1.43e-78	1.92e-77	Down	-1.62814	4.25e-74	5.61e-73	Down	-1.55647	2.03e-65	1.8e-64	Down	-0.273331	0.00023872	0.000987821	Normal	-2.07842	6.36e-90	1.18e-88	Down	-2.28243	1.49e-163	2.67e-162	Down	-1.1939	9.44e-41	1.24e-39	Down	-1.43024	2.78e-40	3.19e-39	Down	0.450275	0.00225039	0.00528127	Normal	0.725967
CIL1324S0012	KIN	Kinase(2);	CDC2C	PREDICTED: cell division control protein 2 homolog C [Juglans regia]	0.35	0.7	0.28	11.7	0.72	0.47	2.51	16.43	-5.55283	4.44e-112	8.45e-111	Down	-4.55283	7.51e-103	1.34e-101	Down	-5.87476	1.12e-107	1.54e-106	Down	-0.489824	1.06e-05	5.77e-05	Normal	-4.51219	3.43e-89	6.3e-88	Down	-5.12753	2.8e-162	4.97e-161	Down	-2.71057	3.23e-57	6.07e-56	Down	-5.06301	1.36e-64	2.42e-63	Down	-0.040642	1	1	Normal	-0.747234
CIL1324S0036	KIN	Kinase(3);TM(5);	FER	PREDICTED: receptor-like protein kinase FERONIA [Juglans regia]	13.87	14.72	21.31	29.74	15.78	16.54	20.36	28.33	-1.03036	8.84e-76	1.14e-74	Down	-0.944553	7.94e-66	9.38e-65	Normal	-0.4108	4.47e-15	1.4e-14	Normal	0.070074	0.158067	0.274453	Normal	-0.844233	6.92e-49	7.09e-48	Normal	-0.776371	8.37e-63	6.27e-62	Normal	-0.476593	4.86e-18	3.07e-17	Normal	-1.10044	2.8e-67	5.17e-66	Down	-0.10032	0.17273	0.264942	Normal	0.365571
CIL1326S0013	KIN	Kinase(2);TM(2);	CIPK18	PREDICTED: CBL-interacting protein kinase 2-like [Juglans regia]	1.89	2.1	2.75	3.92	5.44	7.75	4.48	3.86	-1.03021	3.45e-07	8.54e-07	Down	-0.878212	8.26e-06	1.92e-05	Normal	-0.489169	0.00835315	0.0128271	Normal	0.0222528	0.955643	1	Normal	0.495006	0.00219705	0.00409469	Normal	1.0056	9.84e-18	3.15e-17	Up	0.214898	0.227462	0.314338	Normal	-1.05247	5.33e-06	1.57e-05	Down	-1.37322	2.95e-11	1.54e-10	Down	-1.49476
CIL1339S0002	KIN	Kinase(6);TM(1);	At5g18500	PREDICTED: probable receptor-like protein kinase At5g18500 [Juglans regia]	1.6	1.77	1.26	5.8	0.63	0.28	4.44	8.23	-2.36282	1.09e-56	1.09e-55	Down	-2.21714	4.8e-53	4.73e-52	Down	-2.70747	7.93e-62	6.74e-61	Down	-0.50484	7.81e-06	4.34e-05	Normal	-3.70747	1.69e-76	2.65e-75	Down	-4.87739	1.08e-154	1.82e-153	Down	-0.890333	4.85e-13	2.35e-12	Normal	-1.85798	5.33e-24	4e-23	Down	1.49033	3.36e-06	1.15e-05	Up	2.16993
CIL1342S0007	KIN	Kinase(1);	MKK6	PREDICTED: mitogen-activated protein kinase kinase 6 [Juglans regia]	0.13	0.31	0.14	0.67	0.21	0.05	0.11	1.21	-3.21842	1.1e-06	2.63e-06	Down	-1.96467	0.000201637	0.000414754	Down	-3.11151	3.2e-06	6.51e-06	Down	-0.852774	0.0631097	0.129789	Normal	-2.52655	4.13e-05	9.12e-05	Down	-4.59694	5.83e-12	1.53e-11	Down	-3.45943	2.89e-06	8.5e-06	Down	-2.36565	0.0127622	0.024347	Down	0.561879	0.753968	0.873399	Normal	1.48543
CIL1358S0004	KIN	Kinase(7);TM(3);	LECRK81	PREDICTED: L-type lectin-domain containing receptor kinase VIII.1 [Juglans regia]	7.62	6	5.66	18.2	3.62	2.21	6.88	15.72	-1.04474	3.02e-27	1.69e-26	Down	-1.38957	6.1e-42	4.93e-41	Down	-1.47373	6.46e-43	4.05e-42	Down	0.211337	0.00895098	0.0244986	Normal	-2.11854	1.05e-64	1.41e-63	Down	-2.83048	2.6e-147	4.21e-146	Down	-1.19212	8.97e-29	8.46e-28	Down	-1.25608	4.87e-32	4.63e-31	Down	0.728973	2.45e-05	7.62e-05	Normal	1.35676
CIL1375S0025	KIN	Kinase(5);	PBL16	PREDICTED: probable receptor-like protein kinase At5g56460 isoform X2 [Juglans regia]	1.28	1.35	4.22	3.22	2.64	3.48	2.75	4	-1.64386	1.97e-06	4.61e-06	Down	-1.56704	3.66e-06	8.75e-06	Down	0.077243	0.868631	0.939019	Normal	-0.312939	0.328644	0.487247	Normal	-0.599462	0.0534459	0.0820602	Normal	-0.200913	0.37194	0.447892	Normal	-0.540568	0.0966417	0.147393	Normal	-1.33092	0.0015179	0.003354	Down	-0.967579	0.0294974	0.0557209	Normal	0.278156
CIL1391S0011	KIN	Kinase(4);TM(1);	CERK1	PREDICTED: chitin elicitor receptor kinase 1 isoform X5 [Vitis vinifera]	7.53	9.05	12.05	13.79	7.79	9.58	8.75	15.09	-1.00287	9.79e-15	3.59e-14	Down	-0.737603	2.98e-09	8.77e-09	Normal	-0.32456	0.00649971	0.010138	Normal	-0.12997	0.291067	0.442372	Normal	-0.953898	2.62e-12	9.23e-12	Normal	-0.655495	1.76e-10	4.35e-10	Normal	-0.786238	5.02e-09	1.87e-08	Normal	-0.872901	1.03e-08	3.81e-08	Normal	0.216294	0.231882	0.341394	Normal	0.330936
CIL1416S0073	KIN	Kinase(2);TM(12);	TIO	PREDICTED: serine/threonine-protein kinase TIO [Juglans regia]	0.13	0.17	0.26	2.53	0.35	0.15	0.33	3.14	-4.59418	2.74e-62	2.99e-61	Down	-4.20716	6.09e-59	6.59e-58	Down	-3.59418	1.18e-49	8.34e-49	Down	-0.311627	0.0252613	0.059809	Normal	-3.16534	5.4e-42	4.8e-41	Down	-4.38773	4.11e-90	4.17e-89	Down	-3.25023	3.71e-41	4.94e-40	Down	-4.28255	1.83e-39	2.06e-38	Down	-1.04182	0.0578234	0.101552	Normal	0.793549
CIL1417S0052	KIN	Kinase(1);TM(2);	MAPKKK17	PREDICTED: mitogen-activated protein kinase kinase kinase A-like [Juglans regia]	0.22	0.44	0.09	0.96	0	0.03	0.69	1.35	-2.61738	2.12e-06	4.96e-06	Down	-1.61738	0.000269861	0.000549034	Down	-3.90689	3.36e-08	7.71e-08	Down	-0.491853	0.282821	0.434085	Normal	-10.3987	1.17e-10	3.78e-10	Down	-5.49185	1.28e-14	3.69e-14	Down	-0.968291	0.0302692	0.0516678	Normal	-2.12553	0.0015534	0.00342701	Down	8.78136	0.00391328	0.00879025	Up	1.58496
CIL1424S0009	KIN	Kinase(4);TM(2);	At5g57670	PREDICTED: probable receptor-like serine/threonine-protein kinase At5g57670 [Juglans regia]	2.4	3.45	1.55	7	3.45	1.82	10.19	11.2	-2.22239	7.08e-41	5.45e-40	Down	-1.69883	1.03e-29	6.38e-29	Down	-2.85316	9.83e-51	7.09e-50	Down	-0.678072	3.2e-07	2.24e-06	Normal	-1.69883	2.51e-26	1.5e-25	Down	-2.62149	1.49e-71	1.24e-70	Down	-0.136345	0.290617	0.383528	Normal	-1.54432	1.99e-13	9.74e-13	Down	0	1	1	Normal	-0.23167
CIL1440S0008	KIN	Kinase(4);TM(1);	PBS1	PREDICTED: serine/threonine-protein kinase CDL1-like isoform X2 [Juglans regia]	3.76	4.56	5.2	7.4	1.71	1.24	3.46	9.96	-1.40541	8.87e-21	4.07e-20	Down	-1.12711	3.7e-15	1.44e-14	Down	-0.937634	5.58e-11	1.47e-10	Normal	-0.42862	0.00140094	0.00479568	Normal	-2.54215	4.2e-38	3.44e-37	Down	-3.00581	3.13e-74	2.68e-73	Down	-1.52537	6.89e-20	4.71e-19	Down	-0.976793	1.68e-07	5.63e-07	Normal	1.41504	4.27e-08	1.75e-07	Up	2.06817
CIL1445S0032	KIN	Kinase(1);TM(1);	NEK2	PREDICTED: serine/threonine-protein kinase Nek2-like [Juglans regia]	0.65	1.29	1	1.18	1.26	2.16	0.49	2.4	-1.88452	3.28e-10	9.69e-10	Down	-0.895663	0.000359392	0.000721433	Normal	-1.26303	3.1e-06	6.33e-06	Down	-1.02425	0.0001337	0.000584074	Down	-0.929611	0.000512345	0.00101946	Normal	-0.152003	0.428514	0.5087	Normal	-2.29218	3.22e-11	1.4e-10	Down	-0.860275	0.0404914	0.0698353	Normal	0.0339473	1	1	Normal	-1.11103
CIL1465S0024	KIN	Kinase(1);TM(2);	UCNL	PREDICTED: serine/threonine-protein kinase UCN-like [Juglans regia]	1.61	3.16	2.74	5.05	3.36	5.48	4.14	7.17	-2.15491	6.15e-28	3.5e-27	Down	-1.18205	5.86e-13	2.08e-12	Down	-1.3878	4.32e-15	1.35e-14	Down	-0.50569	0.00123107	0.00427422	Normal	-1.09351	2.69e-10	8.53e-10	Down	-0.387797	0.00141106	0.00234988	Normal	-0.792342	2.3e-06	6.82e-06	Normal	-1.64922	1.93e-11	8.48e-11	Down	-0.0885367	0.753648	0.873399	Normal	-1
CIL1465S0027	KIN	Kinase(1);	NEK6	PREDICTED: serine/threonine-protein kinase Nek6-like isoform X1 [Juglans regia]	1.19	0.91	0.35	2.46	2.78	3.2	7.78	4.82	-2.01807	3.82e-24	1.95e-23	Down	-2.40509	3.72e-29	2.26e-28	Down	-3.78361	2.02e-41	1.23e-40	Down	-0.970375	2.6e-08	2.13e-07	Normal	-0.793948	3.18e-06	7.69e-06	Normal	-0.590961	5.94e-06	1.17e-05	Normal	0.690737	1e-07	3.38e-07	Normal	-1.0477	0.000101296	0.000261555	Down	-1.61115	7.88e-09	3.43e-08	Down	-3.19265
CIL1473S0020	KIN	Kinase(6);TM(2);	SELMODRAFT_444075	PREDICTED: inactive protein kinase SELMODRAFT_444075-like isoform X1 [Juglans regia]	3.43	3.38	6.67	11.03	2.55	2.97	5.71	9.02	-1.39492	6e-26	3.23e-25	Down	-1.4161	1.08e-26	6.18e-26	Down	-0.435441	0.000140492	0.000255597	Normal	0.290233	0.00450618	0.0134896	Normal	-1.82263	5.95e-33	4.31e-32	Down	-1.60266	1.24e-44	7.12e-44	Down	-0.659637	1.17e-07	3.92e-07	Normal	-1.68515	5.29e-32	5.02e-31	Down	0.406526	0.0571934	0.100701	Normal	1.16722
CIL1494S0032	KIN	Kinase(1);	D6PKL3	PREDICTED: protein kinase PVPK-1-like [Juglans regia]	1.89	2.69	2.84	9.8	1.53	1.47	3.56	13.87	-2.87551	9.27e-117	1.82e-115	Down	-2.36629	2.28e-95	3.79e-94	Down	-2.288	7.73e-86	8.71e-85	Down	-0.501114	6.24e-09	5.54e-08	Normal	-3.18036	2.59e-113	6.16e-112	Down	-3.23808	2.33e-191	5e-190	Down	-1.96202	5.94e-65	1.29e-63	Down	-2.3744	1.24e-54	1.88e-53	Down	0.814075	0.000420927	0.00110695	Normal	0.950075
CIL1494S0056	KIN	Kinase(6);TM(4);	CRK42	PREDICTED: cysteine-rich receptor-like protein kinase 42 [Juglans regia]	2.21	1.32	2.03	3.79	1.22	2.07	6.4	4.89	-1.14579	3.37e-13	1.15e-12	Down	-1.8893	5.44e-26	3.05e-25	Down	-1.26835	2.24e-14	6.8e-14	Down	-0.367637	0.0110475	0.0294715	Normal	-2.00295	1.89e-24	1.06e-23	Down	-1.2402	1.27e-20	4.42e-20	Down	0.388237	0.00235324	0.00489048	Normal	-0.778151	5.68e-05	0.000150782	Normal	0.113657	0.767182	0.886906	Normal	-0.028151
CIL1505S0018	KIN	Kinase(2);TM(1);	BSK2	PREDICTED: probable serine/threonine-protein kinase At4g35230 [Juglans regia]	1.04	1.19	1.88	3.69	0.77	0.59	1.86	4.3	-2.04775	8.37e-15	3.08e-14	Down	-1.85338	3.55e-13	1.27e-12	Down	-1.1936	2.24e-07	4.89e-07	Down	-0.220716	0.28721	0.43945	Normal	-2.48141	3.68e-16	1.55e-15	Down	-2.86555	2.95e-30	1.3e-29	Down	-1.20903	6.94e-07	2.17e-06	Down	-1.82704	2.81e-09	1.08e-08	Down	0.628031	0.233219	0.343133	Normal	1.67195
CIL1506S0032	KIN	Kinase(2);	CBK1	PREDICTED: serine/threonine-protein kinase 38-like isoform X2 [Juglans regia]	3.33	6.29	5.16	9.95	6.47	5.15	6.26	13.68	-2.03847	2.17e-72	2.69e-71	Down	-1.12094	1.46e-31	9.44e-31	Down	-1.40663	1.68e-41	1.03e-40	Down	-0.4593	3.16e-07	2.21e-06	Normal	-1.08023	1.38e-26	8.29e-26	Down	-1.40942	5.93e-62	4.39e-61	Down	-1.12783	2.16e-27	1.95e-26	Down	-1.57917	4.55e-30	4.06e-29	Down	-0.0407057	0.823802	0.940042	Normal	0.00279863
CIL1507S0030	KIN	Kinase(1);	NTF6	PREDICTED: mitogen-activated protein kinase homolog NTF6-like [Juglans regia]	1.94	3.16	4.09	7.03	3.09	5.55	2.36	8.84	-2.18799	1.99e-15	7.5e-15	Down	-1.48412	6.02e-10	1.83e-09	Down	-1.11195	2.09e-06	4.3e-06	Down	-0.330522	0.120999	0.222776	Normal	-1.51644	5.77e-09	1.7e-08	Down	-0.671559	0.000128168	0.000231699	Normal	-1.90526	1.66e-11	7.39e-11	Down	-1.85747	3.13e-08	1.12e-07	Down	0.0323177	1	1	Normal	-0.440387
CIL1545S0039	KIN	Kinase(5);TM(3);	ALE2	PREDICTED: proline-rich receptor-like protein kinase PERK3 [Juglans regia]	12.76	14.43	17.26	29.6	13.13	13.15	17.83	37.69	-1.56255	2.51e-125	5.31e-124	Down	-1.38511	1.39e-111	2.68e-110	Down	-1.12675	1.97e-75	1.98e-74	Down	-0.348585	4.37e-10	4.49e-09	Normal	-1.52131	7.44e-108	1.67e-106	Down	-1.51912	9.51e-180	1.91e-178	Down	-1.07988	1.47e-64	3.14e-63	Down	-1.21397	1.26e-54	1.91e-53	Down	0.136204	0.146898	0.229631	Normal	0.39237
CIL1564S0036	KIN	Kinase(1);	RUK	PREDICTED: serine/threonine-protein kinase RUNKEL [Juglans regia]	0	0	0.06	0.33	0.07	0.03	0	0.5	-8.96578	0.00183717	0.00331838	Down	-8.96578	0.00183717	0.00341137	Down	-3.05889	0.0074061	0.0114839	Down	-0.599462	0.503661	0.670276	Normal	-2.8365	0.0129695	0.0219185	Down	-4.05889	0.000276113	0.000486836	Down	-8.96578	0.0034275	0.00693343	Down	-8.36632	0.0625313	0.10334	Normal	-6.12928	1	1	Normal	1
CIL1564S0044	KIN	Kinase(2);TM(1);	At1g54610	PREDICTED: probable serine/threonine-protein kinase At1g54610 [Juglans regia]	8.25	15.63	16.14	22.69	30.72	17.48	9.71	29.29	-1.82794	4.2e-111	7.92e-110	Down	-0.90609	4.29e-39	3.28e-38	Normal	-0.859768	5.06e-34	2.64e-33	Normal	-0.368352	2.76e-08	2.25e-07	Normal	0.06877	0.269437	0.351454	Normal	-0.744703	4.98e-39	2.6e-38	Normal	-1.59286	2.09e-79	5.67e-78	Down	-1.45959	1.5e-50	2.1e-49	Down	-0.97486	1.3e-35	1.92e-34	Normal	-0.115065
CIL1577S0043	KIN	Kinase(6);TM(1);	CRLK1	PREDICTED: calcium/calmodulin-regulated receptor-like kinase 1 [Juglans regia]	5.87	3.69	3.9	13.09	4.51	2.49	7.43	13.02	-1.1493	2.07e-16	8.1e-16	Down	-1.81904	7.52e-31	4.8e-30	Down	-1.73918	1.98e-27	8.89e-27	Down	0.00773565	0.970102	1	Normal	-1.52953	1.14e-21	5.87e-21	Down	-2.38651	2.06e-61	1.52e-60	Down	-0.809295	9.79e-09	3.56e-08	Normal	-1.15703	6.89e-13	3.28e-12	Down	-0.289507	0.262575	0.377545	Normal	0.647328
CIL1578S0038	KIN	Kinase(2);TM(1);	IBS1	PREDICTED: probable serine/threonine-protein kinase At1g54610 isoform X1 [Juglans regia]	2.16	2.19	1.28	6.01	2.32	2.62	3.38	8.38	-1.95592	1.98e-24	1.02e-23	Down	-1.93602	2.75e-24	1.47e-23	Down	-2.71081	6.18e-33	3.15e-32	Down	-0.479585	0.00230394	0.00749147	Normal	-1.85283	1.95e-20	9.63e-20	Down	-1.67738	1.04e-28	4.42e-28	Down	-1.30993	1.1e-12	5.21e-12	Down	-1.47633	4.09e-10	1.67e-09	Down	-0.0831939	0.837936	0.952803	Normal	-1.03342
CIL1579S0004	KIN	Kinase(1);TM(1);	PPCK1	PREDICTED: phosphoenolpyruvate carboxylase kinase 1-like [Juglans regia]	3.29	4.58	5.51	25.41	59.34	122.13	5.29	15.67	-2.25185	7.79e-46	6.57e-45	Down	-1.77459	2.38e-34	1.64e-33	Down	-1.50788	3.83e-26	1.67e-25	Down	0.697391	5.02e-13	6.96e-12	Normal	1.921	2.83e-136	8.24e-135	Up	2.96234	0	0	Up	-1.56667	4.52e-25	3.76e-24	Down	-2.94924	1.12e-78	2.37e-77	Down	-3.69559	1.93e-218	2.59e-216	Down	-4.47022
CIL1591S0005	KIN	Kinase(6);TM(1);	INRPK1	PREDICTED: receptor-like protein kinase [Juglans regia]	0.13	0.19	0.14	0.65	0.51	0.3	0.99	0.98	-2.91427	0.000313464	0.000612066	Down	-2.36678	0.00233202	0.00427314	Down	-2.80735	0.000537698	0.00093039	Down	-0.592342	0.31093	0.465371	Normal	-0.942285	0.163102	0.225322	Normal	-1.70782	0.00258608	0.00420759	Down	0.0146468	1	1	Normal	-2.32193	0.0386306	0.0670357	Normal	-1.4245	0.343873	0.473666	Normal	-1.09954
CIL1594S0006	KIN	Kinase(6);TM(1);	At2g42960	PREDICTED: probable receptor-like protein kinase At2g42960 [Juglans regia]	13.38	14.07	9.87	22.05	18	10.4	25.33	28.55	-1.09341	7.42e-59	7.71e-58	Down	-1.02087	3.24e-53	3.2e-52	Down	-1.53237	5.64e-93	6.77e-92	Down	-0.372712	2.49e-09	2.34e-08	Normal	-0.665494	4.38e-24	2.44e-23	Normal	-1.45691	5.81e-127	8.12e-126	Down	-0.172644	0.00521925	0.0102805	Normal	-0.720701	9.4e-19	5.86e-18	Normal	-0.355375	2.85e-05	8.77e-05	Normal	-0.0754615
CIL1602S0001	KIN	Kinase(6);	RIPK	PREDICTED: putative receptor-like protein kinase At1g72540 [Juglans regia]	0.57	0.64	1.58	1.26	3.83	10.03	1.42	1.22	-1.09785	0.00772399	0.0129377	Down	-0.930737	0.0171892	0.0280032	Normal	0.373043	0.223999	0.280202	Normal	0.0465426	1	1	Normal	1.65046	2.61e-11	8.76e-11	Up	3.03937	5.89e-83	5.55e-82	Up	0.21901	0.590835	0.702926	Normal	-1.14439	0.0162122	0.0302777	Down	-2.5812	3.56e-15	2.36e-14	Down	-2.66633
CIL1607S0031	KIN	Kinase(3);TM(1);	At5g23170	PREDICTED: serine/threonine-protein kinase-like protein At5g23170 [Juglans regia]	1.22	1.07	0.52	4.18	1.14	1.11	2.11	4.72	-1.95191	7.92e-18	3.28e-17	Down	-2.14118	1.01e-19	4.66e-19	Down	-3.1822	1.13e-27	5.09e-27	Down	-0.175284	0.32794	0.48631	Normal	-2.04975	9.5e-17	4.09e-16	Down	-2.08823	1e-27	4.17e-27	Down	-1.16154	5.94e-08	2.04e-07	Down	-1.77662	1.68e-11	7.41e-11	Down	-0.091423	1	1	Normal	-1.09398
MSTRG.12238	KIN	Kinase(4);	LRK10	PREDICTED: rust resistance kinase Lr10-like [Juglans regia]	0.45	0.3	0.24	0.6	0.61	0.7	33.34	26.04	-5.85466	1.69e-107	3.07e-106	Down	-6.43962	1.34e-111	2.57e-110	Down	-6.76155	6.14e-106	8.27e-105	Down	-5.43962	1.03e-92	1.42e-90	Down	-5.41578	5.97e-92	1.13e-90	Down	-5.21723	5.9e-154	9.95e-153	Down	0.356525	0.000329768	0.000771459	Normal	-0.415037	1	1	Normal	-1.02385	0.38784	0.52086	Normal	-1.54432
MSTRG.13332	KIN	Kinase(2);	MIK2	PREDICTED: MDIS1-interacting receptor like kinase 2-like [Juglans regia]	0.06	0.05	0	0.19	0	0.2	1.21	1.15	-4.26053	7.81e-07	1.88e-06	Down	-4.52356	7.81e-07	1.96e-06	Down	-10.1674	2.51e-07	5.47e-07	Down	-2.59756	0.000513761	0.00196984	Down	-10.1674	4.71e-07	1.22e-06	Down	-2.52356	3.2e-06	6.39e-06	Down	0.0733732	1	1	Normal	-1.66297	0.625037	0.742702	Normal	5.64386	1	1	Normal	-7.64386
MSTRG.14250	KIN	Kinase(1);	AUR3	PREDICTED: serine/threonine-protein kinase Aurora-3-like isoform X1 [Juglans regia]	0.4	0.67	0.96	2.27	0.42	0.5	1.19	4.4	-3.45943	1.39e-23	6.97e-23	Down	-2.71527	6.32e-19	2.84e-18	Down	-2.1964	2e-14	6.1e-14	Down	-0.954811	6.45e-05	0.00030133	Normal	-3.38904	2.39e-20	1.18e-19	Down	-3.1375	9.28e-32	4.22e-31	Down	-1.88654	5.61e-11	2.41e-10	Down	-2.50462	1.43e-07	4.85e-07	Down	0.673772	0.405145	0.540929	Normal	0.941106
MSTRG.16540	KIN	Kinase(5);	At1g11330	PREDICTED: receptor-like serine/threonine-protein kinase SD1-6 isoform X2 [Juglans regia]	0.23	0.19	0.24	0.59	0.3	0.4	2.52	0.67	-1.54253	0.0043629	0.00751192	Down	-1.81816	0.00224347	0.00411893	Down	-1.48113	0.0115913	0.0175609	Down	-0.183446	0.780043	0.921683	Normal	-1.1592	0.0437774	0.0680339	Normal	-0.744161	0.0726106	0.0996989	Normal	1.91119	1.73e-10	7.18e-10	Up	-1.35908	0.034792	0.0610171	Normal	-0.658963	0.424115	0.562197	Normal	-0.736966
MSTRG.18706	KIN	Kinase(4);TM(3);	LRK10	PREDICTED: rust resistance kinase Lr10-like [Juglans regia]	0.77	0.77	2.68	1.04	0.61	0.81	1.27	1.6	-1.05514	4.82e-05	0.000101369	Down	-1.05514	3.61e-05	7.97e-05	Down	0.744161	7.65e-05	0.000142	Normal	-0.621488	0.0139933	0.0361182	Normal	-1.39119	1.37e-06	3.42e-06	Down	-0.982078	2.35e-06	4.74e-06	Normal	-0.333243	0.177807	0.253728	Normal	-0.433653	0.219439	0.312452	Normal	0.336049	0.443323	0.584091	Normal	1.72624
MSTRG.1919	KIN	Kinase(3);	FER	PREDICTED: receptor-like protein kinase FERONIA [Juglans regia]	10.2	8.01	16	10.67	10.08	9.81	28.84	28.81	-1.498	3.78e-42	2.98e-41	Down	-1.8467	7.58e-56	7.83e-55	Down	-0.848498	5.44e-17	1.82e-16	Normal	-1.43301	1.92e-35	8.7e-34	Down	-1.51507	3.24e-38	2.66e-37	Down	-1.55424	2.63e-62	1.96e-61	Down	0.0015015	0.911823	1	Normal	-0.064991	0.742892	0.852977	Normal	-0.331621	0.0675675	0.116072	Normal	0.705747
MSTRG.19918	KIN	Kinase(5);TM(4);	LRK10	PREDICTED: rust resistance kinase Lr10-like isoform X2 [Juglans regia]	1.9	3.1	1.54	4.77	3.02	5.8	0.04	6.99	-1.87929	1.73e-28	9.96e-28	Down	-1.17302	4.14e-15	1.6e-14	Down	-2.18236	2.54e-32	1.28e-31	Down	-0.551303	9.2e-05	0.000416188	Normal	-1.21074	2.95e-14	1.14e-13	Down	-0.26924	0.0125764	0.0190782	Normal	-7.44915	7.17e-67	1.6e-65	Down	-1.32799	3.59e-10	1.47e-09	Down	0.0377197	0.942767	1	Normal	-1.91312
MSTRG.19919	KIN	Kinase(4);TM(1);	LRK10	PREDICTED: rust resistance kinase Lr10-like [Juglans regia]	2.5	2.76	0.91	5.57	2.15	7.98	0	5.31	-1.08678	4.08e-05	8.63e-05	Down	-0.944044	0.000278666	0.00056568	Normal	-2.54477	1.41e-12	3.99e-12	Down	0.0689655	0.82858	0.963962	Normal	-1.30438	1.02e-05	2.37e-05	Down	0.587677	0.000326096	0.000572089	Normal	-12.3745	1.96e-22	1.48e-21	Down	-1.15575	0.000135915	0.000345331	Down	0.360332	0.374893	0.507812	Normal	-3.13245
MSTRG.20447	KIN	Kinase(4);TM(4);	PK1	S-receptor-like serine/threonine-protein kinase [Trema orientale]	1.32	1.56	1.28	3	2.9	3.12	2.75	3.32	-1.33065	7.87e-12	2.52e-11	Down	-1.08964	3.72e-09	1.09e-08	Down	-1.37504	6.5e-12	1.78e-11	Down	-0.146221	0.407913	0.576521	Normal	-0.19513	0.272632	0.355296	Normal	-0.0896372	0.515288	0.590578	Normal	-0.271752	0.122039	0.181487	Normal	-1.18442	2.56e-07	8.45e-07	Down	-0.894507	6.29e-05	0.000184962	Normal	-1.2854
MSTRG.22050	KIN	Kinase(5);TM(2);	CRK26	cysteine-rich receptor-like protein kinase 6 [Quercus suber]	4.64	4.69	10.35	10.53	5	7.53	2.56	16.91	-1.86568	2.73e-82	3.85e-81	Down	-1.85022	6.89e-82	9.95e-81	Down	-0.708246	2.58e-18	9e-18	Normal	-0.683371	1.62e-16	3.02e-15	Normal	-1.75788	1.56e-67	2.18e-66	Down	-1.16715	9.41e-59	6.65e-58	Down	-2.72366	6.77e-110	2.71e-108	Down	-1.18231	8.14e-22	5.69e-21	Down	-0.0923402	0.582228	0.717465	Normal	0.458909
MSTRG.22052	KIN	Kinase(5);TM(3);	CRK29	PREDICTED: cysteine-rich receptor-like protein kinase 29 [Juglans regia]	0.74	1.04	1.02	0.07	0.25	0.27	1.34	2.78	-1.90949	4.43e-12	1.44e-11	Down	-1.4185	1.67e-08	4.7e-08	Down	-1.44652	3.26e-08	7.49e-08	Down	-5.31159	9.65e-25	2.86e-23	Down	-3.47508	2.11e-19	1.01e-18	Down	-3.36405	6.06e-31	2.7e-30	Down	-1.05285	3.92e-05	0.000102005	Down	3.4021	1.96e-05	5.47e-05	Up	2.05658	0.000184753	0.000509108	Up	1.91754
MSTRG.24583	KIN	Kinase(5);TM(2);	CRK10	cysteine-rich receptor-like protein kinase 10 isoform X2 [Quercus lobata]	2.85	3.62	4.65	4.64	3.45	5.08	1.49	8.67	-1.60507	4.86e-28	2.77e-27	Down	-1.26004	4.22e-20	1.98e-19	Down	-0.898801	1.86e-11	5.01e-11	Normal	-0.901907	6.1e-11	6.84e-10	Normal	-1.32944	2.84e-19	1.35e-18	Down	-0.771203	2.35e-13	6.48e-13	Normal	-2.54072	1.54e-42	2.12e-41	Down	-0.703163	0.000197527	0.000491752	Normal	0.0693933	0.790021	0.908858	Normal	-0.127598
MSTRG.27279	KIN	Kinase(7);TM(3);	WAKL2	PREDICTED: wall-associated receptor kinase-like 3, partial [Juglans regia]	1.66	2.43	1.67	2.45	1.47	1.77	5.77	3.44	-1.05123	0.000302766	0.000591986	Down	-0.501452	0.0575048	0.0860172	Normal	-1.04256	0.000483145	0.000840659	Down	-0.489627	0.088214	0.17152	Normal	-1.22659	0.000144518	0.000303321	Down	-0.958659	4.82e-05	8.98e-05	Normal	0.746163	0.000875759	0.00193231	Normal	-0.561599	0.175998	0.257863	Normal	0.72514	0.060349	0.105535	Normal	-0.0839013
MSTRG.27813	KIN	Kinase(1);TM(1);	WAKL8	PREDICTED: wall-associated receptor kinase-like 8 [Juglans regia]	0	0	0	0	0	0	0	1.6	-10.6439	5.61e-17	2.25e-16	Down	-10.6439	5.61e-17	2.34e-16	Down	-10.6439	3.91e-16	1.27e-15	Down	-10.6439	1.21e-14	1.92e-13	Down	-10.6439	1.21e-14	4.76e-14	Down	-10.6439	5.27e-24	2.01e-23	Down	-10.6439	2.26e-14	1.18e-13	Down	0	1	1	Normal	0	1	1	Normal	0
MSTRG.3409	KIN	Kinase(1);	LECRK2	PREDICTED: G-type lectin S-receptor-like serine/threonine-protein kinase LECRK3 [Juglans regia]	0	0	1.34	0	0	0.62	0.25	2.16	-11.0768	0.000521183	0.000994999	Down	-11.0768	0.000521183	0.00102922	Down	-0.688798	0.405145	0.478956	Normal	-11.0768	0.000980413	0.00348674	Down	-11.0768	0.000980413	0.00189187	Down	-1.80069	0.0146935	0.0221231	Down	-3.11103	0.0127622	0.0234464	Down	0	1	1	Normal	0	1	1	Normal	1.11189
MSTRG.3410	KIN	Kinase(4);TM(1);	LECRK4	PREDICTED: G-type lectin S-receptor-like serine/threonine-protein kinase LECRK3 [Juglans regia]	1.15	2.19	6.78	0.73	1.22	1.68	1.15	4.81	-2.0644	2.05e-07	5.17e-07	Down	-1.13511	0.000792724	0.00153715	Down	0.495248	0.0663928	0.0908002	Normal	-2.72007	1.5e-08	1.27e-07	Down	-1.97916	3.88e-06	9.34e-06	Down	-1.51758	6.76e-07	1.41e-06	Down	-2.0644	2.85e-06	8.4e-06	Down	0.655665	0.629207	0.746345	Normal	0.84405	0.149928	0.233735	Normal	2.01282
MSTRG.5711	KIN	Kinase(4);TM(3);	LECRK3	PREDICTED: G-type lectin S-receptor-like serine/threonine-protein kinase LECRK3 [Juglans regia]	1.06	1.49	1.59	2.22	0.81	1.21	1.19	3.4	-1.68147	2.07e-13	7.14e-13	Down	-1.19022	1.28e-08	3.62e-08	Down	-1.09651	2.36e-07	5.15e-07	Down	-0.614975	0.00199188	0.00655478	Normal	-2.06954	2.11e-15	8.62e-15	Down	-1.49053	2.17e-16	6.67e-16	Down	-1.51457	1.75e-10	7.29e-10	Down	-1.0665	0.00033793	0.000815056	Down	0.879319	0.0170658	0.0339416	Normal	0.39402
MSTRG.5746	KIN	Kinase(1);TM(1);	CIPK23	PREDICTED: CBL-interacting serine/threonine-protein kinase 23 isoform X3 [Juglans regia]	8.98	9.99	12.49	27.9	28.05	39.37	12.82	40.32	-2.16671	1.5e-224	6.19e-223	Down	-2.01294	2.69e-205	1.04e-203	Down	-1.69072	3.68e-153	7.15e-152	Down	-0.531231	3.83e-23	1.05e-21	Normal	-0.523495	1.94e-22	1.02e-21	Normal	-0.0343989	0.415663	0.49471	Normal	-1.6531	5.25e-136	2.69e-134	Down	-1.63548	1.65e-88	3.89e-87	Down	-1.48944	2.1e-77	7.25e-76	Down	-1.65632
MSTRG.8465	KIN	Kinase(2);	LECRK2	PREDICTED: G-type lectin S-receptor-like serine/threonine-protein kinase LECRK3 [Juglans regia]	0.67	0.3	0.04	4.84	0.31	0.32	1.92	5.54	-3.04765	2.19e-34	1.47e-33	Down	-4.20685	3.96e-44	3.34e-43	Down	-7.11374	9.68e-52	7.12e-51	Down	-0.194879	0.218115	0.356044	Normal	-4.15955	1.37e-38	1.13e-37	Down	-4.11374	5.7e-65	4.39e-64	Down	-1.52878	1.49e-13	7.46e-13	Down	-2.85277	4.26e-23	3.1e-22	Down	-0.0473057	1	1	Normal	-3
MSTRG.9008	KIN	Kinase(1);TM(1);	At1g14390	PREDICTED: probable LRR receptor-like serine/threonine-protein kinase At1g14390 [Juglans regia]	0	0.52	0	0.86	0.15	0	1.31	1.44	-10.4919	5.78e-06	1.31e-05	Down	-1.46949	0.0429279	0.0655921	Normal	-10.4919	1.11e-05	2.18e-05	Down	-0.74366	0.215695	0.352605	Normal	-3.26303	0.0015534	0.00293946	Down	-10.4919	1.52e-08	3.43e-08	Down	-0.136502	0.868058	0.963613	Normal	-9.74819	0.00782344	0.0154311	Down	1.79355	0.453207	0.59354	Normal	0
MSTRG.9969	KIN	Kinase(6);TM(2);	WAK5	PREDICTED: wall-associated receptor kinase 2-like [Juglans regia]	0.14	0.17	0.04	0.08	0.04	0.1	13.01	12.82	-6.51683	9.01e-117	1.77e-115	Down	-6.23672	3.26e-115	6.46e-114	Down	-8.32418	4.62e-115	6.76e-114	Down	-7.32418	2.82e-106	4.69e-104	Down	-8.32418	2.95e-107	6.61e-106	Down	-7.00225	6.74e-178	1.34e-176	Down	0.0212247	0.847416	0.944252	Normal	0.807355	0.687547	0.80178	Normal	2.08746	0.21882	0.324474	Normal	-1.32193
CIL0003S0017	KIN	Kinase(1);TM(3);	CRK25	PREDICTED: cysteine-rich receptor-like protein kinase 10 isoform X1 [Juglans regia]	5.96	7.2	11.5	8.2	5.22	6.54	2.34	5.07	0.233327	0.0192638	0.0305862	Normal	0.506011	6.95e-08	1.88e-07	Normal	1.18158	3.62e-44	2.33e-43	Up	0.693638	3.49e-13	4.92e-12	Normal	0.0420641	0.734271	0.833795	Normal	0.367305	9.14e-06	1.78e-05	Normal	-1.11548	3.64e-16	2.09e-15	Down	-0.460312	8.01e-06	2.33e-05	Normal	0.463947	2.54e-05	7.89e-05	Normal	0.814271
CIL0049S0020	KIN	Kinase(4);	RBK1	PREDICTED: receptor-like cytosolic serine/threonine-protein kinase RBK1 isoform X1 [Juglans regia]	3.41	3.45	3.55	2.14	1.68	1.26	2.84	4.32	-0.34126	0.0426316	0.064332	Normal	-0.324435	0.0491878	0.0743892	Normal	-0.283212	0.0930658	0.124829	Normal	-1.01342	2.29e-07	1.63e-06	Down	-1.36257	1.08e-10	3.49e-10	Down	-1.77761	3.27e-24	1.25e-23	Down	-0.60514	0.0011076	0.00240417	Normal	0.672161	0.00312667	0.00659463	Normal	1.03814	1.88e-05	5.93e-05	Up	1.4944
CIL0123S0001	KIN	Kinase(5);TM(2);	At1g07650	PREDICTED: probable LRR receptor-like serine/threonine-protein kinase At1g07650 isoform X1 [Juglans regia]	0	0	0.46	0	0	0.02	0	0.02	-4.32193	1	1	Normal	-4.32193	1	1	Normal	4.52356	7.69e-06	1.53e-05	Up	-4.32193	1	1	Normal	-4.32193	1	1	Normal	0	1	1	Normal	-4.32193	1	1	Normal	0	1	1	Normal	0	1	1	Normal	4.52356
CIL0123S0009	KIN	Kinase(2);TM(1);	RFK1	PREDICTED: probable LRR receptor-like serine/threonine-protein kinase RFK1 [Juglans regia]	1.17	1.16	2.13	0.83	1.15	0.43	2	1.5	-0.358454	0.644319	0.728743	Normal	-0.370838	0.533131	0.623302	Normal	0.505891	0.272315	0.33199	Normal	-0.853779	0.175843	0.299739	Normal	-0.383329	0.522805	0.62632	Normal	-1.80255	0.00107663	0.00181067	Down	0.415037	0.382255	0.488153	Normal	0.495325	0.663792	0.781429	Normal	0.0124909	1	1	Normal	2.30844
CIL0131S0019	KIN	Kinase(2);TM(2);	STY46	PREDICTED: serine/threonine-protein kinase STY17-like isoform X1 [Juglans regia]	2.47	2.9	5.34	1.64	2.44	4.23	2.42	1.74	0.505424	0.0119714	0.0195135	Normal	0.736966	0.000109532	0.000231415	Normal	1.61775	6.67e-23	2.67e-22	Up	-0.0853915	0.763473	0.907937	Normal	0.487794	0.0225924	0.0366959	Normal	1.28157	4.01e-18	1.3e-17	Up	0.47592	0.025194	0.0436694	Normal	0.590815	0.0160976	0.0300998	Normal	0.249172	0.259008	0.372886	Normal	0.336182
CIL0134S0022	KIN	Kinase(3);TM(5);	At3g56050	PREDICTED: inactive receptor-like serine/threonine-protein kinase At2g40270 [Juglans regia]	22.46	19.95	24.95	21.44	31.77	41.04	21.72	20.2	0.153003	0.0243427	0.0381572	Normal	-0.0179665	0.808542	0.888643	Normal	0.304685	6.38e-06	1.27e-05	Normal	0.0859496	0.238875	0.382296	Normal	0.65331	4.21e-24	2.34e-23	Normal	1.02268	2.26e-92	2.35e-91	Up	0.104669	0.15708	0.226714	Normal	0.067053	0.39734	0.516629	Normal	-0.671276	2.42e-20	2.06e-19	Normal	-0.717991
CIL0143S0028	KIN	Kinase(1);TM(2);	SAPK2	PREDICTED: serine/threonine-protein kinase SAPK2-like [Juglans regia]	2.24	4.48	7.02	2.19	1.59	2.16	3.09	3.53	-0.656169	0.00235672	0.00419986	Normal	0.343831	0.0614442	0.091558	Normal	0.991803	7.73e-10	1.93e-09	Normal	-0.688737	0.00325617	0.0101661	Normal	-1.15064	4.65e-06	1.11e-05	Down	-0.708637	8.4e-05	0.000153882	Normal	-0.192061	0.385605	0.491783	Normal	0.0325679	1	1	Normal	1.49447	7.34e-09	3.21e-08	Up	1.70044
CIL0189S0002	KIN	Kinase(3);TM(3);	SIS8	PB1 domain-containing protein/Pkinase_Tyr domain-containing protein [Cephalotus follicularis]	11.66	15.2	23.51	9.65	9.37	10.4	10.66	11.38	0.0350672	0.613057	0.700644	Normal	0.417571	3.39e-11	1.1e-10	Normal	1.04677	1.18e-75	1.19e-74	Up	-0.2379	0.00165369	0.00556302	Normal	-0.28038	0.000224231	0.000462798	Normal	-0.129917	0.0310124	0.0449643	Normal	-0.0942931	0.216152	0.300667	Normal	0.272967	0.000891339	0.00204092	Normal	0.69795	3.73e-19	3.01e-18	Normal	1.17669
CIL0198S0026	KIN	Kinase(2);TM(1);	At1g11410	PREDICTED: G-type lectin S-receptor-like serine/threonine-protein kinase At1g11410 isoform X2 [Juglans regia]	4.5	5.83	8.92	2.79	5.8	7.4	3.55	2.35	0.937264	1.22e-06	2.91e-06	Normal	1.31084	3.53e-13	1.27e-12	Up	1.92438	3.23e-32	1.62e-31	Up	0.247604	0.326471	0.484929	Normal	1.30339	8.67e-12	2.99e-11	Up	1.65486	6.52e-30	2.85e-29	Up	0.595158	0.00896992	0.0169016	Normal	0.68966	0.00238866	0.0051327	Normal	0.00744298	1	1	Normal	0.269518
CIL0212S0014	KIN	Kinase(1);	AUR1	PREDICTED: serine/threonine-protein kinase Aurora-1 [Juglans regia]	11.22	9.81	10.81	13.52	4.9	5.16	7.76	13.56	-0.273285	0.00944182	0.0155903	Normal	-0.467032	1.63e-05	3.68e-05	Normal	-0.326991	0.00270228	0.00438559	Normal	-0.00426203	1	1	Normal	-1.4685	2.35e-26	1.4e-25	Down	-1.39391	7.48e-39	3.89e-38	Down	-0.805229	1.19e-10	5.02e-10	Normal	-0.269022	0.0276687	0.0495296	Normal	1.00147	6.53e-10	3.1e-09	Up	1.06692
CIL0225S0006	KIN	Kinase(1);TM(2);	PID	PREDICTED: protein kinase PINOID-like [Juglans regia]	0.79	0.75	0.64	0.84	0.62	0.47	2.15	1.2	-0.60311	0.0734785	0.106002	Normal	-0.678072	0.0356564	0.0552639	Normal	-0.906891	0.00893544	0.0136861	Normal	-0.514573	0.155815	0.271013	Normal	-0.952694	0.0107186	0.0183391	Normal	-1.3523	8.17e-06	1.6e-05	Down	0.841302	0.00134149	0.00288302	Normal	-0.0885367	0.892069	0.988575	Normal	0.274622	0.659108	0.789276	Normal	0.445411
CIL0247S0009	KIN	Kinase(5);TM(4);	CRK26	PREDICTED: cysteine-rich receptor-like protein kinase 29 [Juglans regia]	0	0	0	0	0	0.02	2.61	0.03	-4.90689	0.500025	0.584488	Normal	-4.90689	0.500025	0.589148	Normal	-4.90689	1	1	Normal	-4.90689	1	1	Normal	-4.90689	1	1	Normal	-0.584963	1	1	Normal	6.44294	7.99e-30	7.78e-29	Up	0	1	1	Normal	0	1	1	Normal	-4.32193
CIL0263S0008	KIN	Kinase(6);TM(5);	At1g11410	PREDICTED: G-type lectin S-receptor-like serine/threonine-protein kinase At1g11410 isoform X1 [Juglans regia]	0.49	0.54	0.92	0.13	0.41	0.62	0.5	0.27	0.859822	0.0727741	0.105031	Normal	1	0.0294974	0.0464544	Normal	1.76867	7.3e-06	1.45e-05	Up	-1.05445	0.229815	0.370197	Normal	0.602665	0.256328	0.33617	Normal	1.19931	0.000783107	0.00133301	Up	0.888969	0.0809923	0.125456	Normal	1.91427	0.00595708	0.0120334	Up	0.397335	0.522805	0.655748	Normal	0.569366
CIL0293S0011	KIN	Kinase(2);TM(1);	IBS1	PREDICTED: probable serine/threonine-protein kinase At1g54610 [Juglans regia]	9.31	11.28	10.56	9.31	4.45	3.04	11.26	10.55	-0.18039	0.0379238	0.0577051	Normal	0.0965241	0.241846	0.318048	Normal	0.00136684	1	1	Normal	-0.18039	0.0499612	0.107318	Normal	-1.24537	2.48e-29	1.62e-28	Down	-1.7951	2.81e-78	2.53e-77	Down	0.0939638	0.294572	0.388218	Normal	0	1	1	Normal	1.34189	9.16e-30	1.12e-28	Up	1.79647
CIL0344S0013	KIN	Kinase(3);TM(4);	LYK3	PREDICTED: lysM domain receptor-like kinase 3 [Juglans regia]	20.46	26.15	28.04	15.03	17.07	18.09	11.08	13.44	0.606273	2.33e-16	9.1e-16	Normal	0.960278	7.61e-44	6.4e-43	Normal	1.06095	2.08e-52	1.55e-51	Up	0.161312	0.0578846	0.121397	Normal	0.34493	2.4e-05	5.41e-05	Normal	0.428659	6.66e-11	1.67e-10	Normal	-0.278575	0.0029027	0.00594854	Normal	0.444961	1.83e-07	6.12e-07	Normal	0.615348	3.29e-15	2.19e-14	Normal	0.632294
CIL0366S0018	KIN	Kinase(5);TM(4);	CES101	PREDICTED: receptor-like serine/threonine-protein kinase SD1-8 isoform X1 [Juglans regia]	0.48	0.89	1.24	0.18	0.45	0.86	1.27	0.58	-0.273018	0.60346	0.690983	Normal	0.617752	0.0894034	0.128769	Normal	1.09622	0.000998264	0.00168702	Up	-1.68806	0.002916	0.00922115	Down	-0.366128	0.410725	0.511458	Normal	0.568284	0.0734785	0.10079	Normal	1.1307	0.00104117	0.00226909	Up	1.41504	0.0434142	0.0743783	Normal	0.98388	0.0330558	0.0615877	Normal	0.527932
CIL0394S0014	KIN	Kinase(5);TM(5);	LYK3	PREDICTED: lysM domain receptor-like kinase 3 [Juglans regia]	0.24	0.1	0.22	0.24	0.08	0.08	0	0.18	0.415037	0.803698	0.882065	Normal	-0.847997	0.548941	0.639211	Normal	0.289507	1	1	Normal	0.415037	0.803698	0.941942	Normal	-1.16993	0.343873	0.436776	Normal	-1.16993	0.267003	0.330364	Normal	-7.49185	0.0156414	0.0281641	Down	0	1	1	Normal	0.321928	1	1	Normal	1.45943
CIL0400S0002	KIN	Kinase(1);TM(2);	CIPK3	PREDICTED: CBL-interacting serine/threonine-protein kinase 3 isoform X2 [Juglans regia]	0.32	1.28	0.43	0.28	0.38	0.33	0.39	0.25	0.356144	1	1	Normal	2.35614	0.000491667	0.000975528	Up	0.782409	0.548941	0.626582	Normal	0.163499	1	1	Normal	0.604071	0.753968	0.852547	Normal	0.400538	1	1	Normal	0.641546	0.753968	0.858383	Normal	0.192645	1	1	Normal	1.75207	0.0414893	0.0752504	Normal	0.381871
CIL0409S0006	KIN	Kinase(1);TM(1);	SAPK2	PREDICTED: serine/threonine-protein kinase SAPK2-like [Juglans regia]	4.68	3.5	4.45	2.9	3.19	3.15	4.89	6.37	-0.444785	0.00322544	0.00566698	Normal	-0.863938	9.13e-08	2.45e-07	Normal	-0.517488	0.00109098	0.00183906	Normal	-1.13524	3.68e-10	3.82e-09	Down	-0.997737	1.97e-08	5.58e-08	Normal	-1.01594	3.37e-13	9.23e-13	Down	-0.381459	0.0204902	0.036109	Normal	0.690456	0.00139831	0.00310603	Normal	0.133798	0.597369	0.73313	Normal	0.498454
CIL0429S0008	KIN	Kinase(1);TM(1);	CIPK23	PREDICTED: CBL-interacting serine/threonine-protein kinase 23-like isoform X6 [Juglans regia]	12.18	10.42	14.83	17.94	17.21	20.62	9.49	22.49	-0.88477	8.82e-33	5.69e-32	Normal	-1.10993	5.89e-47	5.23e-46	Down	-0.600765	1.18e-16	3.89e-16	Normal	-0.326104	4.07e-06	2.37e-05	Normal	-0.386037	7.61e-08	2.07e-07	Normal	-0.125239	0.0253496	0.0371256	Normal	-1.2448	2.68e-48	4.15e-47	Down	-0.558666	4.47e-10	1.82e-09	Normal	-0.723892	1.4e-14	8.99e-14	Normal	-0.475526
CIL0450S0001	KIN	Kinase(1);	At4g03230	PREDICTED: G-type lectin S-receptor-like serine/threonine-protein kinase At1g11330 [Juglans regia]	0.74	1.18	2.87	0.85	1.04	1.49	0.18	1.39	-0.909488	0.383562	0.470148	Normal	-0.236298	0.838916	0.916276	Normal	1.04597	0.0654858	0.0896403	Normal	-0.70955	0.503661	0.670276	Normal	-0.418501	0.663792	0.766112	Normal	0.100227	1	1	Normal	-2.94902	0.0213208	0.0374559	Down	-0.199938	1	1	Normal	0.182203	1	1	Normal	0.945738
CIL0465S0011	KIN	Kinase(1);	dsk1	PREDICTED: SRSF protein kinase 1-like [Juglans regia]	20.89	20.41	34.69	12.38	8.47	8.99	12.62	15.15	0.463495	9.35e-11	2.84e-10	Normal	0.429958	2.08e-09	6.18e-09	Normal	1.1952	4.29e-77	4.4e-76	Up	-0.291306	0.000723341	0.00266936	Normal	-0.838884	2.63e-18	1.2e-17	Normal	-0.752925	1.47e-23	5.56e-23	Normal	-0.263606	0.00277408	0.00570003	Normal	0.754801	1.13e-17	6.77e-17	Normal	1.26884	1.3e-38	2.08e-37	Up	1.94813
CIL0470S0005	KIN	Kinase(6);TM(1);	CRK25	PREDICTED: cysteine-rich receptor-like protein kinase 29 [Juglans regia]	0.12	0.21	1.7	0	0.1	0.22	0.3	0.09	0.415037	1	1	Normal	1.22239	0.343873	0.431159	Normal	4.23947	1.87e-13	5.49e-13	Up	-6.49185	0.250037	0.392042	Normal	0.152003	1	1	Normal	1.28951	0.179718	0.231656	Normal	1.73697	0.109463	0.164698	Normal	6.90689	0.250037	0.346157	Normal	1.07039	0.453207	0.59354	Normal	2.94996
CIL0512S0004	KIN	Kinase(2);TM(6);	At5g24010	PREDICTED: probable receptor-like protein kinase At5g24010 [Juglans regia]	4.88	6.11	8.69	6.88	2.28	3.2	5.64	9.24	-0.921012	9.96e-17	3.95e-16	Normal	-0.59672	1.1e-08	3.14e-08	Normal	-0.0885367	0.375778	0.446661	Normal	-0.425484	7.11e-05	0.000328526	Normal	-2.01886	1.46e-44	1.37e-43	Down	-1.52982	1.64e-49	1.01e-48	Down	-0.712198	6.36e-10	2.54e-09	Normal	-0.495527	0.000318419	0.000771224	Normal	1.42214	1.62e-16	1.14e-15	Up	1.44128
CIL0539S0001	KIN	Kinase(1);	RFK1	PREDICTED: probable LRR receptor-like serine/threonine-protein kinase RFK1 [Juglans regia]	1.85	1.52	2.43	1.39	0.56	1.05	2.12	1.05	0.817136	0.0792913	0.113766	Normal	0.533682	0.360896	0.450038	Normal	1.21057	0.00388515	0.00621293	Up	0.404696	0.418137	0.587899	Normal	-0.906891	0.248109	0.328462	Normal	0	1	1	Normal	1.01367	0.0260653	0.0450561	Up	0.41244	0.418137	0.54007	Normal	1.44057	0.0434142	0.0783198	Normal	1.21057
CIL0554S0001	KIN	Kinase(7);TM(2);	CRK25	PREDICTED: cysteine-rich receptor-like protein kinase 10 [Juglans regia]	0.09	0.22	0.35	0.07	0.11	0.16	0.08	0.02	2.16993	0.375062	0.460997	Normal	3.45943	0.0215151	0.0345241	Up	4.12928	0.000245094	0.000436244	Up	1.80735	0.625037	0.783805	Normal	2.45943	0.375062	0.472038	Normal	3	0.0215151	0.0317529	Up	2	0.625037	0.73631	Normal	0.36257	1	1	Normal	1	0.343873	0.473666	Normal	1.12928
CIL1263S0063	KIN	Kinase(4);TM(1);	PIX7	PREDICTED: probable receptor-like protein kinase At5g15080 isoform X2 [Juglans regia]	13.04	15.25	20.5	6.6	6.32	10	7.67	8.74	0.577239	5.66e-08	1.47e-07	Normal	0.803104	3.58e-15	1.4e-14	Normal	1.22992	5.52e-37	3.07e-36	Up	-0.405167	0.00334092	0.0103959	Normal	-0.467709	0.000815481	0.00158959	Normal	0.194295	0.0491888	0.0693631	Normal	-0.188407	0.160564	0.231324	Normal	0.982406	5.16e-13	2.47e-12	Normal	1.27081	1.28e-21	1.16e-20	Up	1.03562
CIL1263S0064	KIN	Kinase(2);	PIX7	PREDICTED: probable receptor-like protein kinase At5g15080 isoform X2 [Juglans regia]	0.91	1.96	1.51	0.42	0.99	1.12	0.72	1.64	-0.849757	0.0205321	0.032497	Normal	0.257158	0.427327	0.521912	Normal	-0.119147	0.747061	0.821079	Normal	-1.96523	6.69e-05	0.000311206	Down	-0.728195	0.0768972	0.114296	Normal	-0.550197	0.0734785	0.10079	Normal	-1.18763	0.00599839	0.0116972	Down	1.11548	0.107971	0.169052	Normal	0.985353	0.022427	0.0435747	Normal	0.43105
CIL1265S0022	KIN	Kinase(5);TM(5);	SD25	PREDICTED: G-type lectin S-receptor-like serine/threonine-protein kinase SD2-5 [Juglans regia]	2.84	2.67	1.22	1.89	1.63	1.99	8.26	2.74	0.051715	0.769036	0.849374	Normal	-0.0373362	0.881956	0.957106	Normal	-1.16729	2.18e-09	5.33e-09	Down	-0.53579	0.00299539	0.00942921	Normal	-0.749304	6.19e-05	0.00013445	Normal	-0.461407	0.000962389	0.00162655	Normal	1.59197	2.07e-40	2.7e-39	Up	0.587505	0.00277241	0.00589153	Normal	0.711968	0.000495249	0.00128936	Normal	-0.705887
CIL1271S0004	KIN	Kinase(1);TM(3);	KEG	PREDICTED: E3 ubiquitin-protein ligase KEG-like [Juglans regia]	18.93	19.31	24.11	15.79	32.81	40.44	12.15	19.01	-0.00608412	0.942259	1	Normal	0.0225896	0.757057	0.840448	Normal	0.342873	1.74e-07	3.83e-07	Normal	-0.267747	0.000379571	0.00149977	Normal	0.787377	1.84e-37	1.48e-36	Normal	1.08902	8.64e-111	1.06e-109	Up	-0.645802	3.81e-15	2.08e-14	Normal	0.261663	0.00163843	0.00360322	Normal	-0.764787	2.26e-28	2.66e-27	Normal	-0.746151
CIL1277S0072	KIN	Kinase(3);TM(2);	CRN	PREDICTED: inactive leucine-rich repeat receptor-like protein kinase CORYNE [Juglans regia]	0.34	0.41	0.76	0.56	0.13	0.09	0.32	0.33	0.0430687	1	1	Normal	0.313158	0.701302	0.78726	Normal	1.20353	0.0201872	0.0296893	Up	0.762961	0.265279	0.411668	Normal	-1.34395	0.143633	0.200607	Normal	-1.87447	0.0118586	0.0180304	Down	-0.0443941	1	1	Normal	-0.719892	0.286545	0.390443	Normal	1.65711	0.0923899	0.153415	Normal	3.078
CIL1282S0021	KIN	Kinase(2);TM(2);	STY13	PREDICTED: serine/threonine-protein kinase HT1-like [Juglans regia]	26.9	30.44	46.52	19.41	23.3	33.12	18.28	21.55	0.319918	3.33e-06	7.67e-06	Normal	0.49828	5.56e-14	2.06e-13	Normal	1.11016	2.19e-73	2.15e-72	Up	-0.150888	0.0580827	0.121756	Normal	0.112642	0.137895	0.193222	Normal	0.620015	3.98e-28	1.67e-27	Normal	-0.237422	0.00413176	0.0082541	Normal	0.470806	1.39e-08	5.1e-08	Normal	0.385638	6.53e-07	2.41e-06	Normal	0.490148
CIL1290S0029	KIN	Kinase(5);TM(2);	At5g24080	PREDICTED: G-type lectin S-receptor-like serine/threonine-protein kinase At5g24080 isoform X1 [Juglans regia]	0	0.09	2.76	0.03	0.14	0.06	0.08	0.07	-6.12928	0.0625313	0.0912114	Normal	0.36257	1	1	Normal	5.30117	1.82e-41	1.11e-40	Up	-1.22239	0.687547	0.840518	Normal	1	0.548941	0.653319	Normal	-0.222392	0.753968	0.82664	Normal	0.192645	1	1	Normal	-4.90689	1	1	Normal	-0.63743	1	1	Normal	5.52356
CIL1293S0007	KIN	Kinase(1);	CKL6	PREDICTED: casein kinase 1-like protein 6 [Juglans regia]	7.21	8.34	11.51	9.19	5.14	5.73	6.98	11.2	-0.635428	7.63e-11	2.33e-10	Normal	-0.425379	5.9e-06	1.38e-05	Normal	0.0393891	0.679627	0.756626	Normal	-0.285362	0.00329519	0.0102678	Normal	-1.12366	2.77e-23	1.5e-22	Down	-0.966892	9.17e-29	3.89e-28	Normal	-0.6822	1.38e-10	5.79e-10	Normal	-0.350066	0.00307738	0.00650048	Normal	0.698279	1.42e-07	5.56e-07	Normal	1.00628
CIL1295S0044	KIN	Kinase(1);TM(1);	MPK7	PREDICTED: mitogen-activated protein kinase homolog NTF3-like [Juglans regia]	0.47	0.44	0.61	0.44	0.29	0.21	0.38	0.61	-0.376148	0.471413	0.565338	Normal	-0.471306	0.382255	0.47282	Normal	0	1	1	Normal	-0.471306	0.451881	0.624406	Normal	-1.07276	0.0534825	0.0820977	Normal	-1.53842	0.00110289	0.0018528	Down	-0.68281	0.211492	0.294911	Normal	0.0951572	1	1	Normal	0.601451	0.523698	0.65646	Normal	1.53842
CIL1295S0048	KIN	Kinase(3);	WAK4	PREDICTED: non-functional pseudokinase ZED1-like [Juglans regia]	0.29	0.06	0.63	0.41	0.21	0.21	0.07	0.06	2.27302	0.125066	0.172128	Normal	0	1	1	Normal	3.39232	0.00183717	0.00303633	Up	2.77259	0.0391047	0.0868957	Normal	1.80735	0.375062	0.472038	Normal	1.80735	0.289161	0.355291	Normal	0.222392	1	1	Normal	-0.499571	1	1	Normal	-1.80735	0.625037	0.755618	Normal	1.58496
CIL1295S0050	KIN	Kinase(2);TM(1);	ZED1	PREDICTED: non-functional pseudokinase ZED1-like [Juglans regia]	0.18	0.14	2.69	0.26	0.21	0.13	0.11	0.02	3.16993	0.0625313	0.0912114	Normal	2.80735	0.375062	0.464887	Normal	7.07146	1.51e-20	5.64e-20	Up	3.70044	0.0156414	0.0397203	Up	3.39232	0.0625313	0.0944867	Normal	2.70044	0.21882	0.277703	Normal	2.45943	0.250037	0.336004	Normal	-0.530515	1	1	Normal	-0.584963	1	1	Normal	4.37102
CIL1300S0014	KIN	Kinase(6);TM(3);	CRK2	PREDICTED: cysteine-rich receptor-like protein kinase 2 [Juglans regia]	4.24	6.34	6.85	2.85	4	4.42	4.55	2.12	1	1.35e-08	3.63e-08	Normal	1.58042	1.21e-23	6.37e-23	Up	1.69204	1.13e-26	5e-26	Up	0.426898	0.0483641	0.104434	Normal	0.915936	1.31e-06	3.28e-06	Normal	1.05998	1.27e-12	3.41e-12	Up	1.1018	3.61e-09	1.36e-08	Up	0.573102	0.00374209	0.00779897	Normal	0.664483	5.39e-05	0.00016003	Normal	0.632058
CIL1300S0066	KIN	Kinase(1);TM(4);	LECRK91	PREDICTED: L-type lectin-domain containing receptor kinase IX.1-like [Juglans regia]	0.07	0.07	0.25	0	0.04	0	0.08	0	6.12928	0.250037	0.320515	Normal	6.12928	0.250037	0.324101	Normal	7.96578	0.00391328	0.00623089	Up	0	1	1	Normal	5.32193	1	1	Normal	0	1	1	Normal	6.32193	0.250037	0.336004	Normal	6.12928	0.500025	0.618613	Normal	0.807355	1	1	Normal	7.96578
CIL1303S0052	KIN	Kinase(1);TM(1);	CPK15	PREDICTED: calcium-dependent protein kinase 1-like [Juglans regia]	0.09	0.03	0.16	0.07	0.14	0.2	0.11	0.3	-1.73697	0.0636923	0.0927011	Normal	-3.32193	0.0023592	0.00431918	Down	-0.906891	0.286545	0.34801	Normal	-2.09954	0.0491362	0.105856	Normal	-1.09954	0.263416	0.344647	Normal	-0.584963	0.361957	0.43662	Normal	-1.44746	0.16727	0.240145	Normal	0.36257	1	1	Normal	-2.22239	0.375062	0.507812	Normal	-0.321928
CIL1310S0009	KIN	Kinase(4);TM(3);	MIK2	PREDICTED: MDIS1-interacting receptor like kinase 2-like [Juglans regia]	0.2	0.24	0.35	0	0.23	0.66	0	0.03	2.73697	0.375062	0.460997	Normal	3	0.21882	0.290318	Normal	3.54432	0.0312734	0.0448408	Up	-4.90689	1	1	Normal	2.9386	0.125037	0.176559	Normal	4.45943	7.68e-05	0.000141068	Up	-4.90689	1	1	Normal	7.64386	0.250037	0.346157	Normal	0.0614005	1	1	Normal	-0.915111
CIL1310S0043	KIN	Kinase(2);	STY13	PREDICTED: serine/threonine-protein kinase HT1-like [Juglans regia]	13.01	8.72	8.77	13.48	8.51	8.9	13.94	17.79	-0.451446	3.58e-05	7.62e-05	Normal	-1.02867	2.68e-17	1.13e-16	Down	-1.02042	3.44e-16	1.12e-15	Down	-0.400246	0.00050624	0.00194514	Normal	-1.06384	3.72e-16	1.57e-15	Down	-0.999189	7.07e-23	2.62e-22	Normal	-0.351836	0.00265893	0.00548044	Normal	-0.0511995	0.748588	0.858585	Normal	0.035169	0.909234	1	Normal	-0.0212285
CIL1324S0062	KIN	Kinase(3);TM(1);	STY13	PREDICTED: serine/threonine-protein kinase HT1 [Juglans regia]	12.18	16.14	24.81	9.4	20.02	39.29	13.89	11.09	0.135255	0.319387	0.400534	Normal	0.541381	4.85e-06	1.15e-05	Normal	1.16166	6.36e-27	2.82e-26	Up	-0.238527	0.111986	0.209243	Normal	0.852183	4.01e-13	1.48e-12	Normal	1.8249	1.25e-110	1.54e-109	Up	0.324787	0.015617	0.0281641	Normal	0.373781	0.0179478	0.0332779	Normal	-0.310801	0.0118871	0.0244645	Normal	-0.66324
CIL1325S0041	KIN	Kinase(6);TM(1);	PIX7	PREDICTED: probable receptor-like protein kinase At5g15080 isoform X1 [Juglans regia]	2.07	3.73	5.49	1.65	2.41	4.55	0.72	1.74	0.250543	0.368767	0.455613	Normal	1.10009	2.49e-06	6.03e-06	Up	1.65772	3.87e-15	1.21e-14	Up	-0.0766213	0.922151	1	Normal	0.469946	0.0859302	0.126819	Normal	1.38678	1.28e-13	3.56e-13	Up	-1.27302	0.00149753	0.00319937	Down	0.327165	0.380988	0.49825	Normal	0.630142	0.0168011	0.0335101	Normal	0.27094
CIL1326S0005	KIN	Kinase(1);	WNK5	PREDICTED: probable serine/threonine-protein kinase WNK5 isoform X1 [Juglans regia]	84.31	111.72	54.39	88.69	237.27	282.47	69.75	73.59	0.196194	4e-08	1.05e-07	Normal	0.602306	1.4e-71	1.8e-70	Normal	-0.436168	4.92e-28	2.24e-27	Normal	0.269262	1.83e-13	2.63e-12	Normal	1.68895	0	0	Up	1.94052	0	0	Up	-0.0773165	0.0485542	0.0790791	Normal	-0.0730677	0.0613331	0.102155	Normal	-1.08664	4.02e-265	7.08e-263	Down	-2.37668
CIL1326S0010	KIN	Kinase(1);TM(2);	CIPK14	PREDICTED: CBL-interacting serine/threonine-protein kinase 14-like [Juglans regia]	21.05	13.58	11.94	25.2	10.51	9.83	22.21	23.44	-0.155152	0.029218	0.0454012	Normal	-0.787489	1.26e-23	6.61e-23	Normal	-0.97317	3.11e-31	1.52e-30	Normal	0.104451	0.141669	0.250729	Normal	-1.15721	1.4e-38	1.15e-37	Down	-1.25371	1.23e-67	9.77e-67	Down	-0.0777632	0.306584	0.40198	Normal	-0.259603	0.00132964	0.00296392	Normal	0.369721	0.000818684	0.00207124	Normal	0.28054
CIL1332S0005	KIN	Kinase(5);TM(5);	SD25	PREDICTED: G-type lectin S-receptor-like serine/threonine-protein kinase SD2-5 [Juglans regia]	8.8	10.45	8.81	5.72	10.38	12.85	9.13	5.02	0.809816	1.65e-17	6.77e-17	Normal	1.05774	2.2e-31	1.42e-30	Up	0.811455	6.53e-17	2.18e-16	Normal	0.188328	0.0932854	0.180048	Normal	1.04805	1.03e-27	6.42e-27	Up	1.35601	6.36e-73	5.35e-72	Up	0.862927	1.26e-17	7.75e-17	Normal	0.621488	1.69e-08	6.14e-08	Normal	0.0096965	0.928737	1	Normal	-0.544554
CIL1339S0013	KIN	Kinase(1);TM(2);	CIPK1	PREDICTED: CBL-interacting serine/threonine-protein kinase 1-like [Juglans regia]	9.7	6.72	8.3	6.71	16.14	18.96	8.7	8.01	0.276183	0.0435913	0.06566	Normal	-0.253341	0.099253	0.141726	Normal	0.0513091	0.740203	0.814533	Normal	-0.255489	0.11894	0.219718	Normal	1.01077	8.51e-16	3.54e-15	Up	1.24308	2.3e-36	1.14e-35	Up	0.119213	0.439212	0.55073	Normal	0.531672	0.00188779	0.00411679	Normal	-1.26411	1.31e-17	9.82e-17	Down	-1.19178
CIL1339S0033	KIN	Kinase(2);	At1g56130	PREDICTED: probable LRR receptor-like serine/threonine-protein kinase At1g56130 [Juglans regia]	2.09	1.85	1.06	0.94	0.76	0.6	0.2	1.65	0.341037	0.72031	0.802898	Normal	0.165059	0.855644	0.932229	Normal	-0.638402	0.405145	0.478956	Normal	-0.811733	0.383562	0.549368	Normal	-1.11839	0.263416	0.344647	Normal	-1.45943	0.0434142	0.0616426	Normal	-3.04439	0.0127622	0.0234464	Down	1.15277	0.143633	0.215235	Normal	1.28345	0.118607	0.191758	Normal	0.82103
CIL1346S0028	KIN	Kinase(5);TM(2);	LRK10	PREDICTED: rust resistance kinase Lr10-like [Juglans regia]	43.02	42.8	58.78	21.64	49.15	78.62	29.42	22.56	0.93124	1.14e-60	1.22e-59	Normal	0.923844	8.21e-60	9e-59	Normal	1.38156	1.6e-151	3.08e-150	Up	-0.0600666	0.41857	0.588355	Normal	1.12342	2.71e-86	4.8e-85	Up	1.80113	0	0	Up	0.38303	1.34e-08	4.81e-08	Normal	0.991307	5.1e-47	6.65e-46	Normal	-0.199581	0.000491862	0.00128105	Normal	-0.419571
CIL1348S0008	KIN	Kinase(1);	MKK6	PREDICTED: mitogen-activated protein kinase kinase 6-like [Juglans regia]	8	1.37	7.42	3.64	0.21	0.16	0.54	5.7	0.489038	0.000930271	0.00173624	Normal	-2.05679	3.62e-18	1.58e-17	Down	0.380457	0.0152762	0.0228113	Normal	-0.647023	0.00110648	0.00388504	Normal	-4.7625	8.81e-33	6.35e-32	Down	-5.15482	3.58e-57	2.49e-56	Down	-3.39993	3.49e-25	2.92e-24	Down	1.13606	8.59e-09	3.19e-08	Up	2.70571	3.91e-05	0.000118379	Up	5.53528
CIL1358S0009	KIN	Kinase(7);	At3g01300	PREDICTED: probable receptor-like protein kinase At5g15080 isoform X1 [Juglans regia]	6.06	5.15	5.99	5.48	4.63	3.83	8.46	10.11	-0.738393	3.93e-10	1.16e-09	Normal	-0.973139	2.66e-15	1.04e-14	Normal	-0.755155	5.88e-10	1.48e-09	Normal	-0.883535	6.05e-12	7.47e-11	Normal	-1.1267	4.2e-17	1.83e-16	Down	-1.40037	1.45e-36	7.17e-36	Down	-0.257053	0.029797	0.0509344	Normal	0.145142	0.393095	0.511461	Normal	0.15356	0.41524	0.552581	Normal	0.645212
CIL1358S0029	KIN	Kinase(1);	PRK1	PREDICTED: pollen receptor-like kinase 1 [Juglans regia]	0.34	0.2	0	0	0	0	0.87	0.64	-0.912537	0.687547	0.770105	Normal	-1.67807	0.687547	0.774197	Normal	-9.32193	0.125037	0.162666	Normal	-9.32193	0.125037	0.225725	Normal	-9.32193	0.125037	0.176559	Normal	-9.32193	0.0312734	0.0451705	Down	0.442943	1	1	Normal	8.40939	0.500025	0.618613	Normal	7.64386	1	1	Normal	0
CIL1366S0002	KIN	Kinase(3);TM(2);	CTR1	PREDICTED: dual specificity protein kinase splB isoform X1 [Theobroma cacao]	0.38	0.51	1.6	0.19	0.14	0.36	0.5	0.2	0.925999	0.0543509	0.0807172	Normal	1.3505	0.00103178	0.00196999	Up	3	1.2e-23	4.88e-23	Up	-0.0740006	1	1	Normal	-0.514573	0.442379	0.546075	Normal	0.847997	0.02757	0.0402377	Normal	1.32193	0.00384377	0.00772254	Up	1	0.0803912	0.129437	Normal	1.86507	0.000761073	0.00193275	Up	2.152
CIL1371S0047	KIN	Kinase(6);TM(4);	At1g49730	PREDICTED: probable receptor-like protein kinase At1g49730 isoform X1 [Juglans regia]	1.68	2.52	2.41	1.63	0.54	0.41	0.92	2.49	-0.567685	0.0176434	0.0281181	Normal	0.017278	1	1	Normal	-0.0471126	0.887857	0.957277	Normal	-0.611274	0.0169681	0.0425896	Normal	-2.20511	1.16e-10	3.74e-10	Down	-2.60245	1.63e-20	5.67e-20	Down	-1.43644	1.91e-06	5.71e-06	Down	0.0435893	0.918115	1	Normal	2.22239	1.29e-09	5.97e-09	Up	2.55534
CIL1376S0015	KIN	Kinase(1);TM(1);	HT1	PREDICTED: serine/threonine-protein kinase HT1-like isoform X1 [Juglans regia]	29.3	27.6	37.31	16.72	29.88	32.41	18.57	17.65	0.731232	1.81e-29	1.08e-28	Normal	0.645	1.1e-22	5.6e-22	Normal	1.07989	5.7e-67	5.17e-66	Up	-0.0780933	0.329132	0.48781	Normal	0.759512	4.41e-29	2.86e-28	Normal	0.876771	4.51e-58	3.17e-57	Normal	0.0733056	0.357678	0.460823	Normal	0.809326	1.92e-25	1.51e-24	Normal	-0.114512	0.0988139	0.1629	Normal	0.203123
CIL1391S0026	KIN	Kinase(1);	MAPKKK18	PREDICTED: mitogen-activated protein kinase kinase kinase A-like [Juglans regia]	0.04	0	1.22	0.2	0.05	0	0.05	0.09	-1.16993	1	1	Normal	-6.49185	0.250037	0.324101	Normal	3.76081	4.18e-09	1e-08	Up	1.152	0.289161	0.439847	Normal	-0.847997	1	1	Normal	-6.49185	0.125037	0.165018	Normal	-0.847997	1	1	Normal	-2.32193	0.375062	0.491348	Normal	-5.64386	1	1	Normal	10.2527
CIL1393S0001	KIN	Kinase(4);TM(2);	FER	PREDICTED: receptor-like protein kinase FERONIA [Juglans regia]	0	0	0.19	0	0.21	0.32	0.73	0	0	1	1	Normal	0	1	1	Normal	7.56986	0.125037	0.162666	Normal	0	1	1	Normal	7.71425	0.125037	0.176559	Normal	8.32193	0.00391328	0.00625833	Up	9.51175	0.000489894	0.00111905	Up	0	1	1	Normal	-7.71425	0.250037	0.361318	Normal	-0.752072
CIL1400S0018	KIN	Kinase(4);TM(3);	At5g20050	PREDICTED: probable receptor-like protein kinase At5g20050 [Juglans regia]	0.22	0.33	0.8	0.13	0.17	0.7	0.27	0.06	1.87447	0.109463	0.15338	Normal	2.45943	0.0225028	0.0359966	Up	3.73697	8.16e-07	1.72e-06	Up	1.11548	0.687547	0.840518	Normal	1.5025	0.453207	0.557635	Normal	3.54432	1.99e-08	4.47e-08	Up	2.16993	0.109463	0.164698	Normal	0.758992	0.507911	0.625685	Normal	0.956931	0.38784	0.52086	Normal	0.192645
CIL1405S0078	KIN	Kinase(2);TM(1);	At4g27290	PREDICTED: G-type lectin S-receptor-like serine/threonine-protein kinase At4g27290 [Juglans regia]	7.75	12.64	16.01	11.32	27.7	46.28	12.61	12.56	-0.696568	4.9e-12	1.58e-11	Normal	0.00916	0.933666	1	Normal	0.350137	4.54e-05	8.57e-05	Normal	-0.149963	0.12449	0.225725	Normal	1.14105	2.14e-51	2.28e-50	Up	1.88155	3.4e-244	9.48e-243	Up	0.00573181	0.976651	1	Normal	-0.546606	5.81e-06	1.71e-05	Normal	-1.13189	2.93e-40	4.86e-39	Down	-1.53142
CIL1407S0014	KIN	Kinase(4);TM(6);	PCMP-H8	PREDICTED: pentatricopeptide repeat-containing protein At3g24000, mitochondrial-like [Juglans regia]	1.9	1.93	3.5	0.9	1.78	1.94	1.63	1.39	0.450915	0.00155018	0.0028278	Normal	0.473516	0.000733303	0.0014266	Normal	1.33227	4.33e-28	1.98e-27	Up	-0.627088	0.000598826	0.00225571	Normal	0.356792	0.0198808	0.0327079	Normal	0.480972	6.61e-05	0.000122018	Normal	0.229787	0.160713	0.231514	Normal	1.078	7.14e-09	2.68e-08	Up	0.116724	0.498358	0.632431	Normal	0.851298
CIL1424S0012	KIN	Kinase(6);	LRK10	PREDICTED: rust resistance kinase Lr10-like [Juglans regia]	0.64	0.77	1.14	0.33	0.26	0.5	0.35	0.32	1	0.0534825	0.079523	Normal	1.26679	0.00963779	0.0162783	Up	1.83289	1.44e-05	2.81e-05	Up	0.0443941	1	1	Normal	-0.29956	0.838916	0.933425	Normal	0.643856	0.184429	0.237293	Normal	0.129283	0.84512	0.942042	Normal	0.955606	0.136329	0.205415	Normal	1.56635	0.0162028	0.0324143	Up	1.18903
CIL1425S0048	KIN	Kinase(4);	At5g48380	PREDICTED: probably inactive leucine-rich repeat receptor-like protein kinase At5g48380 [Juglans regia]	19.05	19.2	35.62	10.19	20.78	29.9	11.66	13.73	0.472459	2.28e-06	5.31e-06	Normal	0.483775	1.12e-06	2.77e-06	Normal	1.37536	2.18e-57	1.75e-56	Up	-0.430178	0.00057359	0.00217062	Normal	0.597864	5.95e-09	1.75e-08	Normal	1.12281	1.64e-48	9.97e-48	Up	-0.235764	0.0590671	0.0948054	Normal	0.902637	1.46e-12	6.82e-12	Normal	-0.114089	0.290995	0.41116	Normal	0.252542
CIL1433S0008	KIN	Kinase(1);	NEK5	PREDICTED: serine/threonine-protein kinase Nek5 [Juglans regia]	4.96	4.6	5.27	7.47	4.32	3.21	4.82	8.78	-0.823881	9.14e-06	2.04e-05	Normal	-0.932587	1.02e-06	2.53e-06	Normal	-0.736418	0.000103721	0.000190644	Normal	-0.233113	0.203461	0.335873	Normal	-1.02319	8.08e-07	2.05e-06	Down	-1.45165	5.62e-17	1.76e-16	Down	-0.865188	2.33e-05	6.23e-05	Normal	-0.590768	0.00805672	0.0158653	Normal	0.0906025	0.790042	0.908858	Normal	0.71523
CIL1436S0060	KIN	Kinase(3);	At1g61370	PREDICTED: probable LRR receptor-like serine/threonine-protein kinase At1g56140 [Ziziphus jujuba]	0.24	0.48	0	0	0	0.05	0	0.04	2.58496	0.375062	0.460997	Normal	3.58496	0.0156414	0.0256056	Up	-5.32193	1	1	Normal	-5.32193	1	1	Normal	-5.32193	1	1	Normal	0.321928	1	1	Normal	-5.32193	1	1	Normal	7.90689	0.250037	0.346157	Normal	8.90689	0.0312734	0.0585577	Normal	-5.64386
CIL1445S0037	KIN	Kinase(3);TM(1);	STY13	PREDICTED: serine/threonine-protein kinase HT1-like [Juglans regia]	38.01	35.07	27.5	44	72.69	79.9	37.15	29.82	0.350099	4.59e-10	1.34e-09	Normal	0.233957	4.39e-05	9.6e-05	Normal	-0.116849	0.0626328	0.0860437	Normal	0.561223	2.56e-23	7.13e-22	Normal	1.28548	2.31e-152	7.71e-151	Up	1.42192	2.5e-263	7.63e-262	Up	0.317082	1.38e-07	4.61e-07	Normal	-0.211124	0.000440272	0.00104733	Normal	-1.05152	6.13e-86	2.4e-84	Down	-1.53876
CIL1448S0027	KIN	Kinase(1);TM(4);	PR5K	PREDICTED: rust resistance kinase Lr10-like, partial [Juglans regia]	15.49	23.38	24.55	7.04	13.57	19.14	2.85	12.28	0.335027	0.000256668	0.000505781	Normal	0.928964	2.93e-30	1.84e-29	Normal	0.999412	9.75e-34	5.05e-33	Normal	-0.802663	1.17e-11	1.4e-10	Normal	0.14411	0.151117	0.210289	Normal	0.64028	6.27e-18	2.02e-17	Normal	-2.10728	1.04e-42	1.44e-41	Down	1.13769	1.88e-20	1.25e-19	Up	0.784854	1.36e-16	9.66e-16	Normal	0.359132
CIL1457S0001	KIN	Kinase(7);	PBL19	PREDICTED: probable receptor-like protein kinase At5g47070 [Juglans regia]	7.49	6.86	13.98	8.29	3.98	4.64	6.12	9.28	-0.309159	0.00711572	0.0119794	Normal	-0.435916	0.000159782	0.000332095	Normal	0.591168	1.19e-09	2.95e-09	Normal	-0.162753	0.160872	0.278519	Normal	-1.22136	6.29e-18	2.83e-17	Down	-1	9.51e-21	3.33e-20	Normal	-0.600593	2.55e-06	7.53e-06	Normal	-0.146406	0.298498	0.404342	Normal	0.78544	2.42e-06	8.41e-06	Normal	1.59117
CIL1464S0020	KIN	Kinase(4);TM(4);	LYK4	PREDICTED: lysM domain receptor-like kinase 4 [Juglans regia]	0.83	1.05	4.52	0.93	1.65	1.93	1.41	1.57	-0.919581	0.00113422	0.00209416	Normal	-0.580375	0.0334722	0.0520374	Normal	1.52556	9.29e-18	3.19e-17	Up	-0.755462	0.00925976	0.0252115	Normal	0.0717015	0.814491	0.910277	Normal	0.297836	0.114437	0.153008	Normal	-0.155069	0.624485	0.73631	Normal	-0.164119	0.804629	0.909067	Normal	-0.652077	0.0337914	0.0628023	Normal	1.22772
CIL1473S0003	KIN	Kinase(3);TM(1);	LYK3	PREDICTED: lysM domain receptor-like kinase 3 [Juglans regia]	6.47	7.51	8.18	9.77	1.5	1.19	6.51	8.37	-0.371462	0.01079	0.0176929	Normal	-0.156415	0.281553	0.361132	Normal	-0.0331268	0.856997	0.927794	Normal	0.223131	0.112058	0.209349	Normal	-2.48027	2.53e-27	1.56e-26	Down	-2.81427	2.43e-51	1.55e-50	Down	-0.36257	0.0256574	0.044416	Normal	-0.594593	0.000281187	0.000686055	Normal	2.32385	3.49e-20	2.95e-19	Up	2.78114
CIL1473S0005	KIN	Kinase(3);TM(2);	LYK3	PREDICTED: lysM domain receptor-like kinase 3 [Juglans regia]	2.01	2.2	2.69	2.19	0.75	0.98	2.69	2.5	-0.314733	0.234476	0.305684	Normal	-0.184425	0.484096	0.582188	Normal	0.105678	0.702685	0.777504	Normal	-0.190997	0.467199	0.638754	Normal	-1.73697	6.76e-07	1.73e-06	Down	-1.35107	6.96e-08	1.52e-07	Down	0.105678	0.693924	0.801354	Normal	-0.123735	0.685582	0.80178	Normal	1.55254	9.01e-05	0.000259707	Up	1.45675
CIL1476S0040	KIN	Kinase(4);	PERK10	PREDICTED: proline-rich receptor-like protein kinase PERK9 [Juglans regia]	4.04	3.96	7.11	4.23	1.84	2.42	3.18	5.82	-0.526664	0.00621411	0.0105379	Normal	-0.555519	0.00506725	0.00889275	Normal	0.28883	0.0975809	0.130477	Normal	-0.460361	0.0248834	0.0590642	Normal	-1.66131	7.66e-11	2.5e-10	Down	-1.26601	5.33e-12	1.4e-11	Down	-0.871992	9.37e-05	0.000234235	Normal	-0.0663024	0.869525	0.967756	Normal	1.10579	0.000256267	0.000692299	Up	1.55484
CIL1494S0017	KIN	Kinase(2);TM(1);	STY13	PREDICTED: serine/threonine-protein kinase HT1-like [Juglans regia]	1.82	4.34	4.11	1.38	1.87	2.68	1.35	1.92	-0.0771679	0.759407	0.839626	Normal	1.17659	2.07e-10	6.48e-10	Up	1.09803	1.61e-08	3.74e-08	Up	-0.476438	0.0952577	0.183331	Normal	-0.038068	0.936873	1	Normal	0.481127	0.00894623	0.0137783	Normal	-0.508147	0.0744422	0.116213	Normal	0.39927	0.223999	0.318194	Normal	1.21466	9.41e-08	3.75e-07	Up	0.616905
CIL1505S0057	KIN	Kinase(4);TM(1);	PERK13	PREDICTED: proline-rich receptor-like protein kinase PERK13 [Juglans regia]	0.61	0.37	1.03	0.24	0.14	0.18	0.14	0.51	0.258312	0.620714	0.708412	Normal	-0.462972	0.341544	0.429742	Normal	1.01408	0.00269561	0.00437554	Up	-1.08746	0.0490132	0.105709	Normal	-1.86507	0.00224347	0.00417489	Down	-1.5025	0.000544496	0.000936393	Down	-1.86507	0.00340811	0.00690863	Down	1.34577	0.0244257	0.0441172	Up	1.4021	0.0785091	0.13257	Normal	2.51658
CIL1515S0020	KIN	Kinase(2);TM(1);	At1g54610	PREDICTED: probable serine/threonine-protein kinase At1g54610 isoform X2 [Juglans regia]	0.26	0.43	0.55	0.33	0.39	0.27	0.34	0.09	1.53051	0.0964011	0.136421	Normal	2.25634	0.000537698	0.00106029	Up	2.61143	6.02e-05	0.000112551	Up	1.87447	0.0192663	0.0475201	Up	2.11548	0.00722652	0.0126556	Up	1.58496	0.0146935	0.0221231	Up	1.91754	0.0192663	0.0341094	Up	-0.343954	0.663792	0.781429	Normal	0.140863	0.855644	0.968162	Normal	1.02647
CIL1519S0002	KIN	Kinase(5);TM(4);	WAK2	PREDICTED: wall-associated receptor kinase 2-like [Juglans regia]	1.33	2.1	3.66	0.11	0.6	2.28	0.57	1.42	-0.0944647	0.756578	0.837111	Normal	0.564498	0.00644876	0.0111818	Normal	1.36595	1.39e-13	4.09e-13	Up	-3.69032	2.08e-14	3.27e-13	Down	-1.24286	0.000105368	0.000223913	Down	0.683143	0.000120037	0.000217778	Normal	-1.31686	5.67e-05	0.000145181	Down	3.59585	2.02e-11	8.88e-11	Up	1.80735	8.56e-09	3.72e-08	Up	0.68281
CIL1519S0014	KIN	Kinase(2);TM(2);	LECRK1	PREDICTED: G-type lectin S-receptor-like serine/threonine-protein kinase LECRK4 [Juglans regia]	0	0.09	0.42	0.07	0	0	0.18	0.05	-5.64386	0.500025	0.584488	Normal	0.847997	0.687547	0.774197	Normal	3.07039	0.000145836	0.000264617	Up	0.485427	1	1	Normal	-5.64386	0.500025	0.602874	Normal	-5.64386	0.250037	0.310792	Normal	1.848	0.179786	0.255397	Normal	-6.12928	0.500025	0.618613	Normal	6.49185	0.250037	0.361318	Normal	8.71425
CIL1526S0040	KIN	Kinase(1);TM(2);	CIPK1	PREDICTED: CBL-interacting serine/threonine-protein kinase 1 [Juglans regia]	1.44	2.71	7.42	2.4	2	2.07	2.29	2.49	-0.790077	0.00056846	0.00108146	Normal	0.122147	0.533849	0.624088	Normal	1.57527	9.89e-27	4.37e-26	Up	-0.0531113	0.894557	1	Normal	-0.316146	0.168588	0.232353	Normal	-0.266515	0.131428	0.172946	Normal	-0.120798	0.635791	0.746751	Normal	-0.736966	0.00568468	0.0115121	Normal	0.438293	0.0799651	0.13482	Normal	1.84179
CIL1543S0011	KIN	Kinase(5);	PERK10	PREDICTED: proline-rich receptor-like protein kinase PERK9 [Juglans regia]	8.29	11.42	8.18	3.97	3.12	2.51	4.86	4.81	0.785335	1.03e-11	3.3e-11	Normal	1.24745	2.89e-32	1.91e-31	Up	0.766064	1.32e-10	3.41e-10	Normal	-0.276898	0.0617928	0.128197	Normal	-0.624491	0.000111564	0.000236634	Normal	-0.93835	1.89e-12	5.04e-12	Normal	0.0149194	0.963798	1	Normal	1.06223	2.86e-13	1.39e-12	Up	1.87194	1.49e-39	2.43e-38	Up	1.70441
CIL1554S0020	KIN	Kinase(1);TM(1);	CRK4	PREDICTED: CDPK-related kinase 4-like isoform X2 [Juglans regia]	1.2	1.89	8.47	2.08	1.49	2.21	0.99	2.19	-0.867896	0.000161146	0.000323197	Normal	-0.212545	0.303553	0.386366	Normal	1.95143	1.47e-47	1.01e-46	Up	-0.0743473	0.743137	0.889502	Normal	-0.555619	0.0145592	0.0244524	Normal	0.0131155	1	1	Normal	-1.14543	1.34e-05	3.67e-05	Down	-0.793549	0.00321991	0.00677887	Normal	0.343074	0.222626	0.329522	Normal	1.93832
CIL1562S0030	KIN	Kinase(6);TM(1);	At3g15890	PREDICTED: PTI1-like tyrosine-protein kinase At3g15890 [Juglans regia]	0.4	0.55	0.64	1.23	1.02	0.99	0.48	0.19	1.074	0.16727	0.224953	Normal	1.53343	0.0227353	0.036345	Up	1.75207	0.00409952	0.00651834	Up	2.69459	1.9e-07	1.37e-06	Up	2.4245	1.11e-05	2.58e-05	Up	2.38143	4.17e-07	8.8e-07	Up	1.33703	0.0636923	0.100871	Normal	-1.62059	0.00167444	0.00367692	Down	-0.891066	0.0991828	0.163259	Normal	-0.629357
CIL1575S0001	KIN	Kinase(1);TM(2);	CIPK6	PREDICTED: CBL-interacting serine/threonine-protein kinase 6-like [Juglans regia]	75.8	44.62	77.21	105.94	85.03	72.37	69	119.94	-0.662043	2.15e-71	2.64e-70	Normal	-1.42655	4.79e-271	2.52e-269	Down	-0.635453	7.58e-64	6.62e-63	Normal	-0.179065	7.27e-07	4.79e-06	Normal	-0.496269	2.43e-39	2.04e-38	Normal	-0.728849	7.75e-107	9.19e-106	Normal	-0.797645	2.96e-89	9.24e-88	Normal	-0.482978	3.26e-30	2.92e-29	Normal	-0.930281	1.05e-81	3.85e-80	Normal	0.0933959
CIL1582S0028	KIN	Kinase(6);TM(3);	LECRK1	PREDICTED: G-type lectin S-receptor-like serine/threonine-protein kinase LECRK2 isoform X1 [Juglans regia]	0.18	0.69	0.53	0.06	0.3	0.66	0	0.08	1.16993	0.267003	0.34064	Normal	3.10852	1.26e-07	3.35e-07	Up	2.72792	4.98e-05	9.36e-05	Up	-0.415037	1	1	Normal	1.90689	0.0127622	0.0216033	Up	3.04439	4.38e-09	1.02e-08	Up	-6.32193	0.125037	0.18415	Normal	1.58496	0.179786	0.262126	Normal	1.20163	0.0289589	0.0547864	Normal	-0.316474
CIL1584S0005	KIN	Kinase(5);TM(1);	CRCK3	PREDICTED: calmodulin-binding receptor-like cytoplasmic kinase 3 isoform X1 [Juglans regia]	11.18	16.23	25.84	9.74	18.43	26.15	9.13	8.96	0.31935	0.000379093	0.000734514	Normal	0.857092	6.07e-26	3.4e-25	Normal	1.52804	5e-95	6.13e-94	Up	0.120423	0.230198	0.37058	Normal	1.04049	2.78e-36	2.18e-35	Up	1.54524	2.2e-131	3.17e-130	Up	0.0271161	0.824786	0.923587	Normal	0.198927	0.0553579	0.0929087	Normal	-0.183393	0.0251101	0.0481045	Normal	-0.0172049
CIL1586S0010	KIN	Kinase(1);TM(2);	CES101	PREDICTED: G-type lectin S-receptor-like serine/threonine-protein kinase CES101 [Juglans regia]	1.92	2.32	3.13	1.8	2.18	3.14	0	1.49	0.365794	0.290169	0.367025	Normal	0.638812	0.0443965	0.0676615	Normal	1.07085	0.000206392	0.000369827	Up	0.272685	0.434962	0.606387	Normal	0.549016	0.110074	0.158905	Normal	1.07545	7.85e-06	1.53e-05	Up	-10.5411	8.11e-10	3.21e-09	Down	0.0931094	0.90232	0.99756	Normal	0.0897967	0.824664	0.940687	Normal	-0.0046019
CIL1592S0009	KIN	Kinase(4);TM(3);	LECRK63	PREDICTED: lectin-domain containing receptor kinase VI.3-like [Juglans regia]	4.43	5.57	4.15	3.91	12.98	21.73	5.98	4.69	-0.0822812	0.541682	0.627729	Normal	0.248089	0.0521397	0.0785874	Normal	-0.176477	0.224227	0.280463	Normal	-0.262419	0.0865476	0.168777	Normal	1.46863	1.7e-43	1.56e-42	Up	2.21203	3.06e-177	6.06e-176	Up	0.350558	0.00995807	0.0186251	Normal	0.180138	0.287351	0.391442	Normal	-1.22054	8.15e-26	8.74e-25	Down	-2.3885
CIL1604S0014	KIN	Kinase(1);	MKK9	PREDICTED: mitogen-activated protein kinase kinase 9-like [Juglans regia]	24.38	40.68	20.34	27.91	50.33	78.54	52.18	18.32	0.412279	1.19e-06	2.85e-06	Normal	1.1509	7.67e-55	7.75e-54	Up	0.1509	0.10305	0.137409	Normal	0.607363	1.49e-12	1.96e-11	Normal	1.458	6.58e-88	1.18e-86	Up	2.10001	1.56e-307	5.6e-306	Up	1.51008	1.54e-93	5.1e-92	Up	-0.195084	0.0319051	0.0562815	Normal	-0.307099	1.05e-05	3.41e-05	Normal	-1.94911
CIL1611S0005	KIN	Kinase(1);TM(2);	MAPKKK5	PREDICTED: mitogen-activated protein kinase kinase kinase YODA-like isoform X2 [Juglans regia]	7.41	8.24	4.06	13.88	17.25	19.28	11.49	14.78	-0.996101	9.81e-25	5.1e-24	Normal	-0.84293	3.01e-19	1.37e-18	Normal	-1.86409	3.1e-57	2.49e-56	Down	-0.0906387	0.315107	0.470478	Normal	0.22295	0.00684063	0.0120195	Normal	0.383459	3.68e-09	8.59e-09	Normal	-0.363267	9.73e-05	0.000242773	Normal	-0.905462	8.34e-16	4.58e-15	Normal	-1.06588	1.81e-24	1.85e-23	Down	-2.24755
CIL1611S0017	KIN	Kinase(6);TM(1);	RIPK	PREDICTED: serine/threonine-protein kinase At5g01020-like [Juglans regia]	0.07	0.1	1.95	0.12	0.16	0.18	0.25	0.18	-1.36257	0.343873	0.427611	Normal	-0.847997	0.548941	0.639211	Normal	3.43741	5.11e-16	1.65e-15	Up	-0.584963	0.774482	0.916998	Normal	-0.169925	1	1	Normal	0	1	1	Normal	0.473931	0.607376	0.719597	Normal	-0.777608	1	1	Normal	-0.678072	1	1	Normal	3.43741
CIL1619S0022	KIN	Kinase(2);	XA21	PREDICTED: receptor kinase-like protein Xa21 [Juglans regia]	15.98	14.96	26.62	9.77	10.91	16.15	7.97	10.1	0.661912	3.2e-13	1.09e-12	Normal	0.566755	7.81e-10	2.36e-09	Normal	1.39816	1.34e-66	1.21e-65	Up	-0.0479248	0.681874	0.837672	Normal	0.111296	0.315028	0.403472	Normal	0.677179	4.95e-18	1.6e-17	Normal	-0.341704	0.00392132	0.0078574	Normal	0.709837	6.78e-11	2.9e-10	Normal	0.455459	2.61e-05	8.08e-05	Normal	0.720976
MSTRG.10072	KIN	Kinase(3);	At5g49770	PREDICTED: probable leucine-rich repeat receptor-like protein kinase At5g49770 [Juglans regia]	0.56	1.11	1.14	0.32	1.79	1.08	6.1	0.07	3	0.0625313	0.0912114	Normal	3.98706	0.00195752	0.00361366	Up	4.02554	0.00195752	0.00322166	Up	2.19265	0.625037	0.783805	Normal	4.67646	0.000122627	0.000258618	Up	3.94753	0.000980413	0.00165374	Up	6.44531	2.99e-14	1.55e-13	Up	0.807355	0.687547	0.80178	Normal	-0.6894	0.359514	0.491908	Normal	0.0780025
MSTRG.10703	KIN	Kinase(6);TM(1);	At1g56130	PREDICTED: probable LRR receptor-like serine/threonine-protein kinase At1g56130 [Juglans regia]	1.6	1.96	3.41	0.69	0.92	0.97	12.19	1.34	0.255839	0.305989	0.385028	Normal	0.548621	0.0135668	0.0224591	Normal	1.34754	9.79e-12	2.67e-11	Up	-0.957565	0.00430049	0.0129614	Normal	-0.542527	0.0833261	0.123137	Normal	-0.466176	0.0447839	0.0634853	Normal	3.18539	5.96e-110	2.39e-108	Up	1.2134	0.000326333	0.000788951	Up	1.09115	0.000246747	0.000668093	Up	1.81372
MSTRG.10777	KIN	Kinase(5);TM(3);	CRK10	Cysteine-rich receptor-like protein kinase 10 [Morella rubra]	0.28	0.41	0.5	0.05	0.16	0.36	16.11	0.55	-0.974005	0.168914	0.226925	Normal	-0.423808	0.584949	0.675802	Normal	-0.137504	1	1	Normal	-3.45943	0.00444281	0.0133147	Down	-1.78136	0.0526069	0.0808225	Normal	-0.611435	0.24341	0.306254	Normal	4.87238	1.21e-110	4.89e-109	Up	2.48543	0.125066	0.190183	Normal	1.35755	0.226691	0.334653	Normal	0.473931
MSTRG.13589	KIN	Kinase(6);TM(2);	B120	PREDICTED: receptor-like serine/threonine-protein kinase SD1-6 [Juglans regia]	3.47	3.68	3.72	2.5	4.16	6.77	3.72	2.36	0.556149	0.00677889	0.0114357	Normal	0.640919	0.00140641	0.00264742	Normal	0.656516	0.00182956	0.00303123	Normal	0.0831412	0.76214	0.906631	Normal	0.817797	6.92e-05	0.000149229	Normal	1.52037	2.57e-25	1.01e-24	Up	0.656516	0.00252201	0.00521803	Normal	0.473008	0.0544631	0.0914647	Normal	-0.176878	0.441333	0.581937	Normal	-0.863853
MSTRG.1387	KIN	Kinase(2);TM(1);	ZRK1	PREDICTED: non-functional pseudokinase ZED1-like isoform X3 [Juglans regia]	0.75	1.1	0.9	0.2	4.49	10.38	0.75	0.46	0.705257	0.18815	0.250517	Normal	1.2578	0.00666872	0.0115397	Up	0.968291	0.0534825	0.0745248	Normal	-1.20163	0.18948	0.317246	Normal	3.28701	6.7e-26	3.95e-25	Up	4.49603	7.07e-101	7.91e-100	Up	0.705257	0.296606	0.390482	Normal	1.90689	0.0118586	0.0227442	Up	-2.02921	1.59e-11	8.48e-11	Down	-3.52774
MSTRG.15018	KIN	Kinase(3);TM(2);	LRK10	cysteine-rich receptor-like protein kinase 41 [Quercus suber]	0.64	2.15	1.35	2.4	4.23	8.32	0	0.85	-0.409391	0.350358	0.434959	Normal	1.3388	1.13e-05	2.58e-05	Up	0.667425	0.0852359	0.114899	Normal	1.4975	1.18e-06	7.55e-06	Up	2.31512	3.37e-19	1.6e-18	Up	3.29105	7.11e-75	6.14e-74	Up	-9.73132	1.34e-07	4.45e-07	Down	-1.90689	4.28e-07	1.39e-06	Down	-0.976321	3.03e-05	9.29e-05	Normal	-2.62362
MSTRG.15060	KIN	Kinase(4);TM(1);	At4g27290	PREDICTED: G-type lectin S-receptor-like serine/threonine-protein kinase SD1-1 isoform X4 [Juglans regia]	0.14	0	0	0	0	0	1.1	0	7.12928	0.125037	0.172128	Normal	0	1	1	Normal	0	1	1	Normal	0	1	1	Normal	0	1	1	Normal	0	1	1	Normal	10.1033	1.21e-07	4.04e-07	Up	7.12928	0.250037	0.346157	Normal	0	1	1	Normal	0
MSTRG.15221	KIN	Kinase(1);	PRK4	PREDICTED: pollen receptor-like kinase 1 [Juglans regia]	0.72	0.14	0.78	0.67	1.01	0.34	0.53	1.24	-0.784271	0.359514	0.445329	Normal	-3.14684	0.0074061	0.0127316	Down	-0.668794	0.503661	0.580399	Normal	-0.888107	0.480883	0.652907	Normal	-0.295985	0.823891	0.919013	Normal	-1.86673	0.0118586	0.0180304	Down	-1.22628	0.210297	0.293335	Normal	0.103836	1	1	Normal	-2.85086	0.125066	0.198726	Normal	1.19794
MSTRG.15950	KIN	Kinase(4);TM(2);	At5g59700	PREDICTED: probable receptor-like protein kinase At5g24010 [Juglans regia]	2.21	3.26	2.46	2.25	4.47	7.53	1.09	2.25	-0.0258786	0.93879	1	Normal	0.534947	0.0140704	0.0232433	Normal	0.128733	0.645935	0.723075	Normal	0	1	1	Normal	0.99035	1.4e-06	3.49e-06	Normal	1.74272	2.9e-33	1.35e-32	Up	-1.0456	0.000768476	0.00170879	Down	-0.0258786	1	1	Normal	-0.455403	0.0379808	0.0697638	Normal	-1.61399
MSTRG.16545	KIN	Kinase(5);TM(2);	SD18	PREDICTED: receptor-like serine/threonine-protein kinase SD1-6 isoform X2 [Juglans regia]	3.59	1.65	1.02	2.9	2.02	0.77	2.07	3.29	0.125896	0.450756	0.543756	Normal	-0.995622	1.58e-07	4.17e-07	Normal	-1.68952	4.91e-14	1.47e-13	Down	-0.182035	0.326459	0.484929	Normal	-0.703732	0.000239033	0.000492136	Normal	-2.09516	6.32e-28	2.63e-27	Down	-0.668457	0.000678649	0.00151826	Normal	0.307931	0.114437	0.177791	Normal	-0.291889	0.236555	0.347612	Normal	0.405639
MSTRG.18620	KIN	Kinase(5);TM(3);	LRR-RLK	PREDICTED: probable leucine-rich repeat receptor-like serine/threonine-protein kinase At3g14840 [Juglans regia]	49.73	65.83	74.47	49.36	97.49	138.95	12.4	69.16	-0.475821	4.96e-36	3.44e-35	Normal	-0.0711927	0.0481315	0.0729335	Normal	0.106721	0.00287431	0.00465433	Normal	-0.486595	7.91e-35	3.53e-33	Normal	0.495316	8.03e-47	7.9e-46	Normal	1.00656	8.81e-266	2.72e-264	Up	-2.4796	0	0	Down	0.010774	0.818936	0.922481	Normal	-0.566509	8.09e-51	1.73e-49	Normal	-0.899835
MSTRG.1901	KIN	Kinase(2);TM(1);	ZED1	PREDICTED: non-functional pseudokinase ZED1-like [Juglans regia]	1	2.94	0.54	1.77	7.73	9.6	2.67	0.8	0.321928	0.416848	0.506811	Normal	1.87774	7.79e-13	2.75e-12	Up	-0.567041	0.229458	0.286418	Normal	1.14568	0.00022986	0.000954516	Up	3.2724	2.13e-56	2.48e-55	Up	3.58496	1.76e-104	2.04e-103	Up	1.73877	1.35e-09	5.24e-09	Up	-0.823749	0.0222878	0.0405952	Normal	-1.39465	6.42e-15	4.2e-14	Down	-4.152
MSTRG.19383	KIN	Kinase(6);TM(3);	B120	PREDICTED: receptor-like serine/threonine-protein kinase SD1-8 [Juglans regia]	0.35	0.63	4.03	0.05	0.28	0.75	0.61	0.33	0.0848889	1	1	Normal	0.932886	0.0249533	0.0396905	Normal	3.61024	6.37e-52	4.71e-51	Up	-2.72247	0.00250938	0.00807313	Down	-0.237039	0.743061	0.842432	Normal	1.18442	0.000385049	0.000672025	Up	0.886343	0.0491603	0.0799558	Normal	2.80735	0.0023592	0.00507229	Up	1.16993	0.0238373	0.0459747	Up	2.42582
MSTRG.21300	KIN	Kinase(3);	WAK5	PREDICTED: wall-associated receptor kinase 2-like [Juglans regia]	1.97	2.03	2.01	2.48	1.25	2.11	14.09	2.56	-0.377948	0.107132	0.150673	Normal	-0.334664	0.167645	0.227791	Normal	-0.348948	0.158392	0.203084	Normal	-0.0458037	0.884923	1	Normal	-1.03422	0.000226916	0.000468161	Down	-0.278901	0.160533	0.208587	Normal	2.46046	3.15e-68	7.23e-67	Up	-0.332144	0.272672	0.373593	Normal	0.699552	0.0338087	0.0628211	Normal	-0.0700475
MSTRG.2181	KIN	Kinase(1);TM(1);	AUR3	PREDICTED: serine/threonine-protein kinase Aurora-3-like isoform X1 [Gossypium hirsutum]	6.13	8.07	8.41	6.15	4.52	5.76	3.22	3.81	0.686096	0.000134315	0.000271024	Normal	1.08278	8.72e-11	2.77e-10	Up	1.14231	5.64e-12	1.55e-11	Up	0.690795	0.000249935	0.0010295	Normal	0.246532	0.293099	0.378595	Normal	0.596278	0.000168759	0.00030262	Normal	-0.24273	0.320918	0.41863	Normal	-0.00469934	1	1	Normal	0.836246	1.17e-05	3.77e-05	Normal	0.546037
MSTRG.22045	KIN	Kinase(5);TM(3);	CRK25	PREDICTED: cysteine-rich receptor-like protein kinase 10 [Juglans regia]	18.41	20.58	15.13	12.79	16.69	24.05	47.72	11.78	0.64415	4.5e-25	2.36e-24	Normal	0.804903	7.99e-41	6.32e-40	Normal	0.361072	8.66e-08	1.94e-07	Normal	0.118677	0.103265	0.195968	Normal	0.502644	8.85e-14	3.36e-13	Normal	1.0297	7.12e-92	7.35e-91	Up	2.01825	0	0	Up	0.525473	4.35e-13	2.09e-12	Normal	0.302259	5.49e-06	1.84e-05	Normal	-0.668625
MSTRG.22328	KIN	Kinase(1);	LECRK52	PREDICTED: L-type lectin-domain containing receptor kinase IV.1-like, partial [Juglans regia]	7.16	8.24	3.13	6.58	6.9	7.99	12.97	7.4	-0.0475657	0.88671	0.960171	Normal	0.155119	0.534823	0.625066	Normal	-1.24136	1.37e-05	2.68e-05	Down	-0.169438	0.499513	0.667572	Normal	-0.100929	0.709182	0.810237	Normal	0.11067	0.583645	0.660569	Normal	0.809581	4.88e-05	0.000125618	Normal	0.121872	0.719336	0.83223	Normal	0.256048	0.347229	0.477413	Normal	-1.35203
MSTRG.22871	KIN	Kinase(4);TM(4);	SD16	PREDICTED: cysteine-rich receptor-like protein kinase 4 [Juglans regia]	8.72	8.98	11.26	5.52	10.82	16.52	12.96	7.35	0.246584	0.00989525	0.0162925	Normal	0.288971	0.00188566	0.00349784	Normal	0.615391	6.84e-11	1.79e-10	Normal	-0.413076	0.000866226	0.00313548	Normal	0.557884	1.74e-08	4.96e-08	Normal	1.1684	2.42e-56	1.66e-55	Up	0.81825	5.56e-17	3.33e-16	Normal	0.65966	1.71e-07	5.75e-07	Normal	-0.268913	0.0170532	0.0339217	Normal	-0.553007
MSTRG.23910	KIN	Kinase(1);	BSK1	PREDICTED: probable serine/threonine-protein kinase At4g35230 [Juglans regia]	2.31	3.5	2.62	2.94	3.13	2.88	1.72	3.88	-0.748164	0.00704414	0.0118617	Normal	-0.148702	0.769819	0.852982	Normal	-0.56649	0.102143	0.136259	Normal	-0.40024	0.240397	0.384345	Normal	-0.309894	0.590845	0.696632	Normal	-0.429988	0.0686934	0.0946246	Normal	-1.17365	8.11e-05	0.0002042	Down	-0.347923	0.247168	0.346157	Normal	0.161192	0.926919	1	Normal	-0.136502
MSTRG.24114	KIN	Kinase(1);TM(1);	WAKL6	PREDICTED: wall-associated receptor kinase-like 8 [Juglans regia]	0.13	0.26	0	0	0	0.46	1.57	0	7.02237	1	1	Normal	8.02237	0.250037	0.324101	Normal	0	1	1	Normal	0	1	1	Normal	0	1	1	Normal	8.84549	0.0312734	0.0451705	Up	10.6165	0.000489894	0.00111905	Up	7.02237	1	1	Normal	8.02237	0.500025	0.632431	Normal	-8.84549
MSTRG.2458	KIN	Kinase(6);TM(3);	LECRK71	PREDICTED: L-type lectin-domain containing receptor kinase VII.1 [Juglans regia]	0.91	1.77	1.74	1.23	2.57	3.08	6.52	0.94	-0.0467942	1	1	Normal	0.913017	0.00175507	0.00326604	Normal	0.888355	0.00679068	0.0105697	Normal	0.387926	0.396929	0.563618	Normal	1.45104	1.36e-07	3.64e-07	Up	1.7122	2.24e-13	6.19e-13	Up	2.79414	5.88e-40	7.58e-39	Up	-0.43472	0.480439	0.608658	Normal	-0.538019	0.0433671	0.0782832	Normal	-0.823843
MSTRG.27277	KIN	Kinase(4);TM(4);	WAKL8	PREDICTED: wall-associated receptor kinase-like 8 [Juglans regia]	0.79	1.01	0.65	0.73	0.44	0.71	1.6	0.98	-0.310929	0.539254	0.625288	Normal	0.0435016	0.907731	0.981364	Normal	-0.592342	0.155621	0.199737	Normal	-0.424885	0.367014	0.531463	Normal	-1.15528	0.0176784	0.0292768	Down	-0.464963	0.182961	0.235548	Normal	0.707218	0.0356154	0.0596491	Normal	0.113956	0.871537	0.969426	Normal	1.19878	0.0289589	0.0547864	Normal	-0.127379
MSTRG.4340	KIN	Kinase(3);TM(2);	SD16	PREDICTED: receptor-like serine/threonine-protein kinase SD1-6 [Juglans regia]	0.59	1.16	0.49	0.72	0.85	1.48	1.2	0.56	0.0752881	1	1	Normal	1.05063	0.107971	0.153379	Normal	-0.192645	1	1	Normal	0.36257	0.814613	0.951026	Normal	0.602036	0.503661	0.606446	Normal	1.4021	0.00647851	0.0101427	Up	1.09954	0.0933267	0.14273	Normal	-0.287282	1	1	Normal	0.44859	0.663792	0.793872	Normal	-1.59474
MSTRG.5875	KIN	Kinase(5);TM(1);	WAK5	PREDICTED: wall-associated receptor kinase 2-like [Juglans regia]	1.77	3.3	2.82	1.88	4.21	6.24	9.83	3.31	-0.903082	5.92e-05	0.000123593	Normal	-0.00436519	1	1	Normal	-0.231136	0.269174	0.328394	Normal	-0.816099	0.000532336	0.00203156	Normal	0.346989	0.0679708	0.101881	Normal	0.914715	2.57e-11	6.56e-11	Normal	1.57036	6.11e-26	5.23e-25	Up	-0.0869833	0.918972	1	Normal	-0.351354	0.101828	0.167425	Normal	-1.14585
MSTRG.5877	KIN	Kinase(2);TM(1);	At4g00960	Cysteine-rich receptor-like protein kinase 29 [Morella rubra]	0	0	0	0	0	0	2.05	0	0	1	1	Normal	0	1	1	Normal	0	1	1	Normal	0	1	1	Normal	0	1	1	Normal	0	1	1	Normal	11.0014	9.64e-07	2.97e-06	Up	0	1	1	Normal	0	1	1	Normal	0
MSTRG.5878	KIN	Kinase(3);	CRK11	cysteine-rich receptor-like protein kinase 10 [Quercus lobata]	0	0	0	0	0	0	1.12	0	0	1	1	Normal	0	1	1	Normal	0	1	1	Normal	0	1	1	Normal	0	1	1	Normal	0	1	1	Normal	10.1293	0.000489894	0.00111905	Up	0	1	1	Normal	0	1	1	Normal	0
MSTRG.6634	KIN	Kinase(6);	At5g39020	PREDICTED: LEAF RUST 10 DISEASE-RESISTANCE LOCUS RECEPTOR-LIKE PROTEIN KINASE-like 2.5 isoform X2 [Juglans regia]	1.29	1.9	1.89	1.27	2.61	3.18	8.54	1.67	-0.372477	0.427703	0.518224	Normal	0.186151	0.712686	0.798576	Normal	0.178538	0.708428	0.78348	Normal	-0.39502	0.489023	0.661966	Normal	0.644202	0.0965121	0.141096	Normal	0.929179	0.000827872	0.00140606	Normal	2.35439	8.57e-20	5.83e-19	Up	0.0225426	1	1	Normal	-0.45805	0.289932	0.409812	Normal	-0.750641
MSTRG.7584	KIN	Kinase(6);TM(4);	PK1	Pkinase domain-containing protein/S_locus_glycop domain-containing protein/B_lectin domain-containing protein [Cephalotus follicularis]	2.08	1.44	0.53	2.74	0.86	0.97	0.39	3.27	-0.652707	0.000316495	0.000617497	Normal	-1.18322	2.43e-09	7.17e-09	Down	-2.62523	5.15e-23	2.07e-22	Down	-0.255115	0.166834	0.286991	Normal	-1.92688	1.44e-15	5.92e-15	Down	-1.75323	7.39e-22	2.67e-21	Down	-3.06774	2.94e-24	2.38e-23	Down	-0.397592	0.0770925	0.124625	Normal	0.74366	0.0249375	0.0478226	Normal	-0.871992
MSTRG.9464	KIN	Kinase(4);TM(1);	CRK29	PREDICTED: cysteine-rich receptor-like protein kinase 29 isoform X3 [Juglans regia]	2.3	2.57	5.35	1.77	3.82	8.36	0.06	3.99	-0.794755	0.00131296	0.00241402	Normal	-0.63462	0.00881601	0.0149627	Normal	0.42315	0.0418712	0.0590707	Normal	-1.17264	2.81e-05	0.000141207	Down	-0.0628161	0.82858	0.923519	Normal	1.06711	5.54e-13	1.51e-12	Up	-6.05528	5.27e-21	3.78e-20	Down	0.377885	0.289653	0.393586	Normal	-0.571804	0.0473491	0.0846853	Normal	-0.643964
CIL0030S0018	KIN	Kinase(6);TM(3);	LRK10L-1.1	PREDICTED: LEAF RUST 10 DISEASE-RESISTANCE LOCUS RECEPTOR-LIKE PROTEIN KINASE-like 1.1 isoform X2 [Juglans regia]	13.71	14.23	16.6	5.81	9.4	12.21	8.86	6.73	1.02655	1.65e-38	1.21e-37	Up	1.08026	1.82e-43	1.51e-42	Up	1.3025	1.85e-64	1.62e-63	Up	-0.212068	0.0452162	0.0985813	Normal	0.482054	1.87e-07	4.98e-07	Normal	0.859385	5.16e-34	2.44e-33	Normal	0.3967	2.89e-05	7.63e-05	Normal	1.23862	1.37e-36	1.46e-35	Up	0.598203	5.51e-12	3.02e-11	Normal	0.44312
CIL0037S0022	KIN	Kinase(3);TM(1);	RBK2	PREDICTED: receptor-like cytosolic serine/threonine-protein kinase RBK2 [Juglans regia]	129.71	114.34	61.64	25.4	30.92	26.14	93.87	16.45	2.97913	0	0	Up	2.79717	0	0	Up	1.90578	3.06e-211	8.03e-210	Up	0.626741	2.11e-15	3.58e-14	Normal	0.910453	9.87e-34	7.31e-33	Normal	0.668172	6.14e-25	2.4e-24	Normal	2.51258	0	0	Up	2.35239	0	0	Up	1.88672	3.48e-254	5.57e-252	Up	1.23761
CIL0135S0010	KIN	Kinase(2);TM(2);	MAPKKK17	PREDICTED: mitogen-activated protein kinase kinase kinase ANP1 [Juglans regia]	60.84	15.29	39.46	0.82	2.54	1.79	13.74	0.44	7.11137	0	0	Up	5.11894	1.9e-126	4.17e-125	Up	6.48674	2.48e-295	9.33e-294	Up	0.89812	0.121765	0.223882	Normal	2.52925	1.46e-11	4.97e-11	Up	2.02438	3.42e-09	7.99e-09	Up	4.96473	2.6e-98	9.08e-97	Up	6.21325	0	0	Up	2.58969	2.13e-45	4e-44	Up	4.46236
CIL0149S0012	KIN	Kinase(1);	MKK9	PREDICTED: mitogen-activated protein kinase kinase 9-like [Juglans regia]	4.42	3.85	15.58	0.39	0.79	1.81	3.88	0.35	3.65862	1.27e-19	5.62e-19	Up	3.45943	7.6e-17	3.15e-16	Up	5.4762	7.39e-79	7.77e-78	Up	0.156119	1	1	Normal	1.1745	0.115499	0.166161	Normal	2.37056	2.66e-07	5.68e-07	Up	3.47063	2.71e-15	1.49e-14	Up	3.5025	8.84e-13	4.18e-12	Up	2.28493	2.9e-07	1.11e-06	Up	3.10563
CIL0168S0002	KIN	Kinase(6);TM(3);	WAK2	PREDICTED: wall-associated receptor kinase 2-like [Juglans regia]	0.7	1.26	0.45	0.93	0.76	0.95	0.79	0.28	1.32193	0.00384377	0.0066898	Up	2.16993	8.91e-09	2.55e-08	Up	0.684498	0.24341	0.302541	Normal	1.7318	5.33e-05	0.000253839	Up	1.44057	0.00312177	0.00572078	Up	1.7625	5e-07	1.05e-06	Up	1.49643	0.00110289	0.00239472	Up	-0.409876	0.358842	0.475024	Normal	0.729352	0.0347434	0.0644438	Normal	-1.078
CIL0202S0003	KIN	Kinase(3);TM(5);	CTR1	PB1 domain-containing protein/Pkinase_Tyr domain-containing protein [Cephalotus follicularis]	29.26	30.94	32.08	10.43	19.98	21.91	15.98	12.32	1.24793	1.08e-139	2.61e-138	Up	1.32847	8.75e-164	2.59e-162	Up	1.38067	5.04e-173	1.09e-171	Up	-0.240263	0.000547792	0.00208466	Normal	0.697554	2.97e-33	2.17e-32	Normal	0.830587	1.63e-68	1.3e-67	Normal	0.375265	2.13e-09	8.15e-09	Normal	1.48819	8.15e-124	2.82e-122	Up	0.630917	2.51e-32	3.34e-31	Normal	0.550085
CIL0233S0007	KIN	Kinase(1);TM(1);	CIPK11	PREDICTED: CBL-interacting serine/threonine-protein kinase 11-like [Juglans regia]	133.07	139.48	96.7	38.34	182.97	267.24	211.77	21.19	2.65073	0	0	Up	2.7186	0	0	Up	2.19013	0	0	Up	0.855467	5.93e-38	2.91e-36	Normal	3.11015	0	0	Up	3.65668	0	0	Up	3.32104	0	0	Up	1.79526	1.02e-305	1.06e-303	Up	-0.391549	7.81e-27	8.72e-26	Normal	-1.46655
CIL0385S0004	KIN	Kinase(1);TM(1);	CES101	PREDICTED: G-type lectin S-receptor-like serine/threonine-protein kinase CES101 isoform X2 [Juglans regia]	3.87	4.63	6.32	0.83	0.96	1.77	3.75	1.85	1.06481	6.99e-08	1.81e-07	Up	1.32349	2.41e-12	8.3e-12	Up	1.7724	1.23e-23	5.02e-23	Up	-1.15634	0.00043662	0.00170353	Down	-0.946419	0.00301108	0.00552429	Normal	-0.0637759	0.832056	0.902028	Normal	1.01937	2.62e-06	7.74e-06	Up	2.22115	4.73e-14	2.39e-13	Up	2.26991	5.32e-17	3.85e-16	Up	1.83618
CIL0401S0002	KIN	Kinase(1);TM(1);	IBS1	PREDICTED: probable serine/threonine-protein kinase At1g54610 isoform X1 [Juglans regia]	43.85	42.27	22.96	22.99	27.04	26.97	42.71	18.94	1.21114	3.5e-124	7.34e-123	Up	1.1582	1.01e-111	1.95e-110	Up	0.277686	1.03e-05	2.03e-05	Normal	0.27957	1.42e-05	7.55e-05	Normal	0.513659	8.38e-17	3.62e-16	Normal	0.509919	2.42e-23	9.09e-23	Normal	1.17314	1.16e-102	4.28e-101	Up	0.93157	6.11e-57	9.61e-56	Normal	0.644539	3.43e-29	4.12e-28	Normal	-0.232233
CIL0411S0002	KIN	Kinase(7);TM(3);	CRK10	PREDICTED: cysteine-rich receptor-like protein kinase 10 [Juglans regia]	0.83	0.62	3.69	0.03	0.6	10.42	0.31	0.12	2.79008	1.9e-07	4.8e-07	Up	2.36923	6.7e-05	0.000144161	Up	4.94251	2.44e-45	1.61e-44	Up	-2	0.289161	0.439847	Normal	2.32193	0.000181736	0.000378092	Up	6.44018	1.58e-185	3.27e-184	Up	1.36923	0.0964011	0.147117	Normal	4.79008	2.2e-07	7.3e-07	Up	0.0473057	1	1	Normal	-1.49766
CIL1263S0065	KIN	Kinase(1);	PIX7	PREDICTED: probable receptor-like protein kinase At5g15080 isoform X1 [Juglans regia]	21.67	25.38	21.94	6.65	5	8.48	4.64	7.38	1.55401	1.16e-16	4.6e-16	Up	1.782	1.3e-23	6.84e-23	Up	1.57187	1.62e-16	5.34e-16	Up	-0.150266	0.601486	0.765632	Normal	-0.561693	0.0807221	0.11953	Normal	0.200443	0.365198	0.440374	Normal	-0.669496	0.0385614	0.0642066	Normal	1.70427	3.24e-13	1.57e-12	Up	2.34369	2.93e-22	2.74e-21	Up	1.37143
CIL1264S0007	KIN	Kinase(7);TM(1);	PBL3	PREDICTED: probable serine/threonine-protein kinase NAK [Juglans regia]	1.98	2.66	9.93	0.52	2.07	3.49	1.45	0.79	1.32558	5.27e-05	0.000110518	Up	1.7515	4.14e-09	1.21e-08	Up	3.65187	4.01e-68	3.69e-67	Up	-0.603341	0.280462	0.431297	Normal	1.38971	4.94e-05	0.000108089	Up	2.1433	7.12e-19	2.36e-18	Up	0.876128	0.025045	0.0434334	Normal	1.92892	1.35e-05	3.83e-05	Up	0.361795	0.247153	0.361318	Normal	1.50857
CIL1277S0028	KIN	Kinase(2);TM(1);	PBL2	PREDICTED: protein kinase 2B, chloroplastic-like [Juglans regia]	2.52	1.4	1.41	2.8	0.82	1.5	0	0	11.2992	1.9e-09	5.4e-09	Up	10.4512	3.07e-05	6.81e-05	Up	10.4615	6.14e-05	0.000114579	Up	11.4512	1.9e-09	1.81e-08	Up	9.67948	0.00391328	0.00708914	Up	10.5507	3.03e-08	6.75e-08	Up	0	1	1	Normal	-0.152003	0.775719	0.882227	Normal	0.771731	0.383562	0.517054	Normal	-0.0892673
CIL1286S0015	KIN	Kinase(1);	At2g16250	PREDICTED: probable LRR receptor-like serine/threonine-protein kinase At2g16250 [Juglans regia]	17.78	18.52	16.88	9.26	14.12	18.51	9.3	5.92	1.58659	3.75e-16	1.46e-15	Up	1.64542	8.68e-18	3.74e-17	Up	1.51165	9.28e-14	2.75e-13	Up	0.645415	0.0119916	0.0316369	Normal	1.25407	1.21e-08	3.48e-08	Up	1.64464	5.51e-23	2.05e-22	Up	0.651634	0.0108707	0.0201929	Normal	0.941171	1.08e-05	3.09e-05	Normal	0.391344	0.0427822	0.0773497	Normal	-0.13299
CIL1294S0062	KIN	Kinase(1);TM(4);	ABC1K3	PREDICTED: uncharacterized aarF domain-containing protein kinase At1g79600, chloroplastic [Juglans regia]	61.3	47.94	47.66	18.25	36.46	33.35	46.63	22.12	1.47054	2.26e-80	3.12e-79	Up	1.11588	9.14e-42	7.38e-41	Up	1.10743	4.95e-39	2.89e-38	Up	-0.277455	0.0147164	0.0377899	Normal	0.720963	1.24e-14	4.88e-14	Normal	0.592335	4e-14	1.14e-13	Normal	1.07591	7.86e-34	8.56e-33	Up	1.74799	2.66e-71	5.18e-70	Up	0.394915	6.64e-06	2.2e-05	Normal	0.515092
CIL1295S0047	KIN	Kinase(2);TM(1);	ZED1	PREDICTED: non-functional pseudokinase ZED1-like [Juglans regia]	0.27	0.43	1.22	0.19	0.32	0.45	0.13	0.03	3.16993	0.0312734	0.0481656	Up	3.8413	0.00195752	0.00361366	Up	5.34577	3.03e-08	6.97e-08	Up	2.66297	0.125037	0.225725	Normal	3.41504	0.0156414	0.0261144	Up	3.90689	0.000521183	0.000897881	Up	2.11548	0.250037	0.336004	Normal	0.50696	0.726617	0.83755	Normal	0.426265	0.774482	0.893693	Normal	1.43888
CIL1321S0046	KIN	Kinase(4);TM(2);	FER	PREDICTED: receptor-like protein kinase FERONIA [Juglans regia]	5.07	8.1	7.73	3.03	7.11	11.97	1.47	1.73	1.55121	3.4e-30	2.05e-29	Up	2.22715	2.24e-77	3.06e-76	Up	2.1597	3.16e-68	2.91e-67	Up	0.808546	1e-06	6.48e-06	Normal	2.03908	2.72e-55	3.12e-54	Up	2.79058	2.32e-187	4.89e-186	Up	-0.234956	0.271238	0.361203	Normal	0.742668	2.38e-07	7.89e-07	Normal	0.188072	0.0804319	0.135468	Normal	-0.630883
CIL1329S0001	KIN	Kinase(3);TM(1);	PUB34	PREDICTED: U-box domain-containing protein 34-like [Juglans regia]	1.71	1.64	4.01	0.77	1.28	2.86	1.41	0.73	1.22803	0.00465245	0.00798629	Up	1.16773	0.00666709	0.0115397	Up	2.45763	3.34e-13	9.68e-13	Up	0.076962	1	1	Normal	0.810175	0.154271	0.214172	Normal	1.97005	7.34e-10	1.77e-09	Up	0.949727	0.0598436	0.0959229	Normal	1.15107	0.033719	0.0592725	Normal	0.357552	0.551934	0.686285	Normal	0.487587
CIL1372S0010	KIN	Kinase(4);TM(3);	LECRK92	PREDICTED: L-type lectin-domain containing receptor kinase IX.1-like [Juglans regia]	0.34	0.78	1.25	0.22	0.31	0.49	0.68	0.04	3.08746	0.00636217	0.0107715	Up	4.2854	3.03e-08	8.41e-08	Up	4.96578	3.78e-12	1.05e-11	Up	2.45943	0.0703672	0.141793	Normal	2.9542	0.0215151	0.0350936	Up	3.61471	1.96e-05	3.74e-05	Up	4.08746	1.93e-06	5.75e-06	Up	0.628031	0.58118	0.702634	Normal	1.33121	0.0523962	0.0930153	Normal	1.35107
CIL1372S0012	KIN	Kinase(4);TM(4);	LECRK92	PREDICTED: L-type lectin-domain containing receptor kinase IX.1-like [Juglans regia]	0.34	0.19	0.07	0	0.22	0.17	0	0.02	4.08746	0.000122627	0.000248046	Up	3.24793	0.00782344	0.0133663	Up	1.80735	0.625037	0.702058	Normal	-4.32193	1	1	Normal	3.45943	0.00782344	0.0135963	Up	3.08746	0.0215151	0.0317529	Up	-4.32193	1	1	Normal	8.40939	0.00195752	0.00425502	Up	-0.211504	1	1	Normal	-1.28011
CIL1374S0027	KIN	Kinase(1);TM(1);	MAPKKK18	PREDICTED: mitogen-activated protein kinase kinase kinase 2-like [Juglans regia]	2.91	2.71	2.59	1.15	0.21	0.19	3.15	1.07	1.44341	3.54e-07	8.75e-07	Up	1.34068	4.57e-06	1.08e-05	Up	1.27534	3.36e-05	6.4e-05	Up	0.104023	0.899232	1	Normal	-2.34915	0.00043649	0.000874986	Down	-2.49354	7.08e-07	1.47e-06	Down	1.55774	2.32e-07	7.58e-07	Up	1.33939	0.000110675	0.000284362	Up	3.68983	6.02e-12	3.29e-11	Up	3.76888
CIL1378S0029	KIN	Kinase(5);TM(1);	PBL15	PREDICTED: serine/threonine-protein kinase At5g01020 isoform X1 [Juglans regia]	2.36	2.58	1.78	0.49	2.05	1.81	1.02	0.51	2.21022	1.74e-12	5.74e-12	Up	2.3388	2.56e-14	9.62e-14	Up	1.80331	3.77e-07	8.14e-07	Up	-0.0577155	1	1	Normal	2.00705	5.62e-09	1.65e-08	Up	1.82742	3.76e-10	9.16e-10	Up	1	0.0242716	0.0421757	Normal	2.26793	1.5e-08	5.49e-08	Up	0.331747	0.208041	0.311384	Normal	-0.0241125
CIL1383S0021	KIN	Kinase(1);TM(1);	MAPKKK18	PREDICTED: mitogen-activated protein kinase kinase kinase 2-like [Juglans regia]	1.13	0.96	4.03	0.42	0.28	0.1	0.59	0.52	1.11974	0.00916558	0.0151526	Up	0.884523	0.0446429	0.0680066	Normal	2.9542	6.26e-24	2.57e-23	Up	-0.308122	0.72031	0.870236	Normal	-0.893085	0.248109	0.328462	Normal	-2.37851	0.000550905	0.000946939	Down	0.182203	0.864282	0.959971	Normal	1.42786	0.0114032	0.0219629	Up	1.77761	0.00817489	0.0173102	Up	5.33271
CIL1386S0001	KIN	Kinase(5);TM(3);	WAK2	PREDICTED: wall-associated receptor kinase 2-like [Juglans regia]	1.96	3.13	3.53	0.25	1.84	3.16	0.29	0.4	2.29278	1.57e-15	5.95e-15	Up	2.96809	1.22e-32	8.1e-32	Up	3.1416	8.05e-37	4.47e-36	Up	-0.678072	0.24341	0.38829	Normal	2.20163	6.72e-13	2.45e-12	Up	2.98185	1.05e-41	5.75e-41	Up	-0.463947	0.418137	0.527938	Normal	2.97085	1.53e-13	7.52e-13	Up	0.766457	0.000366574	0.000971893	Normal	0.159744
CIL1387S0019	KIN	Kinase(1);TM(5);	ABC1K3	PREDICTED: uncharacterized aarF domain-containing protein kinase At1g79600, chloroplastic [Fragaria vesca subsp. vesca] [Fragaria vesca]	7.93	10.05	10.76	3.56	5.19	5.42	4.1	3.9	1.02385	9.75e-17	3.87e-16	Up	1.36565	3.46e-32	2.27e-31	Up	1.46413	3.21e-36	1.76e-35	Up	-0.131597	0.471455	0.643532	Normal	0.41226	0.00575731	0.0102216	Normal	0.474819	4.93e-05	9.19e-05	Normal	0.0721498	0.685591	0.794835	Normal	1.15544	2.29e-14	1.17e-13	Up	0.953389	3.65e-13	2.16e-12	Normal	0.989313
CIL1396S0004	KIN	Kinase(6);	LRK10	PREDICTED: LEAF RUST 10 DISEASE-RESISTANCE LOCUS RECEPTOR-LIKE PROTEIN KINASE-like 2.3 isoform X2 [Juglans regia]	27.05	41.42	46.21	15.52	39	67.47	0.3	1.83	3.88571	6.2e-228	2.61e-226	Up	4.50041	0	0	Up	4.65829	0	0	Up	3.08421	3.64e-98	5.43e-96	Up	4.41356	0	0	Up	5.20433	0	0	Up	-2.60881	9.13e-09	3.33e-08	Down	0.8015	1.59e-18	9.8e-18	Normal	0.0868534	0.199444	0.299977	Normal	-0.546041
CIL1396S0032	KIN	Kinase(1);	At4g03230	PREDICTED: G-type lectin S-receptor-like serine/threonine-protein kinase At4g03230 [Juglans regia]	1.07	0.81	0	0.66	1.06	1.23	0.47	0.12	3.1565	0.0034275	0.00599525	Up	2.75489	0.0215151	0.0345241	Up	-6.90689	1	1	Normal	2.45943	0.0703672	0.141793	Normal	3.14296	0.00636217	0.0112278	Up	3.35755	0.000222778	0.000396053	Up	1.96963	0.21882	0.30374	Normal	0.697073	0.424115	0.546621	Normal	-0.38807	0.803698	0.921414	Normal	-10.2644
CIL1402S0029	KIN	Kinase(3);	PUB33	PREDICTED: U-box domain-containing protein 33-like isoform X2 [Juglans regia]	31.22	26.21	23.76	13.81	22.89	22.92	14.01	12.38	1.33446	1.62e-39	1.21e-38	Up	1.08211	2.37e-24	1.27e-23	Up	0.940524	5.36e-17	1.79e-16	Normal	0.157702	0.248839	0.392042	Normal	0.886706	2.2e-14	8.58e-14	Normal	0.888596	9.26e-21	3.25e-20	Normal	0.178446	0.195275	0.274839	Normal	1.17676	5.1e-23	3.71e-22	Up	0.1954	0.0806933	0.135848	Normal	0.0519278
CIL1406S0036	KIN	Kinase(1);TM(1);	MPK3	PREDICTED: mitogen-activated protein kinase 3-like [Juglans regia]	56.74	58.5	86.86	26.56	36.91	50.26	34.41	25.33	1.16352	2.96e-93	4.7e-92	Up	1.20759	1.43e-102	2.53e-101	Up	1.77784	5.02e-240	1.52e-238	Up	0.0684081	0.3715	0.537011	Normal	0.543165	1.63e-15	6.69e-15	Normal	0.988564	3.12e-81	2.89e-80	Normal	0.441981	3.73e-10	1.51e-09	Normal	1.09511	1.36e-57	2.17e-56	Up	0.664425	2.56e-26	2.79e-25	Normal	0.789281
CIL1411S0014	KIN	Kinase(1);TM(2);	MPK3	PREDICTED: mitogen-activated protein kinase 3-like [Juglans regia]	1.65	0.97	6.82	1.17	0.48	3.2	0.55	0.78	1.08092	0.00104117	0.00192866	Up	0.314511	0.532966	0.62327	Normal	3.12823	1.13e-44	7.36e-44	Up	0.584963	0.136668	0.242991	Normal	-0.70044	0.233219	0.31142	Normal	2.03653	8.25e-18	2.64e-17	Up	-0.504043	0.302553	0.397212	Normal	0.495957	0.188989	0.274307	Normal	1.01495	0.0654858	0.112827	Normal	1.0917
CIL1424S0013	KIN	Kinase(6);TM(1);	LRK10	PREDICTED: rust resistance kinase Lr10-like isoform X1 [Juglans regia]	2.06	2.23	5.38	0.95	1.12	2.17	0.42	0.44	2.22707	4.46e-16	1.73e-15	Up	2.34147	7.31e-19	3.27e-18	Up	3.61203	3.5e-66	3.14e-65	Up	1.11042	0.00215752	0.0070561	Up	1.34792	7.24e-05	0.000155917	Up	2.30212	8.74e-23	3.23e-22	Up	-0.0671142	1	1	Normal	1.11664	4.65e-05	0.000124582	Up	0.993545	0.00015831	0.000440587	Normal	1.30991
CIL1429S0039	KIN	Kinase(1);	WNK4	PREDICTED: probable serine/threonine-protein kinase WNK4 isoform X1 [Juglans regia]	56.31	29.7	75.65	7.88	15.53	29.16	15.27	6.83	3.04343	0	0	Up	2.12051	1.76e-137	4.29e-136	Up	3.46938	0	0	Up	0.20631	0.120082	0.22142	Normal	1.1851	6.87e-29	4.43e-28	Up	2.09403	1.86e-169	3.47e-168	Up	1.16074	8.76e-27	7.73e-26	Up	2.83712	2.35e-235	1.76e-233	Up	0.935405	4.99e-28	5.77e-27	Normal	1.37535
CIL1431S0023	KIN	Kinase(1);TM(1);	ILK1	PREDICTED: dual specificity protein kinase shkC-like isoform X4 [Juglans regia]	117.52	67.35	82.31	43.9	29.64	29.96	43.25	33.73	1.8008	0	0	Up	0.997646	6.21e-96	1.04e-94	Normal	1.28704	8.54e-170	1.8e-168	Up	0.380189	1.81e-11	2.13e-10	Normal	-0.186487	0.00306418	0.0056198	Normal	-0.170995	0.000886882	0.00150255	Normal	0.358668	5.41e-10	2.17e-09	Normal	1.42061	2.76e-200	1.69e-198	Up	1.18413	1.2e-92	5.21e-91	Up	1.45803
CIL1446S0050	KIN	Kinase(1);TM(1);	PHOT2	PREDICTED: phototropin-2-like isoform X1 [Juglans regia]	199.92	184.16	107.99	87.55	202.58	199.68	128.61	41.27	2.27626	0	0	Up	2.15779	0	0	Up	1.38773	1.26e-287	4.59e-286	Up	1.08501	3.87e-153	1.11e-150	Up	2.29533	0	0	Up	2.27452	0	0	Up	1.63984	0	0	Up	1.19124	1.42e-258	1.17e-256	Up	-0.137532	1.02e-05	3.31e-05	Normal	-0.886792
CIL1499S0043	KIN	Kinase(6);TM(2);	RIPK	PREDICTED: serine/threonine-protein kinase At5g01020-like [Juglans regia]	1.88	1.61	15.53	1.19	0.34	2.28	2.71	0.88	1.09516	0.000130039	0.000262784	Up	0.871485	0.0039558	0.00703971	Normal	4.14141	1.52e-149	2.88e-148	Up	0.435386	0.219439	0.357299	Normal	-1.37197	0.00786634	0.0136656	Down	1.37346	3.37e-09	7.89e-09	Up	1.62272	5.17e-09	1.92e-08	Up	0.659771	0.0563221	0.0944135	Normal	2.24345	7.77e-07	2.84e-06	Up	2.76795
CIL1502S0060	KIN	Kinase(5);TM(3);	CRK25	PREDICTED: cysteine-rich receptor-like protein kinase 10 isoform X1 [Juglans regia]	39.58	47.8	48.26	13.29	19.57	24.18	14.29	9.46	2.06486	2.77e-220	1.11e-218	Up	2.3371	0	7.93e-308	Up	2.35092	8.91e-302	3.47e-300	Up	0.490429	6.4e-08	4.97e-07	Normal	1.04873	1.36e-37	1.1e-36	Up	1.3539	1.21e-97	1.32e-96	Up	0.595094	4.51e-11	1.95e-10	Normal	1.57443	4.18e-103	1.16e-101	Up	1.28837	7.24e-90	3.01e-88	Up	0.997014
CIL1503S0013	KIN	Kinase(7);TM(3);	CCR4	PREDICTED: serine/threonine-protein kinase-like protein CCR4 [Juglans regia]	2.57	1.81	4.1	1.62	1.36	2.4	1.9	1.17	1.13526	5.59e-08	1.46e-07	Up	0.629481	0.00595431	0.010368	Normal	1.80912	2.71e-22	1.07e-21	Up	0.469485	0.072191	0.145004	Normal	0.217098	0.394605	0.493064	Normal	1.03653	1.54e-08	3.48e-08	Up	0.699491	0.00406327	0.00812925	Normal	0.665775	0.00433048	0.00891742	Normal	0.412383	0.15671	0.243153	Normal	0.77259
CIL1512S0004	KIN	Kinase(3);TM(3);	LECRK3	PREDICTED: G-type lectin S-receptor-like serine/threonine-protein kinase LECRK3 [Juglans regia]	1.77	1.57	5.23	0.71	2.11	2.76	0.8	0.7	1.33832	6.18e-05	0.000128826	Up	1.16534	0.00129029	0.00243827	Up	2.90138	2.37e-31	1.16e-30	Up	0.0204641	1	1	Normal	1.59182	1.66e-06	4.12e-06	Up	1.97924	1.69e-14	4.86e-14	Up	0.192645	0.775719	0.877953	Normal	1.31786	0.00189761	0.00413516	Up	-0.426478	0.204121	0.305864	Normal	0.922143
CIL1525S0040	KIN	Kinase(6);TM(1);	RLCK176	PREDICTED: protein kinase APK1A, chloroplastic-like [Juglans regia]	30.26	30.34	23.03	13.99	16.29	14.87	23.39	7.38	2.03572	2.27e-88	3.41e-87	Up	2.03953	3.73e-89	5.84e-88	Up	1.64182	2.42e-48	1.69e-47	Up	0.922703	2.56e-12	3.28e-11	Normal	1.14229	2.07e-19	9.9e-19	Up	1.01071	2.27e-21	8.11e-21	Up	1.6642	2.61e-46	3.87e-45	Up	1.11302	2.04e-25	1.61e-24	Up	0.897234	3.77e-18	2.9e-17	Normal	0.63111
CIL1546S0029	KIN	Kinase(4);TM(7);	HERK1	PREDICTED: receptor-like protein kinase HERK 1 [Juglans regia]	8.11	6.27	6.78	5.71	3.68	2.44	4.55	3.79	1.0975	7.23e-26	3.88e-25	Up	0.726268	7.57e-11	2.42e-10	Normal	0.839087	7.26e-14	2.16e-13	Normal	0.591293	1.02e-06	6.58e-06	Normal	-0.0424921	0.795276	0.891949	Normal	-0.635317	1.99e-07	4.26e-07	Normal	0.263669	0.044745	0.0732886	Normal	0.506211	7.98e-06	2.32e-05	Normal	0.76876	1.24e-08	5.3e-08	Normal	1.4744
CIL1619S0010	KIN	Kinase(5);TM(2);	LRK10L-1.1	PREDICTED: LEAF RUST 10 DISEASE-RESISTANCE LOCUS RECEPTOR-LIKE PROTEIN KINASE-like 1.1 isoform X2 [Juglans regia]	15.13	17.17	20.34	10.33	14.89	21.81	14.73	5.7	1.40838	1.56e-31	9.72e-31	Up	1.59086	1.81e-42	1.48e-41	Up	1.83529	1.46e-58	1.18e-57	Up	0.857806	1.3e-09	1.26e-08	Normal	1.38531	2.09e-27	1.29e-26	Up	1.93596	4.03e-91	4.14e-90	Up	1.36972	3.14e-26	2.72e-25	Up	0.550572	1.51e-05	4.28e-05	Normal	0.205546	0.0698392	0.119653	Normal	-0.10067
MSTRG.16539	KIN	Kinase(5);TM(6);	SD18	PREDICTED: G-type lectin S-receptor-like serine/threonine-protein kinase At4g27290 [Juglans regia]	1.11	1.21	2.28	0.44	0.58	0.82	1.04	0.52	1.09398	0.000605301	0.00114897	Up	1.21842	4.8e-05	0.00010479	Up	2.13245	2e-16	6.54e-16	Up	-0.241008	0.689294	0.842197	Normal	0.157541	0.703976	0.805003	Normal	0.657112	0.0254052	0.0372031	Normal	1	0.00366367	0.00738531	Normal	1.33498	0.00111018	0.00249886	Up	1.06088	0.00343053	0.00779115	Up	1.47534
MSTRG.17187	KIN	Kinase(6);TM(2);	WAK4	PREDICTED: wall-associated receptor kinase 2-like [Juglans regia]	3.19	5.86	12.54	0.09	2.33	21.01	0.1	0	11.6393	6.3e-29	3.68e-28	Up	12.5167	4.48e-53	4.42e-52	Up	13.6142	1.17e-105	1.58e-104	Up	6.49185	0.250037	0.392042	Normal	11.1861	9.5e-19	4.43e-18	Up	14.3588	1.01e-269	3.17e-268	Up	6.64386	0.250037	0.336004	Normal	5.14749	3.1e-19	1.97e-18	Up	1.33057	4.22e-09	1.88e-08	Up	-0.744539
MSTRG.18532	KIN	Kinase(5);TM(4);	PK1	Pkinase domain-containing protein/S_locus_glycop domain-containing protein/B_lectin domain-containing protein [Cephalotus follicularis]	7.2	6.83	8.31	2.58	2.55	5.02	5.57	1.41	2.3523	9.17e-55	8.97e-54	Up	2.27619	3.24e-50	3.05e-49	Up	2.55915	4.95e-67	4.49e-66	Up	0.871676	4.98e-05	0.000238734	Normal	0.854802	5.91e-05	0.000128593	Normal	1.83199	2.13e-36	1.05e-35	Up	1.98198	3.53e-30	3.48e-29	Up	1.48063	2.13e-20	1.41e-19	Up	1.42139	3.04e-18	2.35e-17	Up	0.727161
MSTRG.21889	KIN	Kinase(7);TM(2);	WAK5	PREDICTED: wall-associated receptor kinase 2-like, partial [Juglans regia]	6.41	9.65	10.22	1.65	4.66	11.63	11.94	2.22	1.52976	6.99e-18	2.91e-17	Up	2.11997	5.26e-41	4.18e-40	Up	2.20276	1.42e-43	8.99e-43	Up	-0.428094	0.146	0.256932	Normal	1.06977	1.59e-07	4.24e-07	Up	2.38922	1.3e-73	1.11e-72	Up	2.42717	6.13e-53	1.05e-51	Up	1.95786	6.77e-17	3.91e-16	Up	1.0502	1.02e-10	5.13e-10	Up	-0.186456
MSTRG.22870	KIN	Kinase(4);TM(1);	B120	PREDICTED: cysteine-rich receptor-like protein kinase 10 [Juglans regia]	1.17	1.47	1.81	0.44	1.04	0.73	0.08	0.57	1.03747	0.00683275	0.0115194	Up	1.36678	8.47e-05	0.000180476	Up	1.66696	5e-07	1.07e-06	Up	-0.373458	0.522805	0.687935	Normal	0.86755	0.0333928	0.0527746	Normal	0.356935	0.396929	0.473732	Normal	-2.83289	0.00152433	0.00325228	Down	1.41093	0.00369432	0.0077061	Up	0.499233	0.182552	0.277514	Normal	1.31002
MSTRG.3449	KIN	Kinase(6);TM(6);	LECRK71	PREDICTED: L-type lectin-domain containing receptor kinase VII.1 [Juglans regia]	5.23	5	6.06	2.39	2.9	2.92	3.44	2.5	1.06488	3.58e-14	1.28e-13	Up	1	1.84e-12	6.4e-12	Normal	1.27739	2.69e-20	9.97e-20	Up	-0.0649175	0.769152	0.913366	Normal	0.214125	0.234986	0.31364	Normal	0.22404	0.130745	0.172105	Normal	0.46048	0.0070076	0.0134926	Normal	1.1298	3.24e-11	1.41e-10	Up	0.785875	2.06e-06	7.2e-06	Normal	1.05335
MSTRG.5295	KIN	Kinase(6);TM(2);	RKS1	PREDICTED: G-type lectin S-receptor-like serine/threonine-protein kinase At1g11410 isoform X1 [Juglans regia]	5	3.59	4.65	3.72	3.45	6.98	1.81	0.74	2.75633	3.15e-53	3e-52	Up	2.27839	3.57e-31	2.29e-30	Up	2.65163	1.55e-45	1.03e-44	Up	2.32971	4.69e-30	1.77e-28	Up	2.221	1.93e-26	1.16e-25	Up	3.23763	3.53e-110	4.32e-109	Up	1.29039	5.53e-07	1.74e-06	Up	0.426625	0.00519913	0.0105951	Normal	0.0573875	0.738173	0.86076	Normal	-0.585996
MSTRG.6330	KIN	Kinase(3);TM(2);	At3g47570	PREDICTED: probable LRR receptor-like serine/threonine-protein kinase At3g47570 [Juglans regia]	12.23	6.14	45.74	0.08	0.16	1.34	0.24	0.1	6.93428	1.97e-66	2.27e-65	Up	5.94017	5.25e-34	3.59e-33	Up	8.83731	5.06e-228	1.45e-226	Up	-0.321928	1	1	Normal	0.678072	1	1	Normal	3.74416	5.55e-09	1.29e-08	Up	1.26303	0.687547	0.794835	Normal	7.25621	1.98e-47	2.62e-46	Up	5.26209	1.21e-22	1.15e-21	Up	5.09315
MSTRG.6458	KIN	Kinase(3);	WAK3	PREDICTED: wall-associated receptor kinase 5-like [Juglans regia]	1.3	1.28	1.23	0.16	1.19	1.83	1.44	0.14	3.21501	2.53e-10	7.51e-10	Up	3.19265	4.66e-10	1.43e-09	Up	3.13516	8.98e-10	2.24e-09	Up	0.192645	1	1	Normal	3.08746	5.81e-09	1.71e-08	Up	3.70834	3.27e-20	1.13e-19	Up	3.36257	1.37e-10	5.75e-10	Up	3.02237	1.41e-06	4.39e-06	Up	0.105182	0.90232	1	Normal	-0.573185
MSTRG.6527	KIN	Kinase(2);TM(1);	RKS1	PREDICTED: receptor-like serine/threonine-protein kinase SD1-7 [Juglans regia]	1.57	0.28	0.15	0.16	0.67	0.77	0.69	0.38	2.04669	0.0127622	0.0207291	Up	-0.440573	1	1	Normal	-1.34104	0.687547	0.76226	Normal	-1.24793	0.687547	0.840518	Normal	0.818162	0.507911	0.610152	Normal	1.01886	0.301941	0.369699	Normal	0.860597	0.507911	0.617498	Normal	3.29462	0.0117402	0.0225547	Up	-1.25873	0.687547	0.814345	Normal	-2.3599
MSTRG.7175	KIN	Kinase(1);	AtMg00810	PREDICTED: probable leucine-rich repeat receptor-like serine/threonine-protein kinase At3g14840 isoform X2 [Juglans regia]	6.57	7.71	8.79	3.57	8.33	11.2	4.55	3.14	1.06513	1.44e-10	4.34e-10	Up	1.29597	1.96e-16	8.01e-16	Up	1.4851	1.64e-21	6.28e-21	Up	0.18516	0.422164	0.592546	Normal	1.40755	5.76e-18	2.6e-17	Up	1.83466	1.91e-49	1.18e-48	Up	0.535102	0.00703247	0.0135386	Normal	0.879969	4.53e-06	1.35e-05	Normal	-0.111586	0.47978	0.623676	Normal	-0.349564
MSTRG.7226	KIN	Kinase(5);TM(2);	LRK10L-2.5	PREDICTED: LEAF RUST 10 DISEASE-RESISTANCE LOCUS RECEPTOR-LIKE PROTEIN KINASE-like 2.5 isoform X2 [Juglans regia]	3.74	5.13	3.97	1.01	5.19	7.63	7.12	0.99	1.91754	5.49e-17	2.2e-16	Up	2.37346	3.9e-32	2.56e-31	Up	2.00364	9.91e-20	3.61e-19	Up	0.0288549	1	1	Normal	2.39023	6.83e-33	4.94e-32	Up	2.94618	1.51e-83	1.43e-82	Up	2.84638	8.45e-48	1.3e-46	Up	1.88868	1.8e-11	7.94e-11	Up	-0.0167757	0.615503	0.750998	Normal	-0.942544
CIL0406S0003	L	LRR(1);	At5g66910	PREDICTED: probable disease resistance protein At5g66900 isoform X3 [Juglans regia]	0	0	0.99	0.8	1.19	0.8	2.62	0.18	-7.49185	0.0156414	0.0250731	Down	-7.49185	0.0156414	0.0256056	Down	2.45943	4.34e-06	8.77e-06	Up	2.152	0.00019426	0.000817095	Up	2.72489	5.81e-08	1.6e-07	Up	2.152	9.48e-06	1.84e-05	Up	3.8635	3.18e-21	2.3e-20	Up	-9.64386	1.93e-06	5.9e-06	Down	-10.2167	1.9e-09	8.71e-09	Down	0.307429
MSTRG.20479	L	LRR(2);	--	PREDICTED: TMV resistance protein N-like isoform X2 [Juglans regia]	0	0	0	0	0	0	0	2.39	-11.2228	1.05e-08	2.86e-08	Down	-11.2228	1.05e-08	3e-08	Down	-11.2228	3.76e-08	8.6e-08	Down	-11.2228	7.09e-08	5.46e-07	Down	-11.2228	7.09e-08	1.94e-07	Down	-11.2228	2.38e-13	6.56e-13	Down	-11.2228	7.09e-08	2.42e-07	Down	0	1	1	Normal	0	1	1	Normal	0
CIL0003S0014	L	LRR(1);	--	PREDICTED: probable leucine-rich repeat receptor-like protein kinase At1g35710 [Ipomoea nil]	0	0	0	0.02	0.02	0.16	0	0.01	-3.32193	1	1	Normal	-3.32193	1	1	Normal	-3.32193	1	1	Normal	1	1	1	Normal	1	1	1	Normal	4	0.000980413	0.00165374	Up	-3.32193	1	1	Normal	-4.32193	1	1	Normal	-4.32193	1	1	Normal	-7.32193
CIL0053S0006	L	LRR(2);	--	PREDICTED: TMV resistance protein N-like [Juglans regia]	2.64	3.08	3.85	2.15	1.63	1.1	1.51	1.46	0.85457	0.121765	0.169292	Normal	1.07696	0.033719	0.0524031	Normal	1.39889	0.002916	0.00471599	Up	0.558368	0.458587	0.628822	Normal	0.158904	1	1	Normal	-0.408465	0.584949	0.661797	Normal	0.0485802	1	1	Normal	0.296201	0.711273	0.8247	Normal	0.918058	0.136329	0.214805	Normal	1.80735
CIL0359S0006	L	LRR(1);	--	PREDICTED: probable leucine-rich repeat receptor-like protein kinase At5g49770 [Juglans regia]	2.96	7.01	3.18	0.88	11.41	15.69	24.71	1.5	0.980635	0.00596511	0.0101283	Normal	2.22445	5.64e-17	2.35e-16	Up	1.08406	0.00207182	0.00340121	Up	-0.769387	0.164592	0.283653	Normal	2.92726	2.04e-33	1.49e-32	Up	3.38681	4.76e-72	3.97e-71	Up	4.04206	9.43e-95	3.15e-93	Up	1.75002	0.00022598	0.000559332	Up	-0.702812	0.000404493	0.00106693	Normal	-2.30275
CIL0661S0001	L	LRR(1);	At5g66910	PREDICTED: probable disease resistance protein At5g66900 isoform X3 [Juglans regia]	0.9	1.43	2.54	0.84	0.2	0.75	2.96	1.44	-0.678072	0.066734	0.0968274	Normal	-0.0100537	1	1	Normal	0.81876	0.002702	0.00438541	Normal	-0.777608	0.0425704	0.0936203	Normal	-2.848	4.76e-07	1.23e-06	Down	-0.941106	0.00204549	0.00335235	Normal	1.03953	8.11e-05	0.0002042	Up	0.0995357	1	1	Normal	2.83794	1.41e-06	5.03e-06	Up	1.75987
MSTRG.10592	L	LRR(1);	--	PREDICTED: TMV resistance protein N-like [Juglans regia]	1.59	0.16	1.71	2.2	1.3	1.6	1.93	1.41	0.173332	0.84512	0.92124	Normal	-3.13955	0.0074061	0.0127316	Down	0.278301	0.84512	0.916453	Normal	0.641808	0.345268	0.505905	Normal	-0.117184	1	1	Normal	0.182377	0.864282	0.933083	Normal	0.452906	0.557456	0.66783	Normal	-0.468477	0.523698	0.642597	Normal	-3.02237	0.0703672	0.120197	Normal	0.0959244
MSTRG.14185	L	LRR(1);	--	Disease resistance RPP13-like protein [Actinidia chinensis var. chinensis] [Actinidia chinensis]	18.9	18.22	21.61	15.57	22.91	24.26	0.06	29.45	-0.639881	4.63e-16	1.79e-15	Normal	-0.692745	1.17e-16	4.8e-16	Normal	-0.446569	3.11e-10	7.92e-10	Normal	-0.919499	1.09e-22	2.93e-21	Normal	-0.36229	7.41e-07	1.89e-06	Normal	-0.279688	2.99e-06	6e-06	Normal	-8.93909	5.72e-156	3.42e-154	Down	0.279617	0.0521397	0.0880533	Normal	-0.330454	0.00899858	0.0189362	Normal	-0.16688
MSTRG.14187	L	LRR(1);	--	Disease resistance RPP13-like protein [Actinidia chinensis var. chinensis] [Actinidia chinensis]	1.04	0.58	0.98	0.71	0.89	1.39	0	1.34	-0.365649	0.251571	0.322405	Normal	-1.20811	0.000832606	0.00161093	Down	-0.451379	0.168537	0.215318	Normal	-0.916342	0.0116433	0.0308744	Normal	-0.590356	0.0829267	0.122593	Normal	0.0528519	0.875316	0.943693	Normal	-10.388	1.49e-13	7.44e-13	Down	0.550693	0.220952	0.314438	Normal	-0.617752	0.233219	0.343133	Normal	-0.504231
MSTRG.15213	L	LRR(1);	--	receptor-like protein 12 [Quercus suber]	0.27	0.5	0	0.58	0.58	1.36	0	0.17	0.667425	1	1	Normal	1.55639	0.625037	0.713035	Normal	-7.40939	1	1	Normal	1.77052	0.375062	0.54034	Normal	1.77052	0.375062	0.472038	Normal	3	0.00419502	0.00668273	Up	-7.40939	1	1	Normal	-1.10309	0.625037	0.742702	Normal	-0.214125	1	1	Normal	-10.4094
MSTRG.15219	L	LRR(1);	--	PREDICTED: TMV resistance protein N-like [Juglans regia]	0.71	0	0	0.61	0.61	0.77	0	1.62	-1.1901	0.301941	0.38027	Normal	-10.6618	0.00195752	0.00361366	Down	-10.6618	0.0117402	0.0177347	Down	-1.40911	0.267003	0.413655	Normal	-1.40911	0.267003	0.348601	Normal	-1.07306	0.238097	0.300094	Normal	-10.6618	0.0215151	0.03769	Down	0.21901	1	1	Normal	-9.25267	0.500025	0.632431	Normal	-9.58871
MSTRG.18616	L	LRR(1);	--	PREDICTED: probable leucine-rich repeat receptor-like serine/threonine-protein kinase At3g14840 [Juglans regia]	2.37	2.17	1.74	1.65	1.02	1.07	3.48	1.69	0.487864	0.16637	0.22403	Normal	0.360672	0.32715	0.413292	Normal	0.0420641	1	1	Normal	-0.0345572	1	1	Normal	-0.728454	0.118017	0.169504	Normal	-0.659412	0.0571577	0.0800682	Normal	1.04206	0.00107897	0.00234633	Up	0.522421	0.200717	0.289635	Normal	1.08913	0.0214513	0.0418649	Up	0.701477
MSTRG.25079	L	LRR(1);	--	PREDICTED: TMV resistance protein N-like isoform X1 [Juglans regia]	0.47	0.47	0.84	0	1.46	0.37	0.19	0.16	1.55459	0.375062	0.460997	Normal	1.55459	0.375062	0.464887	Normal	2.39232	0.0703672	0.0958537	Normal	-7.32193	1	1	Normal	3.18982	0.00636217	0.0112278	Up	1.20945	0.687547	0.761197	Normal	0.247928	1	1	Normal	8.87652	0.250037	0.346157	Normal	-1.63524	0.146117	0.228567	Normal	1.18286
MSTRG.7906	L	LRR(1);	--	PREDICTED: disease resistance protein RGA2-like [Juglans regia]	0.93	0.71	0.77	0.74	1.75	2.03	0.43	1.38	-0.569366	0.302553	0.380934	Normal	-0.958777	0.0662835	0.0972739	Normal	-0.841738	0.164592	0.210543	Normal	-0.899071	0.11765	0.21808	Normal	0.342687	0.419396	0.521272	Normal	0.556811	0.0827031	0.112743	Normal	-1.68226	0.0167675	0.0300322	Down	0.329705	0.831904	0.933838	Normal	-1.30146	0.0295734	0.0558443	Normal	-1.39855
MSTRG.9875	L	LRR(1);	--	PREDICTED: probable disease resistance protein At4g27220 isoform X3 [Juglans regia]	0.86	0.82	0.8	2.56	1.34	1.59	1.2	0.6	0.519374	0.312909	0.392954	Normal	0.450661	0.382255	0.47282	Normal	0.415037	0.451881	0.529735	Normal	2.09311	4.62e-10	4.73e-09	Up	1.1592	0.00461741	0.00827975	Up	1.40599	1.24e-05	2.39e-05	Up	1	0.0242716	0.0421757	Normal	-1.57374	1.54e-05	4.34e-05	Down	-0.708537	0.111831	0.181958	Normal	-0.990955
CIL0155S0023	N	NBS(2);	At4g27190	PREDICTED: probable disease resistance protein At4g27220 isoform X3 [Juglans regia]	0	0	0	0	0	0	5.96	18.44	-14.1706	8.88e-102	1.55e-100	Down	-14.1706	4.74e-102	8.36e-101	Down	-14.1706	6.07e-96	7.49e-95	Down	-14.1706	1.85e-91	2.49e-89	Down	-14.1706	6.4e-91	1.2e-89	Down	-14.1706	1.87e-152	3.12e-151	Down	-1.62945	1.4e-25	1.18e-24	Down	0	1	1	Normal	0	1	1	Normal	0
CIL0203S0017	N	NBS(1);TM(5);	ABCG25	PREDICTED: ABC transporter G family member 25 [Juglans regia]	0	0.21	0.29	0.65	0.34	0.24	0.46	0.91	-9.82972	6.48e-13	2.19e-12	Down	-2.11548	1.15e-05	2.63e-05	Down	-1.64981	0.00023202	0.000414127	Down	-0.485427	0.213574	0.349539	Normal	-1.42033	0.00266805	0.00492435	Down	-1.92283	3.77e-07	7.98e-07	Down	-0.984233	0.0207403	0.0365237	Normal	-9.3443	4.82e-07	1.55e-06	Down	-0.695145	0.359514	0.491908	Normal	0.273018
CIL1549S0025	N	NBS(1);TM(1);	chtf18	PREDICTED: chromosome transmission fidelity protein 18 homolog [Juglans regia]	0.19	0.34	0.55	0.59	0.27	0.33	0.31	1.33	-2.80735	7.26e-13	2.45e-12	Down	-1.96782	2.98e-09	8.75e-09	Down	-1.27392	2.42e-05	4.65e-05	Down	-1.17264	0.000157299	0.000676138	Down	-2.30039	1.67e-09	5.06e-09	Down	-2.01089	4.89e-13	1.34e-12	Down	-2.10109	2.05e-08	7.27e-08	Down	-1.63472	0.00458378	0.0093938	Down	0.332575	0.701302	0.827465	Normal	0.736966
MSTRG.10025	N	NBS(4);TM(2);	UNI	PREDICTED: probable disease resistance protein At4g27220 [Juglans regia]	1.89	2.5	2.81	5.69	5.86	9.12	19.5	18.88	-3.3204	0	0	Down	-2.91686	4.51e-298	2.62e-296	Down	-2.74822	2.52e-272	8.74e-271	Down	-1.73036	2.08e-126	4.54e-124	Down	-1.68789	6.35e-106	1.41e-104	Down	-1.04975	6.6e-53	4.3e-52	Down	0.0466154	0.253118	0.33979	Normal	-1.59004	1.01e-60	1.68e-59	Down	-1.22897	2.71e-44	4.99e-43	Down	-1.69846
MSTRG.10384	N	NBS(2);TM(1);	At5g66900	PREDICTED: probable disease resistance protein At5g66900 isoform X3 [Juglans regia]	0.61	1.03	1.08	0.45	1.17	1.48	0.56	1.65	-1.43558	6.72e-05	0.000139455	Down	-0.679822	0.033414	0.0519706	Normal	-0.611435	0.06517	0.0893414	Normal	-1.87447	7.83e-06	4.35e-05	Down	-0.495957	0.141988	0.198618	Normal	-0.156869	0.57924	0.656723	Normal	-1.55897	7.65e-05	0.000193284	Down	0.438884	0.57186	0.692913	Normal	-0.183864	0.791658	0.909876	Normal	-0.454566
MSTRG.4703	N	NBS(4);	RGA3	nucleotide-binding site leucine-rich repeat protein, partial [Rhododendron formosanum]	1.7	3.65	1	11.12	3.49	2.71	7.31	11.63	-2.77424	2.77e-26	1.51e-25	Down	-1.67188	5.52e-15	2.13e-14	Down	-3.53978	1.25e-30	6.04e-30	Down	-0.0646943	0.748812	0.895106	Normal	-1.73655	9.43e-14	3.57e-13	Down	-2.10149	6.29e-28	2.62e-27	Down	-0.669908	0.000584366	0.00131732	Normal	-2.70955	6.37e-20	4.14e-19	Down	0.0646694	0.910122	1	Normal	-1.43829
MSTRG.4854	N	NBS(3);TM(2);	RFL1	PREDICTED: probable disease resistance protein At4g27220 [Juglans regia]	0	0	0	0	0	0	4.5	3.59	-11.8098	2.32e-34	1.55e-33	Down	-11.8098	2.32e-34	1.6e-33	Down	-11.8098	5.95e-32	2.96e-31	Down	-11.8098	6.66e-30	2.51e-28	Down	-11.8098	6.66e-30	4.44e-29	Down	-11.8098	7.79e-51	4.92e-50	Down	0.325941	0.0985755	0.150064	Normal	0	1	1	Normal	0	1	1	Normal	0
MSTRG.6368	N	NBS(3);TM(1);	RPPL1	LRR and NB-ARC domains-containing disease resistance protein [Theobroma cacao]	1.41	1.05	1.4	1.24	1.13	1.43	1.98	5.02	-1.83199	3.51e-14	1.26e-13	Down	-2.2573	4.22e-18	1.84e-17	Down	-1.84226	1.99e-13	5.82e-13	Down	-2.01735	1.39e-14	2.21e-13	Down	-2.15136	2.09e-15	8.54e-15	Down	-1.81167	4.29e-20	1.48e-19	Down	-1.34219	2.44e-08	8.62e-08	Down	0.185355	0.689294	0.803465	Normal	-0.105933	0.88313	0.993811	Normal	-0.0305883
CIL0437S0001	N	NBS(1);TM(3);	ABCG7	PREDICTED: ABC transporter G family member 7 [Juglans regia]	62.47	49.24	42.85	37.8	75	75.47	43.6	36.98	0.756418	1.35e-46	1.15e-45	Normal	0.413086	2.04e-13	7.39e-13	Normal	0.21255	0.000391359	0.000684947	Normal	0.031641	0.63054	0.788681	Normal	1.02015	2.25e-84	3.9e-83	Up	1.02916	6.86e-119	8.92e-118	Up	0.237583	0.000132339	0.000324652	Normal	0.724777	7.36e-32	6.95e-31	Normal	-0.60706	1.44e-27	1.65e-26	Normal	-0.816608
CIL1259S0044	N	NBS(1);TM(3);	ABCE2	PREDICTED: ABC transporter E family member 2 [Ricinus communis]	53.34	55.43	66.45	25.51	31.82	40.61	29.19	32.85	0.699324	4.06e-35	2.76e-34	Normal	0.754774	1.22e-41	9.84e-41	Normal	1.01638	2.55e-78	2.66e-77	Up	-0.36483	4.19e-07	2.88e-06	Normal	-0.0459595	0.510647	0.613193	Normal	0.305942	7.96e-09	1.83e-08	Normal	-0.170419	0.0169648	0.0303408	Normal	1.06415	1.22e-50	1.71e-49	Up	0.800733	8.12e-33	1.1e-31	Normal	0.710434
CIL1326S0015	N	NBS(1);	--	PREDICTED: uncharacterized protein LOC109019255 [Juglans regia]	2.49	4.38	4.67	3.94	5.23	4.93	1.99	1.78	0.484269	0.182961	0.244134	Normal	1.29905	6.95e-06	1.62e-05	Up	1.39155	1.47e-06	3.05e-06	Up	1.14632	0.000315728	0.00126901	Up	1.55493	5.26e-08	1.45e-07	Up	1.46971	8.93e-10	2.14e-09	Up	0.160891	0.712686	0.819706	Normal	-0.66205	0.0479841	0.0816121	Normal	-0.25588	0.372653	0.50748	Normal	-0.0781651
MSTRG.11191	N	NBS(3);TM(2);	At4g27190	probable disease resistance protein At4g27220 [Quercus lobata]	1.67	1.4	2.14	1.32	3.49	5.36	2.35	0.86	0.95744	1.57e-07	3.97e-07	Normal	0.703018	0.000258567	0.000526725	Normal	1.3152	2.07e-14	6.31e-14	Up	0.618129	0.0027073	0.00863896	Normal	2.02082	3.55e-39	2.96e-38	Up	2.63982	1.06e-115	1.35e-114	Up	1.45025	2.17e-16	1.26e-15	Up	0.33931	0.102492	0.161368	Normal	-1.3178	8.34e-17	5.99e-16	Down	-1.32462
MSTRG.16400	N	NBS(3);	RGA3	nucleotide-binding site leucine-rich repeat protein, partial [Rhododendron formosanum]	1.37	1.36	0.92	1.38	0.6	0.51	0	1.16	0.240051	0.823891	0.901347	Normal	0.229482	0.823891	0.901999	Normal	-0.334419	0.803698	0.876242	Normal	0.250543	1	1	Normal	-0.95109	0.424115	0.525978	Normal	-1.18556	0.143633	0.188066	Normal	-10.1799	0.0215151	0.03769	Down	-0.0104924	1	1	Normal	1.18057	0.343873	0.473666	Normal	0.851137
MSTRG.19274	N	NBS(6);TM(1);	ROQ1	PREDICTED: TMV resistance protein N-like isoform X2 [Juglans regia]	0	0.08	0.08	0.09	0.18	0.14	4.92	0.04	-5.32193	1	1	Normal	1	1	1	Normal	1	1	1	Normal	1.16993	1	1	Normal	2.16993	0.625037	0.727819	Normal	1.80735	0.625037	0.700041	Normal	6.94251	6.01e-20	4.12e-19	Up	-6.49185	1	1	Normal	-1.16993	1	1	Normal	-0.807355
MSTRG.21188	N	NBS(1);TM(1);	RPV1	PREDICTED: TMV resistance protein N-like [Juglans regia]	0	0	0	0	0	0	1.31	0	0	1	1	Normal	0	1	1	Normal	0	1	1	Normal	0	1	1	Normal	0	1	1	Normal	0	1	1	Normal	10.3554	0.00782344	0.0148746	Up	0	1	1	Normal	0	1	1	Normal	0
MSTRG.21817	N	NBS(4);TM(1);	ROQ1	PREDICTED: TMV resistance protein N-like isoform X2 [Juglans regia]	0.56	1.71	1.64	0.11	2.83	12.3	1.18	0.32	0.807355	0.38784	0.474512	Normal	2.41785	0.000313464	0.000632969	Up	2.35755	0.000916869	0.00155781	Up	-1.54057	0.453207	0.624707	Normal	3.14466	1.26e-07	3.39e-07	Up	5.26444	8.34e-63	6.25e-62	Up	1.88264	0.0309574	0.0527628	Normal	2.34792	0.125066	0.190183	Normal	-0.726806	0.135595	0.213866	Normal	-2.90689
MSTRG.22671	N	NBS(6);TM(1);	N	PREDICTED: TMV resistance protein N-like [Juglans regia]	0.77	1.41	2.12	1.01	0.77	1.43	0.6	0.28	1.45943	0.0434142	0.0654149	Normal	2.3322	1.46e-05	3.31e-05	Up	2.92057	2.43e-09	5.91e-09	Up	1.85086	0.00374236	0.0114579	Up	1.45943	0.0526069	0.0808225	Normal	2.35252	4.48e-07	9.45e-07	Up	1.09954	0.16727	0.240145	Normal	-0.391425	0.584949	0.706289	Normal	0.872765	0.0991828	0.163259	Normal	0.568049
MSTRG.22942	N	NBS(2);TM(1);	RPV1	PREDICTED: TMV resistance protein N-like [Juglans regia]	0.49	0.5	0.24	0.34	0.21	0.32	0	0.29	0.756729	0.359514	0.445329	Normal	0.785875	0.359514	0.448499	Normal	-0.273018	1	1	Normal	0.229482	1	1	Normal	-0.465664	0.774482	0.871735	Normal	0.142019	1	1	Normal	-8.17991	0.0156414	0.0281641	Down	0.527247	0.790601	0.896386	Normal	1.25154	0.38784	0.52086	Normal	-0.415037
MSTRG.26140	N	NBS(1);	RPPL1	LOW QUALITY PROTEIN: NB-ARC domain-containing protein/LRR_8 domain-containing protein, partial [Cephalotus follicularis]	0.32	1.26	1.35	2.65	0.9	1.12	1.53	0.42	-0.392317	1	1	Normal	1.58496	0.0636923	0.0938352	Normal	1.6845	0.0192663	0.0283851	Up	2.65753	8.55e-06	4.72e-05	Up	1.09954	0.267003	0.348601	Normal	1.41504	0.034792	0.0500677	Normal	1.86507	0.0192663	0.0341094	Up	-3.04985	6.66e-05	0.00017533	Down	0.485427	0.629207	0.758904	Normal	0.269461
MSTRG.4702	N	NBS(4);	At3g14460	LRR domains-containing disease resistance protein [Populus tomentosa]	1.09	0	1.06	1.72	0	0.52	0.41	2.35	-1.10833	0.0472333	0.0707848	Normal	-11.1984	4.24e-07	1.08e-06	Down	-1.1486	0.0654858	0.0896403	Normal	-0.450252	0.430054	0.600318	Normal	-11.1984	1.57e-06	3.9e-06	Down	-2.17608	7.13e-05	0.000131309	Down	-2.51896	0.00233202	0.0048486	Down	-0.65808	0.359514	0.475345	Normal	0	1	1	Normal	1.02748
MSTRG.9082	N	NBS(5);	RGA2	PREDICTED: disease resistance protein RGA2-like isoform X2 [Juglans regia]	1.34	1.85	4.56	2.91	4.25	4.21	1.72	1.43	-0.0937821	0.890027	0.963035	Normal	0.37151	0.367014	0.456977	Normal	1.67302	6.51e-08	1.47e-07	Up	1.025	0.00566502	0.0164737	Up	1.57145	2e-06	4.92e-06	Up	1.55781	7.38e-09	1.7e-08	Up	0.266393	0.678206	0.788098	Normal	-1.11879	0.00786634	0.0155099	Down	-1.19994	0.000782068	0.00198261	Down	0.115214
CIL0152S0008	N	NBS(1);TM(12);	PDR2	PREDICTED: pleiotropic drug resistance protein 2-like [Juglans regia]	0.42	1.6	9.32	0.29	0.63	8.57	1.46	0.2	1.07039	0.00522183	0.00892197	Up	3	2.56e-31	1.65e-30	Up	5.54226	8.78e-249	2.78e-247	Up	0.536053	0.193947	0.323385	Normal	1.65535	2.28e-06	5.58e-06	Up	5.42122	1.47903154406329e-312	5.49228430093939e-311		2.8679	2.85e-24	2.31e-23	Up	0.534336	0.272315	0.373143	Normal	1.34465	4.34e-08	1.77e-07	Up	0.121035
CIL0267S0005	N	NBS(5);TM(1);	RPP8L2	PREDICTED: putative disease resistance protein At1g50180 [Juglans regia]	1.2	1.02	1.24	1.64	0.99	1.37	0	0.44	1.44746	0.00110289	0.00203868	Up	1.21299	0.0138181	0.0228502	Up	1.49476	0.00110289	0.00185835	Up	1.89812	1.44e-05	7.62e-05	Up	1.16993	0.033719	0.0532477	Normal	1.6386	8.44e-06	1.65e-05	Up	-8.78136	0.00183717	0.00387376	Down	-0.450661	0.298309	0.404107	Normal	0.0430687	1	1	Normal	-0.143836
CIL0596S0001	N	NBS(1);TM(2);	ABCB25	PREDICTED: ABC transporter B family member 25, mitochondrial-like [Juglans regia]	5.63	6.36	8.71	5.71	4.01	3.7	4.23	2.5	1.17121	2.7e-06	6.27e-06	Up	1.3471	2.71e-08	7.56e-08	Up	1.80074	1.26e-15	4.01e-15	Up	1.19156	6.3e-06	3.56e-05	Up	0.681674	0.0214365	0.0350936	Normal	0.565597	0.0238084	0.0349565	Normal	0.75873	0.00992228	0.0185608	Normal	-0.0203558	1	1	Normal	0.665425	0.0122369	0.0251528	Normal	1.23515
MSTRG.25082	N	NBS(5);TM(1);	ROQ1	PREDICTED: TMV resistance protein N-like isoform X3 [Juglans regia]	0.48	2.18	0.97	0.98	0.37	1.76	0	0.03	4	0.00097925	0.00181929	Up	6.18322	9.53e-10	2.87e-09	Up	5.01495	9.64e-07	2.03e-06	Up	5.02975	9.64e-07	6.23e-06	Up	3.62449	0.00782344	0.0135963	Up	5.87447	1.89e-15	5.63e-15	Up	-4.90689	1	1	Normal	-1.02975	0.107971	0.169052	Normal	2.55873	0.00525564	0.0115332	Up	-0.859519
MSTRG.26139	N	NBS(2);	RPPL1	LOW QUALITY PROTEIN: NB-ARC domain-containing protein/LRR_8 domain-containing protein, partial [Cephalotus follicularis]	0.99	0.21	0	0.73	0.28	0.8	0	0	9.95128	0.00097925	0.00181929	Up	7.71425	0.500025	0.589148	Normal	0	1	1	Normal	9.51175	0.00782344	0.0217519	Up	8.12928	0.250037	0.328462	Normal	9.64386	0.000245094	0.000433849	Up	0	1	1	Normal	0.439532	0.607376	0.729187	Normal	-0.415037	1	1	Normal	-9.64386
CIL0392S0009	NL	LRR(7);NBS(5);TM(1);	N	PREDICTED: TMV resistance protein N-like isoform X1 [Juglans regia]	0.13	0.26	0.3	0.19	0.21	0.51	2.28	2.79	-4.42368	3.15e-38	2.28e-37	Down	-3.42368	1.99e-32	1.32e-31	Down	-3.21723	2.34e-28	1.07e-27	Down	-3.87619	1.09e-31	4.43e-30	Down	-3.7318	2.95e-30	1.98e-29	Down	-2.4517	1.24e-33	5.83e-33	Down	-0.291231	0.10873	0.16417	Normal	-0.547488	0.607376	0.729187	Normal	0.308122	0.831904	0.947218	Normal	-0.765535
MSTRG.10388	NL	LRR(2);NBS(6);TM(3);	ROQ1	PREDICTED: TMV resistance protein N-like isoform X1 [Juglans regia]	2.69	4.32	4.92	8.29	5.12	6.38	3.2	14.08	-2.38797	3.84e-114	7.38e-113	Down	-1.70454	5.07e-75	6.76e-74	Down	-1.51692	6.99e-60	5.8e-59	Down	-0.764203	3.23e-20	7.54e-19	Normal	-1.45943	1.19e-53	1.32e-52	Down	-1.14202	5.57e-58	3.91e-57	Down	-2.1375	8.22e-86	2.47e-84	Down	-1.62377	1.35e-33	1.33e-32	Down	-0.245112	0.0746237	0.126759	Normal	-0.374898
MSTRG.15204	NL	LRR(1);NBS(5);	At4g27190	PREDICTED: probable disease resistance protein At4g27220 isoform X1 [Juglans regia]	1.09	0.79	1.72	1.08	0.7	1.08	1.78	6.88	-2.65808	7.24e-55	7.09e-54	Down	-3.12248	9.19e-65	1.07e-63	Down	-2	9.18e-38	5.2e-37	Down	-2.67138	1.82e-49	1.24e-47	Down	-3.29698	1.16e-59	1.42e-58	Down	-2.67138	1.74e-80	1.6e-79	Down	-1.95053	3.39e-33	3.63e-32	Down	0.0132968	1	1	Normal	0.174498	0.703976	0.83006	Normal	0.671377
MSTRG.15222	NL	LRR(2);NBS(6);TM(1);	ROQ1	PREDICTED: TMV resistance protein N-like [Juglans regia]	0.22	0.64	0.6	0.95	0.4	0.96	0	1.55	-2.81669	2.32e-14	8.37e-14	Down	-1.27612	6.17e-06	1.45e-05	Down	-1.36923	3.79e-06	7.69e-06	Down	-0.706269	0.00924636	0.0251829	Normal	-1.9542	7.88e-09	2.3e-08	Down	-0.691162	0.00101072	0.00170317	Normal	-10.5981	2.43e-21	1.77e-20	Down	-2.11042	1.56e-05	4.39e-05	Down	0.678072	0.174645	0.267769	Normal	-0.678072
MSTRG.19273	NL	LRR(1);NBS(2);TM(3);	RPV1	PREDICTED: TMV resistance protein N-like [Juglans regia]	8.32	6.85	8.41	13.52	6.83	8.03	12	17.61	-1.08174	7.12e-32	4.49e-31	Down	-1.36222	3.01e-45	2.6e-44	Down	-1.06622	7.83e-29	3.64e-28	Down	-0.3813	7.38e-06	4.12e-05	Normal	-1.36644	5.48e-35	4.17e-34	Down	-1.13292	4.38e-39	2.29e-38	Down	-0.553361	0.000776572	0.00172482	Normal	-0.70044	5.1e-10	2.07e-09	Normal	0.00421841	0.394351	0.528154	Normal	0.0667058
MSTRG.22949	NL	LRR(3);NBS(6);TM(2);	RUN1	PREDICTED: TMV resistance protein N-like [Juglans regia]	6.36	7.79	12.62	15.01	22.24	26.89	21.12	22.48	-1.82154	1.36e-187	4.56e-186	Down	-1.52895	1.54e-158	4.37e-157	Down	-0.83293	1.49e-53	1.13e-52	Normal	-0.582718	6.65e-29	2.4e-27	Normal	-0.0154852	0.580141	0.686225	Normal	0.258428	9.71e-12	2.53e-11	Normal	-0.0900322	0.44364	0.555487	Normal	-1.23883	1.88e-58	3.05e-57	Down	-1.51346	8.4e-113	4.76e-111	Down	-1.09136
MSTRG.23989	NL	LRR(1);NBS(5);TM(1);	RPPL1	CC-NBS-LRR protein [Quercus suber]	6.18	5.61	7.86	11.51	5.48	5.34	0.69	13.68	-1.14639	8.44e-44	6.86e-43	Down	-1.286	1.13e-48	1.03e-47	Down	-0.799467	9.36e-21	3.51e-20	Normal	-0.24918	0.000503131	0.00193512	Normal	-1.31982	5.66e-47	5.58e-46	Down	-1.35716	5.45e-66	4.23e-65	Down	-4.30933	1.08e-179	7.6e-178	Down	-0.897209	1.85e-19	1.19e-18	Normal	0.0338249	0.609529	0.744595	Normal	0.55769
MSTRG.26957	NL	LRR(1);NBS(2);TM(1);	RUN1	PREDICTED: TMV resistance protein N-like isoform X1 [Juglans regia]	0.17	0.77	0.65	0.2	0.2	1.07	0.21	1.78	-3.38827	1.31e-05	2.89e-05	Down	-1.20895	0.022776	0.0363994	Down	-1.45337	0.0115913	0.0175609	Down	-3.15381	3.91e-05	0.000191194	Down	-3.15381	6.7e-05	0.000144883	Down	-0.734266	0.0726106	0.0996989	Normal	-3.08342	6.7e-05	0.000170382	Down	-0.234465	1	1	Normal	1.94486	0.109463	0.17858	Normal	-0.719099
MSTRG.7589	NL	LRR(3);TM(2);	WRKY19	PREDICTED: TMV resistance protein N-like isoform X1 [Juglans regia]	0.35	0.66	0.59	0.67	1.45	1.64	2.24	1.19	-1.76553	8.93e-06	1.99e-05	Down	-0.850424	0.0126033	0.0209469	Normal	-1.01217	0.00510798	0.00804957	Down	-0.828729	0.0249375	0.0591718	Normal	0.285091	0.352508	0.446716	Normal	0.462734	0.0424218	0.0603367	Normal	0.912537	0.000507875	0.0011571	Normal	-0.936806	0.110468	0.172169	Normal	-1.13551	0.00311407	0.00713165	Down	-1.47491
MSTRG.8881	NL	LRR(5);NBS(5);TM(3);	RUN1	PREDICTED: TMV resistance protein N-like [Juglans regia]	0	0	0	0	0.03	0.08	1.54	0.36	-8.49185	1.57e-06	3.71e-06	Down	-8.49185	1.57e-06	3.85e-06	Down	-8.49185	3.01e-06	6.15e-06	Down	-8.49185	5.78e-06	3.29e-05	Down	-3.58496	0.000157883	0.000330143	Down	-2.16993	0.000316266	0.000555413	Down	2.09686	1.06e-10	4.46e-10	Up	0	1	1	Normal	-4.90689	1	1	Normal	-6.32193
MSTRG.974	NL	LRR(1);NBS(5);TM(2);	RUN1	PREDICTED: TMV resistance protein N-like isoform X3 [Juglans regia]	0.48	1.12	3.32	0.87	1.35	3.03	0.02	1.23	-1.35755	5.9e-07	1.44e-06	Down	-0.13516	0.578388	0.669376	Normal	1.43252	1.45e-18	5.11e-18	Up	-0.499571	0.0412337	0.0909987	Normal	0.134301	0.578388	0.684361	Normal	1.30066	2.1e-20	7.29e-20	Up	-5.94251	2.88e-21	2.09e-20	Down	-0.857981	0.0170658	0.0317267	Normal	-0.269461	0.27695	0.394671	Normal	0.131865
CIL1295S0051	NL	LRR(1);NBS(5);TM(3);	RPP13L4	PREDICTED: disease resistance RPP13-like protein 4 isoform X3 [Juglans regia]	1.53	2.04	4.91	1.62	2.12	3.64	2.06	2.41	-0.655501	8.85e-05	0.000181681	Normal	-0.240464	0.125701	0.174828	Normal	1.02669	1.3e-16	4.29e-16	Up	-0.573039	0.00111719	0.00391703	Normal	-0.184969	0.284577	0.369736	Normal	0.594905	1.07e-07	2.33e-07	Normal	-0.226389	0.195257	0.274829	Normal	-0.0824622	0.716742	0.829724	Normal	-0.0554951	0.801161	0.919871	Normal	0.431785
CIL1393S0040	NL	LRR(2);NBS(5);TM(2);	RGA2	PREDICTED: disease resistance protein RGA2-like [Juglans regia]	1.04	0.69	0.61	1.85	0.42	0.14	1.75	1.85	-0.830942	0.000288234	0.000564872	Normal	-1.42286	3.26e-08	9.03e-08	Down	-1.60064	4.54e-09	1.09e-08	Down	0	1	1	Normal	-2.13906	1.21e-11	4.14e-11	Down	-3.72403	3.89e-33	1.81e-32	Down	-0.0801703	0.786204	0.888447	Normal	-0.830942	0.0017671	0.0038695	Normal	0.716207	0.119381	0.192855	Normal	2.12338
MSTRG.10385	NL	LRR(1);NBS(3);TM(1);	At5g66900	PREDICTED: probable disease resistance protein At5g66900 [Juglans regia]	0.54	0.5	0.95	0.47	0.53	1.06	5.96	1.07	-0.986579	0.00747213	0.0125352	Normal	-1.09761	0.00253299	0.00462336	Down	-0.171611	0.694434	0.769305	Normal	-1.18688	0.00237118	0.00768334	Down	-1.01355	0.0107966	0.0184632	Down	-0.0135465	1	1	Normal	2.4777	8.28e-39	1.04e-37	Up	0.200299	0.736103	0.846424	Normal	-0.0840643	1	1	Normal	-0.158065
MSTRG.11001	NL	LRR(2);TM(1);	RUN1	PREDICTED: TMV resistance protein N-like [Juglans regia]	0.37	0.23	0.82	0.05	0.55	1.99	0	0.07	2.4021	0.0386306	0.0586461	Normal	1.71621	0.289161	0.369688	Normal	3.5502	1.11e-05	2.18e-05	Up	-0.485427	1	1	Normal	2.974	0.00183717	0.00345229	Up	4.82927	2.33e-20	8.09e-20	Up	-6.12928	0.500025	0.610043	Normal	2.88753	0.0391047	0.0676416	Normal	-1.2578	0.118607	0.191758	Normal	-1.27907
MSTRG.16306	NL	LRR(5);NBS(6);TM(5);	RUN1	PREDICTED: TMV resistance protein N-like [Juglans regia]	2.34	2.33	1.84	2.78	2.59	3.18	1	3.61	-0.62549	5.94e-06	1.34e-05	Normal	-0.631669	4.94e-06	1.17e-05	Normal	-0.972293	9.74e-11	2.54e-10	Normal	-0.376914	0.00696359	0.0197096	Normal	-0.479047	0.000691304	0.00135722	Normal	-0.182972	0.0968793	0.130868	Normal	-1.852	3.53e-23	2.74e-22	Down	-0.248576	0.151829	0.225956	Normal	-0.152622	0.411962	0.54883	Normal	-0.789321
MSTRG.21187	NL	LRR(2);NBS(5);TM(1);	ROQ1	PREDICTED: TMV resistance protein N-like isoform X5 [Juglans regia]	0.39	0.34	0.26	0.72	0.9	0.52	6.22	0.83	-1.08964	0.0472333	0.0707848	Normal	-1.28758	0.0289589	0.0456486	Down	-1.6746	0.0136065	0.0204057	Down	-0.205114	0.877743	1	Normal	0.116814	0.88313	0.976355	Normal	-0.6746	0.119381	0.15919	Normal	2.90573	2.09e-27	1.88e-26	Up	-0.884523	0.18948	0.274719	Normal	-1.40439	0.034792	0.0644839	Normal	-1
MSTRG.22941	NL	LRR(3);NBS(6);TM(3);	N	PREDICTED: TMV resistance protein N-like [Juglans regia]	10.03	8.33	15.22	6.81	3.71	7.83	0.35	7.96	0.333481	0.00031414	0.000613342	Normal	0.0655481	0.263493	0.339823	Normal	0.935128	1.2e-28	5.57e-28	Normal	-0.225114	0.0358426	0.0807346	Normal	-1.10135	2.54e-16	1.07e-15	Down	-0.0237561	1	1	Normal	-4.50734	6.09e-79	1.64e-77	Down	0.558595	6.73e-07	2.15e-06	Normal	1.1669	2.78e-17	2.05e-16	Up	0.958884
MSTRG.24745	NL	LRR(2);NBS(4);TM(2);	RGA3	disease resistance protein RGA2-like, partial [Quercus suber]	33.41	49.45	92.52	92.59	76.22	57.93	7.63	51.91	-0.635733	6.96e-153	1.85e-151	Normal	-0.070042	6.77e-120	1.41e-118	Normal	0.833753	2.77e-288	1.02e-286	Normal	0.834844	1.96e-268	1.2e-265	Normal	0.554157	6.5e-142	1.98e-140	Normal	0.158298	5.61e-206	1.3e-204	Normal	-2.76626	0.000220265	0.000526544	Down	-1.47058	9.01e-18	5.4e-17	Down	-0.624199	0.00534074	0.0117122	Normal	0.675455
MSTRG.4701	NL	LRR(1);NBS(5);TM(3);	RPPL1	disease resistance RPP13-like protein 1 [Pyrus ussuriensis x Pyrus communis]	3.38	3.45	1.26	1.6	1.72	1.11	0.49	2.16	0.645992	2.2e-06	5.14e-06	Normal	0.675565	5.36e-07	1.36e-06	Normal	-0.777608	2.09e-05	4.04e-05	Normal	-0.432959	0.014181	0.0365399	Normal	-0.328623	0.0588783	0.0898706	Normal	-0.960472	3.53e-10	8.61e-10	Normal	-2.14018	6.76e-18	4.23e-17	Down	1.07895	6.1e-10	2.47e-09	Up	1.00419	3.53e-09	1.58e-08	Up	0.182864
MSTRG.6369	NL	LRR(1);TM(1);	At3g14460	Gibberellin-regulated family protein [Hibiscus syriacus]	0.7	0.2	0.19	0.93	1.31	0.47	0.29	0.81	-0.210567	0.599235	0.686521	Normal	-2.01792	1.62e-05	3.67e-05	Down	-2.09192	1.79e-05	3.48e-05	Down	0.199309	0.607142	0.77105	Normal	0.693573	0.0170446	0.0283086	Normal	-0.785261	0.0156862	0.0234795	Normal	-1.48187	0.00158952	0.00338101	Down	-0.409876	0.321871	0.432055	Normal	-2.71149	4.43e-09	1.97e-08	Down	-1.30666
MSTRG.7293	NL	LRR(1);NBS(5);TM(2);	RPPL1	CC-NBS-LRR protein [Quercus suber]	1.79	1.03	1.43	2.33	1.02	1.61	2.49	2.74	-0.614216	0.00120177	0.00221543	Normal	-1.41153	5.87e-11	1.88e-10	Down	-0.938161	4.23e-06	8.57e-06	Normal	-0.233846	0.201894	0.333667	Normal	-1.42561	1.05e-09	3.21e-09	Down	-0.767115	1.98e-06	4.01e-06	Normal	-0.13803	0.486515	0.600963	Normal	-0.38037	0.106369	0.166791	Normal	0.0140752	1	1	Normal	-0.171046
MSTRG.7294	NL	LRR(1);NBS(5);TM(1);	RPPL1	CC-NBS-LRR protein [Quercus suber]	1.2	1.45	0.58	0.86	1.32	0.93	2.91	1.61	-0.424026	0.0804622	0.115288	Normal	-0.151008	0.558352	0.648392	Normal	-1.47294	1.32e-06	2.76e-06	Down	-0.904652	0.00122153	0.0042449	Normal	-0.286523	0.277689	0.361399	Normal	-0.791758	0.000226035	0.000401696	Normal	0.853958	2.52e-05	6.7e-05	Normal	0.480626	0.156524	0.232243	Normal	0.135515	0.70516	0.831233	Normal	-0.681178
MSTRG.9151	NL	LRR(2);NBS(5);	ROQ1	PREDICTED: TMV resistance protein N-like [Juglans regia]	0	0	0	0	0	0	1.23	0	0	1	1	Normal	0	1	1	Normal	0	1	1	Normal	0	1	1	Normal	0	1	1	Normal	0	1	1	Normal	10.2644	3.8e-09	1.43e-08	Up	0	1	1	Normal	0	1	1	Normal	0
MSTRG.9812	NL	LRR(1);NBS(4);TM(1);	At4g27190	PREDICTED: probable disease resistance protein At4g27220 [Juglans regia]	13.45	13.08	15.72	37.71	12.26	13.73	2.14	11.73	0.197403	6.9e-32	4.35e-31	Normal	0.15716	3.37e-26	1.9e-25	Normal	0.422398	9.01e-53	6.75e-52	Normal	1.68474	0	0	Up	0.063756	3.68e-28	2.32e-27	Normal	0.227129	3.26e-55	2.19e-54	Normal	-2.45452	1.3e-50	2.12e-49	Down	-1.48734	9.84e-129	3.55e-127	Down	0.0934036	0.418773	0.556577	Normal	0.19527
CIL1399S0010	NL	LRR(1);NBS(6);TM(2);	RPM1	PREDICTED: disease resistance protein RPM1-like isoform X1 [Juglans regia]	70.7	48.39	81.37	5.32	42.92	101.1	36.31	7.62	3.21385	0	0	Up	2.66685	0	0	Up	3.41663	0	0	Up	-0.518365	7.92e-07	5.18e-06	Normal	2.49379	0	0	Up	3.72985	0	0	Up	2.2525	3.63e-272	4.73e-270	Up	3.73221	0	0	Up	0.173059	0.000237572	0.000645244	Normal	-0.313214
MSTRG.1497	NL	LRR(1);NBS(3);TM(1);	RUN1	PREDICTED: TMV resistance protein N-like [Juglans regia]	0.46	0.5	2.66	0	0.3	0.54	0.08	0.04	3.52356	0.00782344	0.0130472	Up	3.64386	0.00391328	0.00696678	Up	6.05528	5.97e-14	1.78e-13	Up	-5.32193	1	1	Normal	2.90689	0.0625313	0.0944867	Normal	3.75489	0.000980413	0.00165374	Up	1	1	1	Normal	8.84549	0.0312734	0.0552297	Normal	0.736966	0.548941	0.68334	Normal	2.30039
MSTRG.24750	NL	LRR(1);NBS(3);TM(1);	RGA2	disease resistance protein RGA2-like [Quercus suber]	2.79	3.59	4.99	2.76	3.24	2.91	1.52	1.03	1.43762	4.24e-15	1.58e-14	Up	1.80134	3.05e-26	1.72e-25	Up	2.2764	1.28e-46	8.67e-46	Up	1.42202	1.38e-13	2.02e-12	Up	1.65335	2.04e-19	9.75e-19	Up	1.49837	7.72e-22	2.79e-21	Up	0.561427	0.017642	0.0314689	Normal	0.0155969	1	1	Normal	0.14799	0.370464	0.505271	Normal	0.778021
CIL0001S0028	RLK	Kinase(5);LRR(3);TM(4);	PXL1	PREDICTED: leucine-rich repeat receptor-like protein kinase PXL1 [Juglans regia]	0.02	0	0.02	0.09	0	0.01	0.12	0.33	-4.04439	2.78e-05	5.96e-05	Down	-8.36632	8.16e-07	2.04e-06	Down	-4.04439	4.98e-05	9.36e-05	Down	-1.87447	0.0107331	0.0287483	Down	-8.36632	1.57e-06	3.9e-06	Down	-5.04439	1.57e-08	3.55e-08	Down	-1.45943	0.0201593	0.0355744	Down	-2.16993	0.375062	0.491348	Normal	0	1	1	Normal	1
CIL0003S0001	RLK	Kinase(3);LRR(2);TM(4);	At5g10020	PREDICTED: probable inactive receptor kinase At5g10020 [Juglans regia]	3.98	7.21	7.02	7.7	1.84	1.18	4.33	8.67	-1.12326	4.56e-29	2.67e-28	Down	-0.266033	0.00199355	0.00367768	Normal	-0.304561	0.000636609	0.00109553	Normal	-0.171174	0.054519	0.115439	Normal	-2.23633	1.03e-65	1.4e-64	Down	-2.87725	8.05e-143	1.27e-141	Down	-1.00166	2.23e-21	1.62e-20	Down	-0.95209	6.05e-16	3.35e-15	Normal	1.97029	4.54e-41	7.7e-40	Up	2.57268
CIL0024S0022	RLK	Kinase(2);LRR(2);TM(2);	MIK1	PREDICTED: receptor-like protein kinase 5 [Juglans regia]	0.45	0.47	1.08	0.43	2.33	12.98	0.85	1.93	-2.1006	1.56e-11	4.92e-11	Down	-2.03787	2.23e-11	7.3e-11	Down	-0.83757	0.000898252	0.00152769	Normal	-2.16619	6.86e-11	7.66e-10	Down	0.271729	0.22198	0.297794	Normal	2.74962	6.54e-141	1.02e-139	Up	-1.18307	2.81e-05	7.44e-05	Down	0.0655883	1	1	Normal	-2.3096	1.74e-12	9.85e-12	Down	-3.58719
CIL0030S0014	RLK	Kinase(5);LRR(1);TM(1);	At1g68400	PREDICTED: probable leucine-rich repeat receptor-like protein kinase At1g68400 [Juglans regia]	1.75	1.28	2.39	7.06	0.36	0.3	2.18	12.48	-2.83419	1.36e-60	1.45e-59	Down	-3.2854	4.95e-70	6.21e-69	Down	-2.38454	1.45e-47	9.99e-47	Down	-0.821878	8.94e-11	9.86e-10	Normal	-5.11548	2.56e-82	4.3e-81	Down	-5.37851	1.66e-143	2.62e-142	Down	-2.51722	5.96e-46	8.79e-45	Down	-2.01231	2.88e-19	1.83e-18	Down	1.83007	0.000687676	0.00175655	Up	2.99398
CIL0125S0004	RLK	Kinase(4);LRR(3);TM(6);	At2g16250	PREDICTED: probable LRR receptor-like serine/threonine-protein kinase At2g16250 [Juglans regia]	2.58	2.58	5.01	3.71	2.87	3.31	3.25	5.52	-1.0973	2.22e-16	8.68e-16	Down	-1.0973	1.67e-16	6.85e-16	Down	-0.139858	0.230897	0.2879	Normal	-0.573249	8.26e-06	4.57e-05	Normal	-0.943618	8.19e-12	2.82e-11	Normal	-0.737837	2.1e-12	5.61e-12	Normal	-0.764229	1.84e-08	6.55e-08	Normal	-0.524048	0.00233074	0.00502045	Normal	-0.15368	0.423166	0.561712	Normal	0.597979
CIL0176S0010	RLK	Kinase(6);LRR(4);TM(5);	TDR	PREDICTED: leucine-rich repeat receptor-like protein kinase TDR isoform X3 [Juglans regia]	2.65	1.74	0.73	10.1	1.72	1.33	9.23	16.36	-2.62611	2.11e-137	4.99e-136	Down	-3.23301	1.14e-169	3.49e-168	Down	-4.48613	2.21e-203	5.57e-202	Down	-0.695817	1.23e-18	2.61e-17	Normal	-3.24969	8.55e-150	2.75e-148	Down	-3.62067	1.99e-272	6.33e-271	Down	-0.82577	1.16e-23	9.2e-23	Normal	-1.93029	3.43e-48	4.59e-47	Down	0.0166787	1	1	Normal	-0.865458
CIL0183S0010	RLK	Kinase(6);LRR(3);TM(5);	ERECTA	PREDICTED: LRR receptor-like serine/threonine-protein kinase ERECTA [Juglans regia]	3.2	3.51	3.91	10.06	2.81	3.37	7.12	14.79	-2.20848	6.26e-122	1.29e-120	Down	-2.07508	1.44e-113	2.81e-112	Down	-1.91938	1.37e-96	1.7e-95	Down	-0.555992	5.67e-14	8.53e-13	Normal	-2.39598	7.3e-119	1.83e-117	Down	-2.1338	3.54e-167	6.54e-166	Down	-1.05467	1.84e-37	2.2e-36	Down	-1.65249	3.16e-46	4.09e-45	Down	0.320901	0.0460539	0.0825883	Normal	0.21442
CIL0215S0014	RLK	Kinase(3);LRR(1);TM(4);	At5g48740	PREDICTED: probable LRR receptor-like serine/threonine-protein kinase At5g48740 [Juglans regia]	1.84	1.52	0.61	4.78	0.8	1.14	3.69	7.65	-2.05575	5.43e-43	4.34e-42	Down	-2.33139	3.77e-50	3.54e-49	Down	-3.64858	4.63e-72	4.49e-71	Down	-0.678449	4.19e-08	3.34e-07	Normal	-3.25739	1.5e-61	1.91e-60	Down	-2.74643	1.4e-86	1.37e-85	Down	-1.05184	5.44e-15	2.94e-14	Down	-1.3773	4.48e-13	2.15e-12	Down	0.925999	0.00353701	0.00801912	Normal	-0.902153
CIL0228S0004	RLK	Kinase(6);LRR(1);TM(3);	NIK2	PREDICTED: protein NSP-INTERACTING KINASE 2-like [Juglans regia]	1.21	1.35	0.47	2.36	1.14	0.9	3.42	4.57	-1.91719	3.46e-27	1.93e-26	Down	-1.75923	1.27e-24	6.85e-24	Down	-3.28146	3.89e-45	2.56e-44	Down	-0.953407	1.18e-09	1.15e-08	Normal	-2.00316	1.2e-25	6.98e-25	Down	-2.3442	5.54e-50	3.45e-49	Down	-0.418198	0.0044382	0.00883182	Normal	-0.96378	6.13e-05	0.000162092	Normal	0.243926	0.449065	0.590737	Normal	-0.937264
CIL0293S0019	RLK	Kinase(6);LRR(4);TM(5);	TDR	PREDICTED: leucine-rich repeat receptor-like protein kinase TDR [Juglans regia]	1.3	1.64	0.98	4.64	0.95	0.67	5.79	7.64	-2.55506	1.66e-79	2.25e-78	Down	-2.21988	2.37e-68	2.9e-67	Down	-2.96272	6.07e-87	6.9e-86	Down	-0.719448	2.78e-12	3.55e-11	Normal	-3.00757	9.06e-83	1.53e-81	Down	-3.51134	8.54e-159	1.48e-157	Down	-0.400009	4.78e-05	0.000123382	Normal	-1.83561	1.6e-26	1.31e-25	Down	0.787696	0.00153803	0.00372157	Normal	0.548621
CIL0364S0012	RLK	Kinase(5);LRR(1);TM(6);	TMK1	PREDICTED: receptor protein kinase TMK1 [Juglans regia]	11.74	9.66	6.08	30.1	7.25	1.84	19.4	27.97	-1.25245	5.05e-92	7.93e-91	Down	-1.53379	1.62e-119	3.37e-118	Down	-2.20174	6.2e-183	1.41e-181	Down	0.105883	0.0444873	0.0971801	Normal	-1.94783	1.43e-147	4.5e-146	Down	-3.9261	0	0	Down	-0.527824	5.37e-19	3.54e-18	Normal	-1.35833	4.32e-84	9.72e-83	Down	0.414042	6.4e-05	0.000188159	Normal	1.72437
CIL0392S0007	RLK	Kinase(6);LRR(3);TM(4);	RCH2	PREDICTED: receptor-like protein kinase 2 isoform X1 [Juglans regia]	0	0.15	0.1	0.26	0.67	0.16	0.3	0.51	-8.99435	8.11e-10	2.34e-09	Down	-1.76553	0.000416456	0.000831812	Down	-2.3505	0.00010027	0.000184463	Down	-0.971986	0.0584077	0.122293	Normal	0.393664	0.255219	0.334862	Normal	-1.67243	3.86e-05	7.24e-05	Down	-0.765535	0.141451	0.206241	Normal	-8.02237	0.000245094	0.000603601	Down	-2.1592	7.13e-05	0.000207964	Down	-0.678072
CIL0399S0004	RLK	Kinase(1);LRR(5);TM(5);	At1g35710	PREDICTED: MDIS1-interacting receptor like kinase 2-like [Juglans regia]	0	0	0	0	0	0	0	1.45	-10.5018	3.37e-13	1.15e-12	Down	-10.5018	1.75e-13	6.37e-13	Down	-10.5018	5.83e-12	1.6e-11	Down	-10.5018	2.07e-11	2.42e-10	Down	-10.5018	2.07e-11	6.97e-11	Down	-10.5018	3.94e-18	1.28e-17	Down	-10.5018	3.89e-11	1.68e-10	Down	0	1	1	Normal	0	1	1	Normal	0
CIL0465S0002	RLK	Kinase(5);LRR(1);TM(4);	PXC1	PREDICTED: LOW QUALITY PROTEIN: leucine-rich repeat receptor-like protein kinase PXC1 [Juglans regia]	9.25	8.83	2.8	20.28	12.19	7.97	17.85	27.49	-1.57138	1.25e-104	2.23e-103	Down	-1.63842	2.33e-111	4.48e-110	Down	-3.29541	3.41e-237	1.03e-235	Down	-0.438849	1.87e-12	2.43e-11	Normal	-1.17321	1.27e-60	1.59e-59	Down	-1.78626	1.49e-175	2.92e-174	Down	-0.622983	1.48e-21	1.08e-20	Normal	-1.13253	3.79e-38	4.16e-37	Down	-0.465213	3.99e-06	1.35e-05	Normal	-1.50915
CIL0609S0002	RLK	Kinase(4);LRR(2);TM(4);	At2g24230	PREDICTED: probable LRR receptor-like serine/threonine-protein kinase At2g24230 [Juglans regia]	0.72	0.58	0.85	3.88	1.09	1.33	2.64	4.95	-2.78136	1.92e-37	1.37e-36	Down	-3.0933	1.23e-41	9.9e-41	Down	-2.54189	3.17e-32	1.59e-31	Down	-0.351372	0.0194167	0.0478604	Normal	-2.1831	7.78e-26	4.57e-25	Down	-1.896	3.8e-35	1.83e-34	Down	-0.906891	6.59e-08	2.26e-07	Normal	-2.42999	6.52e-21	4.39e-20	Down	-0.910203	0.0206052	0.0403755	Normal	-0.645891
CIL1263S0052	RLK	Kinase(5);LRR(1);TM(3);	At1g27190	PREDICTED: inactive LRR receptor-like serine/threonine-protein kinase BIR2 [Juglans regia]	2.17	2.43	1.82	3.48	4.61	4.47	3.22	5.68	-1.3882	4.77e-20	2.13e-19	Down	-1.22493	4.99e-17	2.08e-16	Down	-1.64195	7.01e-24	2.88e-23	Down	-0.706804	6.11e-07	4.06e-06	Normal	-0.301124	0.0228686	0.0371022	Normal	-0.345616	0.000991549	0.0016718	Normal	-0.81883	2.88e-08	1.01e-07	Normal	-0.681392	0.000602277	0.00140822	Normal	-0.92381	1.63e-07	6.34e-07	Normal	-1.29634
CIL1271S0048	RLK	Kinase(6);LRR(3);TM(6);	ERL2	PREDICTED: LRR receptor-like serine/threonine-protein kinase ERL1 [Juglans regia]	1.46	1.93	1.88	9.98	0.52	0.71	4.46	14.1	-3.27165	3.7e-177	1.15e-175	Down	-2.86902	1.91e-157	5.4e-156	Down	-2.90689	8.3e-150	1.57e-148	Down	-0.498583	2.7e-11	3.12e-10	Normal	-4.76104	8.34e-205	3.9e-203	Down	-4.31173	0	0	Down	-1.66058	5.84e-70	1.37e-68	Down	-2.77307	8.17e-88	1.91e-86	Down	1.89202	1.68e-11	8.92e-11	Up	1.40484
CIL1277S0031	RLK	Kinase(3);LRR(1);TM(3);	At1g14390	PREDICTED: probable LRR receptor-like serine/threonine-protein kinase At1g14390 [Juglans regia]	16.25	14.64	10.22	43.03	15.83	13.97	57.51	70.58	-2.11882	0	0	Down	-2.26934	0	0	Down	-2.78786	0	0	Down	-0.713917	5.65e-66	5.5e-64	Normal	-2.1566	0	0	Down	-2.33693	0	0	Down	-0.295447	1.24e-13	6.24e-13	Normal	-1.4049	1.59e-116	5.08e-115	Down	-0.112746	0.168499	0.25927	Normal	-0.450937
CIL1286S0033	RLK	Kinase(2);LRR(2);TM(5);	At4g20940	PREDICTED: probable LRR receptor-like serine/threonine-protein kinase At4g20940 isoform X2 [Juglans regia]	1.19	0.48	0.29	14.5	0.47	0.46	3.67	13.32	-3.48456	5.59e-153	1.48e-151	Down	-4.79442	2.43e-191	8.71e-190	Down	-5.5214	2.43e-191	5.74e-190	Down	0.122459	0.0998279	0.190312	Normal	-4.82479	6.65e-168	2.47e-166	Down	-4.85582	7.99e-285	2.67e-283	Down	-1.85974	1.81e-66	4.02e-65	Down	-3.60702	4.1e-140	1.61e-138	Down	0.0303736	1	1	Normal	-0.665581
CIL1293S0054	RLK	Kinase(4);LRR(3);TM(7);	MIK1	PREDICTED: MDIS1-interacting receptor like kinase 1 [Juglans regia]	0.08	0.14	0.29	0.52	0.07	0.03	0.21	0.8	-3.32193	2.39e-10	7.12e-10	Down	-2.51457	2.44e-08	6.8e-08	Down	-1.46395	0.000326098	0.000573839	Down	-0.621488	0.0731912	0.146716	Normal	-3.51457	2.16e-09	6.51e-09	Down	-4.73697	5.94e-18	1.91e-17	Down	-1.92961	1.75e-05	4.74e-05	Down	-2.70044	4.98e-05	0.000133025	Down	1	0.343873	0.473666	Normal	3.27302
CIL1306S0009	RLK	Kinase(4);LRR(4);TM(4);	At2g24230	PREDICTED: probable LRR receptor-like serine/threonine-protein kinase At2g24230 [Juglans regia]	5.53	5.78	5.52	10.74	4.33	4.88	8.87	12.7	-1.19948	9.67e-33	6.22e-32	Down	-1.13569	3.97e-30	2.48e-29	Down	-1.20209	3.88e-31	1.9e-30	Down	-0.241835	0.00732656	0.0205884	Normal	-1.55239	6.23e-42	5.53e-41	Down	-1.37988	2.22e-56	1.52e-55	Down	-0.517822	7.34e-08	2.5e-07	Normal	-0.957643	1.44e-15	7.79e-15	Normal	0.416702	0.00599726	0.0130527	Normal	0.177787
CIL1312S0019	RLK	Kinase(4);LRR(1);TM(1);	At5g58300	PREDICTED: probable inactive receptor kinase At5g58300 [Juglans regia]	8.64	6.3	5.65	24.7	5.14	3.76	8.59	26.36	-1.60925	6.88e-82	9.66e-81	Down	-2.06493	1.52e-114	3e-113	Down	-2.22203	8.78e-118	1.32e-116	Down	-0.0938393	0.170753	0.292518	Normal	-2.35851	1.19e-118	2.99e-117	Down	-2.80955	7.61e-235	2.04e-233	Down	-1.61762	3.94e-71	9.42e-70	Down	-1.51541	6.84e-56	1.06e-54	Down	0.293583	0.0631548	0.109509	Normal	0.587518
CIL1324S0034	RLK	Kinase(4);LRR(2);TM(3);	At5g58300	PREDICTED: probable inactive receptor kinase At5g58300 [Juglans regia]	1.84	1.7	1.74	2.53	0.82	0.42	2.3	4.43	-1.2676	6.79e-13	2.29e-12	Down	-1.38177	1.55e-14	5.89e-14	Down	-1.34822	1.87e-13	5.47e-13	Down	-0.808169	2.8e-06	1.68e-05	Normal	-2.43361	6.59e-26	3.88e-25	Down	-3.39885	1.5e-59	1.07e-58	Down	-0.945673	1.65e-07	5.46e-07	Normal	-0.459432	0.059236	0.0989293	Normal	1.05184	0.00129455	0.00317217	Up	2.05063
CIL1328S0065	RLK	Kinase(4);LRR(1);TM(5);	PERK2	PREDICTED: protein NSP-INTERACTING KINASE 2-like [Juglans regia]	0.79	0.68	1.06	2.1	0.69	0.52	0.67	4.41	-2.48085	7.39e-34	4.88e-33	Down	-2.69717	2.39e-37	1.76e-36	Down	-2.05671	1.03e-25	4.44e-25	Down	-1.07039	1.81e-10	1.93e-09	Down	-2.67611	1.86e-32	1.33e-31	Down	-3.0842	1.69e-61	1.24e-60	Down	-2.71855	7.69e-32	7.95e-31	Down	-1.41046	6.39e-07	2.04e-06	Down	-0.0210616	1	1	Normal	1.02748
CIL1333S0040	RLK	Kinase(3);LRR(1);TM(4);	PRK2	PREDICTED: probable LRR receptor-like serine/threonine-protein kinase At4g31250 [Juglans regia]	0	0.03	0	0.22	0.03	0	0.1	0.24	-7.90689	0.00183717	0.00331838	Down	-3	0.0074061	0.0127316	Down	-7.90689	0.00183717	0.00303633	Down	-0.125531	1	1	Normal	-3	0.0129695	0.0219185	Down	-7.90689	3.07e-05	5.79e-05	Down	-1.26303	0.143633	0.209107	Normal	-7.78136	0.0156414	0.0293067	Down	0	1	1	Normal	0
CIL1363S0018	RLK	Kinase(4);LRR(1);TM(2);	ZAR1	PREDICTED: receptor protein kinase-like protein ZAR1 [Juglans regia]	6.38	5.87	6.45	11.41	2.74	4.28	8.94	13.62	-1.0941	1.03e-27	5.85e-27	Down	-1.21429	1.57e-32	1.04e-31	Down	-1.07836	8.75e-26	3.77e-25	Down	-0.255428	0.00497492	0.0146992	Normal	-2.31348	7.97e-68	1.12e-66	Down	-1.67004	1.72e-72	1.44e-71	Down	-0.60738	8.59e-10	3.39e-09	Normal	-0.83867	3.46e-12	1.59e-11	Normal	1.09918	4.66e-10	2.24e-09	Up	0.591688
CIL1371S0065	RLK	Kinase(4);LRR(3);TM(3);	At4g34220	PREDICTED: probable LRR receptor-like serine/threonine-protein kinase At4g37250 [Juglans regia]	0.16	0.09	0.07	3.7	0.16	0.05	0.38	5.89	-5.20212	5.47e-77	7.18e-76	Down	-6.0322	9.54e-82	1.37e-80	Down	-6.39477	4.87e-78	5.06e-77	Down	-0.670742	1.03e-06	6.61e-06	Normal	-5.20212	1.82e-67	2.54e-66	Down	-6.8802	1.57e-125	2.17e-124	Down	-3.9542	1.39e-55	2.52e-54	Down	-4.53138	1.02e-37	1.11e-36	Down	-0.830075	0.753968	0.873399	Normal	0.485427
CIL1386S0050	RLK	Kinase(6);LRR(3);TM(5);	RCH2	PREDICTED: receptor-like protein kinase 2 isoform X1 [Juglans regia]	8.08	7.54	4.36	29.09	8.76	5.05	10.06	22.55	-1.4807	5.77e-107	1.05e-105	Down	-1.58049	3.74e-118	7.69e-117	Down	-2.37073	8.79e-189	2.05e-187	Down	0.367396	8.54e-13	1.15e-11	Normal	-1.36412	9.43e-85	1.64e-83	Down	-2.15877	4.48e-252	1.3e-250	Down	-1.1645	7.23e-65	1.56e-63	Down	-1.8481	5.69e-147	2.37e-145	Down	-0.216366	0.0251939	0.048258	Normal	-0.211955
CIL1390S0029	RLK	Kinase(3);LRR(1);TM(6);	RKL1	PREDICTED: probable inactive receptor kinase At1g48480 [Juglans regia]	21	20.13	14.32	60.72	24.84	23.53	22.21	46.16	-1.13625	1.58e-74	2.01e-73	Down	-1.1973	1.4e-81	2e-80	Down	-1.68861	3.17e-122	4.9e-121	Down	0.395529	9.74e-15	1.57e-13	Normal	-0.893978	5.23e-45	4.95e-44	Normal	-0.972142	1.84e-78	1.66e-77	Normal	-1.05543	1.76e-57	3.31e-56	Down	-1.53178	2.77e-114	8.64e-113	Down	-0.303318	0.00034013	0.00090599	Normal	-0.71647
CIL1396S0029	RLK	Kinase(5);LRR(2);TM(4);	ZAR1	PREDICTED: receptor protein kinase-like protein ZAR1 [Juglans regia]	2.97	3.73	3.83	5.33	2.15	2.54	3.85	7.01	-1.23895	7.1e-22	3.39e-21	Down	-0.910239	5.18e-14	1.92e-13	Normal	-0.87207	2.17e-12	6.09e-12	Normal	-0.395279	0.000759951	0.00279284	Normal	-1.70508	4.5e-30	3.02e-29	Down	-1.46459	7.39e-39	3.85e-38	Down	-0.864556	2.44e-11	1.07e-10	Normal	-0.843673	1.09e-07	3.71e-07	Normal	0.794839	2.65e-05	8.21e-05	Normal	0.592516
CIL1416S0044	RLK	Kinase(5);LRR(2);TM(2);	RCH2	PREDICTED: receptor-like protein kinase 2 [Juglans regia]	0.02	0.03	0.04	0.12	0	0.01	0.02	0.15	-2.90689	0.0074061	0.0124275	Down	-2.32193	0.0491362	0.0743319	Normal	-1.90689	0.0769294	0.104208	Normal	-0.321928	0.663792	0.819926	Normal	-7.22882	0.0034275	0.00624718	Down	-3.90689	0.000276113	0.000486836	Down	-2.90689	0.0352229	0.0590355	Normal	-2.58496	0.125066	0.190183	Normal	4.90689	0.500025	0.632431	Normal	2
CIL1427S0029	RLK	Kinase(3);LRR(1);TM(4);	IMK3	kinase-like protein TMKL1 precursor [Populus trichocarpa]	0.52	0.52	0.38	1.39	0	0	0.33	2.09	-2.00692	5.32e-11	1.64e-10	Down	-2.00692	3.45e-11	1.12e-10	Down	-2.45943	5.29e-13	1.52e-12	Down	-0.588418	0.017642	0.0440434	Normal	-11.0293	2.35e-24	1.32e-23	Down	-11.0293	1.64e-40	8.8e-40	Down	-2.66297	1.41e-12	6.66e-12	Down	-1.4185	0.00023202	0.000573372	Down	9.02237	7.69e-06	2.53e-05	Up	8.56986
CIL1429S0009	RLK	Kinase(3);LRR(3);TM(6);	TDR	PREDICTED: leucine-rich repeat receptor-like protein kinase TDR [Juglans regia]	1.48	1.81	1.71	3.28	6.11	4.32	1.97	4.11	-1.47354	2.09e-18	8.87e-18	Down	-1.18315	1.53e-13	5.56e-13	Down	-1.26514	3.65e-14	1.1e-13	Down	-0.325443	0.0279721	0.0654198	Normal	0.572034	2.84e-06	6.91e-06	Normal	0.0718929	0.520785	0.596503	Normal	-1.06094	3.47e-10	1.41e-09	Down	-1.1481	2.44e-08	8.79e-08	Down	-1.75518	5.51e-26	5.96e-25	Down	-1.33703
CIL1433S0005	RLK	Kinase(6);LRR(2);TM(5);	TMK1	PREDICTED: receptor protein kinase TMK1-like [Juglans regia]	15.54	18.52	9.18	37.97	26.86	23.4	30.04	50.91	-1.71196	6.19e-274	3.21e-272	Down	-1.45886	4.81e-213	1.94e-211	Down	-2.47138	0	0	Down	-0.423089	4.15e-23	1.14e-21	Normal	-0.92249	1.93e-89	3.56e-88	Normal	-1.12144	1.86e-181	3.78e-180	Down	-0.761064	1.23e-62	2.55e-61	Normal	-1.28887	3.4e-104	9.6e-103	Down	-0.536375	3.23e-18	2.49e-17	Normal	-1.34994
CIL1447S0019	RLK	Kinase(3);LRR(2);TM(4);	BAM3	PREDICTED: leucine-rich repeat receptor-like serine/threonine-protein kinase BAM3 [Juglans regia]	0.38	0.26	0.49	1.01	0.49	0.51	0.82	1.74	-2.19502	9.8e-14	3.43e-13	Down	-2.7425	2.81e-17	1.18e-16	Down	-1.82823	1.21e-10	3.15e-10	Down	-0.784732	0.00129812	0.00448	Normal	-1.82823	4.61e-10	1.44e-09	Down	-1.77052	2.75e-15	8.14e-15	Down	-1.08539	3.78e-05	9.86e-05	Down	-1.41028	0.00023202	0.000573372	Down	-0.91427	0.0898104	0.149728	Normal	-0.0577155
CIL1454S0055	RLK	Kinase(5);LRR(5);TM(3);	RGI3	PREDICTED: probable LRR receptor-like serine/threonine-protein kinase At4g26540 [Juglans regia]	9.06	5.36	3.47	50.72	23.42	19.71	20.98	37.02	-2.03072	2.12e-281	1.13e-279	Down	-2.788	0	0	Down	-3.4153	0	0	Down	0.45425	9.23e-28	3.15e-26	Normal	-0.660564	3.26e-40	2.78e-39	Normal	-0.909377	3.89e-102	4.4e-101	Normal	-0.81929	1.15e-56	2.13e-55	Normal	-2.48497	0	0	Down	-2.12744	2.98e-144	2.33e-142	Down	-2.50592
CIL1463S0013	RLK	Kinase(4);LRR(2);TM(3);	At4g34220	PREDICTED: receptor protein kinase-like protein At4g34220 [Juglans regia]	3.83	4.04	4.12	12.44	7.41	4.46	7.44	11.65	-1.60491	3.01e-53	2.87e-52	Down	-1.5279	8.75e-50	8.18e-49	Down	-1.49961	1.11e-45	7.38e-45	Down	0.0946565	0.244823	0.390245	Normal	-0.652785	2.6e-12	9.16e-12	Normal	-1.38521	1.04e-60	7.55e-60	Down	-0.646955	8.2e-12	3.72e-11	Normal	-1.69957	1.67e-48	2.25e-47	Down	-0.875118	2.94e-11	1.54e-10	Normal	-0.114399
CIL1486S0052	RLK	Kinase(4);LRR(2);TM(4);	ZAR1	PREDICTED: receptor protein kinase-like protein ZAR1 [Juglans regia]	2.96	2.21	1.81	5.85	2.07	2.39	5.08	6.63	-1.16341	3.58e-18	1.5e-17	Down	-1.58496	5.37e-28	3.18e-27	Down	-1.87302	1.12e-32	5.69e-32	Down	-0.180572	0.132127	0.236691	Normal	-1.67938	7.01e-27	4.26e-26	Down	-1.472	1.03e-35	5e-35	Down	-0.38418	0.00224794	0.00468276	Normal	-0.982839	5.52e-10	2.24e-09	Normal	0.0944156	0.707597	0.833744	Normal	-0.401021
CIL1497S0056	RLK	Kinase(3);LRR(1);TM(3);	At1g63430	PREDICTED: probable LRR receptor-like serine/threonine-protein kinase At1g63430 [Juglans regia]	4.83	6.14	11.88	14.78	4.96	4.09	8.49	21.89	-2.18018	3.2e-117	6.33e-116	Down	-1.83396	2.36e-94	3.88e-93	Down	-0.881737	4.34e-30	2.07e-29	Normal	-0.566626	4.19e-14	6.41e-13	Normal	-2.14186	9.39e-102	2e-100	Down	-2.4201	2.02e-190	4.32e-189	Down	-1.36644	9.13e-54	1.59e-52	Down	-1.61355	1.56e-43	1.91e-42	Down	0.307899	0.0358632	0.0662309	Normal	1.53836
CIL1526S0002	RLK	Kinase(4);LRR(4);TM(3);	BRL2	PREDICTED: serine/threonine-protein kinase BRI1-like 2 [Juglans regia]	0.49	0.27	0.26	1.24	0.23	0.41	1.21	1.5	-1.61411	4.44e-10	1.3e-09	Down	-2.47393	3.85e-16	1.55e-15	Down	-2.52838	1.62e-15	5.15e-15	Down	-0.274622	0.228442	0.368476	Normal	-2.70526	6.06e-16	2.53e-15	Down	-1.87127	1.2e-16	3.73e-16	Down	-0.309955	0.172692	0.247164	Normal	-1.33949	1.55e-05	4.36e-05	Down	0.231326	0.711273	0.837049	Normal	-0.657112
CIL1531S0041	RLK	Kinase(4);LRR(1);TM(5);	CRK18	PREDICTED: protein NSP-INTERACTING KINASE 3 isoform X1 [Juglans regia]	0.39	0.75	0.39	1.29	0	0	0.77	5.43	-3.79941	5.98e-45	4.96e-44	Down	-2.85599	2.6e-35	1.83e-34	Down	-3.79941	3.82e-42	2.36e-41	Down	-2.07358	1.48e-22	3.92e-21	Down	-12.4067	6.36e-56	7.37e-55	Down	-12.4067	9.68e-93	1.01e-91	Down	-2.81802	7.3e-30	7.12e-29	Down	-1.72583	0.000201637	0.00050156	Down	9.55075	1.21e-07	4.76e-07	Up	8.60733
CIL1535S0024	RLK	Kinase(3);LRR(1);TM(3);	At1g14390	PREDICTED: probable LRR receptor-like serine/threonine-protein kinase At1g14390 [Juglans regia]	1.44	0.82	0.79	3.54	1.42	1.81	2.92	3.59	-1.31792	2.98e-12	9.73e-12	Down	-2.13029	5.21e-23	2.68e-22	Down	-2.18406	5.37e-22	2.09e-21	Down	-0.0202345	0.960624	1	Normal	-1.33809	2.1e-11	7.08e-11	Down	-0.987994	1.96e-11	5.04e-11	Normal	-0.298015	0.0776472	0.120662	Normal	-1.29768	1.77e-09	6.92e-09	Down	-0.792195	0.015091	0.0304476	Normal	-1.19607
CIL1547S0015	RLK	Kinase(3);LRR(1);TM(6);	PRK3	PREDICTED: pollen receptor-like kinase 3 [Juglans regia]	0	0	0	0.08	0.04	0.06	0	0.22	-7.78136	0.00195752	0.00351704	Down	-7.78136	0.00195752	0.00361366	Down	-7.78136	0.0117402	0.0177347	Down	-1.45943	0.267003	0.413655	Normal	-2.45943	0.0655022	0.098366	Normal	-1.87447	0.0352229	0.0506512	Normal	-7.78136	0.0215151	0.03769	Down	-6.32193	0.500025	0.618613	Normal	-5.32193	1	1	Normal	-5.90689
CIL1552S0027	RLK	Kinase(5);LRR(2);TM(5);	SRF8	PREDICTED: protein STRUBBELIG-RECEPTOR FAMILY 8-like isoform X1 [Juglans regia]	0.72	0.84	0.83	3.35	1.24	0.93	1.42	2.04	-1.5025	2.88e-08	7.65e-08	Down	-1.28011	6.97e-07	1.76e-06	Down	-1.29739	9.78e-07	2.06e-06	Down	0.715592	0.000108978	0.000485405	Normal	-0.718229	0.00410259	0.00740976	Normal	-1.13327	8.76e-08	1.91e-07	Down	-0.522678	0.0369027	0.0616416	Normal	-2.21809	2e-16	1.13e-15	Down	-0.561879	0.110699	0.180328	Normal	-0.164119
CIL1554S0017	RLK	Kinase(2);LRR(3);TM(6);	PEPR1	PREDICTED: receptor-like protein kinase isoform X1 [Juglans regia]	0	0.08	0.04	0.18	0	0	0.39	0.39	-8.60733	5.88e-08	1.53e-07	Down	-2.2854	0.000316266	0.000638295	Down	-3.2854	6.7e-05	0.000124892	Down	-1.11548	0.0534825	0.113583	Normal	-8.60733	1.65e-06	4.09e-06	Down	-8.60733	3e-11	7.65e-11	Down	0	1	1	Normal	-7.49185	0.00782344	0.0154311	Down	6.32193	0.125037	0.198726	Normal	5.32193
CIL1562S0018	RLK	Kinase(6);LRR(4);TM(3);	ERL2	PREDICTED: LRR receptor-like serine/threonine-protein kinase ERL1 [Juglans regia]	0.04	0.04	0.06	0.19	0.11	0.04	0.02	0.29	-2.85798	0.000313464	0.000612066	Down	-2.85798	0.000313464	0.000632969	Down	-2.27302	0.00374236	0.00598966	Down	-0.610053	0.31093	0.465371	Normal	-1.39855	0.0429279	0.0668597	Normal	-2.85798	3.91e-05	7.33e-05	Down	-3.85798	0.000279321	0.000658953	Down	-2.24793	0.0386306	0.0670357	Normal	-1.45943	0.453207	0.59354	Normal	0.584963
CIL1565S0020	RLK	Kinase(4);LRR(1);TM(4);	RKL1	PREDICTED: probable inactive receptor kinase At1g48480 [Juglans regia]	17.17	9.79	4.65	54.96	17.08	14.25	40.77	50.2	-1.5478	1.9e-172	5.68e-171	Down	-2.35831	1.5e-284	8.24e-283	Down	-3.43238	0	0	Down	0.130695	0.00400526	0.0121664	Normal	-1.55538	1.37e-155	4.67e-154	Down	-1.81673	3.33222050685035e-310	0	Down	-0.300179	1.33e-09	5.19e-09	Normal	-1.67849	8.26e-158	3.76e-156	Down	-0.802927	1.54e-17	1.15e-16	Normal	-1.61566
CIL1573S0005	RLK	Kinase(2);LRR(2);TM(4);	At1g07650	PREDICTED: probable LRR receptor-like serine/threonine-protein kinase At1g07650 [Juglans regia]	1.82	2.42	2.68	1.19	0.26	0.26	2.15	13.14	-2.85195	1.89e-99	3.21e-98	Down	-2.44089	4.92e-85	7.36e-84	Down	-2.29366	3.86e-74	3.82e-73	Down	-3.46493	9.02e-106	1.46e-103	Down	-5.65931	5.87e-141	1.77e-139	Down	-5.65931	5.81e-239	1.58e-237	Down	-2.61156	1.1e-77	2.92e-76	Down	0.612977	0.0403191	0.0695789	Normal	3.21842	2.93e-17	2.16e-16	Up	3.36565
CIL1587S0017	RLK	Kinase(5);LRR(2);TM(6);	XA21	PREDICTED: probable LRR receptor-like serine/threonine-protein kinase At3g47570 [Juglans regia]	2.06	2.44	2.58	1.6	1.43	0.95	4.53	5.06	-1.29649	1.03e-20	4.71e-20	Down	-1.05226	1.78e-15	7.02e-15	Down	-0.971766	5.28e-13	1.52e-12	Normal	-1.66107	5.05e-26	1.58e-24	Down	-1.82312	3.7e-29	2.41e-28	Down	-2.41314	1.47e-66	1.14e-65	Down	-0.159626	0.20211	0.283269	Normal	0.364572	0.0982825	0.155266	Normal	0.770866	0.000356638	0.000946793	Normal	1.44137
CIL1614S0001	RLK	Kinase(5);LRR(5);TM(5);	BRL2	PREDICTED: serine/threonine-protein kinase BRI1-like 2 [Juglans regia]	0.5	0.38	0.19	1.86	0.49	0.34	2.62	2.63	-2.39506	1.06e-26	5.85e-26	Down	-2.79099	2.92e-31	1.88e-30	Down	-3.79099	3.47e-38	1.99e-37	Down	-0.49976	0.00279703	0.00888756	Normal	-2.42421	4.62e-24	2.57e-23	Down	-2.95146	5.51e-48	3.33e-47	Down	-0.00549599	1	1	Normal	-1.8953	8.2e-12	3.68e-11	Down	-0.366782	0.480439	0.624182	Normal	-0.839535
CIL1615S0016	RLK	Kinase(3);LRR(1);TM(4);	PRK1	PREDICTED: pollen receptor-like kinase 1 [Juglans regia]	0.68	0.77	1.37	1.57	0.45	0.76	0.69	1.42	-1.06228	0.000794676	0.00149167	Down	-0.882961	0.00505178	0.00886674	Normal	-0.051715	0.863871	0.934351	Normal	0.144874	0.671601	0.827984	Normal	-1.65789	1.24e-05	2.87e-05	Down	-0.90182	0.000425485	0.000739956	Normal	-1.04122	0.00204549	0.00428537	Down	-1.20716	0.000657485	0.00152923	Down	0.774933	0.11765	0.190564	Normal	0.850105
CIL1619S0012	RLK	Kinase(4);LRR(2);TM(4);	ZAR1	PREDICTED: receptor protein kinase-like protein ZAR1 [Juglans regia]	2.98	3.67	4.95	5.35	3.04	3.33	3.83	6.28	-1.07545	9.45e-15	3.46e-14	Down	-0.774984	2.71e-09	8e-09	Normal	-0.343336	0.00592511	0.0092877	Normal	-0.231226	0.0740787	0.148179	Normal	-1.04669	1.02e-12	3.67e-12	Down	-0.915242	3.11e-16	9.49e-16	Normal	-0.71342	2.78e-07	9.01e-07	Normal	-0.844227	3.46e-07	1.13e-06	Normal	0.271709	0.159503	0.247077	Normal	0.571906
MSTRG.19625	RLK	Kinase(7);LRR(2);TM(4);	At5g49770	PREDICTED: probable leucine-rich repeat receptor-like protein kinase At5g49770 [Juglans regia]	48.46	51.16	29.52	107.09	75.6	82.19	49.69	183.18	-1.9184	0	0	Down	-1.84017	0	0	Down	-2.6335	0	0	Down	-0.774438	2.82e-150	7.71e-148	Normal	-1.2768	0	0	Down	-1.15623	0	0	Down	-1.88223	0	0	Down	-1.14396	2.24e-198	1.35e-196	Down	-0.56337	2.14e-43	3.85e-42	Normal	-1.47727
MSTRG.20830	RLK	Kinase(5);LRR(2);TM(6);	MIK2	PREDICTED: probable leucine-rich repeat receptor-like protein kinase At1g35710 [Juglans regia]	2.69	3.36	0.92	4.45	6.51	8.81	9.74	24.94	-3.21278	2.41e-182	7.79e-181	Down	-2.89193	1.45e-165	4.33e-164	Down	-4.76068	2.68e-229	7.71e-228	Down	-2.48658	1.72e-125	3.7e-123	Down	-1.93773	8e-92	1.52e-90	Down	-1.50125	1.94e-101	2.18e-100	Down	-1.35647	1.28e-54	2.28e-53	Down	-0.726199	0.000178922	0.000448378	Normal	-0.954196	7.36e-09	3.22e-08	Normal	-3.25944
MSTRG.8410	RLK	Kinase(2);LRR(2);TM(6);	XA21	PREDICTED: probable LRR receptor-like serine/threonine-protein kinase At3g47570 isoform X2 [Juglans regia]	0.02	0	0	0	0	0	0.75	0.88	-5.45943	6.27e-12	2.02e-11	Down	-9.78136	9.12e-14	3.35e-13	Down	-9.78136	3.09e-12	8.6e-12	Down	-9.78136	5.83e-12	7.21e-11	Down	-9.78136	1.1e-11	3.76e-11	Down	-9.78136	1.02e-18	3.38e-18	Down	-0.230613	0.516319	0.626457	Normal	4.32193	1	1	Normal	0	1	1	Normal	0
CIL0123S0010	RLK	Kinase(2);LRR(3);TM(2);	RKF1	PREDICTED: probable LRR receptor-like serine/threonine-protein kinase RFK1 [Juglans regia]	1.35	1.62	2.15	0.69	0.6	1	1.6	1.27	0.0881309	0.80064	0.879668	Normal	0.351165	0.169334	0.229857	Normal	0.759508	0.00155348	0.00258631	Normal	-0.88016	0.0102555	0.0275921	Normal	-1.08179	0.00245403	0.0045492	Down	-0.344828	0.177748	0.229527	Normal	0.333243	0.199704	0.280447	Normal	0.968291	0.00718924	0.014325	Normal	1.43296	4.94e-05	0.000147047	Up	1.10434
CIL0170S0013	RLK	Kinase(6);LRR(2);TM(4);	RLK7	PREDICTED: receptor-like protein kinase HAIKU2 [Juglans regia]	0.1	0.05	6.15	0.04	0.14	0.48	0.14	0.04	1.32193	0.226691	0.296546	Normal	0.321928	1	1	Normal	7.26444	8.11e-124	1.27e-122	Up	0	1	1	Normal	1.80735	0.0923899	0.135627	Normal	3.58496	4.01e-11	1.02e-10	Up	1.80735	0.0923899	0.141497	Normal	1.32193	0.289161	0.392979	Normal	-1.48543	0.343873	0.473666	Normal	3.67948
CIL0171S0002	RLK	Kinase(6);LRR(5);TM(3);	At1g74360	PREDICTED: probable LRR receptor-like serine/threonine-protein kinase At1g74360 [Juglans regia]	1.96	1.58	9.66	1.13	1.72	2.39	2.1	1.57	0.320089	0.0603837	0.0891166	Normal	0.00916	0.953844	1	Normal	2.62126	1.16e-124	1.82e-123	Up	-0.474442	0.0292607	0.0679575	Normal	0.131644	0.477224	0.583734	Normal	0.606246	8.21e-06	1.6e-05	Normal	0.419625	0.0186408	0.0331165	Normal	0.794531	0.000267703	0.000656295	Normal	-0.122484	0.627629	0.75801	Normal	2.01501
CIL0282S0004	RLK	Kinase(4);LRR(3);TM(2);	RLK5	PREDICTED: receptor-like protein kinase 5 [Juglans regia]	0.28	0.14	1.91	0.08	0.31	1.67	0.36	0.21	0.415037	0.522805	0.608265	Normal	-0.584963	0.458587	0.554399	Normal	3.18511	1.27e-27	5.72e-27	Up	-1.39232	0.0933267	0.180076	Normal	0.561879	0.324458	0.414607	Normal	2.99139	7.74e-31	3.45e-30	Up	0.777608	0.154271	0.223052	Normal	1.80735	0.0192663	0.0354845	Up	-1.14684	0.0640725	0.110778	Normal	0.193725
CIL0291S0001	RLK	Kinase(2);LRR(2);TM(2);	MIK2	Cf-2.2 [Solanum pimpinellifolium]	0	0	0.03	0	0.03	1.16	0	0.01	-3.32193	1	1	Normal	-3.32193	1	1	Normal	1.58496	1	1	Normal	-3.32193	1	1	Normal	1.58496	1	1	Normal	6.85798	3.05e-23	1.14e-22	Up	-3.32193	1	1	Normal	0	1	1	Normal	-4.90689	1	1	Normal	-5.27302
CIL0344S0023	RLK	Kinase(4);LRR(1);TM(2);	SIRK	PREDICTED: probable LRR receptor-like serine/threonine-protein kinase At1g05700 isoform X1 [Ricinus communis]	69.25	114.14	97.73	40.77	128.09	164.2	105.7	35.07	0.981577	2.03e-138	4.87e-137	Normal	1.7025	0	0	Up	1.47856	0	0	Up	0.217271	3.1e-06	1.84e-05	Normal	1.86885	0	0	Up	2.22714	0	0	Up	1.59167	0	0	Up	0.764306	1.43e-66	2.62e-65	Normal	-0.166353	5.74e-07	2.13e-06	Normal	-0.748581
CIL0539S0006	RLK	Kinase(4);LRR(3);TM(2);	RKF1	PREDICTED: probable LRR receptor-like serine/threonine-protein kinase RFK1 [Juglans regia]	0.81	1.08	1.5	0.61	0.39	0.45	2.98	1.28	-0.66015	0.033414	0.051255	Normal	-0.245112	0.464816	0.561207	Normal	0.228819	0.435051	0.511382	Normal	-1.06926	0.00353701	0.0109207	Down	-1.7146	1.53e-05	3.5e-05	Down	-1.50815	6.76e-07	1.41e-06	Down	1.21917	1.1e-07	3.7e-07	Up	0.409113	0.471413	0.598596	Normal	1.46949	0.00142124	0.00345905	Up	1.73697
CIL1264S0063	RLK	Kinase(5);LRR(1);TM(5);	CRK1	PREDICTED: probable leucine-rich repeat receptor-like protein kinase At5g63930 [Juglans regia]	10.04	6.76	4.26	10.33	3.22	3.37	6.02	11.01	-0.133055	0.126667	0.17421	Normal	-0.703719	7.09e-14	2.62e-13	Normal	-1.36989	5.04e-36	2.74e-35	Down	-0.0919742	0.31485	0.47025	Normal	-1.77368	4.4e-48	4.45e-47	Down	-1.70799	2.07e-73	1.76e-72	Down	-0.870979	7.49e-17	4.46e-16	Normal	-0.041081	0.715403	0.828547	Normal	1.06996	5.74e-13	3.36e-12	Up	0.338105
CIL1276S0013	RLK	Kinase(1);LRR(3);TM(2);	--	PREDICTED: receptor-like protein kinase 5 [Juglans regia]	0.13	0.13	0.19	0	0.05	0.34	0	0	7.02237	0.125037	0.172128	Normal	7.02237	0.125037	0.174015	Normal	7.56986	0.0625313	0.0859171	Normal	0	1	1	Normal	5.64386	1	1	Normal	8.40939	0.000122627	0.000221961	Up	0	1	1	Normal	7.02237	0.250037	0.346157	Normal	1.37851	0.625037	0.755618	Normal	-0.839535
CIL1286S0016	RLK	Kinase(2);LRR(1);TM(4);	At2g16250	PREDICTED: probable LRR receptor-like serine/threonine-protein kinase At2g16250 [Juglans regia]	14.71	26.44	28.71	13.34	23.66	31.21	17.69	14.55	0.0157781	0.852795	0.928452	Normal	0.861703	1.73e-32	1.14e-31	Normal	0.980534	2.74e-41	1.66e-40	Normal	-0.12526	0.177365	0.301949	Normal	0.701431	5.49e-19	2.58e-18	Normal	1.10099	5.75e-73	4.84e-72	Up	0.281915	0.00119135	0.00257813	Normal	0.141039	0.171489	0.251942	Normal	0.160272	0.0387716	0.0709731	Normal	-0.120455
CIL1286S0017	RLK	Kinase(1);LRR(1);TM(2);	At2g16250	PREDICTED: probable LRR receptor-like serine/threonine-protein kinase At2g16250 [Juglans regia]	4.32	5.03	4.06	2.99	8.5	10.44	1.8	4.59	-0.0874628	0.664738	0.749499	Normal	0.132064	0.402644	0.495028	Normal	-0.177014	0.342706	0.410999	Normal	-0.618349	0.00179062	0.00596508	Normal	0.888969	1.21e-09	3.7e-09	Normal	1.18556	9.49e-26	3.77e-25	Up	-1.3505	3.4e-09	1.28e-08	Down	0.530886	0.0189381	0.0349893	Normal	-0.756904	3e-06	1.03e-05	Normal	-1.36257
CIL1290S0041	RLK	Kinase(4);LRR(3);TM(4);	At4g23740	PREDICTED: probable inactive receptor kinase At4g23740 [Juglans regia]	2.48	2.4	4.12	5.82	1.18	2.04	1.82	3.84	-0.630766	1.03e-06	2.46e-06	Normal	-0.678072	1.72e-07	4.52e-07	Normal	0.101538	0.397003	0.470038	Normal	0.599913	2.52e-08	2.07e-07	Normal	-1.70232	2.62e-24	1.46e-23	Down	-0.912537	1.16e-15	3.48e-15	Normal	-1.07717	1.05e-12	5e-12	Down	-1.23068	3.52e-20	2.31e-19	Down	1.02425	4.12e-07	1.55e-06	Up	1.01408
CIL1303S0021	RLK	Kinase(5);LRR(2);TM(5);	MIK2	PREDICTED: MDIS1-interacting receptor like kinase 2-like [Juglans regia]	0.02	0	0	0	0	0.08	0	0	4.32193	1	1	Normal	0	1	1	Normal	0	1	1	Normal	0	1	1	Normal	0	1	1	Normal	6.32193	0.0156414	0.0234163	Up	0	1	1	Normal	4.32193	1	1	Normal	0	1	1	Normal	-6.32193
CIL1310S0004	RLK	Kinase(2);LRR(1);TM(1);	MIK2	PREDICTED: probable LRR receptor-like serine/threonine-protein kinase At4g08850 [Ziziphus jujuba]	0.49	0.41	1.18	0	0	0.07	0	0.51	-0.0577155	1	1	Normal	-0.314873	1	1	Normal	1.21022	0.143633	0.185295	Normal	-8.99435	0.0312734	0.0715751	Normal	-8.99435	0.0312734	0.0496513	Down	-2.86507	0.0391047	0.0558219	Normal	-8.99435	0.0312734	0.0529623	Normal	8.93664	0.125037	0.190183	Normal	8.67948	0.250037	0.361318	Normal	4.07529
CIL1310S0008	RLK	Kinase(1);LRR(1);TM(5);	MIK2	PREDICTED: MDIS1-interacting receptor like kinase 2-like isoform X2 [Juglans regia]	0.1	0.1	0.11	0.12	0.12	0.64	0	0.13	-0.378512	1	1	Normal	-0.378512	1	1	Normal	-0.241008	1	1	Normal	-0.115477	1	1	Normal	-0.115477	1	1	Normal	2.29956	0.000537698	0.000925401	Up	-7.02237	0.250037	0.336004	Normal	-0.263034	1	1	Normal	-0.263034	1	1	Normal	-2.54057
CIL1310S0011	RLK	Kinase(1);LRR(3);TM(5);	--	PREDICTED: probable leucine-rich repeat receptor-like protein kinase At1g35710, partial [Juglans regia]	0.48	0.55	1.15	0.21	0.34	0.35	0.85	0.37	0.375509	0.473475	0.56751	Normal	0.571906	0.296606	0.378444	Normal	1.63604	0.000311016	0.000548388	Up	-0.817136	0.383562	0.549368	Normal	-0.121991	1	1	Normal	-0.0801703	1	1	Normal	1.19994	0.0139417	0.0254447	Up	1.19265	0.143633	0.215235	Normal	0.693897	0.405145	0.540929	Normal	1.71621
CIL1312S0044	RLK	Kinase(4);LRR(4);TM(8);	CURL3	PREDICTED: brassinosteroid LRR receptor kinase-like [Juglans regia]	10.05	14.79	6.99	14.76	13.69	13.99	18.41	19.72	-0.972464	4.99e-56	4.98e-55	Normal	-0.415037	2.42e-13	8.72e-13	Normal	-1.4963	3.31e-100	4.25e-99	Down	-0.417967	2.41e-12	3.1e-11	Normal	-0.526537	5.48e-18	2.48e-17	Normal	-0.495264	1.29e-23	4.89e-23	Normal	-0.0991699	0.0872549	0.134506	Normal	-0.554497	2.95e-13	1.43e-12	Normal	0.1115	0.121482	0.195829	Normal	-1.00103
CIL1315S0017	RLK	Kinase(2);LRR(2);TM(5);	At2g16250	PREDICTED: probable LRR receptor-like serine/threonine-protein kinase At2g16250 [Juglans regia]	8.65	9.55	21.45	7.1	5.01	6.02	6.36	8.98	-0.0540153	0.560467	0.646755	Normal	0.0887853	0.316856	0.401386	Normal	1.25619	4.78e-69	4.44e-68	Up	-0.338896	0.00057016	0.00215885	Normal	-0.841905	1.02e-14	4.04e-14	Normal	-0.576952	2.45e-12	6.53e-12	Normal	-0.497689	1.35e-06	4.11e-06	Normal	0.284881	0.0101116	0.0196392	Normal	0.93069	1.79e-15	1.21e-14	Normal	1.83314
CIL1320S0040	RLK	Kinase(1);LRR(3);TM(2);	--	PREDICTED: probable LRR receptor-like serine/threonine-protein kinase At3g47570 [Juglans regia]	0.2	0.49	1.01	0.11	0.06	0.06	0.18	0.08	1.32193	0.453207	0.54555	Normal	2.61471	0.0074061	0.0127316	Up	3.65821	1.57e-06	3.25e-06	Up	0.459432	1	1	Normal	-0.415037	1	1	Normal	-0.415037	1	1	Normal	1.16993	0.687547	0.794835	Normal	0.862496	0.687547	0.80178	Normal	3.02975	0.0215151	0.041924	Up	4.07325
CIL1321S0049	RLK	Kinase(3);LRR(2);TM(8);	XA21	PREDICTED: probable LRR receptor-like serine/threonine-protein kinase At3g47570 [Juglans regia]	0	0	0	0	0	0	0.61	0.01	-3.32193	1	1	Normal	-3.32193	1	1	Normal	-3.32193	1	1	Normal	-3.32193	1	1	Normal	-3.32193	1	1	Normal	-3.32193	1	1	Normal	5.93074	9.53e-10	3.75e-09	Up	0	1	1	Normal	0	1	1	Normal	0
CIL1325S0062	RLK	Kinase(5);LRR(1);TM(2);	At1g27190	PREDICTED: inactive LRR receptor-like serine/threonine-protein kinase BIR2 isoform X3 [Juglans regia]	5.66	7.17	10.14	4.07	5.25	11.05	4.4	4.5	0.330877	0.00796109	0.0132621	Normal	0.672048	8.15e-09	2.34e-08	Normal	1.17206	6.08e-27	2.7e-26	Up	-0.144896	0.339386	0.499994	Normal	0.222392	0.109091	0.157984	Normal	1.29605	1.74e-46	1.03e-45	Up	-0.0324215	0.855778	0.951539	Normal	0.475773	0.00171223	0.00375585	Normal	0.449656	0.00079783	0.00202023	Normal	-0.123989
CIL1361S0045	RLK	Kinase(5);LRR(2);TM(4);	PSKR2	PREDICTED: phytosulfokine receptor 2 [Juglans regia]	2.27	2.55	7.42	2.4	1.32	1.93	2.64	2.71	-0.255601	0.0608584	0.0897538	Normal	-0.0877956	0.506847	0.596179	Normal	1.45313	2.17e-48	1.52e-47	Up	-0.175258	0.222171	0.360749	Normal	-1.03775	2.87e-10	9.07e-10	Down	-0.489692	2.73e-05	5.17e-05	Normal	-0.0377549	0.828316	0.927082	Normal	-0.0803421	0.625337	0.742983	Normal	0.949959	2.55e-07	9.75e-07	Normal	1.94282
CIL1366S0020	RLK	Kinase(5);LRR(2);TM(3);	At1g07650	PREDICTED: probable LRR receptor-like serine/threonine-protein kinase At1g07650 isoform X1 [Juglans regia]	4.25	6.72	3.8	4.39	5.05	4.81	1.89	4.63	-0.123549	0.29786	0.375914	Normal	0.537449	1.63e-07	4.28e-07	Normal	-0.285013	0.0222515	0.0325855	Normal	-0.0767913	0.565683	0.731371	Normal	0.125271	0.296427	0.382456	Normal	0.0550247	0.591607	0.668639	Normal	-1.29263	1.33e-16	7.78e-16	Down	-0.0467581	0.74533	0.85518	Normal	0.412178	0.00056802	0.00146732	Normal	-0.340037
CIL1371S0026	RLK	Kinase(6);LRR(1);TM(4);	BAM1	PREDICTED: leucine-rich repeat receptor-like serine/threonine-protein kinase BAM3 [Juglans regia]	2.15	1.63	1.21	2.77	1.08	1.36	3.24	3.72	-0.790966	5.93e-07	1.45e-06	Normal	-1.19043	2.52e-12	8.69e-12	Down	-1.6203	1.94e-17	6.57e-17	Down	-0.425417	0.00670523	0.0190501	Normal	-1.78427	1.12e-18	5.21e-18	Down	-1.4517	1.81e-22	6.66e-22	Down	-0.199309	0.198653	0.27926	Normal	-0.365549	0.0712773	0.116087	Normal	0.593841	0.0305523	0.0575204	Normal	-0.1686
CIL1378S0036	RLK	Kinase(2);LRR(1);TM(1);	ERL2	PREDICTED: receptor-like protein kinase 5 [Juglans regia]	0	0	0	0.05	0.05	1.19	0.05	0	0	1	1	Normal	0	1	1	Normal	0	1	1	Normal	5.64386	1	1	Normal	5.64386	1	1	Normal	10.2167	4.74e-16	1.44e-15	Up	5.64386	1	1	Normal	-5.64386	1	1	Normal	-5.64386	1	1	Normal	-10.2167
CIL1393S0025	RLK	Kinase(6);LRR(5);TM(6);	FLS2	PREDICTED: LRR receptor-like serine/threonine-protein kinase FLS2 [Juglans regia]	1.04	3.4	1.48	1.51	2.72	2.78	2.16	1.17	-0.169925	0.487226	0.582196	Normal	1.53903	2.14e-23	1.11e-22	Up	0.339089	0.100989	0.134771	Normal	0.36804	0.0725719	0.145736	Normal	1.2171	2.05e-12	7.29e-12	Up	1.24858	9.51e-19	3.14e-18	Up	0.884523	2.52e-06	7.44e-06	Normal	-0.537965	0.0256998	0.046261	Normal	0.321928	0.0416569	0.0755335	Normal	-0.909488
CIL1402S0034	RLK	Kinase(6);LRR(5);TM(5);	At1g74360	PREDICTED: probable LRR receptor-like serine/threonine-protein kinase At1g74360 [Juglans regia]	0.04	0.21	0.51	0.29	0.16	0.21	0.24	0.15	-1.90689	0.0769294	0.110617	Normal	0.485427	0.442379	0.538292	Normal	1.76553	0.000250917	0.00044629	Up	0.95109	0.098989	0.189046	Normal	0.0931094	1	1	Normal	0.485427	0.405457	0.483236	Normal	0.678072	0.327256	0.425976	Normal	-2.85798	0.0023592	0.00507229	Down	0.392317	0.823891	0.940042	Normal	1.28011
CIL1404S0017	RLK	Kinase(2);LRR(2);TM(2);	At3g03770	PREDICTED: probable inactive leucine-rich repeat receptor-like protein kinase At3g03770 isoform X1 [Juglans regia]	6.9	7.15	7.49	7.1	2.75	2.46	8.64	9.21	-0.416605	0.000129094	0.000260933	Normal	-0.365258	0.000602346	0.00118068	Normal	-0.298235	0.0064055	0.00999846	Normal	-0.375382	0.000896353	0.00322674	Normal	-1.74377	1.02e-32	7.32e-32	Down	-1.90454	2.24e-59	1.6e-58	Down	-0.0921698	0.418695	0.528594	Normal	-0.0412227	0.788245	0.894977	Normal	1.37851	2.33e-16	1.63e-15	Up	1.60631
CIL1416S0051	RLK	Kinase(5);LRR(2);TM(7);	At2g33170	PREDICTED: LOW QUALITY PROTEIN: probable leucine-rich repeat receptor-like protein kinase At2g33170 [Juglans regia]	8.13	10.43	12.27	11.48	5.83	4.77	10.93	15.02	-0.885558	1.98e-42	1.57e-41	Normal	-0.526146	9.07e-18	3.9e-17	Normal	-0.29175	1.56e-06	3.23e-06	Normal	-0.387762	8.5e-10	8.46e-09	Normal	-1.36532	5.2e-73	7.85e-72	Down	-1.65482	1.04e-150	1.72e-149	Down	-0.458591	1.84e-12	8.64e-12	Normal	-0.497795	4.44e-10	1.81e-09	Normal	0.839171	3.63e-21	3.22e-20	Normal	1.36307
CIL1449S0028	RLK	Kinase(3);LRR(2);TM(5);	At1g53440	PREDICTED: probable LRR receptor-like serine/threonine-protein kinase At1g53430 isoform X2 [Prunus mume]	2.09	1.23	1.27	1.61	0.9	0.92	1.28	1.94	0.107446	0.638911	0.723047	Normal	-0.657398	0.0061708	0.010723	Normal	-0.611228	0.0130356	0.0195858	Normal	-0.268996	0.273573	0.422094	Normal	-1.10806	5.47e-05	0.00011912	Down	-1.07635	4.92e-07	1.03e-06	Down	-0.599913	0.0205044	0.0361293	Normal	0.376442	0.148987	0.22224	Normal	0.450661	0.177464	0.271627	Normal	0.465123
CIL1469S0044	RLK	Kinase(7);LRR(1);TM(4);	NIK1	PREDICTED: protein NSP-INTERACTING KINASE 1-like [Juglans regia]	1.84	1.12	2.12	2.36	0.77	1.04	1.91	3.17	-0.784777	5.71e-05	0.000119426	Normal	-1.50098	1.11e-11	3.71e-11	Down	-0.580419	0.00288253	0.00466626	Normal	-0.425696	0.0279179	0.0653115	Normal	-2.04155	4.93e-15	1.98e-14	Down	-1.6079	9.29e-18	2.97e-17	Down	-0.73091	0.000468835	0.00107583	Normal	-0.359081	0.163622	0.241801	Normal	0.540568	0.142739	0.22411	Normal	1.02748
CIL1495S0018	RLK	Kinase(3);LRR(1);TM(5);	PCMP-H38	kinase-like protein TMKL1 precursor [Populus trichocarpa]	3.87	4.89	4.21	6.07	2.34	1.86	5.41	6.87	-0.827977	1.59e-12	5.27e-12	Normal	-0.490476	7.81e-06	1.82e-05	Normal	-0.70649	1.85e-09	4.53e-09	Normal	-0.178614	0.110749	0.20752	Normal	-1.5538	7.6e-28	4.76e-27	Down	-1.88501	1.62e-57	1.13e-56	Down	-0.344682	0.00280297	0.0057572	Normal	-0.649363	3.09e-06	9.3e-06	Normal	1.06333	3.29e-10	1.6e-09	Up	1.17852
CIL1526S0041	RLK	Kinase(5);LRR(2);TM(5);	MIK2	PREDICTED: MDIS1-interacting receptor like kinase 2-like [Juglans regia]	0.18	0.32	1.29	0.12	0.4	0.48	0.24	0.11	0.710493	0.383562	0.470148	Normal	1.54057	0.0107331	0.0180043	Up	3.5518	9.72e-21	3.64e-20	Up	0.125531	1	1	Normal	1.8625	0.0013304	0.0025345	Up	2.12553	2.1e-06	4.25e-06	Up	1.12553	0.0933267	0.14273	Normal	0.584963	0.803698	0.908169	Normal	-0.321928	0.627432	0.757842	Normal	1.42626
CIL1526S0046	RLK	Kinase(4);LRR(1);TM(5);	SRF1	PREDICTED: protein STRUBBELIG-RECEPTOR FAMILY 3-like [Juglans regia]	2.34	0.74	8.55	3.04	0.42	0.44	1.44	4.06	-0.794971	2.62e-07	6.53e-07	Normal	-2.45588	3.17e-32	2.08e-31	Down	1.07444	5.01e-22	1.96e-21	Up	-0.417408	0.00635061	0.0181763	Normal	-3.27302	3.86e-37	3.08e-36	Down	-3.2059	5.3e-61	3.87e-60	Down	-1.49541	4.51e-15	2.45e-14	Down	-0.377563	0.0514673	0.0870175	Normal	0.817136	0.070758	0.120755	Normal	4.28035
CIL1546S0061	RLK	Kinase(5);LRR(2);TM(7);	LRR-RLK	PREDICTED: probable leucine-rich repeat receptor-like serine/threonine-protein kinase At3g14840, partial [Juglans regia]	4	4.39	6.22	6.76	6.8	12.37	11.85	2.6	0.621488	1.01e-05	2.25e-05	Normal	0.755709	3.26e-08	9.02e-08	Normal	1.2584	5.18e-23	2.08e-22	Up	1.37851	3e-27	9.91e-26	Up	1.38702	2.38e-27	1.47e-26	Up	2.25026	1.5e-134	2.21e-133	Up	2.1883	1.1e-86	3.34e-85	Up	-0.757023	9e-09	3.34e-08	Normal	-0.631314	9.51e-07	3.44e-06	Normal	-0.991859
CIL1585S0002	RLK	Kinase(5);LRR(5);TM(5);	HSL1	PREDICTED: receptor-like protein kinase HSL1 isoform X1 [Juglans regia]	15.67	17.05	21.32	10.49	11.86	19.98	11.72	9.3	0.752703	3.34e-27	1.86e-26	Normal	0.874469	7.16e-38	5.33e-37	Normal	1.1969	1.05e-73	1.03e-72	Up	0.173712	0.03163	0.0723421	Normal	0.350801	9.31e-06	2.18e-05	Normal	1.10325	5.13e-86	5.01e-85	Up	0.33367	2.99e-05	7.88e-05	Normal	0.578991	4.68e-13	2.24e-12	Normal	0.523668	6.98e-12	3.8e-11	Normal	0.0936509
MSTRG.13658	RLK	Kinase(6);LRR(1);TM(4);	At1g06840	PREDICTED: probable LRR receptor-like serine/threonine-protein kinase At1g06840 isoform X1 [Juglans regia]	25.29	26.66	24	16.74	44.54	53.34	46.64	21.89	0.208295	9.27e-05	0.000190122	Normal	0.284405	5.87e-08	1.6e-07	Normal	0.132762	0.0163949	0.0243243	Normal	-0.386972	3.93e-10	4.06e-09	Normal	1.02483	1e-101	2.13e-100	Up	1.28495	7.88e-235	2.11e-233	Up	1.0913	1.83e-115	7.8e-114	Up	0.595268	1.46e-19	9.36e-19	Normal	-0.740425	1.66e-46	3.2e-45	Normal	-1.15218
MSTRG.13662	RLK	Kinase(5);LRR(1);TM(2);	At1g06840	PREDICTED: probable LRR receptor-like serine/threonine-protein kinase At1g06840 [Juglans regia]	7.31	17.67	47.17	4.13	9.94	15.93	13.04	3.71	0.978452	5.12e-20	2.29e-19	Normal	2.25181	2.1e-162	6.12e-161	Up	3.66838	0	0	Up	0.154723	0.298311	0.451228	Normal	1.42183	3.54e-44	3.3e-43	Up	2.10226	1.03e-171	1.96e-170	Up	1.81345	7.35e-82	2.07e-80	Up	0.82373	2.58e-11	1.13e-10	Normal	0.829984	2.33e-25	2.46e-24	Normal	1.56612
MSTRG.13663	RLK	Kinase(6);LRR(1);TM(1);	At1g06840	PREDICTED: probable LRR receptor-like serine/threonine-protein kinase At1g06840 isoform X2 [Juglans regia]	1.55	4.44	10.65	0.68	2.03	8.2	2.94	1.11	0.481709	0.0528861	0.078675	Normal	2	2.41e-28	1.44e-27	Up	3.26222	1.2e-112	1.72e-111	Up	-0.706953	0.0301015	0.0696293	Normal	0.87092	0.000395766	0.000796005	Normal	2.88506	1.8e-101	2.02e-100	Up	1.40526	1.18e-10	4.96e-10	Up	1.18866	0.00027388	0.000669954	Up	1.12908	4.38e-09	1.95e-08	Up	0.377158
MSTRG.15138	RLK	Kinase(3);LRR(1);TM(2);	MIK2	PREDICTED: MDIS1-interacting receptor like kinase 2-like isoform X2 [Juglans regia]	0.14	0.34	0.08	0.38	0.36	0.54	36.47	0.09	0.63743	0.726617	0.807676	Normal	1.91754	0.0352229	0.0546157	Normal	-0.169925	1	1	Normal	2.078	0.0352229	0.0795242	Normal	2	0.0574586	0.0878473	Normal	2.58496	6.02e-05	0.000111556	Up	8.66257	2.44e-302	3.65e-300	Up	-1.44057	0.179718	0.262126	Normal	-0.0824622	1	1	Normal	-2.75489
MSTRG.19627	RLK	Kinase(6);LRR(2);TM(4);	At5g49770	PREDICTED: probable leucine-rich repeat receptor-like protein kinase At5g49770 [Juglans regia]	63.27	88.79	99.38	66.98	109.84	171.51	66.57	81.78	-0.370226	6.21e-26	3.35e-25	Normal	0.118649	0.000328995	0.000662023	Normal	0.281207	1.24e-17	4.25e-17	Normal	-0.288018	1.39e-15	2.41e-14	Normal	0.425584	1.92e-38	1.58e-37	Normal	1.06847	0	0	Up	-0.296876	5.12e-16	2.92e-15	Normal	-0.0822088	0.044378	0.0758922	Normal	-0.306934	2.33e-18	1.82e-17	Normal	-0.787265
MSTRG.5983	RLK	Kinase(6);LRR(1);TM(2);	XA21	PREDICTED: receptor kinase-like protein Xa21 isoform X2 [Juglans regia]	8.74	30	52.65	5.96	4.37	17.37	16.06	15.03	-0.78214	2.74e-16	1.07e-15	Normal	0.997117	2.8e-47	2.5e-46	Normal	1.80859	4.55e-190	1.07e-188	Up	-1.33446	9.56e-33	3.99e-31	Down	-1.78214	2.33e-48	2.36e-47	Down	0.208753	0.0023248	0.00379444	Normal	0.0956269	0.283736	0.376258	Normal	0.552321	7.42e-05	0.000194051	Normal	2.77926	1.64e-137	1.18e-135	Up	1.59984
CIL0123S0003	RLK	Kinase(3);LRR(1);TM(5);	LRR-RLK	PREDICTED: probable leucine-rich repeat receptor-like serine/threonine-protein kinase At3g14840 isoform X1 [Juglans regia]	3.97	2.95	4.75	4.7	1.64	2.41	4.56	0.96	2.04803	1.28e-17	5.28e-17	Up	1.61961	4.54e-10	1.39e-09	Up	2.30682	3.01e-23	1.22e-22	Up	2.29155	3.16e-22	8.27e-21	Up	0.77259	0.0180749	0.029895	Normal	1.32793	2.47e-08	5.52e-08	Up	2.24793	3.55e-20	2.46e-19	Up	-0.243522	0.230566	0.325692	Normal	0.847019	0.00252042	0.00586416	Normal	0.978894
CIL0393S0001	RLK	Kinase(2);LRR(1);TM(4);	At1g53430	PREDICTED: probable LRR receptor-like serine/threonine-protein kinase At1g53430 isoform X2 [Juglans regia]	23.68	21.95	23	8.47	12.91	14.91	0.04	0.12	7.62449	0	0	Up	7.51504	4.64e-302	2.74e-300	Up	7.58246	1.42e-297	5.4e-296	Up	6.14126	4e-107	6.76e-105	Up	6.74931	6.64e-160	2.32e-158	Up	6.9571	1.17e-300	4.14e-299	Up	-1.58496	0.289161	0.381922	Normal	1.48324	3.34e-57	5.27e-56	Up	0.765732	3.24e-19	2.63e-18	Normal	0.625354
CIL0452S0002	RLK	Kinase(5);LRR(1);TM(4);	LRR-RLK	PREDICTED: probable leucine-rich repeat receptor-like serine/threonine-protein kinase At3g14840 [Juglans regia]	6.46	11.63	95.84	0.21	0.48	1.36	0.05	0.07	6.52804	2.78e-113	5.33e-112	Up	7.37628	3.88e-201	1.46e-199	Up	10.4191	0	0	Up	1.58496	0.0769294	0.152826	Normal	2.77761	1.54e-05	3.54e-05	Up	4.28011	1.11e-28	4.7e-28	Up	-0.485427	0.726617	0.831957	Normal	4.94307	6.17e-71	1.19e-69	Up	4.59867	1.7e-119	1.05e-117	Up	6.13895
CIL1390S0007	RLK	Kinase(3);LRR(2);TM(8);	PXC3	PREDICTED: leucine-rich repeat receptor-like tyrosine-protein kinase PXC3 [Juglans regia]	1.24	1.52	1.8	0.45	1.16	2.67	1.91	0.44	1.49476	9.3e-08	2.39e-07	Up	1.7885	1.22e-11	4.06e-11	Up	2.03242	4.22e-15	1.32e-14	Up	0.0324215	1	1	Normal	1.39855	4.26e-06	1.02e-05	Up	2.60126	2.32e-39	1.22e-38	Up	2.118	8.57e-16	4.84e-15	Up	1.46234	2.47e-05	6.81e-05	Up	0.389947	0.12506	0.198726	Normal	-0.568843
CIL1390S0008	RLK	Kinase(3);LRR(2);TM(7);	PXC3	PREDICTED: leucine-rich repeat receptor-like tyrosine-protein kinase PXC3 [Juglans regia]	3.56	3.72	5.27	2.12	4.41	6.91	0	0.85	2.06634	7.18e-31	4.43e-30	Up	2.12977	4.16e-34	2.86e-33	Up	2.63227	2.93e-58	2.37e-57	Up	1.31853	8.15e-10	8.13e-09	Up	2.37524	1.76e-41	1.55e-40	Up	3.02315	1.8e-117	2.32e-116	Up	-9.73132	6.42e-15	3.45e-14	Down	0.747813	1.84e-05	5.13e-05	Normal	-0.245476	0.0908711	0.151333	Normal	-0.390883
CIL1402S0038	RLK	Kinase(4);LRR(2);TM(3);	RLK7	PREDICTED: receptor-like protein kinase HAIKU2, partial [Juglans regia]	29.15	38.79	41.08	7.5	18.86	35.17	16.97	11.19	1.38129	1.85e-105	3.31e-104	Up	1.79347	6.21e-203	2.37e-201	Up	1.87623	2.17e-218	5.89e-217	Up	-0.577248	1.18e-09	1.15e-08	Normal	0.75312	3.9e-24	2.17e-23	Normal	1.65214	2.34e-228	6.03e-227	Up	0.600777	8.73e-15	4.66e-14	Normal	1.95853	9.32e-122	3.15e-120	Up	1.04036	4.62e-61	1.2e-59	Up	0.224091
MSTRG.13656	RLK	Kinase(6);LRR(1);TM(5);	At1g06840	PREDICTED: probable LRR receptor-like serine/threonine-protein kinase At1g06840 [Juglans regia]	30.53	21.28	13.19	12.76	11.31	8.22	11.12	11.59	1.39735	4.44e-121	9.11e-120	Up	0.876618	2.65e-41	2.12e-40	Normal	0.186564	0.0145259	0.0217382	Normal	0.138748	0.0810475	0.159641	Normal	-0.0352816	0.693517	0.794453	Normal	-0.49567	3.04e-12	8.07e-12	Normal	-0.0597238	0.484236	0.598447	Normal	1.2586	1.11e-72	2.19e-71	Up	0.911899	1.27e-31	1.65e-30	Normal	0.682234
MSTRG.15026	RLK	Kinase(4);LRR(1);TM(3);	XA21	PREDICTED: LRR receptor-like serine/threonine-protein kinase EFR [Juglans regia]	2.28	2.73	0.59	0.1	1.48	3.48	3.64	0.18	3.66297	1.07e-16	4.25e-16	Up	3.92283	8.41e-22	4.17e-21	Up	1.71272	0.0169593	0.0251115	Up	-0.847997	0.507911	0.672195	Normal	3.03953	5.81e-09	1.71e-08	Up	4.27302	9.17e-36	4.48e-35	Up	4.33787	2.5e-28	2.33e-27	Up	4.51096	3.09e-12	1.42e-11	Up	0.883304	0.00682174	0.0147058	Normal	-2.5603
MSTRG.18607	RLK	Kinase(5);LRR(2);TM(5);	LRR-RLK	PREDICTED: probable leucine-rich repeat receptor-like serine/threonine-protein kinase At3g14840 [Juglans regia]	5.56	7.02	5.08	2.22	7	9.2	11.42	1.93	1.52648	1.45e-30	8.85e-30	Up	1.86287	5.52e-51	5.29e-50	Up	1.39623	1.47e-23	5.98e-23	Up	0.201959	0.293127	0.444729	Normal	1.85875	5.33e-46	5.17e-45	Up	2.25303	1.01e-108	1.22e-107	Up	2.56489	6.99e-109	2.77e-107	Up	1.32453	1.62e-17	9.6e-17	Up	0.00411611	1	1	Normal	-0.856805
MSTRG.27827	RLK	Kinase(5);LRR(4);TM(8);	At3g47110	PREDICTED: probable LRR receptor-like serine/threonine-protein kinase At3g47570 [Juglans regia]	1.4	1.95	2.54	0.54	2.33	4.06	2.86	0.44	1.66985	6.12e-10	1.78e-09	Up	2.1479	1.54e-18	6.81e-18	Up	2.52925	8.05e-28	3.65e-27	Up	0.295456	0.471135	0.643225	Normal	2.40475	1.34e-22	7.09e-22	Up	3.2059	1.99e-74	1.71e-73	Up	2.70044	3.58e-31	3.62e-30	Up	1.3744	1.63e-05	4.58e-05	Up	-0.256856	0.202558	0.30393	Normal	-0.676651
CIL0015S0006	RLP	LRR(1);TM(1);	TUBB1	PREDICTED: LRR receptor-like serine/threonine-protein kinase EFR [Juglans regia]	0	0	0	0.05	0	0.05	0.41	0.17	-7.40939	0.0312734	0.0481656	Down	-7.40939	0.0312734	0.0487917	Down	-7.40939	0.0312734	0.0448408	Down	-1.76553	0.289161	0.439847	Normal	-7.40939	0.0312734	0.0496513	Down	-1.76553	0.109463	0.146758	Normal	1.27009	0.210297	0.293335	Normal	-5.64386	1	1	Normal	0	1	1	Normal	-5.64386
CIL0021S0012	RLP	LRR(3);TM(1);	--	PREDICTED: DNA-damage-repair/toleration protein DRT100 [Juglans regia]	0.17	0.42	0.12	3.8	0.3	0.13	1.57	7.49	-5.46136	3.7e-80	5.08e-79	Down	-4.1565	1.33e-69	1.66e-68	Down	-5.96386	1.37e-77	1.41e-76	Down	-0.978966	8.15e-12	9.94e-11	Normal	-4.64193	1.19e-65	1.62e-64	Down	-5.84838	2.5e-123	3.38e-122	Down	-2.2542	5.24e-34	5.72e-33	Down	-4.48239	1.78e-31	1.66e-30	Down	0.485427	0.541501	0.675809	Normal	-0.115477
CIL0146S0009	RLP	LRR(3);TM(2);	PEX1	PREDICTED: leucine-rich repeat extensin-like protein 4 [Juglans regia]	1.69	1.97	1.53	5.14	0.26	0.22	5.01	5.76	-1.76905	8.26e-18	3.42e-17	Down	-1.54787	4.55e-15	1.76e-14	Down	-1.91254	2.14e-18	7.49e-18	Down	-0.1643	0.334277	0.493759	Normal	-4.46949	1.75e-37	1.4e-36	Down	-4.71049	6.03e-65	4.65e-64	Down	-0.201258	0.233459	0.321593	Normal	-1.60475	3.55e-11	1.54e-10	Down	2.92161	4.43e-09	1.97e-08	Up	2.79796
CIL0225S0015	RLP	LRR(1);TM(3);	AIR9	PREDICTED: 187-kDa microtubule-associated protein AIR9-like [Juglans regia]	5.28	5.9	3.99	19.35	3.64	1.73	11.33	22.18	-2.07065	3.81e-237	1.72e-235	Down	-1.91047	5.83e-237	2.66e-235	Down	-2.4748	5.16e-280	1.83e-278	Down	-0.196926	4.59e-05	0.000221544	Normal	-2.60725	1.32e-279	8.88e-278	Down	-3.68042	0	0	Down	-0.969112	3.39e-69	7.87e-68	Normal	-1.87372	7.06e-149	2.97e-147	Down	0.696777	3.79e-11	1.97e-10	Normal	1.20562
CIL0300S0001	RLP	LRR(3);TM(2);	EIX1	PREDICTED: receptor-like protein 12 isoform X2 [Juglans regia]	3.41	4.96	4.89	2.52	7.61	6.54	4.39	7.42	-1.12165	2.39e-17	9.69e-17	Down	-0.581079	9.92e-07	2.46e-06	Normal	-0.601585	1.02e-06	2.15e-06	Normal	-1.558	6.45e-25	1.94e-23	Down	0.0364773	0.776833	0.873946	Normal	-0.182129	0.056027	0.0785486	Normal	-0.757198	1.41e-08	5.08e-08	Normal	0.436348	0.0320542	0.0565369	Normal	-0.617556	7.54e-06	2.48e-05	Normal	-0.419456
CIL0311S0002	RLP	LRR(1);TM(2);	--	PREDICTED: probable leucine-rich repeat receptor-like protein kinase At1g35710 [Juglans regia]	21.47	22.18	25.73	69.78	22.75	20.77	40.24	75.39	-1.81205	1.78e-180	5.68e-179	Down	-1.76511	5.88e-175	1.88e-173	Down	-1.55092	2.91e-147	5.42e-146	Down	-0.11156	0.0254018	0.0600944	Normal	-1.72851	1.43e-151	4.71e-150	Down	-1.85987	1.31e-290	4.47e-289	Down	-0.905743	2.59e-56	4.76e-55	Normal	-1.70049	8.65e-124	2.99e-122	Down	-0.0366072	0.713305	0.839026	Normal	0.30895
CIL0330S0006	RLP	LRR(2);TM(2);	--	PREDICTED: probable LRR receptor-like serine/threonine-protein kinase At4g26540 isoform X1 [Juglans regia]	0	0	0	0	0	0	1.37	19.01	-14.2145	1.43e-81	2e-80	Down	-14.2145	7.61e-82	1.1e-80	Down	-14.2145	2.89e-77	2.96e-76	Down	-14.2145	1.31e-72	1.46e-70	Down	-14.2145	4.56e-72	6.78e-71	Down	-14.2145	7.62e-121	1e-119	Down	-3.79451	8.82e-50	1.42e-48	Down	0	1	1	Normal	0	1	1	Normal	0
CIL1259S0072	RLP	LRR(2);TM(5);	LRX5	PREDICTED: leucine-rich repeat extensin-like protein 4 [Juglans regia]	0.92	0.42	1.41	5.88	0.29	0.13	2.11	5.23	-2.50711	6.83e-26	3.67e-25	Down	-3.63835	5.04e-36	3.6e-35	Down	-1.89112	1.36e-17	4.65e-17	Down	0.169005	0.298492	0.451442	Normal	-4.17269	7.39e-35	5.59e-34	Down	-5.33023	1.47e-67	1.16e-66	Down	-1.30957	3.31e-10	1.35e-09	Down	-2.67611	6.44e-25	5e-24	Down	0.534336	0.647764	0.777607	Normal	3.43911
CIL1293S0014	RLP	LRR(3);TM(3);	--	PREDICTED: piriformospora indica-insensitive protein 2-like [Juglans regia]	0.07	0.07	0.12	0.17	0.04	0	0.31	0.39	-2.47805	0.0118586	0.0193331	Down	-2.47805	0.0118586	0.0197707	Down	-1.70044	0.0414893	0.0585559	Normal	-1.19794	0.134014	0.239196	Normal	-3.2854	0.00756354	0.0132056	Down	-8.60733	1.93e-06	3.91e-06	Down	-0.331206	0.690224	0.79742	Normal	-1.28011	0.687547	0.80178	Normal	0.807355	1	1	Normal	6.90689
CIL1300S0022	RLP	LRR(1);TM(3);	At5g45510	PREDICTED: probable disease resistance protein At5g45510 [Juglans regia]	0.54	0.31	0.08	0.95	0.12	0.02	1.16	1.52	-1.49304	3.5e-06	8.06e-06	Down	-2.29373	4.41e-10	1.35e-09	Down	-4.24793	1.18e-15	3.76e-15	Down	-0.678072	0.0221264	0.0535397	Normal	-3.66297	1.11e-13	4.18e-13	Down	-6.24793	1.24e-29	5.38e-29	Down	-0.389947	0.196349	0.276194	Normal	-0.814968	0.0537535	0.0903531	Normal	1.36923	0.118607	0.191758	Normal	2
CIL1320S0036	RLP	LRR(1);TM(4);	PLA1	PREDICTED: phospholipase A I-like isoform X2 [Juglans regia]	4.6	5.06	6.39	9.88	4.51	4.47	6.85	10.69	-1.21656	1.23e-50	1.13e-49	Down	-1.07905	2.37e-42	1.93e-41	Down	-0.742374	4.25e-22	1.66e-21	Normal	-0.113679	0.110395	0.206956	Normal	-1.24506	1.08e-46	1.06e-45	Down	-1.25792	3.6e-74	3.08e-73	Down	-0.642086	4.32e-16	2.48e-15	Normal	-1.10288	9.69e-32	9.09e-31	Down	0.16601	0.147302	0.230174	Normal	0.515541
CIL1327S0010	RLP	LRR(1);TM(4);	PLA1	PREDICTED: phospholipase A I-like isoform X2 [Juglans regia]	0.42	0.36	0.62	1.11	1.16	0.88	0.54	1.12	-1.41504	1.78e-07	4.49e-07	Down	-1.63743	3.77e-09	1.1e-08	Down	-0.853159	0.000638823	0.0010992	Normal	-0.0129391	1	1	Normal	0.0506261	0.89058	0.983346	Normal	-0.347923	0.0637898	0.088377	Normal	-1.05247	0.000101178	0.000251896	Down	-1.4021	4.95e-06	1.46e-05	Down	-1.68806	9.15e-08	3.65e-07	Down	-0.505235
CIL1332S0002	RLP	LRR(1);TM(4);	At1g56130	PREDICTED: probable LRR receptor-like serine/threonine-protein kinase At1g56130 [Juglans regia]	4.31	4.73	4.95	6.26	4.72	5.68	1.13	16.27	-1.91645	4.28e-98	7.18e-97	Down	-1.7823	1.66e-89	2.6e-88	Down	-1.71671	2.67e-80	2.86e-79	Down	-1.37798	6.57e-56	5.18e-54	Down	-1.78536	2.83e-79	4.59e-78	Down	-1.51825	2.36e-100	2.63e-99	Down	-3.84782	1.82e-172	1.23e-170	Down	-0.538475	4.12e-05	0.000110829	Normal	0.00305332	1	1	Normal	-0.198462
CIL1339S0032	RLP	LRR(1);TM(3);	--	PREDICTED: probable LRR receptor-like serine/threonine-protein kinase At1g56140 [Juglans regia]	1.8	2.87	4.08	1.53	2.03	3.91	12.67	4.14	-1.20163	0.00149753	0.00273528	Down	-0.52858	0.142699	0.196601	Normal	-0.0210616	1	1	Normal	-1.4361	0.000547159	0.00208284	Down	-1.02815	0.0080226	0.01392	Down	-0.0824622	0.794785	0.866635	Normal	1.61371	4.43e-12	2.04e-11	Up	0.234465	0.850659	0.950346	Normal	0.499571	0.349385	0.479924	Normal	0.0614005
CIL1363S0044	RLP	LRR(4);TM(1);	PIRL4	PREDICTED: plant intracellular Ras-group-related LRR protein 4-like [Juglans regia]	6.27	6.72	5.42	21.41	7.05	7.01	12.06	27.25	-2.11972	6.13e-122	1.26e-120	Down	-2.01972	9.32e-116	1.86e-114	Down	-2.32989	3.13e-129	5.1e-128	Down	-0.347971	5.12e-07	3.45e-06	Normal	-1.95056	7.7e-98	1.57e-96	Down	-1.95877	4.34e-157	7.44e-156	Down	-1.17603	1.74e-46	2.6e-45	Down	-1.77175	2.47e-61	4.17e-60	Down	-0.069162	0.672741	0.803002	Normal	-0.371122
CIL1366S0026	RLP	LRR(1);TM(1);	RLP57	PREDICTED: probable inactive receptor kinase At1g27190 [Juglans regia]	0.33	1.65	1.44	0.77	0.52	0.64	0.95	1.28	-1.95561	0.0169593	0.027066	Down	0.366322	0.618038	0.709596	Normal	0.169925	0.860162	0.930706	Normal	-0.733213	0.424648	0.594428	Normal	-1.29956	0.134014	0.188211	Normal	-1	0.110468	0.148012	Normal	-0.430144	0.557456	0.66783	Normal	-1.22239	0.507911	0.625685	Normal	1.66588	0.0636923	0.110186	Normal	1.16993
CIL1390S0001	RLP	LRR(3);TM(4);	BRI1	PREDICTED: leucine-rich repeat receptor-like tyrosine-protein kinase PXC3 [Juglans regia]	0	0	0	0	0	0	0	0.18	-7.49185	0.00391328	0.00678299	Down	-7.49185	0.00391328	0.00696678	Down	-7.49185	0.00391328	0.00623089	Down	-7.49185	0.0215151	0.052282	Normal	-7.49185	0.0215151	0.0350936	Down	-7.49185	0.00097925	0.0016529	Down	-7.49185	0.0391047	0.0648091	Normal	0	1	1	Normal	0	1	1	Normal	0
CIL1438S0014	RLP	LRR(4);TM(2);	--	PREDICTED: receptor-like protein kinase 5 [Juglans regia]	0.77	1.65	1.2	8.81	1.76	1.12	8.43	14.21	-4.2059	4.64e-96	7.62e-95	Down	-3.10637	6.1e-76	8.24e-75	Down	-3.5658	4.17e-80	4.44e-79	Down	-0.689693	2.79e-09	2.59e-08	Normal	-3.01326	4.55e-65	6.12e-64	Down	-3.66534	5.65e-129	8.01e-128	Down	-0.753302	3.6e-10	1.46e-09	Normal	-3.51621	1.2e-43	1.48e-42	Down	-0.0931094	0.912336	1	Normal	0.0995357
CIL1438S0015	RLP	LRR(6);TM(3);	--	PREDICTED: probable leucine-rich repeat receptor-like protein kinase At1g35710 [Juglans regia]	0.09	0.12	0.19	7.46	0.27	0.31	0.39	6.44	-6.16099	1.08e-69	1.31e-68	Down	-5.74595	3.4e-68	4.15e-67	Down	-5.08299	3.28e-60	2.73e-59	Down	0.212115	0.0995881	0.189895	Normal	-4.57603	7.86e-54	8.77e-53	Down	-4.37672	9.09e-89	9.09e-88	Down	-4.04551	7.19e-48	1.1e-46	Down	-6.37311	2.48e-67	4.58e-66	Down	-1.16993	0.267003	0.381821	Normal	-0.706269
CIL1465S0020	RLP	LRR(4);TM(2);	DRT100	PREDICTED: DNA-damage-repair/toleration protein DRT100-like [Juglans regia]	19.48	5.07	0.82	53.47	8.69	2.77	18.44	53.99	-1.4707	9.37e-88	1.4e-86	Down	-3.41263	1.16e-239	5.38e-238	Down	-6.04092	5.71000431623286e-316	2.36452742832539e-314		-0.0139625	0.830234	0.965306	Normal	-2.63526	3.02e-164	1.1e-162	Down	-4.28473	0	0	Down	-1.54985	8.11e-82	2.28e-80	Down	-1.45674	1.75e-67	3.23e-66	Down	-0.77737	1.74e-05	5.49e-05	Normal	-1.75619
CIL1591S0006	RLP	LRR(4);TM(6);	INRPK1	PREDICTED: receptor-like protein kinase [Juglans regia]	0.12	0.23	0.23	0.68	0.17	0.25	0.72	0.9	-2.90689	7.27e-09	1.99e-08	Down	-1.96829	8.44e-06	1.96e-05	Down	-1.96829	1.98e-05	3.83e-05	Down	-0.40439	0.290169	0.441082	Normal	-2.40439	1.21e-06	3.04e-06	Down	-1.848	1.89e-07	4.05e-07	Down	-0.321928	0.392221	0.498684	Normal	-2.5025	6.02e-05	0.000159318	Down	0.436099	0.803698	0.921414	Normal	-0.120294
MSTRG.15207	RLP	LRR(1);TM(1);	--	receptor-like protein 9DC3 [Quercus suber]	0	0	0	0	0	0	0	1.87	-10.8688	2.12e-05	4.58e-05	Down	-10.8688	2.12e-05	4.75e-05	Down	-10.8688	2.12e-05	4.08e-05	Down	-10.8688	4.04e-05	0.000196832	Down	-10.8688	4.04e-05	8.92e-05	Down	-10.8688	6.05e-08	1.33e-07	Down	-10.8688	7.68e-05	0.000193789	Down	0	1	1	Normal	0	1	1	Normal	0
MSTRG.15208	RLP	LRR(1);TM(2);	--	LRR receptor-like serine/threonine-protein kinase GSO1 [Morella rubra]	0	0	0	0	0	0.3	0	2.17	-11.0835	4.04e-05	8.55e-05	Down	-11.0835	4.04e-05	8.86e-05	Down	-11.0835	7.68e-05	0.000142337	Down	-11.0835	7.68e-05	0.000352545	Down	-11.0835	7.68e-05	0.000165122	Down	-2.85466	8.88e-05	0.000162488	Down	-11.0835	0.000145836	0.000355927	Down	0	1	1	Normal	0	1	1	Normal	-8.22882
MSTRG.15214	RLP	LRR(1);TM(2);	--	Receptor-like protein 12 [Morella rubra]	0	0	0	0.37	0	0.31	0	0.95	-9.89178	0.0034275	0.00599525	Down	-9.89178	0.0034275	0.00615504	Down	-9.89178	0.0034275	0.00550304	Down	-1.3604	0.210297	0.345145	Normal	-9.89178	0.0034275	0.00624718	Down	-1.61566	0.0414893	0.0590688	Normal	-9.89178	0.00636217	0.012333	Down	-8.53138	0.250037	0.346157	Normal	0	1	1	Normal	-8.27612
MSTRG.15215	RLP	LRR(1);TM(3);	RLP12	Receptor-like protein 12 [Morella rubra]	0.35	0.42	0.23	0.83	3.69	6.81	0.09	1.38	-1.97924	0.00167444	0.00304283	Down	-1.71621	0.00340811	0.00613316	Down	-2.58496	0.000197437	0.000354521	Down	-0.733485	0.164592	0.283653	Normal	1.41895	2.88e-05	6.45e-05	Up	2.30299	3.43e-23	1.28e-22	Up	-3.9386	6.02e-05	0.000153737	Down	-1.24576	0.210297	0.301874	Normal	-3.13516	7.41e-10	3.5e-09	Down	-4.88795
MSTRG.25772	RLP	LRR(3);TM(2);	N	PREDICTED: TMV resistance protein N-like isoform X1 [Juglans regia]	3.27	4.16	5.71	9.02	8.17	12.57	0.89	9.91	-1.59959	1.32e-24	6.86e-24	Down	-1.2523	9.12e-18	3.92e-17	Down	-0.795394	9.79e-09	2.31e-08	Normal	-0.135758	0.305775	0.459477	Normal	-0.278549	0.0362074	0.0570028	Normal	0.343028	0.000248781	0.000440119	Normal	-3.47701	3.63e-49	5.75e-48	Down	-1.46384	9.02e-16	4.95e-15	Down	-0.973753	3.6e-08	1.49e-07	Normal	-1.13842
MSTRG.4461	RLP	LRR(3);TM(2);	--	PREDICTED: TMV resistance protein N-like [Juglans regia]	0.57	0.67	0.43	1.52	1.02	1.56	0	2.34	-2.03747	3.23e-15	1.21e-14	Down	-1.80428	2.83e-13	1.02e-12	Down	-2.4441	8.25e-18	2.83e-17	Down	-0.622437	0.00349923	0.0108139	Normal	-1.19794	6.39e-07	1.63e-06	Down	-0.584963	0.000476856	0.000826354	Normal	-11.1923	2.91e-32	3.04e-31	Down	-1.41504	2.47e-05	6.81e-05	Down	-0.606336	0.0965121	0.159413	Normal	-1.85914
MSTRG.68	RLP	LRR(1);TM(2);	--	PREDICTED: TMV resistance protein N-like [Juglans regia]	5.23	7.41	10.16	16.86	6.76	6.35	0.55	30.2	-2.52967	4.54e-160	1.26e-158	Down	-2.027	3.64e-123	7.79e-122	Down	-1.57165	1.28e-82	1.4e-81	Down	-0.840944	2.67e-30	1.03e-28	Normal	-2.15945	5.3e-118	1.32e-116	Down	-2.24972	2.48e-199	5.53e-198	Down	-5.77897	3.22e-253	3.75e-251	Down	-1.68872	2.17e-44	2.73e-43	Down	0.13245	0.371387	0.506412	Normal	0.678072
MSTRG.9150	RLP	LRR(4);TM(2);	SNC1	PREDICTED: TMV resistance protein N-like isoform X2 [Juglans regia]	0.32	0.56	0.21	1.27	1.93	2.46	0.1	1.73	-2.43463	2.95e-14	1.06e-13	Down	-1.62727	5.54e-09	1.6e-08	Down	-3.04231	4.07e-16	1.32e-15	Down	-0.445944	0.0770925	0.153121	Normal	0.157829	0.495605	0.602874	Normal	0.507886	0.00132607	0.00221372	Normal	-4.1127	3.31e-18	2.1e-17	Down	-1.98868	4.65e-07	1.5e-06	Down	-1.7851	1.02e-08	4.39e-08	Down	-3.5502
MSTRG.9244	RLP	LRR(4);TM(1);	WRKY19	PREDICTED: TMV resistance protein N-like [Juglans regia]	6.09	8.7	16.86	20.25	11.15	14.9	0.11	23.58	-1.95305	1.23e-94	1.99e-93	Down	-1.43848	7.07e-63	8.05e-62	Down	-0.483959	7.67e-11	2.01e-10	Normal	-0.219642	0.00301477	0.00948472	Normal	-1.08052	8.26e-37	6.54e-36	Down	-0.662251	1.68e-25	6.63e-25	Normal	-7.74392	2.89e-222	2.77e-220	Down	-1.73341	8.62e-56	1.33e-54	Down	-0.357956	0.00332854	0.00758247	Normal	0.178292
CIL0015S0002	RLP	LRR(1);TM(1);	EFR	PREDICTED: LRR receptor-like serine/threonine-protein kinase EFR [Juglans regia]	0	0	0.9	0	0	0.33	0	0	0	1	1	Normal	0	1	1	Normal	9.81378	0.00782344	0.0120595	Up	0	1	1	Normal	0	1	1	Normal	8.36632	0.125037	0.165018	Normal	0	1	1	Normal	0	1	1	Normal	0	1	1	Normal	1.44746
CIL0123S0002	RLP	LRR(2);TM(3);	RKF1	PREDICTED: probable LRR receptor-like serine/threonine-protein kinase At1g07650 isoform X1 [Juglans regia]	0	0	0.43	0	0	0.03	0	0	0	1	1	Normal	0	1	1	Normal	8.74819	0.00195752	0.00322166	Up	0	1	1	Normal	0	1	1	Normal	4.90689	1	1	Normal	0	1	1	Normal	0	1	1	Normal	0	1	1	Normal	3.8413
CIL0123S0004	RLP	LRR(1);TM(2);	At2g36240	PREDICTED: probable leucine-rich repeat receptor-like serine/threonine-protein kinase At3g14840 isoform X1 [Juglans regia]	0.62	1.07	1.82	1.06	0.54	1	0	0.68	-0.133267	1	1	Normal	0.654004	0.281416	0.360989	Normal	1.42033	0.00647851	0.0101073	Up	0.640458	0.345268	0.505905	Normal	-0.332575	0.823891	0.919013	Normal	0.556393	0.337256	0.409459	Normal	-9.40939	0.0034275	0.00693343	Down	-0.773724	0.263416	0.362522	Normal	0.986579	0.263416	0.378133	Normal	0.863938
CIL0123S0007	RLP	LRR(3);TM(2);	--	PREDICTED: LRR receptor-like serine/threonine-protein kinase EFR [Juglans regia]	0.89	1.05	0.68	0.15	0.2	0.35	0	0.66	0.431339	0.392185	0.479204	Normal	0.669851	0.134198	0.185716	Normal	0.0430687	1	1	Normal	-2.1375	0.00595708	0.0172157	Down	-1.72247	0.0242204	0.0391912	Down	-0.915111	0.0662835	0.0914753	Normal	-9.36632	1.11e-05	3.06e-05	Down	2.56884	0.000491667	0.00116167	Up	2.39232	0.00091941	0.00230872	Up	0.95818
CIL0205S0017	RLP	LRR(1);TM(1);	At3g58530	PREDICTED: F-box protein At3g58530 [Juglans regia]	2.36	2.86	4.41	2.92	3.26	6.62	1.38	4.68	-0.987722	0.00121793	0.00224477	Normal	-0.710493	0.0152964	0.0251588	Normal	-0.0857299	0.80064	0.873567	Normal	-0.68054	0.0265118	0.0624472	Normal	-0.521637	0.0833261	0.123137	Normal	0.500323	0.0107435	0.0164317	Normal	-1.76184	3.02e-06	8.86e-06	Down	-0.307182	0.505002	0.623724	Normal	-0.188857	0.620714	0.755618	Normal	-0.586053
CIL0316S0008	RLP	LRR(4);TM(1);	RLP6	PREDICTED: receptor-like protein 12 isoform X1 [Juglans regia]	0.86	0.57	1.36	0.46	0.87	1.7	0.21	1.05	-0.287981	0.560528	0.646755	Normal	-0.881356	0.11765	0.165789	Normal	0.373217	0.419396	0.494397	Normal	-1.19068	0.0654858	0.133421	Normal	-0.271302	0.651948	0.754249	Normal	0.695145	0.0402789	0.0574412	Normal	-2.32193	0.00335045	0.00679988	Down	0.902703	0.286545	0.390443	Normal	-0.610053	0.405145	0.540929	Normal	-0.321928
CIL0344S0026	RLP	LRR(1);TM(1);	IOS1	PREDICTED: probable LRR receptor-like serine/threonine-protein kinase At1g05700 [Juglans regia]	0.05	0	0.53	0	0.19	0.26	0.07	0	5.64386	1	1	Normal	0	1	1	Normal	9.04985	0.00097925	0.00165754	Up	0	1	1	Normal	7.56986	0.125037	0.176559	Normal	8.02237	0.00782344	0.0121063	Up	6.12928	1	1	Normal	5.64386	1	1	Normal	-7.56986	0.250037	0.361318	Normal	1.02748
CIL0490S0004	RLP	LRR(3);TM(1);	RLP47	PREDICTED: receptor-like protein 12 [Juglans regia]	0.29	3.79	5.75	0	5.62	22.02	0	0.35	-0.271302	1	1	Normal	3.43677	5.55e-23	2.85e-22	Up	4.03814	3.67e-38	2.1e-37	Up	-8.45121	0.0117402	0.0310528	Down	4.00514	5.52e-35	4.19e-34	Up	5.97532	2.08e-226	5.3e-225	Up	-8.45121	0.0117402	0.0216908	Down	8.17991	0.0312734	0.0552297	Normal	-0.568372	0.00960976	0.0201229	Normal	-1.93718
CIL0521S0001	RLP	LRR(1);TM(1);	--	PREDICTED: probable LRR receptor-like serine/threonine-protein kinase At3g47570 [Juglans regia]	1.34	0.7	1.58	0.52	0.15	1.33	1.4	0.97	0.466176	0.312909	0.392954	Normal	-0.47063	0.511769	0.600879	Normal	0.703868	0.0923277	0.123881	Normal	-0.899473	0.149928	0.262597	Normal	-2.69302	0.00250938	0.00464576	Down	0.45537	0.261199	0.323856	Normal	0.52937	0.291747	0.384794	Normal	1.36565	0.0358256	0.0626468	Normal	2.22239	0.0386306	0.0707595	Normal	0.248498
CIL0604S0001	RLP	LRR(3);TM(2);	RLP14	PREDICTED: receptor like protein 30-like isoform X2 [Juglans regia]	0.27	0.4	1.8	0.15	0.94	4.21	0.16	0	8.07682	0.0625313	0.0912114	Normal	8.64386	0.0156414	0.0256056	Up	10.8138	1.9e-09	4.66e-09	Up	7.22882	0.250037	0.392042	Normal	9.87652	0.000122627	0.000258618	Up	12.0396	2.08e-33	9.72e-33	Up	7.32193	0.250037	0.336004	Normal	0.847997	0.687547	0.80178	Normal	-1.23266	0.0964011	0.1593	Normal	-1.22582
CIL1265S0092	RLP	LRR(1);TM(1);	--	PREDICTED: TMV resistance protein N-like [Juglans regia]	0.63	1.06	1.07	0.75	0.46	0.59	0.79	1.06	-0.750641	0.0223262	0.0351931	Normal	0	1	1	Normal	0.0135465	1	1	Normal	-0.499102	0.175975	0.299851	Normal	-1.20436	0.00237118	0.00440044	Down	-0.845277	0.00276169	0.00448079	Normal	-0.42414	0.252412	0.338993	Normal	-0.251539	0.568648	0.689462	Normal	1.20436	0.006528	0.0141189	Up	0.858824
CIL1267S0005	RLP	LRR(1);TM(3);	GSO2	PREDICTED: probable LRR receptor-like serine/threonine-protein kinase At3g47570 isoform X1 [Juglans regia]	0.13	0	0.07	0.07	0.22	0.45	0	0.03	2.11548	0.625037	0.7096	Normal	-4.90689	1	1	Normal	1.22239	1	1	Normal	1.22239	1	1	Normal	2.87447	0.125037	0.176559	Normal	3.90689	0.00183717	0.00303056	Up	-4.90689	1	1	Normal	0.893085	1	1	Normal	-7.78136	0.250037	0.361318	Normal	-2.6845
CIL1268S0013	RLP	LRR(3);TM(1);	PIRL4	PREDICTED: plant intracellular Ras-group-related LRR protein 4-like [Juglans regia]	7.55	7.76	10.85	3.95	2.47	3.17	4.34	5.25	0.524159	0.000194145	0.000386442	Normal	0.563739	4.89e-05	0.000106618	Normal	1.04731	5.66e-16	1.83e-15	Up	-0.410465	0.0210841	0.051492	Normal	-1.08781	6.35e-08	1.74e-07	Down	-0.727835	9.26e-07	1.92e-06	Normal	-0.274622	0.126769	0.186507	Normal	0.934624	1.29e-07	4.38e-07	Normal	1.65155	1.45e-16	1.03e-15	Up	1.77514
CIL1286S0019	RLP	LRR(1);TM(4);	At2g16250	PREDICTED: probable LRR receptor-like serine/threonine-protein kinase At2g16250 [Juglans regia]	0.22	0.22	0.14	0.26	0.26	0.32	1.73	0.19	0.211504	1	1	Normal	0.211504	1	1	Normal	-0.440573	0.753968	0.827246	Normal	0.452512	0.774482	0.916998	Normal	0.452512	0.774482	0.871735	Normal	0.752072	0.263416	0.326325	Normal	3.1867	4.81e-10	1.93e-09	Up	-0.241008	1	1	Normal	-0.241008	1	1	Normal	-1.19265
CIL1293S0034	RLP	LRR(1);TM(1);	--	PREDICTED: MDIS1-interacting receptor like kinase 2-like [Juglans regia]	1.69	1.54	2.47	0.47	0.47	0.56	1.23	0.88	0.941448	0.0330558	0.0507382	Normal	0.807355	0.0792913	0.115056	Normal	1.48894	0.000269861	0.00047859	Up	-0.904843	0.248109	0.392042	Normal	-0.904843	0.248109	0.328462	Normal	-0.652077	0.20003	0.256065	Normal	0.483083	0.418137	0.527938	Normal	1.84629	0.00335045	0.00703083	Up	1.7122	0.00817489	0.0173102	Up	2.14101
CIL1371S0056	RLP	LRR(2);TM(4);	At4g06744	PREDICTED: leucine-rich repeat extensin-like protein 3 [Prunus mume]	196.05	145.24	88.85	285.59	102.6	81.88	253.47	325.58	-0.73179	3.36e-135	7.82e-134	Normal	-1.16457	8.02150067546386e-313	4.96640275911342e-311		-1.87357	0	0	Down	-0.189067	5.11e-11	5.76e-10	Normal	-1.66598	0	0	Down	-1.99143	0	0	Down	-0.361197	2.95e-34	3.26e-33	Normal	-0.542724	6.64e-62	1.13e-60	Normal	0.501408	5.76e-34	8.11e-33	Normal	0.117861
CIL1371S0092	RLP	LRR(2);TM(1);	LRR1	PREDICTED: somatic embryogenesis receptor kinase 1-like [Juglans regia]	4.79	7.63	16.63	5.35	7.7	12.68	4.67	7.06	-0.559643	0.00756932	0.0126904	Normal	0.112015	0.593335	0.684407	Normal	1.23605	1.93e-16	6.33e-16	Up	-0.400129	0.0643641	0.131798	Normal	0.12519	0.537065	0.641669	Normal	0.844815	4.53e-10	1.1e-09	Normal	-0.596246	0.00909497	0.0171241	Normal	-0.159513	0.540735	0.661087	Normal	-0.0131754	1	1	Normal	0.391233
CIL1374S0040	RLP	LRR(1);TM(2);	--	PREDICTED: MDIS1-interacting receptor like kinase 2-like [Juglans regia]	0.16	0.8	1.05	0.28	0.28	1.34	0	0.5	-1.64386	0.146117	0.198617	Normal	0.678072	0.383562	0.473921	Normal	1.07039	0.151835	0.195142	Normal	-0.836501	0.58118	0.74535	Normal	-0.836501	0.58118	0.686614	Normal	1.42223	0.0043629	0.0069393	Up	-8.96578	0.0391047	0.0648091	Normal	-0.807355	1	1	Normal	1.51457	0.146117	0.228567	Normal	-0.351844
CIL1385S0019	RLP	LRR(4);TM(4);	--	PREDICTED: LRR receptor-like serine/threonine-protein kinase EFR isoform X1 [Juglans regia]	4.3	10.86	17.3	2.11	2.55	4.64	4.06	4.37	-0.0232966	0.954467	1	Normal	1.31332	2.14e-22	1.08e-21	Up	1.98507	3.98e-59	3.26e-58	Up	-1.05039	3.82e-06	2.23e-05	Down	-0.777136	0.000330334	0.000669729	Normal	0.0864915	0.589867	0.666921	Normal	-0.106154	0.6281	0.739244	Normal	1.02709	4.31e-05	0.000115769	Up	2.09045	9.46e-29	1.12e-27	Up	1.89858
CIL1387S0031	RLP	LRR(4);TM(3);	RLP6	PREDICTED: receptor-like protein 12 [Juglans regia]	0	0.06	0.07	0	0	0.14	0	0.02	-4.32193	0.500025	0.584488	Normal	1.58496	0.375062	0.464887	Normal	1.80735	0.375062	0.445925	Normal	-4.32193	1	1	Normal	-4.32193	1	1	Normal	2.80735	0.0129695	0.0196245	Up	-4.32193	1	1	Normal	0	1	1	Normal	5.90689	0.250037	0.361318	Normal	-1
CIL1425S0047	RLP	LRR(1);TM(2);	At5g48380	PREDICTED: probably inactive leucine-rich repeat receptor-like protein kinase At5g48380 [Juglans regia]	16.63	18.1	34.56	9.63	19.33	28.33	13.34	14.45	0.202719	0.0793632	0.113845	Normal	0.32492	0.0043963	0.00776227	Normal	1.25803	1.59e-38	9.15e-38	Up	-0.585462	3.37e-05	0.000166706	Normal	0.419772	0.000354351	0.000716435	Normal	0.971261	2.09e-29	9e-29	Normal	-0.115311	0.387492	0.493775	Normal	0.78818	1.84e-07	6.16e-07	Normal	-0.0948519	0.481055	0.624314	Normal	0.286773
CIL1481S0001	RLP	LRR(5);TM(8);	EIX2	PREDICTED: probable LRR receptor-like serine/threonine-protein kinase At4g36180 [Juglans regia]	0	0	0.04	0.04	0	0.5	0	0	0	1	1	Normal	0	1	1	Normal	5.32193	0.250037	0.306573	Normal	5.32193	0.250037	0.392042	Normal	0	1	1	Normal	8.96578	3.77e-15	1.11e-14	Up	0	1	1	Normal	-5.32193	0.500025	0.618613	Normal	0	1	1	Normal	-3.64386
CIL1546S0060	RLP	LRR(2);TM(2);	LRR-RLK	PREDICTED: probable leucine-rich repeat receptor-like serine/threonine-protein kinase At3g14840 isoform X4 [Juglans regia]	0.11	0.07	0.24	0.07	0.1	0	0.08	0.25	-1.18442	0.301941	0.38027	Normal	-1.8365	0.0923899	0.132719	Normal	-0.0588937	1	1	Normal	-1.8365	0.146117	0.257087	Normal	-1.32193	0.267003	0.348601	Normal	-7.96578	0.000489894	0.000846161	Down	-1.64386	0.146117	0.212359	Normal	0.652077	1	1	Normal	-0.514573	1	1	Normal	7.90689
MSTRG.10875	RLP	LRR(2);TM(4);	--	PREDICTED: probable LRR receptor-like serine/threonine-protein kinase At3g47570 isoform X1 [Juglans regia]	0.25	0.77	1.44	0.04	0.45	0.6	0	0.15	0.736966	0.607376	0.694853	Normal	2.3599	6.7e-05	0.000144161	Up	3.26303	1.1e-11	2.98e-11	Up	-1.90689	0.289161	0.439847	Normal	1.58496	0.0414893	0.0647832	Normal	2	0.000117812	0.000213883	Up	-7.22882	0.0312734	0.0529623	Normal	2.64386	0.0703672	0.114788	Normal	0.774933	0.215695	0.321291	Normal	1.26303
MSTRG.10954	RLP	LRR(1);TM(3);	--	PREDICTED: probable LRR receptor-like serine/threonine-protein kinase At1g56130 [Juglans regia]	0.97	1.42	2.7	1.05	0.98	2.27	14.93	1.99	-1.03671	0.040218	0.0608791	Normal	-0.486878	0.341544	0.429742	Normal	0.440191	0.268602	0.327725	Normal	-0.922379	0.0727741	0.146034	Normal	-1.02191	0.0727741	0.108545	Normal	0.189924	0.586435	0.663314	Normal	2.90737	2.96e-35	3.35e-34	Up	-0.114333	1	1	Normal	0.535037	0.424648	0.56245	Normal	0.250267
MSTRG.12205	RLP	LRR(1);TM(1);	--	disease resistance RPP13-like protein 1 [Pyrus ussuriensis x Pyrus communis]	0.2	0.06	0.06	0.13	0.18	0.15	9.31	0.23	-0.201634	1	1	Normal	-1.9386	0.289161	0.369688	Normal	-1.9386	0.289161	0.350752	Normal	-0.823122	0.726617	0.874761	Normal	-0.353637	1	1	Normal	-0.616671	0.774482	0.846757	Normal	5.33908	1.76e-52	2.99e-51	Up	0.621488	1	1	Normal	-1.58496	0.625037	0.755618	Normal	-1.32193
MSTRG.17133	RLP	LRR(1);TM(1);	--	PREDICTED: probable LRR receptor-like serine/threonine-protein kinase At1g34110, partial [Juglans regia]	0	0	0.22	0	0	0	1.22	0	0	1	1	Normal	0	1	1	Normal	7.78136	1	1	Normal	0	1	1	Normal	0	1	1	Normal	0	1	1	Normal	10.2527	0.0156414	0.0281641	Up	0	1	1	Normal	0	1	1	Normal	7.78136
MSTRG.19000	RLP	LRR(3);TM(3);	RLP8	PREDICTED: probable leucine-rich repeat receptor-like protein kinase At1g35710 [Juglans regia]	0.24	0.58	0.89	0.16	0.77	1.65	0.11	0.08	1.58496	0.0923899	0.131065	Normal	2.85798	8.88e-05	0.000188899	Up	3.47573	4.71e-07	1.01e-06	Up	1	1	1	Normal	3.26679	3.62e-05	8.05e-05	Up	4.36632	1.41e-21	5.04e-21	Up	0.459432	1	1	Normal	0.584963	0.109463	0.170733	Normal	-0.408806	1	1	Normal	-0.890589
MSTRG.26689	RLP	LRR(2);TM(2);	RLP21	PREDICTED: probable leucine-rich repeat receptor-like protein kinase At1g35710 [Juglans regia]	0.31	0.67	0.91	0	0.09	2.28	0.46	0.1	1.63227	0.289161	0.365886	Normal	2.74416	0.00419502	0.00742806	Up	3.18587	0.000145836	0.000264617	Up	-6.64386	0.500025	0.667572	Normal	-0.152003	1	1	Normal	4.51096	6.59e-17	2.05e-16	Up	2.20163	0.109463	0.164698	Normal	8.27612	0.0625313	0.10334	Normal	2.89616	0.0117402	0.0241831	Up	-1.3251
MSTRG.27771	RLP	LRR(1);TM(2);	RLP8	PREDICTED: LRR receptor-like serine/threonine-protein kinase GSO1 [Juglans regia]	0	0	0	0.1	0	0.43	0	0	0	1	1	Normal	0	1	1	Normal	0	1	1	Normal	6.64386	1	1	Normal	0	1	1	Normal	8.74819	0.00782344	0.0121063	Up	0	1	1	Normal	-6.64386	1	1	Normal	0	1	1	Normal	-8.74819
MSTRG.5747	RLP	LRR(3);TM(2);	EIX1	PREDICTED: receptor-like protein 12 isoform X1 [Juglans regia]	0	0	0.22	0	0	0.4	2.11	0	0	1	1	Normal	0	1	1	Normal	7.78136	0.250037	0.306573	Normal	0	1	1	Normal	0	1	1	Normal	8.64386	0.00195752	0.00321203	Up	11.043	1.21e-07	4.04e-07	Up	0	1	1	Normal	0	1	1	Normal	-0.862496
MSTRG.6839	RLP	LRR(2);TM(5);	EIX1	PREDICTED: receptor-like protein 12 isoform X4 [Juglans regia]	4.99	7.36	8.45	2.41	15	16.49	6.47	6.57	-0.396854	0.000287827	0.000564156	Normal	0.163812	0.102375	0.145923	Normal	0.363058	0.000215533	0.000385578	Normal	-1.44686	4.27e-25	1.29e-23	Down	1.191	8.46e-44	7.81e-43	Up	1.32763	3.29e-81	3.05e-80	Up	-0.0221277	0.864641	0.960292	Normal	1.05001	1.42e-10	5.97e-10	Up	-1.02718	1.26e-27	1.44e-26	Down	-0.964568
MSTRG.7613	RLP	LRR(4);TM(1);	--	PREDICTED: probable LRR receptor-like serine/threonine-protein kinase At3g47570 isoform X4 [Juglans regia]	3.09	13.81	20.77	2.44	1.29	5.42	5.71	5.18	-0.745345	1.12e-05	2.48e-05	Normal	1.41469	3.01e-36	2.16e-35	Up	2.00348	1.36e-83	1.5e-82	Up	-1.08607	2.03e-08	1.69e-07	Down	-2.00558	2.13e-18	9.77e-18	Down	0.0653408	0.61926	0.696671	Normal	0.140539	0.3747	0.480075	Normal	0.340726	0.172159	0.252765	Normal	3.42027	6.07e-71	1.89e-69	Up	1.93814
MSTRG.9656	RLP	LRR(1);TM(4);	RLP35	PREDICTED: receptor-like protein 12 [Juglans regia]	4.8	5.21	9.31	3.34	3.15	4.09	9.05	3.44	0.480626	0.0192762	0.0305984	Normal	0.598875	0.00265555	0.00483347	Normal	1.43637	6.81e-17	2.27e-16	Up	-0.0425605	0.940205	1	Normal	-0.127057	0.647886	0.750347	Normal	0.249692	0.164288	0.213203	Normal	1.39551	6.73e-15	3.61e-14	Up	0.523186	0.0359109	0.0627305	Normal	0.725932	0.00241003	0.00562327	Normal	1.18668
CIL0316S0009	RLP	LRR(3);TM(3);	RLP35	PREDICTED: receptor-like protein 12 isoform X3 [Juglans regia]	0.32	0.26	1.17	0.15	0.19	0.72	0.03	0.04	3	0.000521183	0.000994999	Up	2.70044	0.0074061	0.0127316	Up	4.87036	4.74e-16	1.53e-15	Up	1.90689	0.179786	0.304293	Normal	2.24793	0.109463	0.158082	Normal	4.16993	2.39e-12	6.36e-12	Up	-0.415037	1	1	Normal	1.09311	0.210297	0.301874	Normal	0.452512	0.803698	0.921414	Normal	0.70044
CIL0359S0007	RLP	LRR(4);TM(3);	At5g49770	PREDICTED: probable leucine-rich repeat receptor-like protein kinase At5g49770 isoform X5 [Juglans regia]	7.09	8.92	6.16	2.75	10.81	14.77	16.44	1.77	2.00204	2.64e-15	9.93e-15	Up	2.33329	2.6e-23	1.35e-22	Up	1.79918	2.05e-11	5.48e-11	Up	0.635682	0.068076	0.137947	Normal	2.61055	2.73e-29	1.78e-28	Up	3.06085	6.67e-65	5.14e-64	Up	3.21539	3.51e-53	6.02e-52	Up	1.36635	8.52e-07	2.69e-06	Up	-0.277251	0.133603	0.211269	Normal	-1.26167
CIL1293S0035	RLP	LRR(1);TM(1);	--	PREDICTED: MDIS1-interacting receptor like kinase 2-like [Juglans regia]	5.54	5.21	9.13	2.87	2.03	3.02	3.84	2.64	1.06935	6.74e-17	2.69e-16	Up	0.980745	3.68e-14	1.38e-13	Normal	1.79008	5.66e-56	4.45e-55	Up	0.120513	0.470234	0.642157	Normal	-0.379058	0.0351978	0.0555104	Normal	0.194011	0.145244	0.190047	Normal	0.540568	0.000410945	0.000950222	Normal	0.948835	3.26e-10	1.34e-09	Normal	1.3598	3.76e-16	2.62e-15	Up	1.59607
CIL1527S0019	RLP	LRR(3);TM(5);	EIX2	PREDICTED: receptor-like protein 12 isoform X1 [Juglans regia]	4.39	6.73	6.5	0.85	5.7	7.88	2.32	0	12.1	3.48e-89	5.3e-88	Up	12.7164	2.29e-136	5.51e-135	Up	12.6662	8.11e-124	1.27e-122	Up	9.73132	4.74e-16	8.54e-15	Up	12.4767	3.92e-102	8.39e-101	Up	12.944	7.15e-231	1.87e-229	Up	11.1799	7.2e-41	9.49e-40	Up	2.36869	1.31e-30	1.19e-29	Up	0.239645	0.0383926	0.0704661	Normal	-0.277756
CIL1582S0013	RLP	LRR(7);TM(6);	EIX1	PREDICTED: probable LRR receptor-like serine/threonine-protein kinase At4g36180 [Juglans regia]	0.18	0.07	3.15	0	0.04	0.22	0.13	0.01	4.16993	0.000489894	0.000939422	Up	2.80735	0.0625313	0.0923193	Normal	8.29921	1.31e-59	1.08e-58	Up	-3.32193	1	1	Normal	2	0.625037	0.727819	Normal	4.45943	5.78e-06	1.14e-05	Up	3.70044	0.00782344	0.0148746	Up	7.49185	0.00391328	0.0081074	Up	0.807355	0.687547	0.814345	Normal	3.83978
MSTRG.10357	RLP	LRR(3);TM(4);	RLP15	PREDICTED: probable leucine-rich repeat receptor-like protein kinase At1g35710 [Juglans regia]	0.54	2.12	2.17	0	1.2	1.99	2.24	0.26	1.05445	7.81e-07	1.88e-06	Up	3.02748	1.26e-28	7.56e-28	Up	3.06111	7.82e-27	3.46e-26	Up	-8.02237	0.125037	0.225725	Normal	2.20645	1.52e-17	6.75e-17	Up	2.93618	3.43e-31	1.54e-30	Up	3.10692	0.00149764	0.00319937	Up	9.07682	1.21e-07	4.11e-07	Up	0.82103	0.12457	0.198726	Normal	0.124927
MSTRG.10819	RLP	LRR(2);TM(5);	PSY1R	PREDICTED: receptor-like protein 2 isoform X1 [Juglans regia]	13.89	24.43	27.8	15.64	35.47	57.76	6.57	0	13.7618	5.76e-177	1.78e-175	Up	14.5764	0	5.4e-307	Up	14.7628	0	0	Up	13.933	2.08e-178	7.12e-176	Up	15.1143	0	0	Up	15.8178	0	0	Up	12.6817	6.05e-73	1.49e-71	Up	-0.171194	0.0723537	0.117753	Normal	-0.537945	3.09e-15	2.06e-14	Normal	-1.05499
MSTRG.17124	RLP	LRR(3);TM(1);	RLP13	PREDICTED: probable leucine-rich repeat receptor-like protein kinase At1g35710 [Juglans regia]	0.95	1.53	1.2	0	2.27	3.98	0	0	9.89178	4.82e-07	1.18e-06	Up	10.5793	3e-11	9.78e-11	Up	10.2288	3.03e-08	6.97e-08	Up	0	1	1	Normal	11.1485	1.5e-14	5.89e-14	Up	11.9586	3.62e-41	1.96e-40	Up	0	1	1	Normal	9.89178	7.69e-06	2.23e-05	Up	-0.569161	0.114869	0.186553	Normal	-1.72973
MSTRG.17127	RLP	LRR(1);TM(1);	--	PREDICTED: probable leucine-rich repeat receptor-like protein kinase At1g35710 [Juglans regia]	2.52	3.18	3.31	0.49	3.13	4.69	0.36	0	11.2992	1.21e-07	3.09e-07	Up	11.6348	9.53e-10	2.87e-09	Up	11.6926	1.9e-09	4.66e-09	Up	8.93664	0.125037	0.225725	Normal	11.6119	1.52e-08	4.34e-08	Up	12.1954	6.01e-20	2.06e-19	Up	8.49185	0.250037	0.336004	Normal	2.36257	0.00261354	0.00557394	Up	0.0228641	1	1	Normal	-0.502757
MSTRG.21446	RLP	LRR(1);TM(1);	At5g49770	PREDICTED: probable leucine-rich repeat receptor-like protein kinase At5g49770 [Juglans regia]	2.76	3.43	2.31	0.95	3.13	6.13	1.21	0.93	1.56937	1.55e-14	5.65e-14	Up	1.88291	7.97e-23	4.08e-22	Up	1.31259	2.82e-09	6.85e-09	Up	0.0306968	1	1	Normal	1.75086	3e-17	1.32e-16	Up	2.72058	1.84e-80	1.69e-79	Up	0.379704	0.179074	0.255361	Normal	1.53867	3.14e-10	1.29e-09	Up	0.132046	0.485	0.628967	Normal	-1.40799
MSTRG.25080	RLP	LRR(1);TM(1);	RPS4B	PREDICTED: TMV resistance protein N-like [Juglans regia]	1.6	1.52	1.4	0.53	2.32	2.67	2.5	0.76	1.074	0.0276903	0.0431236	Up	1	0.0534825	0.0804467	Normal	0.881356	0.0898104	0.120669	Normal	-0.520007	0.523698	0.688608	Normal	1.61005	0.000543253	0.00107632	Up	1.81277	3.77e-07	7.98e-07	Up	1.71786	0.00022598	0.000539351	Up	1.59401	0.0192368	0.0354719	Up	-0.610053	0.184429	0.280024	Normal	-0.931413
MSTRG.26918	RLP	LRR(3);TM(2);	N	PREDICTED: TMV resistance protein N-like [Juglans regia]	2.87	10.01	7.46	0.22	10.4	32.8	5.12	1.01	1.5067	2.89e-09	8.11e-09	Up	3.30901	5.64e-77	7.69e-76	Up	2.88482	4.6e-47	3.13e-46	Up	-2.19878	6.29e-05	0.000294865	Down	3.36416	1.09e-73	1.66e-72	Up	5.02127	0	0	Up	2.34179	4.41e-23	3.42e-22	Up	3.70548	9.56e-17	5.48e-16	Up	-0.0551416	0.701832	0.828016	Normal	-2.13645
MSTRG.7910	RLP	LRR(3);TM(1);	--	PREDICTED: probable leucine-rich repeat receptor-like protein kinase At5g49770 isoform X1 [Juglans regia]	0.84	1.67	1.27	0.1	1.18	2.09	0.61	0	9.71425	0.000489894	0.000939422	Up	10.7056	1.21e-07	3.21e-07	Up	10.3106	1.54e-05	3e-05	Up	6.64386	1	1	Normal	10.2046	0.000122627	0.000258618	Up	11.0293	1.19e-13	3.33e-13	Up	9.25267	0.00782344	0.0148746	Up	3.07039	0.0215151	0.0392882	Up	0.501061	0.377469	0.510413	Normal	-0.718674
MSTRG.17123	RLP	LRR(6);TM(6);	RLP1	PREDICTED: probable leucine-rich repeat receptor-like protein kinase At1g35710 [Juglans regia]	19.31	22.51	15.97	4.45	24.56	33.66	0.99	0	14.2371	5.38518708260167e-318	3.32682170774864e-316		14.4583	0	0	Up	13.9631	8.78e-249	2.78e-247	Up	12.1196	2.55e-67	2.55e-65	Up	14.584	0	0	Up	15.0387	0	0	Up	9.95128	7.52e-15	4.02e-14	Up	2.11747	5.11e-92	1.27e-90	Up	-0.125745	0.0574206	0.100992	Normal	-1.07567
MSTRG.10262	T	TIR(3);	RPV1	PREDICTED: TMV resistance protein N-like isoform X1 [Juglans regia]	0.3	0.71	1.09	0.12	0.24	0.6	0.25	2.7	-3.16993	1.88e-06	4.41e-06	Down	-1.92707	0.000201637	0.000414754	Down	-1.30863	0.00916558	0.0140221	Down	-4.49185	1.05e-07	7.92e-07	Down	-3.49185	2.89e-06	7.03e-06	Down	-2.16993	1.28e-06	2.64e-06	Down	-3.43296	2.89e-06	8.5e-06	Down	1.32193	0.625037	0.742702	Normal	1.56478	0.179786	0.273638	Normal	0.861294
MSTRG.20993	T	TIR(3);	N	PREDICTED: protein PHLOEM PROTEIN 2-LIKE A8-like isoform X2 [Juglans regia]	2.04	3.03	5.11	3.12	2.08	2.39	2.72	4.81	-1.23747	4.62e-12	1.49e-11	Down	-0.666719	3.09e-05	6.85e-05	Normal	0.0872864	0.548147	0.626066	Normal	-0.624491	0.000244305	0.00100908	Normal	-1.20945	2.23e-10	7.09e-10	Down	-1.00903	2.23e-12	5.95e-12	Down	-0.82243	4.22e-06	1.22e-05	Normal	-0.612977	0.0105276	0.0203999	Normal	0.542734	0.024691	0.0474019	Normal	1.09631
MSTRG.27320	T	TIR(3);TM(1);	RPV1	probable disease resistance protein RPP1 [Abrus precatorius]	20.18	22.18	39.39	57.1	32.36	35.92	31.28	87.55	-2.11718	2.48e-188	8.34e-187	Down	-1.98085	6.24e-173	1.96e-171	Down	-1.15228	9.51e-92	1.13e-90	Down	-0.616616	7.65e-28	2.61e-26	Normal	-1.4359	1.38e-96	2.77e-95	Down	-1.28532	1.95e-116	2.5e-115	Down	-1.48487	5.15e-175	3.55e-173	Down	-1.50056	5.71e-61	9.57e-60	Down	-0.544952	1.18e-09	5.5e-09	Normal	0.133042
MSTRG.3615	T	TIR(4);TM(1);	ROQ1	PREDICTED: TMV resistance protein N-like [Juglans regia]	3.21	5.97	6.59	8.43	3.93	4.97	0.05	8.31	-1.37228	1.54e-17	6.3e-17	Down	-0.477118	0.000515914	0.00102111	Normal	-0.33457	0.0144541	0.0216355	Normal	0.0206842	0.900872	1	Normal	-1.08032	2.33e-11	7.82e-11	Down	-0.741603	7.42e-10	1.79e-09	Normal	-7.37678	1.07e-61	2.18e-60	Down	-1.39296	2.37e-14	1.22e-13	Down	0.603202	0.00168475	0.00404565	Normal	0.407033
MSTRG.8879	T	TIR(3);	ROQ1	PREDICTED: protein SUPPRESSOR OF npr1-1, CONSTITUTIVE 1-like isoform X2 [Juglans regia]	0.58	1.62	1.26	0.54	0.68	0.83	0	2.86	-2.30189	6.69e-05	0.000139065	Down	-0.820021	0.081852	0.118525	Normal	-1.18259	0.0154733	0.023088	Down	-2.40498	0.000275406	0.00112381	Down	-2.07241	0.000614054	0.00121083	Down	-1.78483	3.09e-05	5.83e-05	Down	-11.4818	3.76e-08	1.31e-07	Down	0.103093	1	1	Normal	1.25239	0.16727	0.257575	Normal	0.60224
MSTRG.22945	T	TIR(3);TM(1);	N	PREDICTED: TMV resistance protein N-like [Juglans regia]	0.4	0	0.33	0	0.12	0.51	3	0.41	-0.0356239	1	1	Normal	-8.67948	0.0156414	0.0256056	Down	-0.313158	1	1	Normal	-8.67948	0.0156414	0.0397203	Down	-1.77259	0.179786	0.245908	Normal	0.314873	0.823891	0.894199	Normal	2.87127	3.2e-08	1.12e-07	Up	8.64386	0.0625313	0.10334	Normal	-6.90689	1	1	Normal	-0.628031
MSTRG.4458	T	TIR(3);	RPV1	PREDICTED: TMV resistance protein N-like, partial [Juglans regia]	1.4	1.32	0.91	1.21	0.41	0.83	0.85	1.79	-0.354533	0.382496	0.469263	Normal	-0.439422	0.314266	0.398438	Normal	-0.976021	0.0404914	0.0572211	Normal	-0.564953	0.237727	0.380707	Normal	-2.12626	0.000250917	0.000515454	Down	-1.10878	0.00497554	0.00787341	Down	-1.07442	0.0330558	0.0557477	Normal	0.21042	0.736103	0.846424	Normal	1.68684	0.0227353	0.0440466	Up	0.132755
MSTRG.25084	T	TIR(2);TM(1);	RPV1	PREDICTED: TMV resistance protein N-like isoform X4 [Juglans regia]	0.79	0.29	1.17	0.57	0.23	0.53	0	0	9.62571	0.00195752	0.00351704	Up	8.17991	0.125037	0.174015	Normal	10.1923	0.000245094	0.000436244	Up	9.15482	0.0312734	0.0715751	Normal	7.84549	0.250037	0.328462	Normal	9.04985	0.00391328	0.00625833	Up	0	1	1	Normal	0.470891	0.774482	0.881122	Normal	0.334419	1	1	Normal	1.14244
MSTRG.27258	T	TIR(2);	RPV1	PREDICTED: TMV resistance protein N-like [Juglans regia]	0.78	0.48	1.12	0.18	0.21	0	0	0	9.60733	0.0312734	0.0481656	Up	8.90689	0.125037	0.174015	Normal	10.1293	0.00391328	0.00623089	Up	7.49185	1	1	Normal	7.71425	0.500025	0.602874	Normal	0	1	1	Normal	0	1	1	Normal	2.11548	0.21882	0.311689	Normal	1.19265	0.625037	0.755618	Normal	10.1293
MSTRG.10888	TN	NBS(6);TIR(3);TM(4);	RPV1	PREDICTED: TMV resistance protein N-like [Juglans regia]	0	0.08	0.04	0.22	0.18	0.09	1.05	0.57	-9.15482	5.78e-06	1.31e-05	Down	-2.83289	0.000537698	0.00106029	Down	-3.83289	0.000279321	0.000493866	Down	-1.37346	0.0616149	0.127921	Normal	-1.66297	0.0192368	0.0316926	Down	-2.66297	6.7e-05	0.000123649	Down	0.881356	0.0491603	0.0799558	Normal	-7.78136	0.0625313	0.10334	Normal	-1.16993	0.687547	0.814345	Normal	-1.16993
MSTRG.1483	TN	NBS(5);TIR(3);TM(1);	RPV1	PREDICTED: TMV resistance protein N-like isoform X1 [Juglans regia]	3.46	4.42	3.79	7.55	5.47	7.48	1.98	10.51	-1.60292	1.6e-30	9.74e-30	Down	-1.24964	1.15e-21	5.66e-21	Down	-1.47149	7.9e-26	3.41e-25	Down	-0.477214	6.53e-05	0.000304855	Normal	-0.94215	6.98e-13	2.54e-12	Normal	-0.490652	3.47e-07	7.36e-07	Normal	-2.40819	3.23e-43	4.51e-42	Down	-1.1257	7.54e-11	3.22e-10	Down	-0.307494	0.0933624	0.154834	Normal	-0.98084
MSTRG.7590	TN	NBS(3);TIR(3);TM(1);	RPV1	PREDICTED: TMV resistance protein N-like [Juglans regia]	0.7	1.87	1.73	1.61	2.76	2.83	1.83	3.66	-2.38642	5.94e-12	1.91e-11	Down	-0.968805	0.000328896	0.000661874	Normal	-1.08107	0.000148491	0.00026931	Down	-1.18478	6.8e-05	0.000315585	Down	-0.407175	0.131902	0.185573	Normal	-0.371042	0.0686934	0.0946246	Normal	-1	0.000606353	0.00136485	Normal	-1.20163	0.0166959	0.0311109	Down	-0.56163	0.115376	0.187311	Normal	-0.71003
MSTRG.966	TN	NBS(6);TIR(3);TM(2);	RUN1	PREDICTED: TMV resistance protein N-like isoform X1 [Juglans regia]	0.48	0.78	0.67	2.34	1.91	2.68	0.04	3.88	-3.01495	6.96e-22	3.32e-21	Down	-2.31451	5.08e-17	2.12e-16	Down	-2.53382	5.09e-18	1.76e-17	Down	-0.729548	0.000924945	0.00331563	Normal	-1.02248	1.11e-05	2.58e-05	Down	-0.533824	0.00128331	0.00214588	Normal	-6.59991	3.47e-29	3.32e-28	Down	-2.2854	7.98e-09	2.98e-08	Down	-1.29203	0.000771085	0.00195647	Down	-2
MSTRG.21822	TN	NBS(2);TIR(1);TM(1);	RUN1	PREDICTED: TMV resistance protein N-like isoform X1 [Juglans regia]	0.11	1.46	0.55	0.13	1.87	5.58	1.09	0.31	-1.49476	0.687547	0.770105	Normal	2.23563	0.00258886	0.00472186	Up	0.827163	0.753968	0.827246	Normal	-1.25376	0.687547	0.840518	Normal	2.5927	0.000860688	0.00167386	Up	4.16993	3.86e-22	1.41e-21	Up	1.81399	0.0574586	0.0924002	Normal	-0.241008	1	1	Normal	-0.35707	0.57186	0.708077	Normal	-3.34276
MSTRG.25078	TN	NBS(6);TIR(3);TM(2);	RPV1	PREDICTED: TMV resistance protein N-like isoform X1 [Juglans regia]	0	0	0.05	0	0	0.05	2.04	0	0	1	1	Normal	0	1	1	Normal	5.64386	1	1	Normal	0	1	1	Normal	0	1	1	Normal	5.64386	0.500025	0.575204	Normal	10.9944	1.89e-15	1.05e-14	Up	0	1	1	Normal	0	1	1	Normal	0
MSTRG.2536	TN	NBS(1);TIR(2);TM(1);	RUN1	PREDICTED: toll/interleukin-1 receptor-like protein [Juglans regia]	2.11	0.59	0.43	1.09	1.31	0.67	0	1.69	0.32022	0.701302	0.783445	Normal	-1.51824	0.0964011	0.137871	Normal	-1.97461	0.0491362	0.0687897	Normal	-0.632695	0.503661	0.670276	Normal	-0.367456	0.663792	0.766112	Normal	-1.33479	0.0933267	0.1264	Normal	-10.7228	0.0034275	0.00693343	Down	0.952915	0.332514	0.444093	Normal	-1.15078	0.507911	0.63905	Normal	-0.639824
MSTRG.25709	TN	NBS(6);TIR(3);TM(2);	RPV1	PREDICTED: TMV resistance protein N-like [Juglans regia]	0.03	0.14	0.07	0.12	0.15	0.79	3.81	0.12	-2	0.453207	0.54555	Normal	0.222392	1	1	Normal	-0.777608	0.726617	0.800758	Normal	0	0.726617	0.874761	Normal	0.321928	1	1	Normal	2.71882	5.92e-08	1.3e-07	Up	4.98868	7.99e-30	7.78e-29	Up	-2	1	1	Normal	-0.0995357	1	1	Normal	-3.49643
MSTRG.2899	TN	NBS(6);TIR(3);TM(2);	RPV1	PREDICTED: TMV resistance protein N-like [Juglans regia]	0.57	0.45	1.75	0.78	0.88	0.72	0	1	-0.810966	0.052244	0.077822	Normal	-1.152	0.0105615	0.0177416	Down	0.807355	0.0126033	0.0189873	Normal	-0.358454	0.450678	0.623444	Normal	-0.184425	0.708428	0.809444	Normal	-0.473931	0.151511	0.197436	Normal	-9.96578	5.55e-09	2.06e-08	Down	-0.452512	0.487212	0.615875	Normal	-0.967579	0.110468	0.180007	Normal	1.28129
MSTRG.4622	TN	NBS(6);TIR(3);TM(2);	ROQ1	PREDICTED: TMV resistance protein N-like isoform X5 [Juglans regia]	1.13	0.83	3.07	1.2	2.77	4	0.37	1.31	-0.213244	0.492722	0.584488	Normal	-0.658384	0.0236361	0.0377208	Normal	1.22867	3.32e-09	8.03e-09	Up	-0.126532	0.725704	0.874761	Normal	1.08032	8.55e-07	2.17e-06	Up	1.61043	2.72e-23	1.02e-22	Up	-1.82397	5.18e-06	1.48e-05	Down	-0.0867116	0.914395	1	Normal	-1.7387	2.8e-10	1.37e-09	Down	-0.381761
MSTRG.6952	TN	NBS(4);TIR(4);TM(1);	RPV1	PREDICTED: TMV resistance protein N-like [Juglans regia]	9.11	6.45	8.22	8.44	2.72	5.43	0	11.5	-0.336111	0.00162089	0.00294985	Normal	-0.834263	5.45e-13	1.94e-12	Normal	-0.484424	1.64e-05	3.2e-05	Normal	-0.446319	9.34e-05	0.000421931	Normal	-2.07996	9.72e-41	8.4e-40	Down	-1.08261	2.01e-26	8.13e-26	Down	-13.4893	1.78e-101	6.45e-100	Down	0.110208	0.422272	0.54504	Normal	1.24569	1.25e-10	6.25e-10	Up	0.598186
MSTRG.969	TN	NBS(2);TIR(2);TM(1);	RPV1	PREDICTED: TMV resistance protein N-like [Juglans regia]	0	0	0.09	0	0	0	0.96	0	0	1	1	Normal	0	1	1	Normal	6.49185	1	1	Normal	0	1	1	Normal	0	1	1	Normal	0	1	1	Normal	9.90689	0.000489894	0.00111905	Up	0	1	1	Normal	0	1	1	Normal	6.49185
MSTRG.3568	TN	NBS(6);TIR(3);TM(2);	N	PREDICTED: TMV resistance protein N-like isoform X2 [Juglans regia]	0.36	1.11	0.81	0.15	1.16	3.89	0.38	0.05	2.848	0.00419502	0.00723764	Up	4.47249	4.75e-13	1.69e-12	Up	4.01792	5.88e-08	1.33e-07	Up	1.58496	0.453207	0.624707	Normal	4.53605	3.78e-12	1.32e-11	Up	6.2817	3.78e-61	2.77e-60	Up	2.926	0.00183717	0.00387376	Up	1.26303	0.179718	0.262126	Normal	-0.0635651	1	1	Normal	-2.26378
CIL0572S0001	TNL	LRR(4);NBS(6);TIR(3);TM(6);	N	PREDICTED: protein SUPPRESSOR OF npr1-1, CONSTITUTIVE 1-like isoform X1 [Juglans regia]	0.19	0.17	0.18	0.2	0.06	0.08	6.27	43.71	-7.84582	0	0	Down	-8.00628	0	0	Down	-7.92382	0	0	Down	-7.77182	0	0	Down	-9.50879	0	0	Down	-9.09375	0	0	Down	-2.80143	0	0	Down	-0.0740006	1	1	Normal	1.5025	0.146117	0.228567	Normal	1.16993
CIL1271S0036	TNL	LRR(4);NBS(6);TIR(4);TM(4);	N	PREDICTED: TMV resistance protein N-like [Juglans regia]	3.07	4.81	6.17	5.72	5.01	5.76	5.2	7.96	-1.37453	3.74e-37	2.65e-36	Down	-0.726732	3.29e-14	1.23e-13	Normal	-0.367498	8.08e-05	0.00014952	Normal	-0.476753	7.76e-07	5.09e-06	Normal	-0.667958	3.42e-11	1.14e-10	Normal	-0.4667	1.85e-09	4.37e-09	Normal	-0.614257	1.45e-09	5.62e-09	Normal	-0.897776	1.97e-11	8.65e-11	Normal	-0.0587737	0.678266	0.808348	Normal	0.0992017
CIL1352S0006	TNL	LRR(6);NBS(5);TIR(3);TM(2);	N	PREDICTED: TMV resistance protein N-like isoform X1 [Juglans regia]	0.01	0.29	2.68	0.03	0.14	0.33	0	0.62	-5.9542	1.54e-13	5.34e-13	Down	-1.09622	0.00155392	0.002908	Down	2.11189	1.03e-28	4.77e-28	Up	-4.36923	4.55e-11	5.16e-10	Down	-2.14684	1.59e-06	3.95e-06	Down	-0.909802	0.00121793	0.00203967	Normal	-9.27612	5.2e-13	2.52e-12	Down	-1.58496	1	1	Normal	1.05063	0.0873785	0.146081	Normal	3.0217
CIL1375S0040	TNL	LRR(5);NBS(6);TIR(3);TM(7);	N	PREDICTED: TMV resistance protein N-like isoform X3 [Juglans regia]	1.36	1.21	1.87	1.44	0.88	1.35	2.77	3.16	-1.21632	1.15e-25	6.15e-25	Down	-1.38492	4.71e-31	3.02e-30	Down	-0.756886	4.23e-12	1.17e-11	Normal	-1.13386	6.99e-21	1.7e-19	Down	-1.84435	2.7e-40	2.31e-39	Down	-1.22697	2.65e-36	1.31e-35	Down	-0.190039	0.0707152	0.110944	Normal	-0.0824622	0.660854	0.778773	Normal	0.459432	0.018857	0.0372221	Normal	0.470079
MSTRG.10216	TNL	LRR(4);NBS(6);TIR(3);TM(5);	ROQ1	PREDICTED: TMV resistance protein N-like [Juglans regia]	4.69	6.41	9.8	8.31	6.66	10.35	0.02	16.25	-1.79278	6.96e-126	1.48e-124	Down	-1.34204	1.6e-83	2.35e-82	Down	-0.729586	1.49e-30	7.2e-30	Normal	-0.967519	2e-45	1.25e-43	Normal	-1.28685	6.61e-70	9.58e-69	Down	-0.650809	2.12e-35	1.03e-34	Normal	-9.66622	0	0	Down	-0.825261	7.87e-17	4.53e-16	Normal	-0.0551978	0.584986	0.720052	Normal	-0.0787771
MSTRG.10589	TNL	LRR(1);NBS(6);TIR(3);TM(2);	ROQ1	PREDICTED: TMV resistance protein N-like [Juglans regia]	0.02	0.06	0	0	0.03	0.01	3.65	0.99	-5.62936	7.02e-15	2.59e-14	Down	-4.04439	1.1e-12	3.86e-12	Down	-9.95128	3.91e-16	1.27e-15	Down	-9.95128	1.21e-14	1.92e-13	Down	-5.04439	8.84e-13	3.2e-12	Down	-6.62936	2.22e-22	8.13e-22	Down	1.8824	3.76e-21	2.71e-20	Up	4.32193	1	1	Normal	1	0.625037	0.755618	Normal	-3.32193
MSTRG.11248	TNL	LRR(3);NBS(6);TIR(2);TM(1);	ROQ1	PREDICTED: TMV resistance protein N-like [Juglans regia]	0.37	0.63	0.39	1.09	2.04	3.03	0.07	1.41	-1.9301	2.16e-07	5.43e-07	Down	-1.16227	0.000246747	0.000503663	Down	-1.85415	1.03e-06	2.16e-06	Down	-0.371367	0.236606	0.379428	Normal	0.532874	0.030956	0.0494659	Normal	1.10362	5.17e-10	1.25e-09	Up	-4.3322	1.51e-12	7.11e-12	Down	-1.55873	0.000727566	0.00168439	Down	-1.69515	2.93e-07	1.12e-06	Down	-2.95777
MSTRG.16893	TNL	NBS(6);TIR(3);TM(1);	RPV1	PREDICTED: TMV resistance protein N-like [Juglans regia]	0.03	0.03	0.03	0	0.06	0.05	0	2.38	-6.30986	1.25e-29	7.43e-29	Down	-6.30986	6.66e-30	4.14e-29	Down	-6.30986	1.16e-27	5.25e-27	Down	-11.2167	2.29e-28	8.07e-27	Down	-5.30986	5.77e-24	3.19e-23	Down	-5.57289	1.07e-41	5.86e-41	Down	-11.2167	1.53e-27	1.38e-26	Down	4.90689	1	1	Normal	-1	1	1	Normal	-0.736966
MSTRG.2076	TNL	LRR(4);NBS(6);TIR(3);TM(3);	ROQ1	PREDICTED: TMV resistance protein N-like isoform X2 [Juglans regia]	1.66	1.61	2.34	3.12	2.94	3.28	0.05	10.09	-2.60367	1.35e-88	2.04e-87	Down	-2.64779	1.09e-92	1.76e-91	Down	-2.10835	1.32e-91	1.57e-90	Down	-1.69331	9.87e-52	7.08e-50	Down	-1.77904	1.13e-47	1.13e-46	Down	-1.62116	7.3e-67	5.71e-66	Down	-7.65678	7.02e-149	4e-147	Down	-0.910363	0.000119069	0.000304632	Normal	-0.868755	1.39e-06	4.95e-06	Normal	-0.487187
MSTRG.20894	TNL	LRR(1);NBS(6);TIR(3);TM(2);	RPV1	PREDICTED: TMV resistance protein N-like isoform X1 [Juglans regia]	0	0	0	0	0	0.04	12.52	0.45	-8.81378	0.000521183	0.000994999	Down	-8.81378	0.000521183	0.00102922	Down	-8.81378	0.000521183	0.000902781	Down	-8.81378	0.000980413	0.00348674	Down	-8.81378	0.000980413	0.00189187	Down	-3.49185	0.000222778	0.000396053	Down	4.79817	1.03e-87	3.18e-86	Up	0	1	1	Normal	0	1	1	Normal	-5.32193
MSTRG.25771	TNL	LRR(3);NBS(6);TIR(3);TM(5);	RPV1	PREDICTED: TMV resistance protein N-like isoform X2 [Juglans regia]	9.52	13.08	14.23	22.82	21.46	36.44	2.47	27.27	-1.51828	3.92e-97	6.48e-96	Down	-1.05995	5.29e-57	5.57e-56	Down	-0.938379	8.31e-44	5.31e-43	Normal	-0.257016	5.55e-05	0.000263238	Normal	-0.345665	3.22e-08	9.01e-08	Normal	0.418208	3.28e-23	1.22e-22	Normal	-3.46473	1.06e-195	8.57e-194	Down	-1.26127	2.54e-50	3.54e-49	Down	-0.714288	4.17e-18	3.2e-17	Normal	-1.35659
MSTRG.5604	TNL	LRR(1);NBS(6);TIR(2);TM(3);	RPV1	PREDICTED: TMV resistance protein N-like [Juglans regia]	0.53	0.32	0.08	1.6	1.58	1.64	0.94	4.07	-2.94096	2.7e-55	2.67e-54	Down	-3.66888	4.38e-67	5.27e-66	Down	-5.66888	4.49e-80	4.78e-79	Down	-1.34696	2.39e-19	5.32e-18	Down	-1.3651	1.72e-19	8.23e-19	Down	-1.31133	5.61e-29	2.39e-28	Down	-2.1143	2.17e-33	2.33e-32	Down	-1.59401	3.68e-09	1.41e-08	Down	-2.30378	3.58e-14	2.24e-13	Down	-4.35755
MSTRG.7271	TNL	LRR(2);NBS(6);TIR(2);TM(6);	N	PREDICTED: TMV resistance protein N-like [Juglans regia]	1.81	2.04	9	3.72	2.36	3.23	0.32	3.73	-1.04319	1.82e-12	6.03e-12	Down	-0.870606	9.52e-10	2.87e-09	Normal	1.27075	1.12e-38	6.46e-38	Up	-0.00387301	1	1	Normal	-0.660389	6.57e-06	1.55e-05	Normal	-0.207641	0.0569372	0.0797715	Normal	-3.54303	5.46e-46	8.07e-45	Down	-1.03931	1.07e-09	4.25e-09	Down	-0.210218	0.28721	0.407258	Normal	1.47839
MSTRG.8330	TNL	LRR(2);NBS(6);TIR(3);TM(4);	N	PREDICTED: TMV resistance protein N-like [Juglans regia]	1.12	1.58	3	2.95	2.05	3.31	0.02	3.21	-1.51907	5.55e-34	3.68e-33	Down	-1.02265	2.6e-19	1.19e-18	Down	-0.0976108	0.352775	0.421674	Normal	-0.121858	0.254554	0.398269	Normal	-0.646949	1.09e-08	3.15e-08	Normal	0.0442579	0.586868	0.663694	Normal	-7.32643	8.8e-106	3.37e-104	Down	-1.39722	7.17e-22	5.02e-21	Down	-0.375699	0.0112661	0.0233181	Normal	-0.141869
MSTRG.9751	TNL	LRR(2);NBS(6);TIR(1);TM(2);	ROQ1	PREDICTED: TMV resistance protein N-like [Juglans regia]	0	0	0	0	0	0	8.3	1.21	-10.2408	1.52e-23	7.62e-23	Down	-10.2408	1.52e-23	7.96e-23	Down	-10.2408	1.96e-21	7.49e-21	Down	-10.2408	6.98e-21	1.7e-19	Down	-10.2408	1.32e-20	6.55e-20	Down	-10.2408	9.98e-34	4.7e-33	Down	2.7781	1.79e-85	5.34e-84	Up	0	1	1	Normal	0	1	1	Normal	0
CIL1344S0009	TNL	LRR(5);NBS(6);TIR(2);TM(3);	N	PREDICTED: TMV resistance protein N-like [Juglans regia]	1.04	0.53	0.5	1.03	0.67	0.38	1.42	1.86	-0.838719	2.46e-06	5.74e-06	Normal	-1.81124	2.46e-17	1.04e-16	Down	-1.8953	3.83e-17	1.29e-16	Down	-0.852658	7.76e-06	4.32e-05	Normal	-1.47307	4.87e-12	1.7e-11	Down	-2.29123	5.31e-33	2.47e-32	Down	-0.389412	0.0280666	0.0482175	Normal	0.0139392	1	1	Normal	-0.338169	0.386679	0.520828	Normal	0.395929
MSTRG.21877	TNL	LRR(3);NBS(6);TIR(3);TM(3);	ROQ1	PREDICTED: TMV resistance protein N-like isoform X1 [Juglans regia]	1.25	2.32	5.19	1	2.01	5.35	0.33	0.85	0.556393	0.0295854	0.045938	Normal	1.44859	4.57e-14	1.7e-13	Up	2.6102	5e-65	4.43e-64	Up	0.234465	0.386463	0.552878	Normal	1.24166	2.06e-09	6.21e-09	Up	2.654	4.02e-93	4.2e-92	Up	-1.365	6.63e-06	1.88e-05	Down	0.321928	0.313915	0.422315	Normal	0.206929	0.394743	0.528626	Normal	-0.0438044
MSTRG.22944	TNL	LRR(3);NBS(6);TIR(3);TM(5);	ROQ1	PREDICTED: TMV resistance protein N-like [Juglans regia]	6.87	9.38	9.42	5.2	9.17	14	7.53	5.52	0.315642	0.000172472	0.000345121	Normal	0.76492	2.07e-18	9.13e-18	Normal	0.771059	1.88e-15	5.95e-15	Normal	-0.0861566	0.00829734	0.0229	Normal	0.732253	2.83e-09	8.47e-09	Normal	1.34269	1.37e-76	1.2e-75	Up	0.447982	5.5e-05	0.000141022	Normal	0.401798	2.37e-08	8.55e-08	Normal	0.0326662	0.039175	0.071401	Normal	-0.571628
MSTRG.639	TNL	LRR(3);NBS(7);TIR(3);TM(4);	RPV1	PREDICTED: TMV resistance protein N-like [Juglans regia]	2.46	2.37	2.15	2.57	3.63	4.05	0.66	2.98	-0.276654	0.0487025	0.0728861	Normal	-0.330425	0.0178356	0.0289869	Normal	-0.470976	0.00127173	0.00213458	Normal	-0.213544	0.146491	0.257578	Normal	0.284657	0.0265797	0.0428353	Normal	0.44261	1.02e-05	1.99e-05	Normal	-2.17477	9.12e-26	7.77e-25	Down	-0.06311	0.741347	0.851642	Normal	-0.615082	6.15e-05	0.000181154	Normal	-0.913585
MSTRG.8304	TNL	LRR(2);NBS(6);TIR(2);TM(4);	ROQ1	PREDICTED: TMV resistance protein N-like isoform X2 [Juglans regia]	1.65	1.31	2.09	0.98	0.43	0.59	0.18	2.12	-0.361598	0.0235264	0.0369458	Normal	-0.694497	3.43e-05	7.58e-05	Normal	-0.0205613	0.883421	0.952757	Normal	-1.11321	6.95e-09	6.15e-08	Down	-2.30166	1.64e-21	8.39e-21	Down	-1.84528	9.83e-27	3.99e-26	Down	-3.558	2.37e-31	2.42e-30	Down	0.751612	0.000792353	0.00182561	Normal	1.60716	4.13e-08	1.69e-07	Up	1.82472
MSTRG.10648	TNL	LRR(2);NBS(6);TIR(3);TM(3);	ROQ1	PREDICTED: TMV resistance protein N-like [Juglans regia]	2.02	0.98	8.02	0.25	0.67	2.06	0.12	0.52	1.95777	1.82e-14	6.58e-14	Up	0.91427	0.00470256	0.00828047	Normal	3.94702	1.46e-111	2.07e-110	Up	-1.05658	0.0446429	0.0974414	Normal	0.365649	0.396929	0.495694	Normal	1.98606	7.11e-19	2.36e-18	Up	-2.11548	0.00095196	0.00209109	Down	3.01436	2.2e-15	1.19e-14	Up	0.548621	0.154643	0.240201	Normal	1.96096
MSTRG.1498	TNL	LRR(1);NBS(6);TIR(3);TM(1);	RPV1	PREDICTED: TMV resistance protein N-like [Juglans regia]	1.19	0.41	3.2	0	0.41	0.96	0.36	0.22	2.43539	5.46e-09	1.51e-08	Up	0.89812	0.136329	0.188407	Normal	3.8625	9.32e-34	4.83e-33	Up	-7.78136	0.00636217	0.0181805	Down	0.89812	0.168914	0.23265	Normal	2.12553	4.01e-08	8.89e-08	Up	0.710493	0.307748	0.403194	Normal	10.2167	3.78e-12	1.73e-11	Up	0	1	1	Normal	1.73697
MSTRG.20480	TNL	LRR(2);NBS(6);TIR(2);TM(3);	ROQ1	PREDICTED: TMV resistance protein N-like isoform X3 [Juglans regia]	0.81	1.37	2.06	1.12	1.7	1.98	0.01	0	9.66178	7.69e-24	3.9e-23	Up	10.42	1.43e-40	1.13e-39	Up	11.0084	6.15e-57	4.89e-56	Up	10.1293	1.59e-29	5.9e-28	Up	10.7313	3.79e-44	3.53e-43	Up	10.9513	4.67e-85	4.52e-84	Up	3.32193	1	1	Normal	-0.467505	0.0683212	0.11196	Normal	-0.311359	0.133089	0.21057	Normal	0.0571439
MSTRG.2148	TNL	LRR(2);NBS(6);TIR(3);TM(3);	N	PREDICTED: TMV resistance protein N-like isoform X1 [Juglans regia]	1.1	0.99	3.48	0.2	1.54	5.57	0.14	0.35	1.65208	6.71e-10	1.95e-09	Up	1.50007	6.2e-08	1.68e-07	Up	3.31366	9.44e-63	8.12e-62	Up	-0.807355	0.0923277	0.178505	Normal	2.1375	1.2e-16	5.16e-16	Up	3.99225	2.14e-151	3.55e-150	Up	-1.32193	0.0187608	0.0333166	Down	2.45943	1.57e-10	6.57e-10	Up	-0.63743	0.00599138	0.013041	Normal	-0.67859
MSTRG.25081	TNL	LRR(3);NBS(6);TIR(2);TM(1);	ROQ1	PREDICTED: TMV resistance protein N-like isoform X3 [Juglans regia]	0.72	1.28	3.81	0.58	1.57	2.4	0	0	9.49185	9.47e-13	3.18e-12	Up	10.3219	1.51e-20	7.2e-20	Up	11.8956	2.41e-56	1.91e-55	Up	9.17991	9.53e-10	9.4e-09	Up	10.6165	6.08e-23	3.25e-22	Up	11.2288	2.59e-59	1.85e-58	Up	0	1	1	Normal	0.311944	0.60346	0.725897	Normal	-0.294621	0.196654	0.296205	Normal	0.666757
MSTRG.27257	TNL	LRR(2);NBS(6);TIR(3);TM(3);	N	PREDICTED: TMV resistance protein N-like isoform X1 [Juglans regia]	3.29	1.72	7.38	0.39	1.24	3.61	0.16	0.55	2.58058	3.84e-36	2.67e-35	Up	1.64491	1.7e-11	5.62e-11	Up	3.74612	1.91e-112	2.74e-111	Up	-0.495957	0.268602	0.415544	Normal	1.17284	4.1e-05	9.06e-05	Up	2.7145	4.82e-54	3.19e-53	Up	-1.78136	0.000814887	0.00180549	Down	3.07654	6.1e-29	5.29e-28	Up	0.472068	0.0592423	0.103821	Normal	1.03162
[truncated: 34 more columns]
