# Supplementary material for: Transcriptome Analysis Reveals a Comprehensive Virus Resistance Response Mechanism in Pecan Infected by a Novel Badnavirus Pecan Virus
Source: Int J Mol Sci. 2022 Nov 5;23(21):13576. doi: 10.3390/ijms232113576 (PMC9655656; doi:10.3390/ijms232113576)
Supplement: Supplementary file 1 [file ijms-23-13576-s001.zip › Table S14 . Differential expression genes of .xlsx]

## Sheet: Sheet7
id	Symbol	id	Description	KEGG_A_class	KEGG_B_class	Pathway	GO Function	GO Process	Y1	Y2	Y3	G1	G2	G3	PMV	Mock	Y1	Y2	Y3	G1	G2	G3	PMV	Mock	Y1-vs-Y2-log2fc	Y1-vs-Y2-pvalue	Y1-vs-Y2-fdr	Y1-vs-Y3-log2fc	Y1-vs-Y3-pvalue	Y1-vs-Y3-fdr	Y2-vs-Y3-log2fc	Y2-vs-Y3-pvalue	Y2-vs-Y3-fdr	G1-vs-G2-log2fc	G1-vs-G2-pvalue	G1-vs-G2-fdr	G1-vs-G3-log2fc	G1-vs-G3-pvalue	G1-vs-G3-fdr	G2-vs-G3-log2fc	G2-vs-G3-pvalue	G2-vs-G3-fdr	G3-vs-PMV-log2fc	G3-vs-PMV-pvalue	G3-vs-PMV-fdr	G2-vs-PMV-log2fc	G2-vs-PMV-pvalue	G2-vs-PMV-fdr	G1-vs-PMV-log2fc
CIL0207S0003	HD6	CIL0207S0003	PREDICTED: casein kinase II subunit alpha-2-like [Juglans regia]	Organismal Systems;Genetic Information Processing	Environmental adaptation;Translation	ko04712//Circadian rhythm - plant;ko03008//Ribosome biogenesis in eukaryotes	GO:0004672//protein kinase activity;GO:0032550//purine ribonucleoside binding	GO:0006464//cellular protein modification process;GO:0006796//phosphate-containing compound metabolic process	0	0.21	0.08	0	0	0.04	0	0.07	0	0.21	0.08	0	0	0.04	0	0.07	7.71425	0.250037	0.427198	6.32193	1	1	-1.39232	0.625037	0.76288	0	1	1	5.32193	1	1	5.32193	1	1	-5.32193	1	1	0	1	1	0
CIL1456S0005	CKB1	CIL1456S0005	PREDICTED: casein kinase II subunit beta-2 isoform X1 [Juglans regia]	Organismal Systems;Genetic Information Processing	Environmental adaptation;Translation	ko04712//Circadian rhythm - plant;ko03008//Ribosome biogenesis in eukaryotes	GO:0016772//transferase activity, transferring phosphorus-containing groups;GO:0019207//kinase regulator activity	GO:0001932//regulation of protein phosphorylation	11.19	11.17	19.8	8.75	7.03	8.31	9.34	11.98	11.19	11.17	19.8	8.75	7.03	8.31	9.34	11.98	-0.00258085	1	1	0.82329	8.67e-16	5.1e-15	0.825871	9.41e-16	8.26e-15	-0.315758	0.0357565	0.0652886	-0.0744345	0.571043	0.678022	0.241324	0.0815805	0.187088	0.168574	0.196042	0.279905	0.409898	0.00612887	0.0144494	0.0941395
CIL0369S0007	TCP7	CIL0369S0007	PREDICTED: transcription factor TCP7-like [Juglans regia]	Organismal Systems	Environmental adaptation	ko04712//Circadian rhythm - plant	-	GO:0006355//regulation of transcription, DNA-templated;GO:0006952//defense response;GO:0007165//signal transduction;GO:0044767//single-organism developmental process;GO:0051707//response to other organism;GO:0071229//cellular response to acid chemical;GO:0071310//cellular response to organic substance;GO:1901701//cellular response to oxygen-containing compound	5.21	6.4	4.14	29.98	5.47	2.12	12.58	30.88	5.21	6.4	4.14	29.98	5.47	2.12	12.58	30.88	0.296789	0.180276	0.335825	-0.331653	0.203025	0.286797	-0.628441	0.0107252	0.0238823	-2.45439	7.33e-54	1.3e-52	-3.82186	7.72e-122	1.75e-120	-1.36748	4.06e-07	3.58e-06	2.569	1.7e-33	1.67e-32	1.20152	1.75e-09	9.52e-09	-1.25287
CIL1546S0049	PRR73	CIL1546S0049	PREDICTED: two-component response regulator-like PRR37 isoform X3 [Juglans regia]	Organismal Systems	Environmental adaptation	ko04712//Circadian rhythm - plant	-	-	25.79	27.39	29.53	38.24	47.97	60.16	38.2	45.19	25.79	27.39	29.53	38.24	47.97	60.16	38.2	45.19	0.0868375	0.108967	0.228973	0.19537	0.000291872	0.000674837	0.108532	0.042055	0.0810234	0.32705	2.78e-12	1.41e-11	0.653722	5.25e-58	5.76e-57	0.326672	6.74e-17	1.57e-15	-0.655232	1.48e-56	2.36e-55	-0.32856	4e-12	2.63e-11	-0.00150989
CIL0455S0014	PHYC	CIL0455S0014	PREDICTED: phytochrome C [Juglans regia]	Organismal Systems	Environmental adaptation	ko04712//Circadian rhythm - plant	GO:0032550//purine ribonucleoside binding;GO:0038023//signaling receptor activity;GO:0046983//protein dimerization activity	GO:0006468//protein phosphorylation;GO:0007602//phototransduction;GO:0009606//tropism;GO:0010468//regulation of gene expression;GO:0034645//cellular macromolecule biosynthetic process;GO:0035556//intracellular signal transduction;GO:0043269//regulation of ion transport;GO:0048511//rhythmic process	31.66	28.33	32.38	22.49	32.22	39.21	23.58	25.02	31.66	28.33	32.38	22.49	32.22	39.21	23.58	25.02	-0.160331	0.000492098	0.00235253	0.0324417	0.482706	0.60373	0.192772	3.33e-05	0.000115766	0.518673	1.98e-24	1.69e-23	0.801938	4.42e-73	6.07e-72	0.283265	8.2e-12	1.28e-10	-0.733658	1.08e-60	1.84e-59	-0.450393	1.04e-18	1.01e-17	0.0682801
CIL1607S0006	HYH	CIL1607S0006	PREDICTED: transcription factor HY5-like isoform X1 [Juglans regia]	Organismal Systems	Environmental adaptation	ko04712//Circadian rhythm - plant	-	-	161.67	130.65	101.46	24.93	31.58	30.77	74.2	24.97	161.67	130.65	101.46	24.93	31.58	30.77	74.2	24.97	-0.307345	1.48e-11	2.43e-10	-0.672141	1.25e-43	2.1e-42	-0.364796	7.73e-13	5.67e-12	0.341128	0.000919749	0.00222508	0.303642	0.00102873	0.00203732	-0.0374867	0.685899	0.878501	1.26989	8.17e-74	1.66e-72	1.23241	1.04e-53	2.9e-52	1.57354
CIL1332S0019	HY5	CIL1332S0019	PREDICTED: transcription factor HY5 [Ziziphus jujuba]	Organismal Systems	Environmental adaptation	ko04712//Circadian rhythm - plant	GO:0001071//nucleic acid binding transcription factor activity;GO:0043566//structure-specific DNA binding	GO:0006355//regulation of transcription, DNA-templated;GO:0006405//RNA export from nucleus;GO:0006464//cellular protein modification process;GO:0006996//organelle organization;GO:0007602//phototransduction;GO:0009411//response to UV;GO:0009893//positive regulation of metabolic process;GO:0010476//gibberellin mediated signaling pathway;GO:0019827//stem cell population maintenance;GO:0019932//secon…	27.36	28.42	29.4	5.21	9.31	10.18	24.94	5.58	27.36	28.42	29.4	5.21	9.31	10.18	24.94	5.58	0.0548383	0.570723	0.76136	0.103748	0.276665	0.372079	0.0489096	0.611592	0.75416	0.837498	1.39e-05	4.2e-05	0.966382	1.31e-08	3.83e-08	0.128884	0.400882	0.618435	1.29272	9.97e-31	9.09e-30	1.42161	8.69e-27	1.17e-25	2.25911
CIL1502S0022	HY5	CIL1502S0022	PREDICTED: transcription factor HY5-like [Juglans regia]	Organismal Systems	Environmental adaptation	ko04712//Circadian rhythm - plant	GO:0001071//nucleic acid binding transcription factor activity;GO:0043566//structure-specific DNA binding	GO:0006355//regulation of transcription, DNA-templated;GO:0006405//RNA export from nucleus;GO:0006464//cellular protein modification process;GO:0006996//organelle organization;GO:0007602//phototransduction;GO:0009411//response to UV;GO:0009893//positive regulation of metabolic process;GO:0010476//gibberellin mediated signaling pathway;GO:0019827//stem cell population maintenance;GO:0019932//secon…	0.59	0.71	1.02	1.17	1.53	0.42	1.37	2.08	0.59	0.71	1.02	1.17	1.53	0.42	1.37	2.08	0.267104	0.831904	0.976742	0.789782	0.248109	0.340428	0.522678	0.345268	0.485281	0.387023	0.522805	0.651926	-1.47805	0.0162028	0.0273513	-1.86507	0.000513761	0.00247819	1.70571	0.0021191	0.00451952	-0.159356	0.755473	0.881235	0.227667
CIL0433S0001	HD3A	CIL0433S0001	PREDICTED: protein HEADING DATE 3A-like [Juglans regia]	Organismal Systems	Environmental adaptation	ko04712//Circadian rhythm - plant	-	-	0	0	0	0	0	0	0	0	0	0	0	0	0	0	0	0	0	1	1	0	1	1	0	1	1	0	1	1	0	1	1	0	1	1	0	1	1	0	1	1	0
CIL1445S0025	HD3A	CIL1445S0025	PREDICTED: protein HEADING DATE 3A-like [Juglans regia]	Organismal Systems	Environmental adaptation	ko04712//Circadian rhythm - plant	-	-	0	0	0	0	0	0.09	0	0	0	0	0	0	0	0.09	0	0	0	1	1	0	1	1	0	1	1	0	1	1	6.49185	1	1	6.49185	1	1	-6.49185	1	1	0	1	1	0
CIL1515S0026	GI	CIL1515S0026	PREDICTED: protein GIGANTEA-like isoform X2 [Juglans regia]	Organismal Systems	Environmental adaptation	ko04712//Circadian rhythm - plant	-	GO:0000302//response to reactive oxygen species;GO:0006073//cellular glucan metabolic process;GO:0007602//phototransduction;GO:0009266//response to temperature stimulus;GO:0009639//response to red or far red light;GO:0010468//regulation of gene expression;GO:0048511//rhythmic process;GO:0048571//long-day photoperiodism;GO:0048573//photoperiodism, flowering;GO:0048582//positive regulation of post-…	56.71	84.89	106.65	54.09	98.57	120.58	57.7	64.04	56.71	84.89	106.65	54.09	98.57	120.58	57.7	64.04	0.581991	7.88e-58	1.18e-55	0.911209	5.62e-148	3.89e-146	0.329217	3.55e-23	4.49e-22	0.865787	1.63e-118	7.18e-117	1.15656	1.44e-258	8.07e-257	0.29077	2.91e-21	8.67e-20	-1.06335	9.18e-218	6.5e-216	-0.772577	1.25e-94	6.77e-93	0.0932094
CIL1539S0029	ELF3	CIL1539S0029	PREDICTED: protein EARLY FLOWERING 3 [Juglans regia]	Organismal Systems	Environmental adaptation	ko04712//Circadian rhythm - plant	-	GO:0007165//signal transduction;GO:0009416//response to light stimulus;GO:0009791//post-embryonic development;GO:0010467//gene expression;GO:0034645//cellular macromolecule biosynthetic process;GO:0048856//anatomical structure development	12.5	8.66	13.39	11.16	5.95	5.99	9.79	12.51	12.5	8.66	13.39	11.16	5.95	5.99	9.79	12.51	-0.529489	1.69e-06	1.38e-05	0.0992279	0.334652	0.440048	0.628717	1.22e-08	6.34e-08	-0.907375	9.25e-12	4.55e-11	-0.897709	6.15e-15	2.46e-14	0.00966633	1	1	0.708753	5.16e-09	1.9e-08	0.718419	2.56e-07	1.13e-06	-0.188956
CIL1579S0005	CRY2	CIL1579S0005	PREDICTED: cryptochrome-1-like [Juglans regia]	Organismal Systems	Environmental adaptation	ko04712//Circadian rhythm - plant	GO:0009881//photoreceptor activity;GO:0032550//purine ribonucleoside binding;GO:0046983//protein dimerization activity	GO:0006259//DNA metabolic process;GO:0006464//cellular protein modification process;GO:0006950//response to stress;GO:0007623//circadian rhythm;GO:0009416//response to light stimulus;GO:0009606//tropism;GO:0009909//regulation of flower development;GO:0016568//chromatin modification;GO:0030522//intracellular receptor signaling pathway;GO:0042743//hydrogen peroxide metabolic process;GO:0048509//reg…	11.94	14.56	22.65	10.37	13.36	19.34	10.4	7.36	11.94	14.56	22.65	10.37	13.36	19.34	10.4	7.36	0.286208	0.0333243	0.0875642	0.923708	1.8e-14	9.77e-14	0.637501	3.16e-08	1.57e-07	0.365504	0.0170966	0.0333531	0.899172	2.58e-13	9.63e-13	0.533668	3.9e-06	2.92e-05	-0.895004	9.95e-13	4.64e-12	-0.361336	0.0181571	0.0384237	0.00416763
CIL1579S0006	CRY2	CIL1579S0006	PREDICTED: cryptochrome-1-like [Juglans regia]	Organismal Systems	Environmental adaptation	ko04712//Circadian rhythm - plant	GO:0009881//photoreceptor activity;GO:0032550//purine ribonucleoside binding;GO:0046983//protein dimerization activity	GO:0006259//DNA metabolic process;GO:0006464//cellular protein modification process;GO:0006950//response to stress;GO:0007623//circadian rhythm;GO:0009416//response to light stimulus;GO:0009606//tropism;GO:0009909//regulation of flower development;GO:0016568//chromatin modification;GO:0030522//intracellular receptor signaling pathway;GO:0042743//hydrogen peroxide metabolic process;GO:0048509//reg…	3.8	5.12	11.25	2.82	4.59	5.87	3.13	3.82	3.8	5.12	11.25	2.82	4.59	5.87	3.13	3.82	0.430144	0.268602	0.450677	1.56585	4.63e-07	1.46e-06	1.13571	5.67e-05	0.000190815	0.702799	0.144336	0.22389	1.05767	0.00553065	0.0099938	0.354866	0.306033	0.508275	-0.907198	0.0154426	0.028568	-0.552331	0.243515	0.364686	0.150467
CIL0401S0008	APRR1	CIL0401S0008	PREDICTED: two-component response regulator-like APRR1 [Juglans regia]	Organismal Systems	Environmental adaptation	ko04712//Circadian rhythm - plant	-	GO:0009416//response to light stimulus;GO:0009791//post-embryonic development;GO:0010468//regulation of gene expression;GO:0034645//cellular macromolecule biosynthetic process;GO:0035556//intracellular signal transduction;GO:0048608//reproductive structure development	0	0	0	0	0	0	0	0	0	0	0	0	0	0	0	0	0	1	1	0	1	1	0	1	1	0	1	1	0	1	1	0	1	1	0	1	1	0	1	1	0
CIL1578S0027	APRR1	CIL1578S0027	PREDICTED: two-component response regulator-like APRR1 [Juglans regia]	Organismal Systems	Environmental adaptation	ko04712//Circadian rhythm - plant	GO:0001071//nucleic acid binding transcription factor activity;GO:0003676//nucleic acid binding;GO:0016772//transferase activity, transferring phosphorus-containing groups	GO:0006796//phosphate-containing compound metabolic process;GO:0010468//regulation of gene expression;GO:0034645//cellular macromolecule biosynthetic process;GO:0035556//intracellular signal transduction;GO:0048571//long-day photoperiodism;GO:0050879//multicellular organismal movement;GO:0090567//reproductive shoot system development	18.25	15.94	29.33	3.81	4.8	5.18	9.96	7.15	18.25	15.94	29.33	3.81	4.8	5.18	9.96	7.15	-0.195245	0.0110095	0.0347071	0.684481	9.42e-24	8.23e-23	0.879725	3.71e-36	7.23e-35	0.333243	0.0431955	0.0771952	0.443161	0.00185302	0.00356313	0.109918	0.443389	0.664265	0.943194	1.48e-17	8.72e-17	1.05311	3.05e-16	2.58e-15	1.38635
CIL1424S0016	ADO1	CIL1424S0016	PREDICTED: adagio protein 1 [Juglans regia]	Organismal Systems	Environmental adaptation	ko04712//Circadian rhythm - plant	GO:0009881//photoreceptor activity	GO:0006625//protein targeting to peroxisome;GO:0009062//fatty acid catabolic process;GO:0009639//response to red or far red light;GO:0009648//photoperiodism;GO:0030522//intracellular receptor signaling pathway;GO:0043161//proteasome-mediated ubiquitin-dependent protein catabolic process;GO:0048511//rhythmic process;GO:0090567//reproductive shoot system development	38.85	42.24	52.73	30.4	43.54	47.13	37.85	35.73	38.85	42.24	52.73	30.4	43.54	47.13	37.85	35.73	0.120695	0.0254131	0.069974	0.440709	2.06e-17	1.33e-16	0.320014	3.56e-10	2.13e-09	0.51827	4.36e-18	2.95e-17	0.632574	7.23e-33	4.92e-32	0.114304	0.0204768	0.0602295	-0.316352	7.57e-10	2.95e-09	-0.202048	0.000504618	0.0014521	0.316222
CIL1384S0012	HSP90-6	CIL1384S0012	PREDICTED: heat shock protein 90-6, mitochondrial isoform X1 [Juglans regia]	Organismal Systems;Genetic Information Processing	Environmental adaptation;Folding, sorting and degradation	ko04626//Plant-pathogen interaction;ko04141//Protein processing in endoplasmic reticulum	GO:0005515//protein binding	GO:0044267//cellular protein metabolic process;GO:0050896//response to stimulus	6.61	15.73	23.77	10.72	4.12	5.16	8	14.84	6.61	15.73	23.77	10.72	4.12	5.16	8	14.84	1.2508	1.44e-38	1.24e-36	1.84642	4.35e-96	1.79e-94	0.595623	2.43e-16	2.22e-15	-1.37959	2.99e-27	2.81e-26	-1.05486	5.81e-24	3.14e-23	0.324727	0.0176127	0.0528603	0.632629	4.03e-08	1.4e-07	0.957356	6.5e-12	4.23e-11	-0.422233
CIL1469S0024	HSP90-5	CIL1469S0024	PREDICTED: heat shock protein 90-5, chloroplastic [Juglans regia]	Organismal Systems;Genetic Information Processing	Environmental adaptation;Folding, sorting and degradation	ko04626//Plant-pathogen interaction;ko04141//Protein processing in endoplasmic reticulum	-	-	65	122.43	139.17	57.79	23.34	24.37	75.66	56.21	65	122.43	139.17	57.79	23.34	24.37	75.66	56.21	0.913445	2.7e-127	1.34e-124	1.09834	1.41e-188	1.25e-186	0.184891	6.28e-08	3.04e-07	-1.30802	4.43e-110	1.75e-108	-1.24571	4.04e-141	1.09e-139	0.0623017	0.336235	0.545012	1.63442	8.81e-276	8.44e-274	1.69673	3.95e-202	5.41e-200	0.388711
CIL1266S0020	HSP83A	CIL1266S0020	Heat shock protein 83, partial [Noccaea caerulescens]	Organismal Systems;Genetic Information Processing	Environmental adaptation;Folding, sorting and degradation	ko04626//Plant-pathogen interaction;ko04141//Protein processing in endoplasmic reticulum	-	-	0	0.21	0	0	0	0	0	0.11	0	0.21	0	0	0	0	0	0.11	7.71425	1	1	0	1	1	-7.71425	1	1	0	1	1	0	1	1	0	1	1	0	1	1	0	1	1	0
CIL1266S0021	HSP83A	CIL1266S0021	PREDICTED: heat shock protein 83 [Populus euphratica]	Organismal Systems;Genetic Information Processing	Environmental adaptation;Folding, sorting and degradation	ko04626//Plant-pathogen interaction;ko04141//Protein processing in endoplasmic reticulum	-	-	0.31	0.41	0.45	0.68	0.56	0.78	1.76	0.45	0.31	0.41	0.45	0.68	0.56	0.78	1.76	0.45	0.403356	0.663792	0.841506	0.537657	0.663792	0.773782	0.134301	1	1	-0.280108	0.72031	0.84086	0.197939	0.780043	0.876583	0.478047	0.312909	0.516603	1.17403	0.000770539	0.00175678	1.65208	0.000157128	0.000490093	1.37197
CIL1454S0058	HSC80	CIL1454S0058	PREDICTED: heat shock cognate protein 80 [Juglans regia]	Organismal Systems;Genetic Information Processing	Environmental adaptation;Folding, sorting and degradation	ko04626//Plant-pathogen interaction;ko04141//Protein processing in endoplasmic reticulum	-	-	122.31	131.54	171.22	166.32	88.38	90.42	132.33	170.63	122.31	131.54	171.22	166.32	88.38	90.42	132.33	170.63	0.104959	0.0024998	0.00974662	0.485309	1.9e-47	3.43e-46	0.38035	1.86e-30	3.09e-29	-0.91217	2.42e-136	1.26e-134	-0.879248	1.03e-156	3.08e-155	0.032922	0.386836	0.601516	0.549426	1.25e-55	1.96e-54	0.582348	4.6e-51	1.21e-49	-0.329821
CIL0037S0007	PRMS	CIL0037S0007	PREDICTED: basic form of pathogenesis-related protein 1-like [Juglans regia]	Organismal Systems;Environmental Information Processing;Environmental Information Processing	Environmental adaptation;Signal transduction;Signal transduction	ko04626//Plant-pathogen interaction;ko04075//Plant hormone signal transduction;ko04016//MAPK signaling pathway - plant	-	-	0.13	0.13	0.14	0.3	0.15	0.15	0.16	0	0.13	0.13	0.14	0.3	0.15	0.15	0.16	0	0	1	1	0.106915	1	1	0.106915	1	1	-1	1	1	-1	0.625037	0.729369	0	1	1	0.0931094	1	1	0.0931094	1	1	-0.906891
CIL1584S0041	PRMS	CIL1584S0041	PREDICTED: basic form of pathogenesis-related protein 1-like [Juglans regia]	Organismal Systems;Environmental Information Processing;Environmental Information Processing	Environmental adaptation;Signal transduction;Signal transduction	ko04626//Plant-pathogen interaction;ko04075//Plant hormone signal transduction;ko04016//MAPK signaling pathway - plant	-	-	0.12	0	0.26	0.28	0.14	0.07	0.3	0.06	0.12	0	0.26	0.28	0.14	0.07	0.3	0.06	-6.90689	1	1	1.11548	1	1	8.02237	0.500025	0.641815	-1	1	1	-2	0.625037	0.729369	-1	1	1	2.09954	0.625037	0.741904	1.09954	1	1	0.0995357
CIL0037S0002	PRB1	CIL0037S0002	PREDICTED: pathogenesis-related protein 1-like [Juglans regia]	Organismal Systems;Environmental Information Processing;Environmental Information Processing	Environmental adaptation;Signal transduction;Signal transduction	ko04626//Plant-pathogen interaction;ko04075//Plant hormone signal transduction;ko04016//MAPK signaling pathway - plant	-	-	1.17	0.36	15.9	12.05	6.41	45.08	1.97	11.58	1.17	0.36	15.9	12.05	6.41	45.08	1.97	11.58	-1.70044	0.0491362	0.120001	3.76445	2.29e-36	3.09e-35	5.46489	5.59e-46	1.4e-44	-0.910637	6.15e-05	0.000173015	1.90345	1.83e-51	1.81e-50	2.81409	8.63e-80	1.58e-77	-4.51622	1.42e-112	4.64e-111	-1.70213	4.37e-06	1.68e-05	-2.61277
CIL0037S0003	PRB1	CIL0037S0003	PREDICTED: pathogenesis-related protein 1-like [Juglans regia]	Organismal Systems;Environmental Information Processing;Environmental Information Processing	Environmental adaptation;Signal transduction;Signal transduction	ko04626//Plant-pathogen interaction;ko04075//Plant hormone signal transduction;ko04016//MAPK signaling pathway - plant	-	-	15.85	11.74	12.59	11.6	5.72	8.94	2.6	19.06	15.85	11.74	12.59	11.6	5.72	8.94	2.6	19.06	-0.43305	0.0374058	0.0959762	-0.332205	0.106534	0.16187	0.100846	0.662427	0.799431	-1.02004	0.000224826	0.000590664	-0.375778	0.0852932	0.126809	0.64426	0.0201865	0.0594832	-1.78176	9.3e-08	3.14e-07	-1.1375	0.006528	0.0152881	-2.15754
CIL0232S0001	PRB1	CIL0232S0001	PREDICTED: pathogenesis-related protein 1-like [Juglans regia]	Organismal Systems;Environmental Information Processing;Environmental Information Processing	Environmental adaptation;Signal transduction;Signal transduction	ko04626//Plant-pathogen interaction;ko04075//Plant hormone signal transduction;ko04016//MAPK signaling pathway - plant	-	-	27.71	8.57	1.22	95	32.76	22.17	1.26	0	27.71	8.57	1.22	95	32.76	22.17	1.26	0	-1.69304	8.64e-26	4.14e-24	-4.50545	2.56e-66	6.89e-65	-2.81241	4.96e-15	4.16e-14	-1.53599	3.77e-61	7.54e-60	-2.09932	1.25e-129	3.04e-128	-0.563327	1.26e-06	1.03e-05	-4.13711	1.14e-51	1.65e-50	-4.70044	1.27e-70	4.82e-69	-6.23643
CIL1584S0039	PRB1	CIL1584S0039	PREDICTED: basic form of pathogenesis-related protein 1-like [Juglans regia]	Organismal Systems;Environmental Information Processing;Environmental Information Processing	Environmental adaptation;Signal transduction;Signal transduction	ko04626//Plant-pathogen interaction;ko04075//Plant hormone signal transduction;ko04016//MAPK signaling pathway - plant	-	-	0	0	0	0.16	0	0.16	0	0	0	0	0	0.16	0	0.16	0	0	0	1	1	0	1	1	0	1	1	-7.32193	1	1	0	1	1	7.32193	1	1	-7.32193	1	1	0	1	1	-7.32193
CIL1584S0040	PRB1	CIL1584S0040	PREDICTED: basic form of pathogenesis-related protein 1-like [Juglans regia]	Organismal Systems;Environmental Information Processing;Environmental Information Processing	Environmental adaptation;Signal transduction;Signal transduction	ko04626//Plant-pathogen interaction;ko04075//Plant hormone signal transduction;ko04016//MAPK signaling pathway - plant	-	-	0.13	0.38	0	0	0.45	0	0	0	0.13	0.38	0	0	0.45	0	0	0	1.54749	0.625037	0.805411	-7.02237	1	1	-8.56986	0.250037	0.370236	8.81378	0.250037	0.356785	0	1	1	-8.81378	0.125037	0.259338	0	1	1	-8.81378	0.250037	0.368319	0
CIL0037S0001	PR1B1	CIL0037S0001	PREDICTED: basic form of pathogenesis-related protein 1-like [Juglans regia]	Organismal Systems;Environmental Information Processing;Environmental Information Processing	Environmental adaptation;Signal transduction;Signal transduction	ko04626//Plant-pathogen interaction;ko04075//Plant hormone signal transduction;ko04016//MAPK signaling pathway - plant	-	-	0	0	0	0	0	0	0	0	0	0	0	0	0	0	0	0	0	1	1	0	1	1	0	1	1	0	1	1	0	1	1	0	1	1	0	1	1	0	1	1	0
CIL0436S0015	NTF4	CIL0436S0015	PREDICTED: mitogen-activated protein kinase homolog D5-like [Juglans regia]	Organismal Systems;Environmental Information Processing;Environmental Information Processing	Environmental adaptation;Signal transduction;Signal transduction	ko04626//Plant-pathogen interaction;ko04075//Plant hormone signal transduction;ko04016//MAPK signaling pathway - plant	GO:0004702//receptor signaling protein serine/threonine kinase activity;GO:0032550//purine ribonucleoside binding	GO:0006464//cellular protein modification process;GO:0006796//phosphate-containing compound metabolic process	6.8	5.76	10.02	4.82	6.16	6.38	5.59	6.84	6.8	5.76	10.02	4.82	6.16	6.38	5.59	6.84	-0.239466	0.249037	0.427198	0.559276	0.00102609	0.0022079	0.798742	4.96e-06	1.94e-05	0.353897	0.120997	0.193371	0.404523	0.0377898	0.0601901	0.0506261	0.815337	0.977728	-0.190708	0.336151	0.444841	-0.140082	0.562583	0.701927	0.213815
CIL0163S0018	MMK1	CIL0163S0018	PREDICTED: mitogen-activated protein kinase homolog D5-like [Juglans regia]	Organismal Systems;Environmental Information Processing;Environmental Information Processing	Environmental adaptation;Signal transduction;Signal transduction	ko04626//Plant-pathogen interaction;ko04075//Plant hormone signal transduction;ko04016//MAPK signaling pathway - plant	GO:0004702//receptor signaling protein serine/threonine kinase activity;GO:0032550//purine ribonucleoside binding	GO:0006464//cellular protein modification process;GO:0006796//phosphate-containing compound metabolic process	10.07	13.64	16.73	17.61	10.67	11.22	12.78	21.35	10.07	13.64	16.73	17.61	10.67	11.22	12.78	21.35	0.43778	0.000234263	0.00122147	0.732374	1.89e-10	7.87e-10	0.294594	0.00628742	0.0147209	-0.722835	1.27e-09	5.45e-09	-0.650322	1.96e-10	6.35e-10	0.0725125	0.549594	0.766009	0.187815	0.102268	0.158831	0.260328	0.0499032	0.094504	-0.462507
CIL1492S0038	BAK1	CIL1492S0038	PREDICTED: BRASSINOSTEROID INSENSITIVE 1-associated receptor kinase 1-like [Juglans regia]	Organismal Systems;Environmental Information Processing;Environmental Information Processing	Environmental adaptation;Signal transduction;Signal transduction	ko04626//Plant-pathogen interaction;ko04075//Plant hormone signal transduction;ko04016//MAPK signaling pathway - plant	GO:0004672//protein kinase activity;GO:0032550//purine ribonucleoside binding	GO:0006464//cellular protein modification process;GO:0006796//phosphate-containing compound metabolic process	13.98	17.74	28.95	11.04	15.01	20.95	11.62	14.7	13.98	17.74	28.95	11.04	15.01	20.95	11.62	14.7	0.343642	1.97e-05	0.00013177	1.0502	4.3e-47	7.75e-46	0.706557	1.28e-24	1.71e-23	0.443184	3.01e-06	9.78e-06	0.92421	9.83e-32	6.54e-31	0.481026	5.99e-11	8.61e-10	-0.85034	1.01e-26	8.21e-26	-0.369314	0.000112397	0.000358919	0.0738699
CIL0027S0001	At2g14610	CIL0027S0001	PREDICTED: pathogenesis-related protein 1A-like [Juglans regia]	Organismal Systems;Environmental Information Processing;Environmental Information Processing	Environmental adaptation;Signal transduction;Signal transduction	ko04626//Plant-pathogen interaction;ko04075//Plant hormone signal transduction;ko04016//MAPK signaling pathway - plant	-	-	0.08	0	0.08	0	0	0.5	0	0	0.08	0	0.08	0	0	0.5	0	0	-6.32193	1	1	0	1	1	6.32193	1	1	0	1	1	8.96578	0.00782344	0.0138255	8.96578	0.00782344	0.0263675	-8.96578	0.00782344	0.0152004	0	1	1	0
CIL0037S0006	At2g14610	CIL0037S0006	PREDICTED: pathogenesis-related protein 1-like [Juglans regia]	Organismal Systems;Environmental Information Processing;Environmental Information Processing	Environmental adaptation;Signal transduction;Signal transduction	ko04626//Plant-pathogen interaction;ko04075//Plant hormone signal transduction;ko04016//MAPK signaling pathway - plant	-	-	0.59	0	4.95	0	0	0	0	0	0.59	0	4.95	0	0	0	0	0	-9.20457	0.0625313	0.145821	3.06864	8.12e-08	2.74e-07	12.2732	1.89e-12	1.34e-11	0	1	1	0	1	1	0	1	1	0	1	1	0	1	1	0
CIL0316S0012	CML8	CIL0316S0012	PREDICTED: calmodulin-like protein 11 isoform X1 [Juglans regia]	Organismal Systems;Environmental Information Processing;Environmental Information Processing	Environmental adaptation;Signal transduction;Signal transduction	ko04626//Plant-pathogen interaction;ko04016//MAPK signaling pathway - plant;ko04070//Phosphatidylinositol signaling system	GO:0016628//oxidoreductase activity, acting on the CH-CH group of donors, NAD or NADP as acceptor	GO:0044710//single-organism metabolic process	1.04	1.32	3.37	0.22	0.88	3.2	1.04	0.59	1.04	1.32	3.37	0.22	0.88	3.2	1.04	0.59	0.343954	0.690224	0.862337	1.69617	0.000393673	0.000895768	1.35221	0.00312177	0.00773131	2	0.109463	0.176668	3.8625	5.92e-08	1.66e-07	1.8625	0.000157128	0.000851559	-1.62149	0.000876429	0.00198504	0.241008	1	1	2.24101
CIL0176S0042	CML46	CIL0176S0042	PREDICTED: probable calcium-binding protein CML45 [Juglans regia]	Organismal Systems;Environmental Information Processing;Environmental Information Processing	Environmental adaptation;Signal transduction;Signal transduction	ko04626//Plant-pathogen interaction;ko04016//MAPK signaling pathway - plant;ko04070//Phosphatidylinositol signaling system	-	-	0.06	0.06	0.6	0.07	0.22	0	0	0.26	0.06	0.06	0.6	0.07	0.22	0	0	0.26	0	1	1	3.32193	0.0215151	0.0376302	3.32193	0.0215151	0.0443936	1.65208	0.625037	0.749502	-6.12928	1	1	-7.78136	0.125037	0.259338	0	1	1	-7.78136	0.250037	0.368319	-6.12928
CIL1403S0022	CML46	CIL1403S0022	PREDICTED: probable calcium-binding protein CML30 [Juglans regia]	Organismal Systems;Environmental Information Processing;Environmental Information Processing	Environmental adaptation;Signal transduction;Signal transduction	ko04626//Plant-pathogen interaction;ko04016//MAPK signaling pathway - plant;ko04070//Phosphatidylinositol signaling system	-	-	1.12	1.01	16.03	0.41	1.78	5.17	2.04	0.85	1.12	1.01	16.03	0.41	1.78	5.17	2.04	0.85	-0.149143	0.877743	1	3.8392	2.46e-65	6.57e-64	3.98835	1.82e-67	6.89e-66	2.11818	0.00019356	0.000513225	3.65647	5.46e-22	2.8e-21	1.53829	4.21e-09	4.91e-08	-1.3416	1.84e-07	6.04e-07	0.196692	0.615214	0.754311	2.31487
CIL1578S0008	CML46	CIL1578S0008	PREDICTED: probable calcium-binding protein CML47 [Juglans regia]	Organismal Systems;Environmental Information Processing;Environmental Information Processing	Environmental adaptation;Signal transduction;Signal transduction	ko04626//Plant-pathogen interaction;ko04016//MAPK signaling pathway - plant;ko04070//Phosphatidylinositol signaling system	-	-	0	0	0.75	0.16	0.41	0.37	0.17	0.51	0	0	0.75	0.16	0.41	0.37	0.17	0.51	0	1	1	9.55075	0.00195752	0.00405079	9.55075	0.00195752	0.00504719	1.35755	0.453207	0.58927	1.20945	0.343873	0.439462	-0.148099	1	1	-1.12199	0.507911	0.624741	-1.27009	0.453207	0.600889	0.0874628
CIL1264S0011	CAM53	CIL1264S0011	PREDICTED: calmodulin-7-like isoform X2 [Juglans regia]	Organismal Systems;Environmental Information Processing;Environmental Information Processing	Environmental adaptation;Signal transduction;Signal transduction	ko04626//Plant-pathogen interaction;ko04016//MAPK signaling pathway - plant;ko04070//Phosphatidylinositol signaling system	-	-	3.91	3.25	2.55	6.21	3.37	4.67	3.27	5.61	3.91	3.25	2.55	6.21	3.37	4.67	3.27	5.61	-0.266729	0.396515	0.598989	-0.616671	0.0549804	0.088943	-0.349942	0.338462	0.478247	-0.881845	0.000785706	0.00191714	-0.411171	0.0571934	0.0884108	0.470674	0.0780187	0.180426	-0.514132	0.0513171	0.0853313	-0.043458	1	1	-0.925303
CIL0059S0008	CAM-1	CIL0059S0008	PREDICTED: calmodulin-7-like [Raphanus sativus]	Organismal Systems;Environmental Information Processing;Environmental Information Processing	Environmental adaptation;Signal transduction;Signal transduction	ko04626//Plant-pathogen interaction;ko04016//MAPK signaling pathway - plant;ko04070//Phosphatidylinositol signaling system	-	-	70.47	86.25	98.55	98.23	67.22	76.09	68.27	138.2	70.47	86.25	98.55	98.23	67.22	76.09	68.27	138.2	0.291515	4.05e-06	3.11e-05	0.483847	7.29e-15	4.06e-14	0.192331	0.00129568	0.00346074	-0.547273	1.71e-16	1.08e-15	-0.368457	1.02e-10	3.37e-10	0.178816	0.00474033	0.0173035	-0.156455	0.0144941	0.0269251	0.0223612	0.78001	0.903872	-0.524912
CIL0059S0012	CAM-1	CIL0059S0012	PREDICTED: calmodulin-7-like [Raphanus sativus]	Organismal Systems;Environmental Information Processing;Environmental Information Processing	Environmental adaptation;Signal transduction;Signal transduction	ko04626//Plant-pathogen interaction;ko04016//MAPK signaling pathway - plant;ko04070//Phosphatidylinositol signaling system	-	-	164.28	139.94	167.9	178.11	104.34	118.67	120.5	254.74	164.28	139.94	167.9	178.11	104.34	118.67	120.5	254.74	-0.231348	1.27e-07	1.25e-06	0.0314454	0.469982	0.58965	0.262794	2.77e-09	1.54e-08	-0.771476	8.69e-58	1.66e-56	-0.585813	2.31e-44	2.02e-43	0.185663	0.000102286	0.000578872	0.0220779	0.645274	0.762449	0.207741	9.99e-05	0.000321242	-0.563735
CIL1587S0017	XA21	CIL1587S0017	PREDICTED: probable LRR receptor-like serine/threonine-protein kinase At3g47570 [Juglans regia]	Organismal Systems;Environmental Information Processing	Environmental adaptation;Signal transduction	ko04626//Plant-pathogen interaction;ko04016//MAPK signaling pathway - plant	-	-	2.06	2.44	2.58	1.6	1.43	0.95	4.53	5.06	2.06	2.44	2.58	1.6	1.43	0.95	4.53	5.06	0.244237	0.190303	0.350233	0.324727	0.0907812	0.139922	0.0804899	0.673412	0.810139	-0.162057	0.511053	0.638962	-0.752072	0.00145231	0.00283059	-0.590016	0.0160976	0.0489031	2.25351	1.41e-37	1.52e-36	1.6635	1.15e-18	1.11e-17	1.50144
CIL1266S0030	WRKY29	CIL1266S0030	PREDICTED: probable WRKY transcription factor 29 isoform X1 [Juglans regia]	Organismal Systems;Environmental Information Processing	Environmental adaptation;Signal transduction	ko04626//Plant-pathogen interaction;ko04016//MAPK signaling pathway - plant	-	-	0.15	0.49	0.32	0.28	0.23	0.52	0	0.36	0.15	0.49	0.32	0.28	0.23	0.52	0	0.36	1.70782	0.0923899	0.199795	1.09311	0.507911	0.617665	-0.61471	0.454681	0.605671	-0.283793	1	1	0.893085	0.383562	0.482309	1.17688	0.16727	0.326564	-9.02237	0.00183717	0.00396012	-7.84549	0.125037	0.206717	-8.12928
CIL0599S0004	WRKY24	CIL0599S0004	PREDICTED: WRKY transcription factor WRKY24-like isoform X1 [Juglans regia]	Organismal Systems;Environmental Information Processing	Environmental adaptation;Signal transduction	ko04626//Plant-pathogen interaction;ko04016//MAPK signaling pathway - plant	GO:0001071//nucleic acid binding transcription factor activity;GO:0003677//DNA binding	GO:0010468//regulation of gene expression	18.1	21.96	55.17	5.66	4.59	11.79	6.45	3.93	18.1	21.96	55.17	5.66	4.59	11.79	6.45	3.93	0.278888	0.000528073	0.00250085	1.60789	4.23e-131	2.56e-129	1.32901	1.96e-98	1.14e-96	-0.302308	0.0794376	0.132644	1.05869	5.97e-19	2.76e-18	1.361	3.77e-27	1.52e-25	-0.870193	1.38e-13	6.73e-13	0.490805	0.00332391	0.00827486	0.188497
CIL1557S0008	WRKY24	CIL1557S0008	PREDICTED: probable WRKY transcription factor 33 isoform X1 [Juglans regia]	Organismal Systems;Environmental Information Processing	Environmental adaptation;Signal transduction	ko04626//Plant-pathogen interaction;ko04016//MAPK signaling pathway - plant	-	-	5.81	4.13	13.31	3.43	1.63	7.5	2.57	0.86	5.81	4.13	13.31	3.43	1.63	7.5	2.57	0.86	-0.492396	0.00613585	0.0212331	1.1959	8.28e-19	5.74e-18	1.6883	3.59e-31	6.13e-30	-1.07334	8.83e-05	0.000244174	1.12868	1.61e-11	5.53e-11	2.20202	7.27e-27	2.89e-25	-1.54512	8.49e-17	4.81e-16	0.656896	0.0337914	0.0667769	-0.41644
CIL0267S0014	WRKY22	CIL0267S0014	PREDICTED: WRKY transcription factor 22-like [Juglans regia]	Organismal Systems;Environmental Information Processing	Environmental adaptation;Signal transduction	ko04626//Plant-pathogen interaction;ko04016//MAPK signaling pathway - plant	-	GO:0009987//cellular process	6.78	3.15	15.08	1.94	3.18	2.97	2.44	3.16	6.78	3.15	15.08	1.94	3.18	2.97	2.44	3.16	-1.10593	9.93e-09	1.15e-07	1.15328	4.18e-18	2.8e-17	2.25921	2.55e-45	6.22e-44	0.71297	0.0170446	0.0332565	0.614406	0.0196135	0.0327948	-0.0985638	0.713788	0.902452	-0.283582	0.271744	0.369033	-0.382146	0.168301	0.267652	0.330824
CIL0481S0002	RBOHE	CIL0481S0002	PREDICTED: respiratory burst oxidase homolog protein E isoform X1 [Juglans regia]	Organismal Systems;Environmental Information Processing	Environmental adaptation;Signal transduction	ko04626//Plant-pathogen interaction;ko04016//MAPK signaling pathway - plant	GO:0046872//metal ion binding;GO:0050664//oxidoreductase activity, acting on NAD(P)H, oxygen as acceptor	GO:0044710//single-organism metabolic process	0.08	0.19	0	2.23	5.05	0.83	0.99	2.86	0.08	0.19	0	2.23	5.05	0.83	0.99	2.86	1.24793	0.453207	0.65834	-6.32193	0.500025	0.610763	-7.56986	0.0625313	0.114655	1.17924	9.78e-07	3.32e-06	-1.42586	8.88e-06	2.14e-05	-2.6051	2.65e-24	9.15e-23	0.254317	0.590566	0.711246	-2.35078	3.46e-15	2.77e-14	-1.17154
CIL0481S0003	RBOHE	CIL0481S0003	PREDICTED: respiratory burst oxidase homolog protein E isoform X1 [Juglans regia]	Organismal Systems;Environmental Information Processing	Environmental adaptation;Signal transduction	ko04626//Plant-pathogen interaction;ko04016//MAPK signaling pathway - plant	GO:0016651//oxidoreductase activity, acting on NAD(P)H;GO:0046872//metal ion binding	GO:0044710//single-organism metabolic process	0.05	0.05	0.23	1.88	3.99	0.69	0.64	2.87	0.05	0.05	0.23	1.88	3.99	0.69	0.64	2.87	0	1	1	2.20163	0.375062	0.48506	2.20163	0.375062	0.518183	1.08566	0.000694712	0.00170901	-1.44606	0.000544496	0.0011121	-2.53172	3.64e-14	6.87e-13	-0.108524	1	1	-2.64024	9.62e-11	5.76e-10	-1.55459
CIL1440S0003	RBOHC	CIL1440S0003	PREDICTED: respiratory burst oxidase homolog protein C-like [Juglans regia]	Organismal Systems;Environmental Information Processing	Environmental adaptation;Signal transduction	ko04626//Plant-pathogen interaction;ko04016//MAPK signaling pathway - plant	GO:0046872//metal ion binding;GO:0050664//oxidoreductase activity, acting on NAD(P)H, oxygen as acceptor	GO:0044710//single-organism metabolic process	4.5	5.98	5.8	3.96	4.2	4.3	2.46	2.11	4.5	5.98	5.8	3.96	4.2	4.3	2.46	2.11	0.41022	0.000956385	0.00421409	0.366128	0.00372496	0.00741888	-0.0440926	0.754655	0.87953	0.0848889	0.582228	0.711343	0.118836	0.381459	0.480463	0.0339473	0.804485	0.969487	-0.805678	1.13e-07	3.78e-07	-0.771731	4.75e-06	1.82e-05	-0.686842
CIL1446S0066	RBOHC	CIL1446S0066	PREDICTED: respiratory burst oxidase homolog protein C-like [Juglans regia]	Organismal Systems;Environmental Information Processing	Environmental adaptation;Signal transduction	ko04626//Plant-pathogen interaction;ko04016//MAPK signaling pathway - plant	GO:0046872//metal ion binding;GO:0050664//oxidoreductase activity, acting on NAD(P)H, oxygen as acceptor	GO:0006950//response to stress;GO:0007165//signal transduction;GO:0009620//response to fungus;GO:0042743//hydrogen peroxide metabolic process;GO:0043067//regulation of programmed cell death;GO:0044710//single-organism metabolic process;GO:0048878//chemical homeostasis	7.95	10.24	19.73	15.63	2.96	2.16	5.72	12.85	7.95	10.24	19.73	15.63	2.96	2.16	5.72	12.85	0.365189	0.00408064	0.0149249	1.31136	5.18e-33	6.37e-32	0.946175	3.14e-20	3.48e-19	-2.40065	1.98e-53	3.48e-52	-2.85521	6.14e-92	1.05e-90	-0.454566	0.044821	0.115383	1.40498	1.34e-13	6.52e-13	0.950418	3.68e-06	1.43e-05	-1.45023
CIL1446S0067	RBOHC	CIL1446S0067	PREDICTED: respiratory burst oxidase homolog protein C-like [Juglans regia]	Organismal Systems;Environmental Information Processing	Environmental adaptation;Signal transduction	ko04626//Plant-pathogen interaction;ko04016//MAPK signaling pathway - plant	GO:0046872//metal ion binding;GO:0050664//oxidoreductase activity, acting on NAD(P)H, oxygen as acceptor	GO:0006950//response to stress;GO:0007165//signal transduction;GO:0009620//response to fungus;GO:0042743//hydrogen peroxide metabolic process;GO:0043067//regulation of programmed cell death;GO:0044710//single-organism metabolic process;GO:0048878//chemical homeostasis	10.8	11.49	16.73	12.46	1.8	1.37	4.68	11.08	10.8	11.49	16.73	12.46	1.8	1.37	4.68	11.08	0.0893475	0.675325	0.852969	0.631406	0.00102365	0.00220282	0.542059	0.00425306	0.0102667	-2.79124	1.28e-16	8.11e-16	-3.18506	1.38e-26	8.05e-26	-0.393821	0.607899	0.818667	1.77233	1.97e-05	5.4e-05	1.37851	0.00263377	0.00666283	-1.41272
CIL1317S0046	RBOHB	CIL1317S0046	PREDICTED: respiratory burst oxidase homolog protein B [Juglans regia]	Organismal Systems;Environmental Information Processing	Environmental adaptation;Signal transduction	ko04626//Plant-pathogen interaction;ko04016//MAPK signaling pathway - plant	GO:0046872//metal ion binding;GO:0050664//oxidoreductase activity, acting on NAD(P)H, oxygen as acceptor	GO:0000041//transition metal ion transport;GO:0001101//response to acid chemical;GO:0009267//cellular response to starvation;GO:0015698//inorganic anion transport;GO:0044707//single-multicellular organism process;GO:0044710//single-organism metabolic process	1.69	1.14	1.44	1.37	0.23	0.32	0.9	1.27	1.69	1.14	1.44	1.37	0.23	0.32	0.9	1.27	-0.567989	0.0256426	0.0705318	-0.230954	0.380391	0.49128	0.337035	0.219042	0.335459	-2.57447	4.95e-10	2.19e-09	-2.09803	1.8e-10	5.84e-10	0.476438	0.499938	0.717634	1.49185	6.92e-05	0.000178749	1.96829	3.93e-05	0.00013361	-0.606179
CIL1266S0038	RBOHA	CIL1266S0038	PREDICTED: respiratory burst oxidase homolog protein A-like [Juglans regia]	Organismal Systems;Environmental Information Processing	Environmental adaptation;Signal transduction	ko04626//Plant-pathogen interaction;ko04016//MAPK signaling pathway - plant	GO:0016651//oxidoreductase activity, acting on NAD(P)H;GO:0046872//metal ion binding	GO:0044710//single-organism metabolic process	7.14	9.71	12.91	9.22	15.76	18.31	8.32	11.88	7.14	9.71	12.91	9.22	15.76	18.31	8.32	11.88	0.443547	2.24e-05	0.000147888	0.854493	6.51e-18	4.32e-17	0.410946	9.26e-06	3.5e-05	0.773429	1.7e-16	1.07e-15	0.989793	4.99e-34	3.5e-33	0.216364	0.00248205	0.00992747	-1.13798	1.33e-40	1.55e-39	-0.921612	3.04e-21	3.29e-20	-0.148183
CIL1406S0036	MPK3	CIL1406S0036	PREDICTED: mitogen-activated protein kinase 3-like [Juglans regia]	Organismal Systems;Environmental Information Processing	Environmental adaptation;Signal transduction	ko04626//Plant-pathogen interaction;ko04016//MAPK signaling pathway - plant	GO:0004702//receptor signaling protein serine/threonine kinase activity;GO:0032550//purine ribonucleoside binding	GO:0000187//activation of MAPK activity;GO:0006091//generation of precursor metabolites and energy;GO:0006605//protein targeting;GO:0009411//response to UV;GO:0009617//response to bacterium;GO:0009620//response to fungus;GO:0009696//salicylic acid metabolic process;GO:0009700//indole phytoalexin biosynthetic process;GO:0009755//hormone-mediated signaling pathway;GO:0009863//salicylic acid mediate…	56.74	58.5	86.86	26.56	36.91	50.26	34.41	25.33	56.74	58.5	86.86	26.56	36.91	50.26	34.41	25.33	0.0440705	0.432573	0.638378	0.614326	3.91e-33	4.83e-32	0.570255	3.7e-29	5.85e-28	0.474757	1.05e-09	4.52e-09	0.920156	4.12e-46	3.71e-45	0.445399	1.58e-13	2.83e-12	-0.546583	1.41e-18	8.63e-18	-0.101184	0.177409	0.279929	0.373573
CIL1411S0014	MPK3	CIL1411S0014	PREDICTED: mitogen-activated protein kinase 3-like [Juglans regia]	Organismal Systems;Environmental Information Processing	Environmental adaptation;Signal transduction	ko04626//Plant-pathogen interaction;ko04016//MAPK signaling pathway - plant	GO:0004702//receptor signaling protein serine/threonine kinase activity;GO:0032550//purine ribonucleoside binding	GO:0000187//activation of MAPK activity;GO:0006091//generation of precursor metabolites and energy;GO:0006605//protein targeting;GO:0009411//response to UV;GO:0009617//response to bacterium;GO:0009620//response to fungus;GO:0009696//salicylic acid metabolic process;GO:0009700//indole phytoalexin biosynthetic process;GO:0009755//hormone-mediated signaling pathway;GO:0009863//salicylic acid mediate…	1.65	0.97	6.82	1.17	0.48	3.2	0.55	0.78	1.65	0.97	6.82	1.17	0.48	3.2	0.55	0.78	-0.766409	0.0417457	0.104629	2.04731	1.65e-20	1.24e-19	2.81372	4.99e-29	7.85e-28	-1.2854	0.0139417	0.0277082	1.45156	3.41e-07	9.1e-07	2.73697	2.74e-14	5.22e-13	-2.54057	5.35e-13	2.52e-12	0.196397	1	1	-1.08901
CIL1326S0040	MEKK1	CIL1326S0040	PREDICTED: mitogen-activated protein kinase kinase kinase 1-like isoform X1 [Juglans regia]	Organismal Systems;Environmental Information Processing	Environmental adaptation;Signal transduction	ko04626//Plant-pathogen interaction;ko04016//MAPK signaling pathway - plant	GO:0004674//protein serine/threonine kinase activity;GO:0036094//small molecule binding;GO:0097159//organic cyclic compound binding;GO:1901363//heterocyclic compound binding	GO:0006468//protein phosphorylation	9.36	9.8	13.88	6.88	8.27	10.09	8.34	8.74	9.36	9.8	13.88	6.88	8.27	10.09	8.34	8.74	0.0662732	0.529679	0.721439	0.568427	9.63e-09	3.5e-08	0.502154	2.52e-07	1.14e-06	0.265479	0.0408393	0.0734467	0.552446	3.44e-07	9.2e-07	0.286967	0.0055618	0.0198972	-0.274807	0.00933321	0.0179132	0.0121601	0.934355	1	0.277639
CIL1267S0005	GSO2	CIL1267S0005	PREDICTED: probable LRR receptor-like serine/threonine-protein kinase At3g47570 isoform X1 [Juglans regia]	Organismal Systems;Environmental Information Processing	Environmental adaptation;Signal transduction	ko04626//Plant-pathogen interaction;ko04016//MAPK signaling pathway - plant	-	-	0.13	0	0.07	0.07	0.22	0.45	0	0.03	0.13	0	0.07	0.07	0.22	0.45	0	0.03	-7.02237	0.500025	0.693156	-0.893085	1	1	6.12928	1	1	1.65208	0.625037	0.749502	2.6845	0.0655022	0.0989882	1.03242	0.424115	0.643023	-8.81378	0.00391328	0.00798795	-7.78136	0.250037	0.368319	-6.12928
CIL1393S0025	FLS2	CIL1393S0025	PREDICTED: LRR receptor-like serine/threonine-protein kinase FLS2 [Juglans regia]	Organismal Systems;Environmental Information Processing	Environmental adaptation;Signal transduction	ko04626//Plant-pathogen interaction;ko04016//MAPK signaling pathway - plant	GO:0004674//protein serine/threonine kinase activity;GO:0032550//purine ribonucleoside binding	GO:0006464//cellular protein modification process;GO:0006796//phosphate-containing compound metabolic process;GO:0006897//endocytosis;GO:0006950//response to stress;GO:0007167//enzyme linked receptor protein signaling pathway;GO:0009617//response to bacterium;GO:0032412//regulation of ion transmembrane transporter activity	1.04	3.4	1.48	1.51	2.72	2.78	2.16	1.17	1.04	3.4	1.48	1.51	2.72	2.78	2.16	1.17	1.70895	2.21e-20	7.7e-19	0.509014	0.0331679	0.0560238	-1.19994	4.84e-12	3.33e-11	0.849058	9.06e-06	2.8e-05	0.880536	3.44e-07	9.18e-07	0.0314782	0.887519	1	-0.364054	0.0246359	0.0439012	-0.332575	0.0711227	0.127681	0.516483
CIL0123S0007	--	CIL0123S0007	PREDICTED: LRR receptor-like serine/threonine-protein kinase EFR [Juglans regia]	Organismal Systems;Environmental Information Processing	Environmental adaptation;Signal transduction	ko04626//Plant-pathogen interaction;ko04016//MAPK signaling pathway - plant	-	-	0.89	1.05	0.68	0.15	0.2	0.35	0	0.66	0.89	1.05	0.68	0.15	0.2	0.35	0	0.66	0.238512	0.659108	0.837072	-0.388271	0.618038	0.732419	-0.626783	0.268667	0.393106	0.415037	1	1	1.22239	0.301941	0.391208	0.807355	0.454681	0.675274	-8.45121	0.0117402	0.0221449	-7.64386	0.125037	0.206717	-7.22882
CIL0448S0001	--	CIL0448S0001	PREDICTED: LRR receptor-like serine/threonine-protein kinase EFR, partial [Juglans regia]	Organismal Systems;Environmental Information Processing	Environmental adaptation;Signal transduction	ko04626//Plant-pathogen interaction;ko04016//MAPK signaling pathway - plant	-	-	0	0	0	0	0	0	0	0	0	0	0	0	0	0	0	0	0	1	1	0	1	1	0	1	1	0	1	1	0	1	1	0	1	1	0	1	1	0	1	1	0
CIL1550S0004	WRKY24	CIL1550S0004	PREDICTED: probable WRKY transcription factor 2 [Juglans regia]	Organismal Systems	Environmental adaptation	ko04626//Plant-pathogen interaction	-	-	0	0	0	0.04	0	0	0	0.02	0	0	0	0.04	0	0	0	0.02	0	1	1	0	1	1	0	1	1	-5.32193	1	1	-5.32193	1	1	0	1	1	0	1	1	0	1	1	-5.32193
CIL1454S0010	WRKY2	CIL1454S0010	PREDICTED: probable WRKY transcription factor 2 [Juglans regia]	Organismal Systems	Environmental adaptation	ko04626//Plant-pathogen interaction	GO:0001071//nucleic acid binding transcription factor activity;GO:0003677//DNA binding	GO:0010468//regulation of gene expression	20.04	19.24	24.99	17.9	17.65	21.87	18.24	21.1	20.04	19.24	24.99	17.9	17.65	21.87	18.24	21.1	-0.0587737	0.389115	0.590185	0.318468	5.72e-07	1.78e-06	0.377242	4.08e-09	2.23e-08	-0.0202914	0.811818	0.923609	0.288994	5.24e-06	1.29e-05	0.309285	1.27e-06	1.03e-05	-0.261847	4.54e-05	0.000119561	0.0474375	0.548122	0.687959	0.0271461
CIL1595S0013	WRKY1	CIL1595S0013	PREDICTED: WRKY transcription factor 1 isoform X1 [Juglans regia]	Organismal Systems	Environmental adaptation	ko04626//Plant-pathogen interaction	-	-	9.82	10.58	14.05	7.97	10.29	12.61	10.2	9.3	9.82	10.58	14.05	7.97	10.29	12.61	10.2	9.3	0.107545	0.368504	0.571221	0.516775	3.8e-06	1.09e-05	0.409231	0.000188059	0.000583987	0.368591	0.00715882	0.0150322	0.661917	5.92e-09	1.76e-08	0.293325	0.00636734	0.0222684	-0.305999	0.00466714	0.0094075	-0.0126738	0.931877	1	0.355918
CIL1319S0019	WER	CIL1319S0019	PREDICTED: transcription factor WER-like [Juglans regia]	Organismal Systems	Environmental adaptation	ko04626//Plant-pathogen interaction	-	-	0.93	0.39	1.09	2.24	0.36	0.23	0.66	3.2	0.93	0.39	1.09	2.24	0.36	0.23	0.66	3.2	-1.25376	0.143633	0.281891	0.229026	1	1	1.48278	0.0964011	0.167073	-2.63743	0.000104826	0.000287146	-3.28379	1.34e-07	3.66e-07	-0.646363	0.726617	0.909859	1.52083	0.146117	0.215849	0.874469	0.548941	0.687959	-1.76296
MSTRG.27030	WER	MSTRG.27030	PREDICTED: transcription factor MYB23-like isoform X1 [Juglans regia]	Organismal Systems	Environmental adaptation	ko04626//Plant-pathogen interaction	GO:0001071//nucleic acid binding transcription factor activity;GO:0003676//nucleic acid binding	GO:0000904//cell morphogenesis involved in differentiation;GO:0003002//regionalization;GO:0006355//regulation of transcription, DNA-templated;GO:0010053//root epidermal cell differentiation;GO:0030855//epithelial cell differentiation	5.04	5.87	4.41	1.72	2.76	3.46	8.7	4.72	5.04	5.87	4.41	1.72	2.76	3.46	8.7	4.72	0.219937	0.398052	0.600778	-0.192645	0.517129	0.627666	-0.412582	0.130782	0.215955	0.68226	0.15291	0.235419	1.00836	0.00614338	0.0110407	0.326104	0.359551	0.57132	1.33024	1.19e-08	4.27e-08	1.65635	5.77e-09	2.98e-08	2.33861
MSTRG.10025	UNI	MSTRG.10025	PREDICTED: probable disease resistance protein At4g27220 [Juglans regia]	Organismal Systems	Environmental adaptation	ko04626//Plant-pathogen interaction	-	-	1.89	2.5	2.81	5.69	5.86	9.12	19.5	18.88	1.89	2.5	2.81	5.69	5.86	9.12	19.5	18.88	0.403542	1.75e-07	1.69e-06	0.572184	1.03e-08	3.73e-08	0.168642	0.590347	0.732729	0.042472	0.0172682	0.0336655	0.680605	4.97e-32	3.33e-31	0.638133	6.49e-20	1.82e-18	1.09637	3.64e-43	4.47e-42	1.7345	1.58e-89	7.9e-88	1.77697
CIL0319S0006	TUFB1	CIL0319S0006	PREDICTED: elongation factor Tu, chloroplastic [Juglans regia]	Organismal Systems	Environmental adaptation	ko04626//Plant-pathogen interaction	-	-	930.13	932.74	623.44	711.12	883.68	656.9	1025.16	586.27	930.13	932.74	623.44	711.12	883.68	656.9	1025.16	586.27	0.00404262	0.867324	1	-0.577182	3.44e-120	1.85e-118	-0.581224	5.18e-122	3.9e-120	0.313431	5.44e-36	6.55e-35	-0.114419	2.99e-06	7.46e-06	-0.42785	7.52e-71	1.15e-68	0.642103	7.19e-160	3.47e-158	0.214253	1.67e-18	1.61e-17	0.527684
CIL1394S0001	tuf1	CIL1394S0001	GTP-binding elongation factor EF-Tu/EF-1A [Helicosporidium sp. ATCC 50920]	Organismal Systems	Environmental adaptation	ko04626//Plant-pathogen interaction	GO:0008135//translation factor activity, RNA binding;GO:0016772//transferase activity, transferring phosphorus-containing groups;GO:0017111//nucleoside-triphosphatase activity;GO:0032550//purine ribonucleoside binding;GO:0046914//transition metal ion binding	GO:0006221//pyrimidine nucleotide biosynthetic process;GO:0010467//gene expression;GO:0034645//cellular macromolecule biosynthetic process	0	0	0	0	0	0	0	0	0	0	0	0	0	0	0	0	0	1	1	0	1	1	0	1	1	0	1	1	0	1	1	0	1	1	0	1	1	0	1	1	0
CIL0404S0006	TT2	CIL0404S0006	PREDICTED: transcription repressor MYB5-like [Juglans regia]	Organismal Systems	Environmental adaptation	ko04626//Plant-pathogen interaction	-	-	0	0	0	0	0	0	0	0	0	0	0	0	0	0	0	0	0	1	1	0	1	1	0	1	1	0	1	1	0	1	1	0	1	1	0	1	1	0	1	1	0
CIL1333S0011	TT2	CIL1333S0011	PREDICTED: transcription repressor MYB5-like [Juglans regia]	Organismal Systems	Environmental adaptation	ko04626//Plant-pathogen interaction	-	-	0	0	0	0	0	0	0	0.1	0	0	0	0	0	0	0	0.1	0	1	1	0	1	1	0	1	1	0	1	1	0	1	1	0	1	1	0	1	1	0	1	1	0
CIL1371S0111	TRB1	CIL1371S0111	PREDICTED: telomere repeat-binding factor 1 isoform X1 [Juglans regia]	Organismal Systems	Environmental adaptation	ko04626//Plant-pathogen interaction	GO:0001071//nucleic acid binding transcription factor activity;GO:0003690//double-stranded DNA binding;GO:0046983//protein dimerization activity	GO:0010468//regulation of gene expression;GO:0034645//cellular macromolecule biosynthetic process;GO:0034728//nucleosome organization;GO:0045491//xylan metabolic process;GO:1902410//mitotic cytokinetic process	3.26	3.83	5.18	2.56	4.61	5.68	4.08	4.22	3.26	3.83	5.18	2.56	4.61	5.68	4.08	4.22	0.232472	0.197171	0.360499	0.66808	4.84e-05	0.000123312	0.435608	0.00585141	0.0137705	0.848623	7.04e-06	2.2e-05	1.14975	7.99e-13	2.92e-12	0.301124	0.032038	0.0871918	-0.477322	0.00112682	0.00250563	-0.176198	0.326661	0.461587	0.672425
CIL1456S0071	TRB1	CIL1456S0071	PREDICTED: telomere repeat-binding factor 1-like isoform X2 [Juglans regia]	Organismal Systems	Environmental adaptation	ko04626//Plant-pathogen interaction	GO:0001071//nucleic acid binding transcription factor activity;GO:0003690//double-stranded DNA binding;GO:0046983//protein dimerization activity	GO:0010468//regulation of gene expression;GO:0034645//cellular macromolecule biosynthetic process;GO:0034728//nucleosome organization;GO:0045491//xylan metabolic process;GO:1902410//mitotic cytokinetic process	4.76	4.72	6.63	4.99	6.01	7.51	5.03	6.42	4.76	4.72	6.63	4.99	6.01	7.51	5.03	6.42	-0.0121747	1	1	0.478047	0.00519613	0.010101	0.490222	0.00362327	0.00885759	0.268325	0.141339	0.219836	0.589773	0.000114606	0.000251025	0.321448	0.0301485	0.0831683	-0.578255	0.000207116	0.000507073	-0.256807	0.172575	0.273378	0.0115186
CIL0532S0001	SMH4	CIL0532S0001	PREDICTED: telomere repeat-binding factor 4-like [Juglans regia]	Organismal Systems	Environmental adaptation	ko04626//Plant-pathogen interaction	GO:0003676//nucleic acid binding	GO:0034728//nucleosome organization	0	0	0	0	0	0	0	0	0	0	0	0	0	0	0	0	0	1	1	0	1	1	0	1	1	0	1	1	0	1	1	0	1	1	0	1	1	0	1	1	0
CIL1477S0026	SGT1	CIL1477S0026	PREDICTED: protein SGT1 homolog [Juglans regia]	Organismal Systems	Environmental adaptation	ko04626//Plant-pathogen interaction	-	-	21.97	26.13	35.92	24.05	18.73	20.47	25.85	28.94	21.97	26.13	35.92	24.05	18.73	20.47	25.85	28.94	0.250172	0.0140243	0.0425463	0.709252	1.55e-13	8.02e-13	0.45908	6.57e-07	2.83e-06	-0.360686	0.00222944	0.00507759	-0.232526	0.0211656	0.0352448	0.12816	0.235031	0.421324	0.336653	0.000807227	0.0018359	0.464813	6.32e-05	0.000209125	0.104127
CIL1515S0045	RS2	CIL1515S0045	PREDICTED: protein rough sheath 2 homolog [Juglans regia]	Organismal Systems	Environmental adaptation	ko04626//Plant-pathogen interaction	-	-	1.09	1.39	0.77	1	0.97	0.2	0.78	3.12	1.09	1.39	0.77	1	0.97	0.2	0.78	3.12	0.350757	0.389836	0.59087	-0.501398	0.312909	0.414105	-0.852155	0.0443411	0.0848979	-0.0439433	1	1	-2.32193	3.91e-05	8.94e-05	-2.27798	6.7e-05	0.000394477	1.96347	0.00152433	0.00332883	-0.314511	0.522805	0.661161	-0.358454
CIL1399S0010	RPM1	CIL1399S0010	PREDICTED: disease resistance protein RPM1-like isoform X1 [Juglans regia]	Organismal Systems	Environmental adaptation	ko04626//Plant-pathogen interaction	-	-	70.7	48.39	81.37	5.32	42.92	101.1	36.31	7.62	70.7	48.39	81.37	5.32	42.92	101.1	36.31	7.62	-0.547001	1.43e-40	1.32e-38	0.202787	9.78e-08	3.28e-07	0.749788	3.67e-77	1.61e-75	3.01215	6.57443767673676e-318	1.0091379599904e-315	4.24821	0	0	1.23606	1.31e-229	1.11e-226	-1.47734	2.87e-302	3.14e-300	-0.241283	3.23e-06	1.26e-05	2.77087
CIL1447S0043	RPM1	CIL1447S0043	PREDICTED: disease resistance protein RPM1-like [Juglans regia]	Organismal Systems	Environmental adaptation	ko04626//Plant-pathogen interaction	-	-	0.09	0.11	0.14	0.1	0.08	0.23	0.19	0.11	0.09	0.11	0.14	0.1	0.08	0.23	0.19	0.11	0.289507	1	1	0.63743	0.753968	0.857977	0.347923	1	1	-0.321928	1	1	1.20163	0.16727	0.232527	1.52356	0.0964011	0.21353	-0.275634	0.677817	0.79481	1.24793	0.343873	0.480265	0.925999
CIL1555S0010	RIN4	CIL1555S0010	PREDICTED: RPM1-interacting protein 4-like isoform X1 [Juglans regia]	Organismal Systems	Environmental adaptation	ko04626//Plant-pathogen interaction	-	-	0	0	0	0	0	0	0	0	0	0	0	0	0	0	0	0	0	1	1	0	1	1	0	1	1	0	1	1	0	1	1	0	1	1	0	1	1	0	1	1	0
CIL1559S0007	RIN4	CIL1559S0007	PREDICTED: RPM1-interacting protein 4-like isoform X2 [Juglans regia]	Organismal Systems	Environmental adaptation	ko04626//Plant-pathogen interaction	-	GO:0044763//single-organism cellular process;GO:0045087//innate immune response;GO:0051716//cellular response to stimulus	1.99	3.9	3.31	0.26	1.59	2.93	1.38	0.53	1.99	3.9	3.31	0.26	1.59	2.93	1.38	0.53	0.970706	0.00114163	0.00491336	0.734063	0.0266386	0.0459161	-0.236643	0.416705	0.565993	2.61244	0.000181736	0.000482844	3.49432	3.2e-11	1.08e-10	0.881874	0.00677261	0.0234709	-1.08623	0.00197195	0.00422315	-0.204358	0.651948	0.787192	2.40808
MSTRG.4854	RFL1	MSTRG.4854	PREDICTED: probable disease resistance protein At4g27220 [Juglans regia]	Organismal Systems	Environmental adaptation	ko04626//Plant-pathogen interaction	-	-	0	0	0	0	0	0	4.5	3.59	0	0	0	0	0	0	4.5	3.59	0	1	1	0	1	1	0	1	1	0	1	1	0	1	1	0	1	1	12.1357	8.48e-36	8.78e-35	12.1357	2.02e-30	3.12e-29	12.1357
CIL0244S0005	RD19A	CIL0244S0005	PREDICTED: cysteine protease RD19A-like [Juglans regia]	Organismal Systems	Environmental adaptation	ko04626//Plant-pathogen interaction	GO:0070011//peptidase activity, acting on L-amino acid peptides	-	64.18	53.5	57.08	56.04	76.62	83.21	65.84	64.62	64.18	53.5	57.08	56.04	76.62	83.21	65.84	64.62	-0.262585	7.45e-05	0.000436863	-0.169138	0.0113858	0.0209716	0.0934464	0.182361	0.288058	0.451264	2.41e-11	1.15e-10	0.5703	5.63e-22	2.89e-21	0.119036	0.0323168	0.0878145	-0.337793	6.18e-09	2.26e-08	-0.218757	0.000914858	0.00252724	0.232507
CIL1539S0033	RAX3	CIL1539S0033	PREDICTED: transcription factor RAX2-like [Juglans regia]	Organismal Systems	Environmental adaptation	ko04626//Plant-pathogen interaction	-	-	2.91	1.85	8.62	0.22	0.22	0.4	0.81	0.25	2.91	1.85	8.62	0.22	0.22	0.4	0.81	0.25	-0.653494	0.0356564	0.0923672	1.56667	2.48e-14	1.34e-13	2.22016	1.78e-22	2.18e-21	0	1	1	0.862496	0.454681	0.559414	0.862496	0.454681	0.675274	1.01792	0.0873785	0.137539	1.88042	0.0309574	0.0619686	1.88042
CIL1588S0012	RAX3	CIL1588S0012	PREDICTED: transcription factor RAX3-like isoform X1 [Juglans regia]	Organismal Systems	Environmental adaptation	ko04626//Plant-pathogen interaction	-	-	0	0	0	0	0	0	0.11	0	0	0	0	0	0	0	0.11	0	0	1	1	0	1	1	0	1	1	0	1	1	0	1	1	0	1	1	6.78136	0.250037	0.342263	6.78136	0.500025	0.6384	6.78136
CIL1271S0049	RAR1	CIL1271S0049	PREDICTED: cysteine and histidine-rich domain-containing protein RAR1 [Juglans regia]	Organismal Systems	Environmental adaptation	ko04626//Plant-pathogen interaction	GO:0031072//heat shock protein binding;GO:0046914//transition metal ion binding	GO:0031647//regulation of protein stability;GO:0033554//cellular response to stress;GO:0042742//defense response to bacterium;GO:0050832//defense response to fungus	10.74	8.8	15.52	9.09	7.94	10.02	9.57	11.75	10.74	8.8	15.52	9.09	7.94	10.02	9.57	11.75	-0.287419	0.178769	0.33494	0.531135	0.00250013	0.00509847	0.818553	8.36e-06	3.18e-05	-0.195141	0.392367	0.521254	0.14053	0.497976	0.603919	0.335672	0.0985362	0.217406	-0.0662917	0.805003	0.911366	0.26938	0.243314	0.364612	0.0742386
CIL1312S0017	PTI6	CIL1312S0017	PREDICTED: pathogenesis-related genes transcriptional activator PTI6-like [Juglans regia]	Organismal Systems	Environmental adaptation	ko04626//Plant-pathogen interaction	-	-	1.48	1.78	2.38	1.71	2.74	3.83	1.02	1.73	1.48	1.78	2.38	1.71	2.74	3.83	1.02	1.73	0.26628	0.356685	0.557372	0.685364	0.00925976	0.0172812	0.419084	0.0952577	0.165513	0.68018	0.0103716	0.0211576	1.16335	2.78e-08	7.97e-08	0.483168	0.0103178	0.0335396	-1.90878	7.6e-15	3.93e-14	-1.42561	1.26e-06	5.18e-06	-0.745427
MSTRG.1633	PTI1	MSTRG.1633	PREDICTED: pto-interacting protein 1-like [Juglans regia]	Organismal Systems	Environmental adaptation	ko04626//Plant-pathogen interaction	GO:0004702//receptor signaling protein serine/threonine kinase activity;GO:0032550//purine ribonucleoside binding	GO:0010646//regulation of cell communication;GO:0032147//activation of protein kinase activity;GO:0033554//cellular response to stress	27.89	28.95	34.15	23.46	20.58	22.17	19.3	23.95	27.89	28.95	34.15	23.46	20.58	22.17	19.3	23.95	0.0538154	0.469295	0.676241	0.292138	4.96e-05	0.000126099	0.238322	0.000849582	0.00234938	-0.18896	0.0319261	0.0589634	-0.0815942	0.294812	0.383014	0.107366	0.183766	0.350794	-0.200008	0.0178078	0.0324932	-0.0926421	0.353282	0.491582	-0.281602
MSTRG.2482	PTI1	MSTRG.2482	PREDICTED: pto-interacting protein 1-like [Juglans regia]	Organismal Systems	Environmental adaptation	ko04626//Plant-pathogen interaction	GO:0004702//receptor signaling protein serine/threonine kinase activity;GO:0032550//purine ribonucleoside binding	GO:0010646//regulation of cell communication;GO:0032147//activation of protein kinase activity;GO:0033554//cellular response to stress	38.11	34.39	36.59	37.19	23.04	26.85	26.58	37.45	38.11	34.39	36.59	37.19	23.04	26.85	26.58	37.45	-0.14818	0.0397792	0.100788	-0.0587202	0.426647	0.542803	0.0894603	0.234428	0.354925	-0.690774	2.78e-16	1.73e-15	-0.469993	6.07e-11	2.02e-10	0.220781	0.00715309	0.0245923	-0.014581	0.864378	0.965104	0.2062	0.0264885	0.0539965	-0.484574
MSTRG.9739	P	MSTRG.9739	PREDICTED: transcription factor MYB12-like [Juglans regia]	Organismal Systems	Environmental adaptation	ko04626//Plant-pathogen interaction	GO:0001071//nucleic acid binding transcription factor activity;GO:0003676//nucleic acid binding	GO:0006355//regulation of transcription, DNA-templated;GO:0009411//response to UV;GO:0009725//response to hormone;GO:0009812//flavonoid metabolic process;GO:0034285//response to disaccharide	15.14	11.88	24.1	1.5	2.94	0.92	14.53	7.8	15.14	11.88	24.1	1.5	2.94	0.92	14.53	7.8	-0.34983	0.00257216	0.00999614	0.670668	9.81e-12	4.47e-11	1.0205	1.03e-22	1.27e-21	0.970854	0.00264733	0.00595079	-0.705257	0.0536989	0.0832924	-1.67611	3.48e-08	3.6e-07	3.98126	4.43e-96	1.2e-94	2.30515	1.12e-38	2.18e-37	3.276
CIL1264S0054	ODO1	CIL1264S0054	PREDICTED: protein ODORANT1 [Juglans regia]	Organismal Systems	Environmental adaptation	ko04626//Plant-pathogen interaction	-	-	0.33	0.76	0.36	1.32	1	0.37	1.34	2.84	0.33	0.76	0.36	1.32	1	0.37	1.34	2.84	1.20353	0.0933267	0.201457	0.125531	1	1	-1.078	0.134014	0.220542	-0.400538	0.441281	0.577003	-1.83494	0.000297911	0.000626611	-1.4344	0.00704452	0.0242633	1.85664	0.000477614	0.00111742	0.422233	0.533131	0.671969	0.0216951
CIL1528S0032	ODO1	CIL1528S0032	PREDICTED: protein ODORANT1-like [Juglans regia]	Organismal Systems	Environmental adaptation	ko04626//Plant-pathogen interaction	GO:0005488//binding	-	1.59	3.02	0.7	1.94	6.98	5.76	4.49	3.7	1.59	3.02	0.7	1.94	6.98	5.76	4.49	3.7	0.925522	0.00245403	0.00958382	-1.1836	0.0133924	0.0243165	-2.10912	3.97e-08	1.96e-07	1.84717	2.14e-13	1.15e-12	1.57001	4.95e-11	1.65e-10	-0.277158	0.10873	0.235697	-0.359353	0.0759975	0.121087	-0.636512	0.00226566	0.00580324	1.21066
CIL1531S0032	ODO1	CIL1531S0032	PREDICTED: protein ODORANT1-like [Juglans regia]	Organismal Systems	Environmental adaptation	ko04626//Plant-pathogen interaction	-	-	1.67	2.51	0.63	4.48	3.9	2.52	5.54	8.35	1.67	2.51	0.63	4.48	3.9	2.52	5.54	8.35	0.587839	0.0619878	0.145302	-1.40642	0.00263377	0.00534593	-1.99426	1.15e-06	4.86e-06	-0.200025	0.386463	0.515237	-0.830075	0.000234486	0.000498369	-0.63005	0.00818803	0.0273965	1.13646	1.52e-07	5.03e-07	0.506412	0.0236692	0.0486621	0.306387
CIL1385S0011	MYB93	CIL1385S0011	PREDICTED: transcription factor MYB39-like [Juglans regia]	Organismal Systems	Environmental adaptation	ko04626//Plant-pathogen interaction	-	-	0.06	0	0.12	0	0	0	0	0.03	0.06	0	0.12	0	0	0	0	0.03	-5.90689	1	1	1	1	1	6.90689	0.500025	0.641815	0	1	1	0	1	1	0	1	1	0	1	1	0	1	1	0
CIL1519S0010	MYB93	CIL1519S0010	PREDICTED: transcription factor WER-like [Juglans regia]	Organismal Systems	Environmental adaptation	ko04626//Plant-pathogen interaction	-	-	0.78	0.94	0.48	0.64	1.36	0.56	0.87	0.92	0.78	0.94	0.48	0.64	1.36	0.56	0.87	0.92	0.269187	0.72031	0.889731	-0.70044	0.286545	0.383966	-0.969626	0.151835	0.245689	1.08746	0.0709724	0.119874	-0.192645	0.84512	0.938582	-1.28011	0.00954371	0.0312936	0.635589	0.265279	0.36119	-0.644519	0.229878	0.347016	0.442943
CIL1365S0032	MYB90	CIL1365S0032	PREDICTED: transcription factor MYB90-like [Juglans regia]	Organismal Systems	Environmental adaptation	ko04626//Plant-pathogen interaction	-	-	2.13	1.3	1.56	5.64	2.01	1.92	5.6	8.64	2.13	1.3	1.56	5.64	2.01	1.92	5.6	8.64	-0.712342	0.119381	0.245723	-0.449307	0.33238	0.437454	0.263034	0.636168	0.773503	-1.4885	3.02e-06	9.81e-06	-1.55459	1.81e-08	5.25e-08	-0.0660892	0.903761	1	1.54432	4.67e-08	1.61e-07	1.47823	5.18e-06	1.97e-05	-0.0102683
CIL1277S0025	MYB88	CIL1277S0025	PREDICTED: transcription factor MYB29-like isoform X1 [Juglans regia]	Organismal Systems	Environmental adaptation	ko04626//Plant-pathogen interaction	-	-	0.04	0.13	0.12	0.52	0.7	0.38	0.35	1.06	0.04	0.13	0.12	0.52	0.7	0.38	0.35	1.06	1.70044	0.289161	0.475641	1.58496	0.453207	0.571251	-0.115477	1	1	0.428843	0.382255	0.510336	-0.452512	0.382255	0.481239	-0.881356	0.0443411	0.114337	-0.118644	1	1	-1	0.0386695	0.0753242	-0.571157
CIL1535S0029	MYB88	CIL1535S0029	PREDICTED: myb-like protein Q isoform X3 [Juglans regia]	Organismal Systems	Environmental adaptation	ko04626//Plant-pathogen interaction	GO:0005488//binding	-	9.04	12.47	8.38	7.11	14.65	9.79	11.48	9.7	9.04	12.47	8.38	7.11	14.65	9.79	11.48	9.7	0.464067	7.6e-06	5.51e-05	-0.109373	0.351547	0.459803	-0.573439	1.14e-07	5.34e-07	1.04298	3.68e-20	2.71e-19	0.461459	3.66e-05	8.39e-05	-0.58152	2.91e-10	3.9e-09	0.229742	0.0221888	0.0398501	-0.351778	0.000641176	0.00181425	0.691201
CIL0252S0005	MYB86	CIL0252S0005	PREDICTED: myb-related protein Myb4-like [Juglans regia]	Organismal Systems	Environmental adaptation	ko04626//Plant-pathogen interaction	-	-	0.51	0.59	0.09	2.78	1.71	0.47	2.06	4.67	0.51	0.59	0.09	2.78	1.71	0.47	2.06	4.67	0.210218	0.850659	0.992306	-2.5025	0.0074061	0.0140521	-2.71272	0.0023592	0.00598632	-0.701089	0.0199897	0.0385796	-2.56435	2.67e-13	9.97e-13	-1.86326	3.29e-06	2.5e-05	2.13191	2.26e-08	7.95e-08	0.268648	0.434962	0.582189	-0.432441
CIL1391S0005	MYB86	CIL1391S0005	PREDICTED: transcription factor MYB86-like [Juglans regia]	Organismal Systems	Environmental adaptation	ko04626//Plant-pathogen interaction	GO:0005488//binding	-	1.1	1.4	0.25	5.31	1.73	0.36	3.14	10.32	1.1	1.4	0.25	5.31	1.73	0.36	3.14	10.32	0.347923	0.389836	0.59087	-2.1375	0.000197437	0.000466246	-2.48543	2.89e-06	1.16e-05	-1.61794	1.02e-10	4.7e-10	-3.88264	2.76e-38	2.12e-37	-2.2647	5.49e-08	5.51e-07	3.1247	1.31e-18	8.07e-18	0.859993	0.00361732	0.00894047	-0.757947
CIL1495S0039	MYB83	CIL1495S0039	PREDICTED: transcription factor MYB46-like [Juglans regia]	Organismal Systems	Environmental adaptation	ko04626//Plant-pathogen interaction	GO:0001071//nucleic acid binding transcription factor activity;GO:0005488//binding	GO:0006355//regulation of transcription, DNA-templated;GO:0009834//plant-type secondary cell wall biogenesis	0.53	0.77	0.08	1.63	0.17	0.17	1.59	2.21	0.53	0.77	0.08	1.63	0.17	0.17	1.59	2.21	0.538866	0.324458	0.519524	-2.72792	0.0023592	0.00482927	-3.26679	6.66e-05	0.000221843	-3.26127	1.76e-08	6.96e-08	-3.26127	5.83e-12	2.04e-11	0	1	1	3.22542	3.89e-11	1.65e-10	3.22542	5.81e-08	2.75e-07	-0.0358452
CIL1358S0013	MYB82	CIL1358S0013	PREDICTED: transcription factor TT2-like [Juglans regia]	Organismal Systems	Environmental adaptation	ko04626//Plant-pathogen interaction	-	-	4.77	3.34	2.33	17.06	6.33	2.83	5.33	17.37	4.77	3.34	2.33	17.06	6.33	2.83	5.33	17.37	-0.514141	0.00964379	0.0309437	-1.03366	1.45e-06	4.34e-06	-0.519518	0.0331679	0.0656064	-1.43034	7.59e-29	7.52e-28	-2.59174	6.64e-87	1.07e-85	-1.1614	2.47e-11	3.69e-10	0.913333	8.68e-07	2.71e-06	-0.24807	0.176782	0.279007	-1.67841
CIL1588S0031	MYB8	CIL1588S0031	PREDICTED: transcription factor MYB114-like [Juglans regia]	Organismal Systems	Environmental adaptation	ko04626//Plant-pathogen interaction	-	-	0	0	0	0	0	0	0	0.06	0	0	0	0	0	0	0	0.06	0	1	1	0	1	1	0	1	1	0	1	1	0	1	1	0	1	1	0	1	1	0	1	1	0
CIL1371S0069	MYB73	CIL1371S0069	PREDICTED: transcription factor MYB44-like [Juglans regia]	Organismal Systems	Environmental adaptation	ko04626//Plant-pathogen interaction	-	-	0.85	0.68	3.48	0.07	0.07	0.1	0.34	0.12	0.85	0.68	3.48	0.07	0.07	0.1	0.34	0.12	-0.321928	0.701302	0.872156	2.03355	1.07e-07	3.56e-07	2.35548	4.73e-09	2.57e-08	0	1	1	0.514573	1	1	0.514573	1	1	1.76553	0.179786	0.259066	2.28011	0.21882	0.333313	2.28011
CIL1463S0018	MYB73	CIL1463S0018	PREDICTED: transcription factor MYB44-like [Juglans regia]	Organismal Systems	Environmental adaptation	ko04626//Plant-pathogen interaction	-	-	2.03	1.19	28.1	0.34	0.1	0.07	0.45	0.11	2.03	1.19	28.1	0.34	0.1	0.07	0.45	0.11	-0.770518	0.0311113	0.0828978	3.79102	1.98e-134	1.24e-132	4.56154	9.86e-155	9.55e-153	-1.76553	0.179786	0.271261	-2.28011	0.0655022	0.0989882	-0.514573	1	1	2.6845	0.0129695	0.0242572	2.16993	0.0655022	0.118752	0.40439
CIL1551S0016	MYB62	CIL1551S0016	PREDICTED: transcription factor MYB24-like [Juglans regia]	Organismal Systems	Environmental adaptation	ko04626//Plant-pathogen interaction	-	-	0.29	0.17	20.27	0	0	0.1	0.07	0	0.29	0.17	20.27	0	0	0.1	0.07	0	-0.770518	0.726617	0.892188	6.12715	2.37e-95	9.67e-94	6.89767	2.55e-99	1.5e-97	0	1	1	6.64386	0.500025	0.603919	6.64386	0.500025	0.717634	-0.514573	1	1	6.12928	1	1	6.12928
CIL1599S0013	MYB62	CIL1599S0013	PREDICTED: myb-related protein 305-like [Juglans regia]	Organismal Systems	Environmental adaptation	ko04626//Plant-pathogen interaction	-	-	3.72	1.16	3.43	0.59	0.43	0.22	1.24	0.87	3.72	1.16	3.43	0.59	0.43	0.22	1.24	0.87	-1.68118	2.24e-05	0.000147621	-0.117094	0.757742	0.86168	1.56408	0.00013755	0.000435456	-0.456378	0.774482	0.888965	-1.42321	0.146117	0.205573	-0.966833	0.343873	0.552037	2.49476	0.00149764	0.00327616	1.52793	0.0636923	0.116156	1.07155
CIL1265S0064	MYB61	CIL1265S0064	PREDICTED: transcription factor WER-like isoform X2 [Juglans regia]	Organismal Systems	Environmental adaptation	ko04626//Plant-pathogen interaction	-	-	0	0	0	0	0	0	0	0	0	0	0	0	0	0	0	0	0	1	1	0	1	1	0	1	1	0	1	1	0	1	1	0	1	1	0	1	1	0	1	1	0
CIL1266S0023	MYB61	CIL1266S0023	PREDICTED: transcription factor MYB39-like [Juglans regia]	Organismal Systems	Environmental adaptation	ko04626//Plant-pathogen interaction	-	-	0.65	2.72	0.3	1.18	3.96	0.85	2.26	2.86	0.65	2.72	0.3	1.18	3.96	0.85	2.26	2.86	2.0651	1.07e-07	1.07e-06	-1.11548	0.115499	0.174046	-3.18057	8.12e-11	5.1e-10	1.74671	1.56e-07	5.7e-07	-0.473252	0.33238	0.427246	-2.21997	2.6e-13	4.6e-12	1.41079	0.000145535	0.000362157	-0.809178	0.00466763	0.0112482	0.937536
CIL1294S0079	MYB61	CIL1294S0079	PREDICTED: transcription factor MYB86-like [Juglans regia]	Organismal Systems	Environmental adaptation	ko04626//Plant-pathogen interaction	GO:0005488//binding	-	16.44	19.69	13.69	18.15	8.6	6.32	16.63	21.23	16.44	19.69	13.69	18.15	8.6	6.32	16.63	21.23	0.260253	0.00104455	0.00454765	-0.264088	0.00304053	0.00612144	-0.524341	7.34e-10	4.28e-09	-1.07756	3.83e-26	3.48e-25	-1.52197	3.66e-59	4.11e-58	-0.444412	0.000126483	0.000702075	1.39579	3.64e-46	4.74e-45	0.95138	1.38e-19	1.39e-18	-0.126181
CIL1497S0003	MYB61	CIL1497S0003	PREDICTED: transcription factor MYB39-like [Juglans regia]	Organismal Systems	Environmental adaptation	ko04626//Plant-pathogen interaction	-	-	0.29	0.83	0.05	2.62	2.5	0.6	1.48	4.27	0.29	0.83	0.05	2.62	2.5	0.6	1.48	4.27	1.51706	0.0192368	0.0554788	-2.53605	0.0703672	0.110709	-4.05311	4.04e-05	0.000138864	-0.0676387	0.845771	0.953017	-2.12653	7.33e-10	2.3e-09	-2.05889	5.54e-09	6.37e-08	1.30256	0.0015179	0.0033175	-0.756331	0.0333417	0.0660192	-0.82397
CIL1512S0020	MYB61	CIL1512S0020	PREDICTED: transcription factor MYB86-like [Juglans regia]	Organismal Systems	Environmental adaptation	ko04626//Plant-pathogen interaction	GO:0005488//binding	-	10.66	8.91	7.7	11.66	12.97	14.82	23.96	11.51	10.66	8.91	7.7	11.66	12.97	14.82	23.96	11.51	-0.25871	0.0700139	0.159748	-0.469277	0.00181174	0.00377503	-0.210567	0.205352	0.318666	0.153611	0.292215	0.407671	0.345978	0.00330017	0.00615422	0.192367	0.096966	0.214498	0.693082	1.4e-12	6.49e-12	0.885449	1.56e-14	1.2e-13	1.03906
CIL0437S0010	MYB6	CIL0437S0010	PREDICTED: transcription factor MYB3-like [Juglans regia]	Organismal Systems	Environmental adaptation	ko04626//Plant-pathogen interaction	GO:0005488//binding	-	86.58	86.94	89.67	42.67	55.97	69.28	56.53	42.83	86.58	86.94	89.67	42.67	55.97	69.28	56.53	42.83	0.00598629	0.912498	1	0.0505916	0.310205	0.411019	0.0446053	0.371129	0.515973	0.391432	5.19e-09	2.14e-08	0.699217	1.98e-34	1.4e-33	0.307785	1.27e-08	1.39e-07	-0.293422	7.92e-08	2.69e-07	0.0143629	0.83861	0.955503	0.405795
CIL1602S0010	MYB6	CIL1602S0010	PREDICTED: transcription factor WER-like isoform X2 [Juglans regia]	Organismal Systems	Environmental adaptation	ko04626//Plant-pathogen interaction	GO:0005488//binding	-	0.97	1.11	0.16	0.43	4.87	7.02	0.91	0.58	0.97	1.11	0.16	0.43	4.87	7.02	0.91	0.58	0.194503	0.850659	0.992306	-2.59991	0.0074061	0.0140521	-2.79442	0.0023592	0.00598632	3.50151	6.02e-12	2.99e-11	4.02906	2.62e-22	1.35e-21	0.527549	0.023035	0.0662241	-2.94753	1.74e-16	9.67e-16	-2.41998	1.24e-08	6.2e-08	1.08153
CIL1386S0021	MYB52	CIL1386S0021	PREDICTED: myb-related protein 308-like [Juglans regia]	Organismal Systems	Environmental adaptation	ko04626//Plant-pathogen interaction	-	-	0	0	0.06	0.27	0.2	0.21	0.21	0.39	0	0	0.06	0.27	0.2	0.21	0.21	0.39	0	1	1	5.90689	1	1	5.90689	1	1	-0.432959	1	1	-0.36257	1	1	0.0703893	1	1	0	1	1	0.0703893	1	1	-0.36257
CIL1427S0035	MYB5	CIL1427S0035	PREDICTED: myb-related protein Hv1-like [Juglans regia]	Organismal Systems	Environmental adaptation	ko04626//Plant-pathogen interaction	-	-	0	0.04	0.14	1.24	0.05	2.3	0.26	2.9	0	0.04	0.14	1.24	0.05	2.3	0.26	2.9	5.32193	1	1	7.12928	0.250037	0.340428	1.80735	0.625037	0.76288	-4.63227	8.16e-07	2.8e-06	0.891294	0.00795936	0.0140564	5.52356	3.78e-15	7.73e-14	-3.14505	2.21e-10	8.92e-10	2.37851	0.21882	0.333313	-2.25376
CIL1605S0014	MYB5	CIL1605S0014	PREDICTED: myb-related protein 308-like [Juglans regia]	Organismal Systems	Environmental adaptation	ko04626//Plant-pathogen interaction	-	-	0	0	0	4.56	0	0	0.11	16.81	0	0	0	4.56	0	0	0.11	16.81	0	1	1	0	1	1	0	1	1	-12.1548	1.19e-13	6.52e-13	-12.1548	4.74e-16	1.98e-15	0	1	1	6.78136	1	1	6.78136	1	1	-5.37346
CIL1274S0040	MYB48	CIL1274S0040	PREDICTED: transcription factor MYB48-like isoform X2 [Juglans regia]	Organismal Systems	Environmental adaptation	ko04626//Plant-pathogen interaction	-	-	2.16	3.46	3.82	3.05	7.22	6.2	4.53	4.98	2.16	3.46	3.82	3.05	7.22	6.2	4.53	4.98	0.679741	0.0301495	0.0808139	0.822541	0.00745179	0.0141337	0.142801	0.712508	0.843485	1.24319	9.71e-07	3.3e-06	1.02346	1.24e-05	2.95e-05	-0.219731	0.271965	0.464268	-0.452757	0.0356572	0.0613095	-0.672488	0.00387135	0.00951227	0.570702
CIL1557S0027	MYB46	CIL1557S0027	PREDICTED: transcription factor MYB46-like [Juglans regia]	Organismal Systems	Environmental adaptation	ko04626//Plant-pathogen interaction	-	-	1.09	1.23	0.08	2.3	0.92	0.33	1.83	3.91	1.09	1.23	0.08	2.3	0.92	0.33	1.83	3.91	0.17433	0.703976	0.874653	-3.76818	8.82e-07	2.7e-06	-3.94251	7.09e-08	3.41e-07	-1.32193	0.000263136	0.00068498	-2.8011	1.1e-12	3.98e-12	-1.47917	0.00768692	0.0260874	2.47131	5.46e-09	2.01e-08	0.992138	0.00996464	0.0223635	-0.32979
CIL1273S0036	MYB4	CIL1273S0036	PREDICTED: myb-related protein 308-like [Juglans regia]	Organismal Systems	Environmental adaptation	ko04626//Plant-pathogen interaction	GO:0005488//binding	-	14.1	10.74	11.09	20.15	9.56	14.96	12.23	17.54	14.1	10.74	11.09	20.15	9.56	14.96	12.23	17.54	-0.392701	0.00234814	0.009221	-0.346436	0.0082032	0.0154211	0.0462654	0.779979	0.902894	-1.0757	1.29e-16	8.16e-16	-0.42967	2.89e-05	6.67e-05	0.646028	2.69e-07	2.45e-06	-0.290686	0.0153696	0.0284526	0.355342	0.0183014	0.0387134	-0.720355
CIL1498S0020	MYB4	CIL1498S0020	PREDICTED: transcription factor WER-like [Juglans regia]	Organismal Systems	Environmental adaptation	ko04626//Plant-pathogen interaction	-	-	0	0	0.22	0	0	0.04	0.16	0.07	0	0	0.22	0	0	0.04	0.16	0.07	0	1	1	7.78136	0.250037	0.340428	7.78136	0.250037	0.370236	0	1	1	5.32193	1	1	5.32193	1	1	2	0.625037	0.741904	7.32193	0.500025	0.6384	7.32193
CIL1579S0009	MYB4	CIL1579S0009	PREDICTED: myb-related protein Myb4-like [Juglans regia]	Organismal Systems	Environmental adaptation	ko04626//Plant-pathogen interaction	-	-	0.43	0.17	5.23	0.1	0.05	0.39	0.42	0.56	0.43	0.17	5.23	0.1	0.05	0.39	0.42	0.56	-1.3388	0.179718	0.335054	3.6044	1.91e-24	1.71e-23	4.9432	2.25e-30	3.73e-29	-1	1	1	1.96347	0.0574586	0.0887593	2.96347	0.0225028	0.0649989	0.106915	1	1	3.07039	0.0391047	0.0759368	2.07039
CIL0644S0003	MYB35	CIL0644S0003	PREDICTED: transcription factor MYB35-like [Juglans regia]	Organismal Systems	Environmental adaptation	ko04626//Plant-pathogen interaction	-	-	0	0	0	0	0	0	0	0	0	0	0	0	0	0	0	0	0	1	1	0	1	1	0	1	1	0	1	1	0	1	1	0	1	1	0	1	1	0	1	1	0
CIL1263S0054	MYB35	CIL1263S0054	PREDICTED: transcription factor MYB35-like [Juglans regia]	Organismal Systems	Environmental adaptation	ko04626//Plant-pathogen interaction	-	-	0	0	0	0	0	0	0	0	0	0	0	0	0	0	0	0	0	1	1	0	1	1	0	1	1	0	1	1	0	1	1	0	1	1	0	1	1	0	1	1	0
CIL1596S0020	MYB35	CIL1596S0020	PREDICTED: transcription factor MYB35-like [Juglans regia]	Organismal Systems	Environmental adaptation	ko04626//Plant-pathogen interaction	GO:0005488//binding	-	0	0	0	0	0	0	0	0	0	0	0	0	0	0	0	0	0	1	1	0	1	1	0	1	1	0	1	1	0	1	1	0	1	1	0	1	1	0	1	1	0
CIL0302S0018	MYB330	CIL0302S0018	PREDICTED: myb-related protein 308-like [Juglans regia]	Organismal Systems	Environmental adaptation	ko04626//Plant-pathogen interaction	-	-	3.43	1.41	1.76	1.79	3.42	3.42	3.2	2.83	3.43	1.41	1.76	1.79	3.42	3.42	3.2	2.83	-1.28251	1.03e-05	7.25e-05	-0.962633	0.000691612	0.00152707	0.31988	0.416848	0.566059	0.934037	0.00189193	0.00435397	0.934037	0.00033193	0.000695218	0	1	1	-0.0959244	0.716742	0.829827	-0.0959244	0.729718	0.857932	0.838112
CIL1265S0083	MYB330	CIL1265S0083	PREDICTED: transcription repressor MYB6-like [Juglans regia]	Organismal Systems	Environmental adaptation	ko04626//Plant-pathogen interaction	-	-	4.65	4.81	5.11	3.61	2.83	4.25	5.4	4.31	4.65	4.81	5.11	3.61	2.83	4.25	5.4	4.31	0.0488062	0.918115	1	0.136093	0.679238	0.789394	0.0872864	0.837936	0.954216	-0.351197	0.419396	0.552353	0.235464	0.539359	0.645722	0.586661	0.0863688	0.196327	0.345497	0.255922	0.34955	0.932157	0.0104664	0.0234181	0.580961
CIL1505S0038	MYB33	CIL1505S0038	PREDICTED: transcription factor GAMYB [Juglans regia]	Organismal Systems	Environmental adaptation	ko04626//Plant-pathogen interaction	-	-	2.67	3.13	4.44	2.4	2.77	4.41	2.95	3.51	2.67	3.13	4.44	2.4	2.77	4.41	2.95	3.51	0.229323	0.249875	0.427198	0.73372	9.93e-05	0.000243663	0.504397	0.00541087	0.0128117	0.206852	0.438254	0.573414	0.877744	1.54e-06	3.93e-06	0.670893	0.000164038	0.000883561	-0.580064	0.00107865	0.00240369	0.090829	0.709182	0.840631	0.297681
CIL0315S0004	MYB32	CIL0315S0004	PREDICTED: protein ODORANT1-like [Juglans regia]	Organismal Systems	Environmental adaptation	ko04626//Plant-pathogen interaction	-	-	0	0	0	0	0	0	0	0	0	0	0	0	0	0	0	0	0	1	1	0	1	1	0	1	1	0	1	1	0	1	1	0	1	1	0	1	1	0	1	1	0
CIL0217S0002	MYB308	CIL0217S0002	PREDICTED: transcription repressor MYB6-like [Juglans regia]	Organismal Systems	Environmental adaptation	ko04626//Plant-pathogen interaction	-	-	0.33	0.33	0	0	0	0.39	0	0.26	0.33	0.33	0	0	0	0.39	0	0.26	0	1	1	-8.36632	0.500025	0.610763	-8.36632	0.500025	0.641815	0	1	1	8.60733	0.250037	0.330575	8.60733	0.250037	0.435452	-8.60733	0.250037	0.342263	0	1	1	0
CIL0176S0054	MYB306	CIL0176S0054	PREDICTED: myb-related protein 306-like [Juglans regia]	Organismal Systems	Environmental adaptation	ko04626//Plant-pathogen interaction	GO:0001071//nucleic acid binding transcription factor activity;GO:0005488//binding	GO:0000038//very long-chain fatty acid metabolic process;GO:0010468//regulation of gene expression	0.36	1.02	2.2	2.15	0.36	0.29	0.7	1.37	0.36	1.02	2.2	2.15	0.36	0.29	0.7	1.37	1.5025	0.0107331	0.0340029	2.61143	2.38e-08	8.38e-08	1.10893	0.00259142	0.00651698	-2.57827	3.73e-07	1.32e-06	-2.89021	3.7e-11	1.24e-10	-0.311944	0.814613	0.977076	1.2713	0.0640725	0.103882	0.959358	0.263416	0.385022	-1.61891
CIL0363S0008	MYB306	CIL0363S0008	PREDICTED: transcription factor MYB30-like [Juglans regia]	Organismal Systems	Environmental adaptation	ko04626//Plant-pathogen interaction	-	-	5.98	3.68	2.61	31.39	6.05	5.36	11.7	27.81	5.98	3.68	2.61	31.39	6.05	5.36	11.7	27.81	-0.70044	0.00131952	0.00558926	-1.1961	4.24e-07	1.34e-06	-0.495656	0.0717679	0.128928	-2.3753	1.13e-70	2.66e-69	-2.55	6.78e-108	1.34e-106	-0.174702	0.337939	0.546767	1.1262	3e-13	1.44e-12	0.951501	4.01e-08	1.92e-07	-1.4238
CIL0449S0001	MYB306	CIL0449S0001	PREDICTED: myb-related protein 306-like [Juglans regia]	Organismal Systems	Environmental adaptation	ko04626//Plant-pathogen interaction	GO:0001071//nucleic acid binding transcription factor activity;GO:0005488//binding	GO:0010468//regulation of gene expression	17.19	24.17	18.87	10.33	24.6	34.5	22.89	14.73	17.19	24.17	18.87	10.33	24.6	34.5	22.89	14.73	0.491648	1.51e-06	1.25e-05	0.134525	0.238932	0.330671	-0.357123	0.000495965	0.00142698	1.25182	5.95e-24	5.03e-23	1.73976	1.26e-63	1.52e-62	0.487938	3.72e-09	4.38e-08	-0.591879	4.97e-12	2.22e-11	-0.103941	0.320915	0.454681	1.14788
CIL1403S0043	MYB306	CIL1403S0043	PREDICTED: myb-related protein 306-like [Juglans regia]	Organismal Systems	Environmental adaptation	ko04626//Plant-pathogen interaction	GO:0001071//nucleic acid binding transcription factor activity;GO:0005488//binding	GO:0000038//very long-chain fatty acid metabolic process;GO:0010468//regulation of gene expression	1.03	0.56	1.01	10.77	0.98	1.55	2.44	7.88	1.03	0.56	1.01	10.77	0.98	1.55	2.44	7.88	-0.879146	0.121765	0.249756	-0.028289	1	1	0.850857	0.110468	0.187942	-3.45809	2.01e-39	2.62e-38	-2.79668	5.14e-45	4.54e-44	0.661415	0.114869	0.245571	0.654613	0.0422238	0.0713877	1.31603	0.00132118	0.00353477	-2.14207
CIL0176S0007	MYB3	CIL0176S0007	PREDICTED: transcription repressor MYB6-like [Juglans regia]	Organismal Systems	Environmental adaptation	ko04626//Plant-pathogen interaction	-	-	25.31	14.57	21.02	0.95	1.93	2.33	4.6	0.83	25.31	14.57	21.02	0.95	1.93	2.33	4.6	0.83	-0.796707	3.14e-14	6.96e-13	-0.267945	0.00676936	0.01293	0.528762	2.47e-06	1e-05	1.0226	0.0242716	0.0458955	1.29433	0.000538925	0.00110257	0.271729	0.440663	0.661458	0.981304	4.58e-05	0.000120663	1.25303	1.72e-05	6.16e-05	2.27563
CIL0217S0001	MYB3	CIL0217S0001	PREDICTED: myb-related protein 308-like [Juglans regia]	Organismal Systems	Environmental adaptation	ko04626//Plant-pathogen interaction	GO:0005488//binding	-	7.98	6.21	3.87	10.38	5.12	9.83	6.03	14.69	7.98	6.21	3.87	10.38	5.12	9.83	6.03	14.69	-0.361795	0.0266088	0.0727783	-1.04406	4.1e-08	1.41e-07	-0.68226	0.000784185	0.00218058	-1.01959	5.76e-09	2.37e-08	-0.0785431	0.555588	0.661742	0.941048	2.87e-09	3.43e-08	-0.705033	5.36e-06	1.55e-05	0.236014	0.273163	0.396789	-0.783577
CIL1605S0012	MYB3	CIL1605S0012	PREDICTED: myb-related protein 308-like [Juglans regia]	Organismal Systems	Environmental adaptation	ko04626//Plant-pathogen interaction	-	-	0.14	0	0	8.48	0	0	1	16.83	0.14	0	0	8.48	0	0	1	16.83	-7.12928	0.500025	0.693156	-7.12928	0.500025	0.610763	0	1	1	-13.0498	1.63e-32	1.8e-31	-13.0498	8.8e-39	6.8e-38	0	1	1	9.96578	0.000122627	0.000307863	9.96578	0.000489894	0.00141358	-3.08406
CIL1317S0081	MYB26	CIL1317S0081	PREDICTED: transcription factor MYB26-like [Juglans regia]	Organismal Systems	Environmental adaptation	ko04626//Plant-pathogen interaction	-	GO:0009987//cellular process	0	0	0	0	0	0	0	0	0	0	0	0	0	0	0	0	0	1	1	0	1	1	0	1	1	0	1	1	0	1	1	0	1	1	0	1	1	0	1	1	0
CIL1279S0022	MYB17	CIL1279S0022	PREDICTED: transcription repressor MYB6-like [Juglans regia]	Organismal Systems	Environmental adaptation	ko04626//Plant-pathogen interaction	GO:0005488//binding	-	0	0	0	0	0	0	0	0	0	0	0	0	0	0	0	0	0	1	1	0	1	1	0	1	1	0	1	1	0	1	1	0	1	1	0	1	1	0	1	1	0
MSTRG.12599	MYB17	MSTRG.12599	PREDICTED: transcription repressor MYB6-like [Juglans regia]	Organismal Systems	Environmental adaptation	ko04626//Plant-pathogen interaction	GO:0001071//nucleic acid binding transcription factor activity;GO:0003676//nucleic acid binding	GO:0001101//response to acid chemical;GO:0010468//regulation of gene expression;GO:0048437//floral organ development;GO:0048580//regulation of post-embryonic development	0	0	0	0	0.24	0.14	1.24	0.56	0	0	0	0	0.24	0.14	1.24	0.56	0	1	1	0	1	1	0	1	1	7.90689	0.500025	0.628447	7.12928	0.500025	0.603919	-0.777608	1	1	3.14684	0.00183717	0.00396012	2.36923	0.0386306	0.075254	10.2761
CIL0176S0035	MYB16	CIL0176S0035	PREDICTED: myb-related protein Myb4-like [Juglans regia]	Organismal Systems	Environmental adaptation	ko04626//Plant-pathogen interaction	GO:0005488//binding	-	0	0	0	0	0	0	0	0	0	0	0	0	0	0	0	0	0	1	1	0	1	1	0	1	1	0	1	1	0	1	1	0	1	1	0	1	1	0	1	1	0
CIL1605S0013	MYB122	CIL1605S0013	PREDICTED: transcription factor MYB3 isoform X2 [Vitis vinifera]	Organismal Systems	Environmental adaptation	ko04626//Plant-pathogen interaction	-	-	0	0	0	0	0	0	0	0	0	0	0	0	0	0	0	0	0	1	1	0	1	1	0	1	1	0	1	1	0	1	1	0	1	1	0	1	1	0	1	1	0
CIL1545S0001	MYB12	CIL1545S0001	PREDICTED: myb-related protein Zm1-like [Juglans regia]	Organismal Systems	Environmental adaptation	ko04626//Plant-pathogen interaction	-	-	4.99	5.19	9.49	4.86	1.09	0.12	5.87	17.16	4.99	5.19	9.49	4.86	1.09	0.12	5.87	17.16	0.0566947	0.758991	0.91936	0.927368	5.4e-09	2e-08	0.870674	3.62e-08	1.79e-07	-2.15663	7.6e-14	4.21e-13	-5.33985	5.64e-40	4.49e-39	-3.18322	2.51e-07	2.29e-06	5.61225	3.12e-46	4.07e-45	2.42903	2.76e-18	2.61e-17	0.272404
CIL1271S0024	MYB119	CIL1271S0024	PREDICTED: myb-like protein A [Juglans regia]	Organismal Systems	Environmental adaptation	ko04626//Plant-pathogen interaction	-	-	0	0	0	0	0	0	0	0	0	0	0	0	0	0	0	0	0	1	1	0	1	1	0	1	1	0	1	1	0	1	1	0	1	1	0	1	1	0	1	1	0
CIL1271S0025	MYB119	CIL1271S0025	PREDICTED: myb-like protein A [Juglans regia]	Organismal Systems	Environmental adaptation	ko04626//Plant-pathogen interaction	-	-	0	0	0	0	0	0	0	0	0	0	0	0	0	0	0	0	0	1	1	0	1	1	0	1	1	0	1	1	0	1	1	0	1	1	0	1	1	0	1	1	0
CIL1306S0043	MYB118	CIL1306S0043	PREDICTED: transcription factor MYB98-like [Juglans regia]	Organismal Systems	Environmental adaptation	ko04626//Plant-pathogen interaction	-	-	0	0	0	0	0	0	0	0	0	0	0	0	0	0	0	0	0	1	1	0	1	1	0	1	1	0	1	1	0	1	1	0	1	1	0	1	1	0	1	1	0
CIL0467S0002	MYB111	CIL0467S0002	PREDICTED: myb-related protein 308-like [Juglans regia]	Organismal Systems	Environmental adaptation	ko04626//Plant-pathogen interaction	-	-	24.96	25.4	18.88	39.49	15.05	26.54	97.76	72.85	24.96	25.4	18.88	39.49	15.05	26.54	97.76	72.85	0.0252106	0.795811	0.94814	-0.402759	3.04e-05	7.94e-05	-0.42797	9.68e-06	3.64e-05	-1.39172	1.62e-47	2.53e-46	-0.573319	6.84e-15	2.73e-14	0.818405	6.59e-18	1.63e-16	1.88108	1.35e-219	9.63e-218	2.69948	1.25e-258	2.33e-256	1.30776
CIL1367S0018	MYB111	CIL1367S0018	PREDICTED: transcription factor MYB113-like [Juglans regia]	Organismal Systems	Environmental adaptation	ko04626//Plant-pathogen interaction	-	-	0.12	0	0	0.57	0.22	0.29	0.15	1.13	0.12	0	0	0.57	0.22	0.29	0.15	1.13	-6.90689	0.500025	0.693156	-6.90689	0.500025	0.610763	0	1	1	-1.37346	0.226691	0.331646	-0.974909	0.210297	0.286449	0.398549	0.753968	0.930975	-0.95109	0.507911	0.624741	-0.552541	1	1	-1.926
CIL0176S0034	MYB106	CIL0176S0034	PREDICTED: snRNA-activating protein complex subunit 4-like [Juglans regia]	Organismal Systems	Environmental adaptation	ko04626//Plant-pathogen interaction	GO:0005488//binding	-	0.73	0.09	0.1	10.72	0.16	0.27	3.3	10.2	0.73	0.09	0.1	10.72	0.16	0.27	3.3	10.2	-3.0199	0.00131833	0.00558692	-2.8679	0.00131833	0.00279882	0.152003	1	1	-6.06609	3.89e-56	7.22e-55	-5.3112	2.6e-75	3.67e-74	0.754888	0.774482	0.946722	3.61143	3.1e-19	1.95e-18	4.36632	5.15e-15	4.07e-14	-1.69977
CIL0315S0003	MYB106	CIL0315S0003	PREDICTED: protein ODORANT1-like [Juglans regia]	Organismal Systems	Environmental adaptation	ko04626//Plant-pathogen interaction	-	-	0	0	0	0	0	0	0	0	0	0	0	0	0	0	0	0	0	1	1	0	1	1	0	1	1	0	1	1	0	1	1	0	1	1	0	1	1	0	1	1	0
CIL1403S0013	MYB106	CIL1403S0013	PREDICTED: myb-related protein 306-like, partial [Juglans regia]	Organismal Systems	Environmental adaptation	ko04626//Plant-pathogen interaction	GO:0005488//binding	-	3.66	3.1	2.77	10.25	2.36	3.69	3.98	13.6	3.66	3.1	2.77	10.25	2.36	3.69	3.98	13.6	-0.239575	0.521199	0.713117	-0.401958	0.261367	0.35438	-0.162382	0.724426	0.85462	-2.11877	4.77e-14	2.68e-13	-1.47393	9.12e-12	3.17e-11	0.644834	0.067713	0.160854	0.109148	0.781358	0.888495	0.753982	0.0387881	0.075533	-1.36478
CIL1258S0015	MYB105	CIL1258S0015	PREDICTED: transcription factor MYB108-like [Juglans regia]	Organismal Systems	Environmental adaptation	ko04626//Plant-pathogen interaction	-	-	2.51	4.78	4.22	4.04	2.81	3.81	1.42	3.27	2.51	4.78	4.22	4.04	2.81	3.81	1.42	3.27	0.929323	5.78e-06	4.29e-05	0.749556	0.000606693	0.00134923	-0.179768	0.349674	0.490589	-0.523785	0.0220656	0.0421346	-0.0845643	0.67568	0.778869	0.439221	0.0385591	0.101971	-1.4239	1.46e-08	5.2e-08	-0.984679	0.00114163	0.00308628	-1.50846
CIL1405S0083	MYB102	CIL1405S0083	PREDICTED: transcription factor MYB35-like [Juglans regia]	Organismal Systems	Environmental adaptation	ko04626//Plant-pathogen interaction	-	-	0.06	0.06	1.21	0	0	0	0.14	0	0.06	0.06	1.21	0	0	0	0.14	0	0	1	1	4.3339	1.11e-05	3.03e-05	4.3339	1.11e-05	4.14e-05	0	1	1	0	1	1	0	1	1	7.12928	0.250037	0.342263	7.12928	0.500025	0.6384	7.12928
CIL1374S0010	MYB101	CIL1374S0010	PREDICTED: pre-mRNA-splicing factor CEF1 [Juglans regia]	Organismal Systems	Environmental adaptation	ko04626//Plant-pathogen interaction	GO:0005488//binding	GO:0009755//hormone-mediated signaling pathway;GO:0044238//primary metabolic process;GO:0044249//cellular biosynthetic process;GO:0071229//cellular response to acid chemical;GO:0071396//cellular response to lipid;GO:1901576//organic substance biosynthetic process;GO:1901701//cellular response to oxygen-containing compound	0.09	0	0	0	0	0	0	0	0.09	0	0	0	0	0	0	0	-6.49185	1	1	-6.49185	1	1	0	1	1	0	1	1	0	1	1	0	1	1	0	1	1	0	1	1	0
CIL1405S0010	MYB101	CIL1405S0010	PREDICTED: transcription factor MYB39 [Juglans regia]	Organismal Systems	Environmental adaptation	ko04626//Plant-pathogen interaction	-	-	0	0	0	0	0	0	0	0	0	0	0	0	0	0	0	0	0	1	1	0	1	1	0	1	1	0	1	1	0	1	1	0	1	1	0	1	1	0	1	1	0
CIL1417S0062	MYB101	CIL1417S0062	PREDICTED: transcription factor MYB86 [Juglans regia]	Organismal Systems	Environmental adaptation	ko04626//Plant-pathogen interaction	-	-	0.13	0.31	0.48	0.15	0.11	0.13	0.42	0.15	0.13	0.31	0.48	0.15	0.11	0.13	0.42	0.15	1.25376	0.179718	0.335054	1.88452	0.0309574	0.052696	0.630766	0.424648	0.574401	-0.447459	1	1	-0.206451	1	1	0.241008	1	1	1.69188	0.0309574	0.0540776	1.93289	0.0574586	0.107018	1.48543
CIL0381S0011	MYB1	CIL0381S0011	PREDICTED: transcription factor MYB86 [Cucumis melo]	Organismal Systems	Environmental adaptation	ko04626//Plant-pathogen interaction	GO:0005488//binding	-	2.75	3.84	3.76	5.05	2.99	3.26	3.2	6.58	2.75	3.84	3.76	5.05	2.99	3.26	3.2	6.58	0.481675	0.0301691	0.0808416	0.451301	0.0544346	0.0881351	-0.0303736	0.943647	1	-0.756138	0.000565699	0.00140433	-0.631411	0.000705291	0.00142499	0.124726	0.625932	0.829146	-0.0268001	1	1	0.0979264	0.80064	0.92228	-0.658211
CIL1600S0012	MYB1	CIL1600S0012	PREDICTED: transcription factor MYB114-like [Juglans regia]	Organismal Systems	Environmental adaptation	ko04626//Plant-pathogen interaction	GO:0005488//binding	-	0	0	0	0	0.12	0	0	0	0	0	0	0	0.12	0	0	0	0	1	1	0	1	1	0	1	1	6.90689	1	1	0	1	1	-6.90689	1	1	0	1	1	-6.90689	1	1	0
CIL1342S0007	MKK6	CIL1342S0007	PREDICTED: mitogen-activated protein kinase kinase 6 [Juglans regia]	Organismal Systems	Environmental adaptation	ko04626//Plant-pathogen interaction	GO:0004712//protein serine/threonine/tyrosine kinase activity;GO:0032550//purine ribonucleoside binding	GO:0006417//regulation of translation;GO:0010646//regulation of cell communication;GO:0032147//activation of protein kinase activity;GO:0035556//intracellular signal transduction;GO:0051052//regulation of DNA metabolic process;GO:1901990//regulation of mitotic cell cycle phase transition	0.13	0.31	0.14	0.67	0.21	0.05	0.11	1.21	0.13	0.31	0.14	0.67	0.21	0.05	0.11	1.21	1.25376	0.343873	0.541662	0.106915	1	1	-1.14684	0.343873	0.483922	-1.67377	0.0491362	0.0869409	-3.74416	0.000276113	0.000582776	-2.07039	0.21882	0.400015	1.1375	0.625037	0.741904	-0.932886	0.687547	0.819285	-2.60666
CIL1348S0008	MKK6	CIL1348S0008	PREDICTED: mitogen-activated protein kinase kinase 6-like [Juglans regia]	Organismal Systems	Environmental adaptation	ko04626//Plant-pathogen interaction	GO:0004712//protein serine/threonine/tyrosine kinase activity;GO:0032550//purine ribonucleoside binding	GO:0006417//regulation of translation;GO:0010646//regulation of cell communication;GO:0032147//activation of protein kinase activity;GO:0035556//intracellular signal transduction;GO:0051052//regulation of DNA metabolic process;GO:1901990//regulation of mitotic cell cycle phase transition	8	1.37	7.42	3.64	0.21	0.16	0.54	5.7	8	1.37	7.42	3.64	0.21	0.16	0.54	5.7	-2.54582	1.71e-26	8.48e-25	-0.108581	0.515621	0.626152	2.43724	5.79e-23	7.25e-22	-4.11548	7.6e-17	4.87e-16	-4.50779	7.82e-27	4.59e-26	-0.392317	0.753968	0.930975	1.75489	0.0491362	0.0819792	1.36257	0.179718	0.282063	-2.75291
CIL0394S0014	LYK3	CIL0394S0014	PREDICTED: lysM domain receptor-like kinase 3 [Juglans regia]	Organismal Systems	Environmental adaptation	ko04626//Plant-pathogen interaction	GO:0004672//protein kinase activity	GO:0016310//phosphorylation	0.24	0.1	0.22	0.24	0.08	0.08	0	0.18	0.24	0.1	0.22	0.24	0.08	0.08	0	0.18	-1.26303	0.343873	0.541662	-0.125531	1	1	1.1375	0.507911	0.648019	-1.58496	0.289161	0.403944	-1.58496	0.226691	0.305834	0	1	1	-6.32193	0.250037	0.342263	-6.32193	0.500025	0.6384	-7.90689
CIL0394S0021	LYK3	CIL0394S0021	PREDICTED: lysM domain receptor-like kinase 3 [Juglans regia]	Organismal Systems	Environmental adaptation	ko04626//Plant-pathogen interaction	-	-	11.17	15.69	19.17	20.31	13.91	15.69	13.6	25.58	11.17	15.69	19.17	20.31	13.91	15.69	13.6	25.58	0.490216	7.89e-07	6.78e-06	0.779221	3.45e-16	2.08e-15	0.289005	0.00107518	0.00291344	-0.546068	6.96e-09	2.85e-08	-0.372345	3.66e-06	9.08e-06	0.173723	0.0525633	0.132098	-0.206239	0.024528	0.0437205	-0.0325158	0.78028	0.904029	-0.578584
CIL1523S0001	GAM1	CIL1523S0001	PREDICTED: transcription factor GAMYB-like [Juglans regia]	Organismal Systems	Environmental adaptation	ko04626//Plant-pathogen interaction	-	-	1.73	2.94	2.89	1.96	2.41	2.43	1.72	2.07	1.73	2.94	2.89	1.96	2.41	2.43	1.72	2.07	0.765044	0.00153803	0.0063932	0.740297	0.00350931	0.00701572	-0.0247467	1	1	0.298179	0.320782	0.441933	0.310103	0.228401	0.308032	0.0119232	1	1	-0.498548	0.0515316	0.0856402	-0.486625	0.0908607	0.158434	-0.188445
CIL0023S0013	EDS1B	CIL0023S0013	PREDICTED: protein EDS1B-like [Juglans regia]	Organismal Systems	Environmental adaptation	ko04626//Plant-pathogen interaction	-	-	3.96	5.37	4.12	3.9	2.78	5.82	2.82	4.21	3.96	5.37	4.12	3.9	2.78	5.82	2.82	4.21	0.439422	0.0120429	0.0373731	0.0571439	0.848036	0.945672	-0.382278	0.0296441	0.0593934	-0.488389	0.0301691	0.0561347	0.577545	0.000408082	0.000847762	1.06593	3.35e-09	3.97e-08	-1.04532	9.14e-09	3.31e-08	0.0206103	1	1	-0.467779
CIL1596S0040	EDS1	CIL1596S0040	PREDICTED: protein EDS1L-like [Juglans regia]	Organismal Systems	Environmental adaptation	ko04626//Plant-pathogen interaction	-	-	1.64	0.37	0	0	3.37	2.09	0	1.07	1.64	0.37	0	0	3.37	2.09	0	1.07	-2.1481	2.89e-07	2.69e-06	-10.6795	3.77e-15	2.13e-14	-8.53138	0.00097925	0.00267494	11.7185	3.93e-27	3.68e-26	11.0293	3.52e-20	1.7e-19	-0.689246	0.00164421	0.00697301	-11.0293	1.27e-19	8.13e-19	-11.7185	7.82e-27	1.05e-25	0
CIL1596S0042	EDS1	CIL1596S0042	PREDICTED: protein EDS1L-like [Juglans regia]	Organismal Systems	Environmental adaptation	ko04626//Plant-pathogen interaction	-	-	1.79	2.95	5.62	2.9	2.27	5.38	3.42	2.13	1.79	2.95	5.62	2.9	2.27	5.38	3.42	2.13	0.720755	0.00188379	0.00761133	1.65061	2.29e-17	1.48e-16	0.929855	5.89e-08	2.86e-07	-0.353361	0.136827	0.213295	0.891553	9.25e-08	2.57e-07	1.24491	2.43e-12	4.01e-11	-0.65361	6.08e-05	0.000158312	0.591304	0.00805672	0.0184083	0.237943
CIL1460S0014	CSA	CIL1460S0014	PREDICTED: myb-related protein B-like [Juglans regia]	Organismal Systems	Environmental adaptation	ko04626//Plant-pathogen interaction	-	-	0.16	0.34	0.87	0.42	0.24	0.5	0.06	0.54	0.16	0.34	0.87	0.42	0.24	0.5	0.06	0.54	1.08746	0.16727	0.31839	2.44294	2.47e-05	6.52e-05	1.35548	0.00369432	0.00902213	-0.807355	0.286545	0.40214	0.251539	0.761042	0.858511	1.05889	0.0654858	0.156349	-3.05889	0.000550905	0.00127653	-2	0.109463	0.185939	-2.80735
CIL1446S0031	CPK6	CIL1446S0031	PREDICTED: calcium-dependent protein kinase 26 [Juglans regia]	Organismal Systems	Environmental adaptation	ko04626//Plant-pathogen interaction	GO:0004672//protein kinase activity;GO:0032550//purine ribonucleoside binding;GO:0046872//metal ion binding	GO:0006464//cellular protein modification process;GO:0006796//phosphate-containing compound metabolic process	74.7	76.49	92.77	49.63	54.3	59.01	51.94	63.58	74.7	76.49	92.77	49.63	54.3	59.01	51.94	63.58	0.0341629	0.424556	0.629368	0.31255	3.72e-14	1.99e-13	0.278387	1.21e-11	8.09e-11	0.12974	0.0136563	0.027184	0.249747	7.19e-08	2.01e-07	0.120007	0.00862348	0.0286536	-0.184113	7.84e-05	0.000200917	-0.0641062	0.225873	0.342378	0.0656336
CIL1323S0022	CPK5	CIL1323S0022	BnaA03g53230D [Brassica napus]	Organismal Systems	Environmental adaptation	ko04626//Plant-pathogen interaction	-	-	0	0	0	0	0	0	0	0	0	0	0	0	0	0	0	0	0	1	1	0	1	1	0	1	1	0	1	1	0	1	1	0	1	1	0	1	1	0	1	1	0
CIL1479S0020	CPK32	CIL1479S0020	PREDICTED: calcium-dependent protein kinase 32-like [Juglans regia]	Organismal Systems	Environmental adaptation	ko04626//Plant-pathogen interaction	GO:0004674//protein serine/threonine kinase activity;GO:0032550//purine ribonucleoside binding;GO:0046872//metal ion binding	GO:0006464//cellular protein modification process;GO:0006796//phosphate-containing compound metabolic process	0	0	0	0	0	0	0	0	0	0	0	0	0	0	0	0	0	1	1	0	1	1	0	1	1	0	1	1	0	1	1	0	1	1	0	1	1	0	1	1	0
CIL0538S0004	CPK28	CIL0538S0004	PREDICTED: calcium-dependent protein kinase 28 isoform X1 [Juglans regia]	Organismal Systems	Environmental adaptation	ko04626//Plant-pathogen interaction	-	-	18.67	20.79	22.6	11.93	14.19	22.29	15.76	12.88	18.67	20.79	22.6	11.93	14.19	22.29	15.76	12.88	0.155168	0.0536878	0.129117	0.275601	0.000576369	0.00128546	0.120433	0.128165	0.212029	0.250281	0.0185676	0.0360365	0.901803	7.97e-27	4.67e-26	0.651522	8.88e-16	1.9e-14	-0.500129	4.12e-10	1.64e-09	0.151393	0.132901	0.217923	0.401673
CIL0610S0001	CPK19	CIL0610S0001	PREDICTED: calcium-dependent protein kinase-like [Citrus sinensis]	Organismal Systems	Environmental adaptation	ko04626//Plant-pathogen interaction	GO:0004672//protein kinase activity;GO:0032550//purine ribonucleoside binding;GO:0046872//metal ion binding	GO:0006464//cellular protein modification process;GO:0006796//phosphate-containing compound metabolic process	0	0	0	0	0	0	0	0	0	0	0	0	0	0	0	0	0	1	1	0	1	1	0	1	1	0	1	1	0	1	1	0	1	1	0	1	1	0	1	1	0
CIL1405S0020	CPK19	CIL1405S0020	PREDICTED: calcium-dependent protein kinase 2 isoform X1 [Juglans regia]	Organismal Systems	Environmental adaptation	ko04626//Plant-pathogen interaction	GO:0004674//protein serine/threonine kinase activity;GO:0032550//purine ribonucleoside binding;GO:0046872//metal ion binding	GO:0006464//cellular protein modification process;GO:0006796//phosphate-containing compound metabolic process	5.28	6.54	9.85	10.19	9.35	12.25	8.22	12.44	5.28	6.54	9.85	10.19	9.35	12.25	8.22	12.44	0.308753	0.0165835	0.0489222	0.899586	1.96e-14	1.07e-13	0.590833	1.45e-07	6.73e-07	-0.124116	0.253581	0.361113	0.265628	0.00312316	0.00584117	0.389743	2.36e-05	0.00015263	-0.575571	2.65e-09	1e-08	-0.185828	0.108471	0.184898	-0.309944
CIL1417S0075	CPK19	CIL1417S0075	PREDICTED: calcium-dependent protein kinase 2-like [Juglans regia]	Organismal Systems	Environmental adaptation	ko04626//Plant-pathogen interaction	GO:0004674//protein serine/threonine kinase activity;GO:0032550//purine ribonucleoside binding;GO:0046872//metal ion binding	GO:0006464//cellular protein modification process;GO:0006796//phosphate-containing compound metabolic process	18.61	24.93	38.4	14.23	16.31	19.63	16.06	16.96	18.61	24.93	38.4	14.23	16.31	19.63	16.06	16.96	0.421805	2.19e-08	2.42e-07	1.04503	1.91e-51	3.81e-50	0.623223	5.46e-22	6.53e-21	0.196821	0.0391698	0.0706802	0.464125	1.04e-08	3.07e-08	0.267303	0.000705232	0.00329333	-0.289588	0.000316341	0.000755052	-0.0222849	0.829859	0.948005	0.174536
CIL0628S0008	CPK17	CIL0628S0008	PREDICTED: calcium-dependent protein kinase 26-like [Juglans regia]	Organismal Systems	Environmental adaptation	ko04626//Plant-pathogen interaction	GO:0004674//protein serine/threonine kinase activity;GO:0032550//purine ribonucleoside binding;GO:0046872//metal ion binding	GO:0006464//cellular protein modification process;GO:0006796//phosphate-containing compound metabolic process	4.56	3.9	5.61	4.44	2.93	4.84	5.53	0.82	4.56	3.9	5.61	4.44	2.93	4.84	5.53	0.82	-0.22556	0.144027	0.28242	0.298967	0.0416527	0.0688777	0.524527	0.000522584	0.00149836	-0.599659	0.00108193	0.00258194	0.124447	0.392473	0.492162	0.724106	5.55e-06	4.01e-05	0.192272	0.163771	0.239085	0.916379	1.13e-07	5.18e-07	0.31672
CIL1616S0002	CPK17	CIL1616S0002	PREDICTED: calcium-dependent protein kinase 34-like [Juglans regia]	Organismal Systems	Environmental adaptation	ko04626//Plant-pathogen interaction	GO:0004674//protein serine/threonine kinase activity;GO:0032550//purine ribonucleoside binding;GO:0046872//metal ion binding	GO:0006464//cellular protein modification process;GO:0006796//phosphate-containing compound metabolic process	0	0	0	0	0	0	0	0	0	0	0	0	0	0	0	0	0	1	1	0	1	1	0	1	1	0	1	1	0	1	1	0	1	1	0	1	1	0	1	1	0
CIL1303S0052	CPK15	CIL1303S0052	PREDICTED: calcium-dependent protein kinase 1-like [Juglans regia]	Organismal Systems	Environmental adaptation	ko04626//Plant-pathogen interaction	GO:0004672//protein kinase activity;GO:0032550//purine ribonucleoside binding;GO:0046872//metal ion binding	GO:0006468//protein phosphorylation;GO:0006970//response to osmotic stress;GO:0008104//protein localization;GO:0009755//hormone-mediated signaling pathway;GO:0010038//response to metal ion;GO:0032412//regulation of ion transmembrane transporter activity	0.09	0.03	0.16	0.07	0.14	0.2	0.11	0.3	0.09	0.03	0.16	0.07	0.14	0.2	0.11	0.3	-1.58496	0.625037	0.805411	0.830075	0.726617	0.832855	2.41504	0.21882	0.335196	1	0.687547	0.809559	1.51457	0.226691	0.305834	0.514573	0.790601	0.958346	-0.862496	0.58118	0.701485	-0.347923	1	1	0.652077
CIL1264S0074	CPK13	CIL1264S0074	PREDICTED: calcium-dependent protein kinase 13-like [Juglans regia]	Organismal Systems	Environmental adaptation	ko04626//Plant-pathogen interaction	GO:0004674//protein serine/threonine kinase activity;GO:0032550//purine ribonucleoside binding;GO:0046872//metal ion binding	GO:0006468//protein phosphorylation	12.39	18.93	19.35	18.81	11.78	10.97	15.98	22.79	12.39	18.93	19.35	18.81	11.78	10.97	15.98	22.79	0.611498	6.17e-09	7.38e-08	0.643157	1.48e-09	5.74e-09	0.0316592	0.751659	0.878845	-0.67516	4.32e-09	1.79e-08	-0.777936	1.87e-14	7.36e-14	-0.102776	0.392848	0.60814	0.542704	4.93e-07	1.57e-06	0.439928	0.000283445	0.000849498	-0.235232
CIL0203S0012	CPK11	CIL0203S0012	PREDICTED: calcium-dependent protein kinase 11-like [Juglans regia]	Organismal Systems	Environmental adaptation	ko04626//Plant-pathogen interaction	GO:0004674//protein serine/threonine kinase activity;GO:0032550//purine ribonucleoside binding;GO:0046872//metal ion binding	GO:0006464//cellular protein modification process;GO:0006796//phosphate-containing compound metabolic process	59.19	57.11	75.87	49.46	40.2	50.48	52.86	48.24	59.19	57.11	75.87	49.46	40.2	50.48	52.86	48.24	-0.0516101	0.317192	0.510653	0.358176	2.01e-13	1.03e-12	0.409786	6e-17	5.63e-16	-0.299067	9.85e-07	3.35e-06	0.0294497	0.580821	0.688199	0.328516	1.95e-09	2.37e-08	0.0664645	0.203491	0.289156	0.394981	7.86e-11	4.74e-10	0.0959142
CIL1467S0029	CPK10	CIL1467S0029	PREDICTED: calcium-dependent protein kinase 10-like [Juglans regia]	Organismal Systems	Environmental adaptation	ko04626//Plant-pathogen interaction	GO:0004674//protein serine/threonine kinase activity;GO:0032550//purine ribonucleoside binding;GO:0046872//metal ion binding	GO:0006464//cellular protein modification process;GO:0006796//phosphate-containing compound metabolic process	4.14	4.3	9.83	5.47	10.4	9.63	6.19	7.17	4.14	4.3	9.83	5.47	10.4	9.63	6.19	7.17	0.0547059	0.821966	0.969456	1.24756	1.43e-19	1.03e-18	1.19285	2.14e-18	2.17e-17	0.926971	5.61e-12	2.79e-11	0.815995	2.83e-11	9.61e-11	-0.110976	0.30585	0.508275	-0.637596	1.45e-07	4.82e-07	-0.748572	1.52e-08	7.54e-08	0.178399
CIL1477S0021	CPK10	CIL1477S0021	PREDICTED: calcium-dependent protein kinase 10-like [Juglans regia]	Organismal Systems	Environmental adaptation	ko04626//Plant-pathogen interaction	GO:0004674//protein serine/threonine kinase activity;GO:0032550//purine ribonucleoside binding;GO:0046872//metal ion binding	GO:0006464//cellular protein modification process;GO:0006796//phosphate-containing compound metabolic process	0.63	0.71	2.99	0.26	0.47	0.86	0.52	0.7	0.63	0.71	2.99	0.26	0.47	0.86	0.52	0.7	0.172467	0.77113	0.929733	2.24672	1.87e-13	9.61e-13	2.07425	1.41e-12	1.01e-11	0.854149	0.286545	0.40214	1.72583	0.000630739	0.00127899	0.871676	0.0482624	0.122969	-0.725825	0.0929487	0.145528	0.145851	1	1	1
CIL1267S0012	CPC	CIL1267S0012	PREDICTED: transcription factor CPC-like isoform X1 [Juglans regia]	Organismal Systems	Environmental adaptation	ko04626//Plant-pathogen interaction	-	-	2.01	2.15	1.99	3.24	2.34	2.09	1.37	2.59	2.01	2.15	1.99	3.24	2.34	2.09	1.37	2.59	0.0971412	0.890027	1	-0.0144271	1	1	-0.111568	0.887865	0.998054	-0.469485	0.245769	0.355927	-0.632491	0.068076	0.102612	-0.163006	0.712686	0.901274	-0.609327	0.212203	0.299835	-0.772333	0.108472	0.184898	-1.24182
CIL1308S0002	CPC	CIL1308S0002	Homeodomain-like superfamily protein [Theobroma cacao]	Organismal Systems	Environmental adaptation	ko04626//Plant-pathogen interaction	GO:0005488//binding	-	0	0	0	0	0	0	0	0	0	0	0	0	0	0	0	0	0	1	1	0	1	1	0	1	1	0	1	1	0	1	1	0	1	1	0	1	1	0	1	1	0
CIL0365S0005	CNGC5	CIL0365S0005	PREDICTED: probable cyclic nucleotide-gated ion channel 5 [Juglans regia]	Organismal Systems	Environmental adaptation	ko04626//Plant-pathogen interaction	GO:0005267//potassium channel activity	GO:0030001//metal ion transport;GO:0034220//ion transmembrane transport	10.07	11.45	15.06	11.78	11.85	14.29	8.79	11.71	10.07	11.45	15.06	11.78	11.85	14.29	8.79	11.71	0.185284	0.0863036	0.189061	0.580658	1.61e-08	5.73e-08	0.395374	7.33e-05	0.000242567	0.00854752	0.970627	1	0.278666	0.00298535	0.00559673	0.270119	0.00426272	0.0158119	-0.701071	1.31e-11	5.71e-11	-0.430952	0.000423974	0.00123851	-0.422404
CIL1420S0006	CNGC5	CIL1420S0006	PREDICTED: probable cyclic nucleotide-gated ion channel 5 [Juglans regia]	Organismal Systems	Environmental adaptation	ko04626//Plant-pathogen interaction	GO:0005267//potassium channel activity	GO:0030001//metal ion transport;GO:0034220//ion transmembrane transport	16.05	20.92	25.13	16.03	21.1	26.08	20.32	17.43	16.05	20.92	25.13	16.03	21.1	26.08	20.32	17.43	0.38231	8.22e-07	7.04e-06	0.646837	7.74e-18	5.11e-17	0.264528	0.000189506	0.000588015	0.396469	1.55e-06	5.19e-06	0.702169	2.26e-23	1.2e-22	0.305701	3.74e-06	2.81e-05	-0.360043	9.88e-08	3.33e-07	-0.0543426	0.507674	0.645041	0.342126
CIL1481S0004	CNGC3	CIL1481S0004	PREDICTED: cyclic nucleotide-gated ion channel 1-like, partial [Juglans regia]	Organismal Systems	Environmental adaptation	ko04626//Plant-pathogen interaction	-	-	0	0	0	0	0	0	0	0	0	0	0	0	0	0	0	0	0	1	1	0	1	1	0	1	1	0	1	1	0	1	1	0	1	1	0	1	1	0	1	1	0
CIL1562S0004	CNGC3	CIL1562S0004	PREDICTED: cyclic nucleotide-gated ion channel 1-like isoform X1 [Juglans regia]	Organismal Systems	Environmental adaptation	ko04626//Plant-pathogen interaction	GO:0030551//cyclic nucleotide binding	GO:0030001//metal ion transport;GO:0044763//single-organism cellular process	0.97	0.49	12.94	0.3	0.69	1.51	0.29	0.3	0.97	0.49	12.94	0.3	0.69	1.51	0.29	0.3	-0.985203	0.0152899	0.0457584	3.73771	2.47e-109	1.18e-107	4.72291	9.41e-129	7.44e-127	1.20163	0.0289589	0.0540619	2.33151	1.87e-09	5.75e-09	1.12988	0.000224826	0.00117731	-2.38042	1.22e-09	4.7e-09	-1.25054	0.0167675	0.0357317	-0.0489096
MSTRG.2272	CNGC3	MSTRG.2272	PREDICTED: cyclic nucleotide-gated ion channel 1-like isoform X2 [Juglans regia]	Organismal Systems	Environmental adaptation	ko04626//Plant-pathogen interaction	GO:0005217//intracellular ligand-gated ion channel activity;GO:0005249//voltage-gated potassium channel activity;GO:0005515//protein binding;GO:0030551//cyclic nucleotide binding	GO:0055085//transmembrane transport;GO:0070838//divalent metal ion transport	0	0	0	0	0	0	0	5.39	0	0	0	0	0	0	0	5.39	0	1	1	0	1	1	0	1	1	0	1	1	0	1	1	0	1	1	0	1	1	0	1	1	0
MSTRG.25399	CNGC3	MSTRG.25399	PREDICTED: cyclic nucleotide-gated ion channel 1-like [Juglans regia]	Organismal Systems	Environmental adaptation	ko04626//Plant-pathogen interaction	GO:0005217//intracellular ligand-gated ion channel activity;GO:0005515//protein binding;GO:0030551//cyclic nucleotide binding	GO:0044763//single-organism cellular process;GO:0070838//divalent metal ion transport	0	0	0.47	1	0	0.13	0	0	0	0	0.47	1	0	0.13	0	0	0	1	1	8.87652	0.500025	0.610763	8.87652	0.500025	0.641815	-9.96578	0.125037	0.196985	-2.94342	0.0625313	0.0950882	7.02237	1	1	-7.02237	1	1	0	1	1	-9.96578
CIL1598S0017	CNGC2	CIL1598S0017	PREDICTED: cyclic nucleotide-gated ion channel 2-like [Juglans regia]	Organismal Systems	Environmental adaptation	ko04626//Plant-pathogen interaction	-	GO:0006811//ion transport;GO:0044763//single-organism cellular process	41.78	57.14	69.56	66.28	82.61	70.15	36.54	71.6	41.78	57.14	69.56	66.28	82.61	70.15	36.54	71.6	0.451689	3.4e-19	1.1e-17	0.735445	4.1e-51	8.11e-50	0.283757	8.34e-10	4.84e-09	0.317743	2.58e-12	1.31e-11	0.0818695	0.0546764	0.0847447	-0.235873	5.71e-09	6.56e-08	-0.940966	2.75e-83	6.42e-82	-1.17684	2.35e-118	1.66e-116	-0.859097
CIL1310S0038	CNGC16	CIL1310S0038	PREDICTED: probable cyclic nucleotide-gated ion channel 16 [Juglans regia]	Organismal Systems	Environmental adaptation	ko04626//Plant-pathogen interaction	GO:0005267//potassium channel activity;GO:0005515//protein binding;GO:0030551//cyclic nucleotide binding	GO:0030001//metal ion transport;GO:0034220//ion transmembrane transport	0	0	0	0	0	0	0	0	0	0	0	0	0	0	0	0	0	1	1	0	1	1	0	1	1	0	1	1	0	1	1	0	1	1	0	1	1	0	1	1	0
MSTRG.12958	CNGC13	MSTRG.12958	PREDICTED: cyclic nucleotide-gated ion channel 1-like [Juglans regia]	Organismal Systems	Environmental adaptation	ko04626//Plant-pathogen interaction	GO:0005217//intracellular ligand-gated ion channel activity;GO:0005249//voltage-gated potassium channel activity;GO:0005515//protein binding;GO:0030551//cyclic nucleotide binding	GO:0044763//single-organism cellular process;GO:0070838//divalent metal ion transport	0.79	1.16	0.18	0.33	0.41	0.68	1.11	1.05	0.79	1.16	0.18	0.33	0.41	0.68	1.11	1.05	0.5542	0.162531	0.311604	-2.13386	0.00144222	0.0030438	-2.68806	2.89e-06	1.16e-05	0.313158	0.823891	0.933896	1.04307	0.0598436	0.0921673	0.729911	0.174645	0.33781	0.706953	0.0821761	0.129959	1.43686	0.0043629	0.0105781	1.75002
MSTRG.12960	CNGC13	MSTRG.12960	PREDICTED: cyclic nucleotide-gated ion channel 1-like [Juglans regia]	Organismal Systems	Environmental adaptation	ko04626//Plant-pathogen interaction	GO:0005217//intracellular ligand-gated ion channel activity;GO:0005249//voltage-gated potassium channel activity;GO:0005515//protein binding;GO:0030551//cyclic nucleotide binding	GO:0044763//single-organism cellular process;GO:0070838//divalent metal ion transport	9.12	7.68	5.42	5.79	4.6	8.81	6.36	5.75	9.12	7.68	5.42	5.79	4.6	8.81	6.36	5.75	-0.247928	0.0188735	0.0545931	-0.750741	9.75e-11	4.16e-10	-0.502813	3.16e-05	0.000110396	-0.331929	0.0217339	0.0415493	0.605579	2.36e-08	6.79e-08	0.937508	6.25e-16	1.36e-14	-0.470115	1.27e-05	3.54e-05	0.467393	0.000954304	0.00262441	0.135463
MSTRG.12962	CNGC13	MSTRG.12962	PREDICTED: cyclic nucleotide-gated ion channel 1-like [Juglans regia]	Organismal Systems	Environmental adaptation	ko04626//Plant-pathogen interaction	GO:0005217//intracellular ligand-gated ion channel activity;GO:0005249//voltage-gated potassium channel activity;GO:0005515//protein binding;GO:0030551//cyclic nucleotide binding	GO:0044763//single-organism cellular process;GO:0070838//divalent metal ion transport	47.41	59.17	51.13	7.05	23.43	27.75	44.7	23.32	47.41	59.17	51.13	7.05	23.43	27.75	44.7	23.32	0.319675	7.1e-12	1.21e-10	0.108979	0.0296534	0.0506357	-0.210696	5.31e-06	2.07e-05	1.73266	1.2e-75	3.02e-74	1.97679	4.86e-126	1.14e-124	0.244131	7.34e-05	0.000428151	0.687787	4.38e-39	4.91e-38	0.931918	1.4e-50	3.66e-49	2.66458
MSTRG.24578	CNGC13	MSTRG.24578	PREDICTED: cyclic nucleotide-gated ion channel 1-like [Juglans regia]	Organismal Systems	Environmental adaptation	ko04626//Plant-pathogen interaction	-	-	49.93	56.14	43.13	6.73	23.72	30.96	33.42	8.79	49.93	56.14	43.13	6.73	23.72	30.96	33.42	8.79	0.169122	0.00332215	0.0124736	-0.211215	0.000675396	0.00149276	-0.380337	2.7e-10	1.63e-09	1.81743	1.15e-51	1.95e-50	2.20173	3.66e-101	6.84e-100	0.384301	2.98e-07	2.69e-06	0.110306	0.115165	0.176652	0.494608	2.61e-09	1.4e-08	2.31203
CIL0402S0008	CNGC1	CIL0402S0008	PREDICTED: cyclic nucleotide-gated ion channel 1-like [Juglans regia]	Organismal Systems	Environmental adaptation	ko04626//Plant-pathogen interaction	-	-	0	0	0	0	0	0	0	0	0	0	0	0	0	0	0	0	0	1	1	0	1	1	0	1	1	0	1	1	0	1	1	0	1	1	0	1	1	0	1	1	0
CIL0506S0002	CNGC1	CIL0506S0002	PREDICTED: cyclic nucleotide-gated ion channel 1-like isoform X1 [Juglans regia]	Organismal Systems	Environmental adaptation	ko04626//Plant-pathogen interaction	-	-	0	0	0	0	0	0	0	0	0	0	0	0	0	0	0	0	0	1	1	0	1	1	0	1	1	0	1	1	0	1	1	0	1	1	0	1	1	0	1	1	0
CIL0647S0001	CNGC1	CIL0647S0001	PREDICTED: cyclic nucleotide-gated ion channel 1-like [Juglans regia]	Organismal Systems	Environmental adaptation	ko04626//Plant-pathogen interaction	-	-	0	0	0	0	0	0	0	0	0	0	0	0	0	0	0	0	0	1	1	0	1	1	0	1	1	0	1	1	0	1	1	0	1	1	0	1	1	0	1	1	0
CIL1468S0022	CNGC1	CIL1468S0022	PREDICTED: cyclic nucleotide-gated ion channel 1-like [Juglans regia]	Organismal Systems	Environmental adaptation	ko04626//Plant-pathogen interaction	-	-	0	0	0	0	0	0	0	0	0	0	0	0	0	0	0	0	0	1	1	0	1	1	0	1	1	0	1	1	0	1	1	0	1	1	0	1	1	0	1	1	0
CIL1533S0022	CNGC1	CIL1533S0022	PREDICTED: cyclic nucleotide-gated ion channel 1-like [Juglans regia]	Organismal Systems	Environmental adaptation	ko04626//Plant-pathogen interaction	-	-	0	0	0	0	0	0	0	0	0	0	0	0	0	0	0	0	0	1	1	0	1	1	0	1	1	0	1	1	0	1	1	0	1	1	0	1	1	0	1	1	0
CIL1578S0019	CNGC1	CIL1578S0019	PREDICTED: cyclic nucleotide-gated ion channel 1-like [Juglans regia]	Organismal Systems	Environmental adaptation	ko04626//Plant-pathogen interaction	-	-	0.4	0.35	0.49	0.53	0.09	0.27	0.29	1.15	0.4	0.35	0.49	0.53	0.09	0.27	0.29	1.15	-0.192645	0.850659	0.992306	0.292782	0.596911	0.710811	0.485427	0.361957	0.505152	-2.558	0.00258886	0.00583128	-0.973033	0.0578234	0.0892508	1.58496	0.0964011	0.21353	0.103093	1	1	1.68806	0.146117	0.236469	-0.869939
MSTRG.12959	CNGC1	MSTRG.12959	PREDICTED: cyclic nucleotide-gated ion channel 1-like isoform X1 [Juglans regia]	Organismal Systems	Environmental adaptation	ko04626//Plant-pathogen interaction	GO:0005217//intracellular ligand-gated ion channel activity;GO:0005249//voltage-gated potassium channel activity;GO:0005515//protein binding;GO:0030551//cyclic nucleotide binding	GO:0044763//single-organism cellular process;GO:0070838//divalent metal ion transport	0	1.09	0	0	0	0	0.82	0.19	0	1.09	0	0	0	0	0.82	0.19	10.0901	0.125037	0.252563	0	1	1	-10.0901	0.125037	0.207536	0	1	1	0	1	1	0	1	1	9.67948	0.250037	0.342263	9.67948	0.250037	0.368319	9.67948
MSTRG.13105	CNGC1	MSTRG.13105	PREDICTED: cyclic nucleotide-gated ion channel 1-like [Juglans regia]	Organismal Systems	Environmental adaptation	ko04626//Plant-pathogen interaction	GO:0000166//nucleotide binding;GO:0005217//intracellular ligand-gated ion channel activity;GO:0005249//voltage-gated potassium channel activity;GO:0005515//protein binding	GO:0070838//divalent metal ion transport	1.79	2.56	2.12	2.84	3.4	4.16	2.84	0.01	1.79	2.56	2.12	2.84	3.4	4.16	2.84	0.01	0.516184	0.0359109	0.0927289	0.244105	0.38391	0.494958	-0.27208	0.268721	0.393164	0.259644	0.276167	0.389232	0.550693	0.00306079	0.00573093	0.291049	0.0975809	0.21566	-0.550693	0.00329198	0.00682935	-0.259644	0.238961	0.358679	0
MSTRG.18704	CNGC1	MSTRG.18704	PREDICTED: cyclic nucleotide-gated ion channel 1-like [Juglans regia]	Organismal Systems	Environmental adaptation	ko04626//Plant-pathogen interaction	GO:0005217//intracellular ligand-gated ion channel activity;GO:0005249//voltage-gated potassium channel activity;GO:0005515//protein binding;GO:0030551//cyclic nucleotide binding	GO:0055085//transmembrane transport;GO:0070838//divalent metal ion transport	15.96	17.53	26.02	7.38	11.73	14.78	11.97	10.06	15.96	17.53	26.02	7.38	11.73	14.78	11.97	10.06	0.135365	0.0648827	0.15	0.70516	1.48e-25	1.39e-24	0.569795	5.61e-18	5.56e-17	0.66851	8.56e-11	3.96e-10	1.00195	2.31e-30	1.49e-29	0.333443	2.03e-05	0.000132988	-0.304223	0.000113379	0.000286334	0.0292201	0.78386	0.907618	0.69773
MSTRG.18707	CNGC1	MSTRG.18707	PREDICTED: cyclic nucleotide-gated ion channel 1-like [Juglans regia]	Organismal Systems	Environmental adaptation	ko04626//Plant-pathogen interaction	GO:0000166//nucleotide binding;GO:0005261//cation channel activity;GO:0015276//ligand-gated ion channel activity	GO:0030001//metal ion transport	0.11	0.17	0.18	1.09	0.39	6.25	1.42	0.94	0.11	0.17	0.18	1.09	0.39	6.25	1.42	0.94	0.628031	1	1	0.710493	1	1	0.0824622	1	1	-1.48278	0.034792	0.0637346	2.51953	2.15e-17	9.44e-17	4.00231	2e-25	7.28e-24	-2.13797	1.88e-14	9.56e-14	1.86434	0.00595708	0.0140783	0.381563
MSTRG.18887	CNGC1	MSTRG.18887	PREDICTED: cyclic nucleotide-gated ion channel 1-like [Juglans regia]	Organismal Systems	Environmental adaptation	ko04626//Plant-pathogen interaction	GO:0000166//nucleotide binding;GO:0005261//cation channel activity;GO:0015276//ligand-gated ion channel activity	GO:0030001//metal ion transport	7.41	8.12	4.3	5.38	12.85	21.91	0.15	4.46	7.41	8.12	4.3	5.38	12.85	21.91	0.15	4.46	0.132006	0.403252	0.6069	-0.785137	2.7e-08	9.45e-08	-0.917143	1.28e-10	7.9e-10	1.25609	4.72e-22	3.72e-21	2.02591	1.72e-81	2.61e-80	0.769821	9.84e-19	2.58e-17	-7.19048	7.88e-203	5.11e-201	-6.42066	1.04e-105	6.52e-104	-5.16457
MSTRG.20118	CNGC1	MSTRG.20118	cyclic nucleotide-gated ion channel 1-like isoform X2 [Quercus suber]	Organismal Systems	Environmental adaptation	ko04626//Plant-pathogen interaction	GO:0000166//nucleotide binding;GO:0005217//intracellular ligand-gated ion channel activity;GO:0005249//voltage-gated potassium channel activity;GO:0005515//protein binding	GO:0044763//single-organism cellular process;GO:0070838//divalent metal ion transport	0	0.26	0.13	0.13	1.53	5.71	0.07	0.11	0	0.26	0.13	0.13	1.53	5.71	0.07	0.11	8.02237	0.00391328	0.0143808	7.02237	0.125037	0.185231	-1	0.267003	0.391037	3.55695	8.57e-10	3.73e-09	5.45691	1.06e-51	1.05e-50	1.89996	2.69e-21	8.05e-20	-6.34999	6.49e-53	9.59e-52	-4.45003	3.21e-11	1.99e-10	-0.893085
MSTRG.20824	CNGC1	MSTRG.20824	PREDICTED: cyclic nucleotide-gated ion channel 1-like [Juglans regia]	Organismal Systems	Environmental adaptation	ko04626//Plant-pathogen interaction	GO:0000166//nucleotide binding;GO:0005217//intracellular ligand-gated ion channel activity;GO:0005249//voltage-gated potassium channel activity;GO:0005515//protein binding	GO:0070838//divalent metal ion transport	8.62	11.73	8.16	0.06	0.89	3.11	2.54	0.08	8.62	11.73	8.16	0.06	0.89	3.11	2.54	0.08	0.444443	2.64e-05	0.000170998	-0.0791187	0.506274	0.617316	-0.523562	1.64e-06	6.78e-06	3.89077	2.51e-07	9e-07	5.69581	3.69e-33	2.52e-32	1.80504	4.25e-13	7.43e-12	-0.292086	0.127658	0.191576	1.51295	3.54e-07	1.54e-06	5.40372
MSTRG.9177	CNGC1	MSTRG.9177	PREDICTED: cyclic nucleotide-gated ion channel 1-like [Juglans regia]	Organismal Systems	Environmental adaptation	ko04626//Plant-pathogen interaction	GO:0005217//intracellular ligand-gated ion channel activity;GO:0005515//protein binding;GO:0030551//cyclic nucleotide binding	GO:0044763//single-organism cellular process;GO:0070838//divalent metal ion transport	2.79	3.22	1.07	1.85	3.66	3.83	3.1	2.81	2.79	3.22	1.07	1.85	3.66	3.83	3.1	2.81	0.206796	0.716763	0.886433	-1.38265	0.00798014	0.0150252	-1.58945	0.00110289	0.00298275	0.984318	0.0199992	0.0385796	1.04982	0.00553065	0.0099938	0.0655007	0.921391	1	-0.305076	0.408015	0.523768	-0.239575	0.532966	0.671921	0.744743
CIL1596S0006	CML50	CIL1596S0006	PREDICTED: probable calcium-binding protein CML49 [Juglans regia]	Organismal Systems	Environmental adaptation	ko04626//Plant-pathogen interaction	-	-	28.62	31.05	51.14	18.48	17.14	21.39	15.29	19.17	28.62	31.05	51.14	18.48	17.14	21.39	15.29	19.17	0.11757	0.254817	0.433645	0.837428	5.11e-20	3.75e-19	0.719859	1e-15	8.79e-15	-0.108598	0.450052	0.587424	0.210972	0.0738154	0.110833	0.319569	0.00889353	0.0294878	-0.484348	0.000125016	0.000313599	-0.164779	0.292257	0.419681	-0.273376
CIL0047S0010	CML44	CIL0047S0010	PREDICTED: probable calcium-binding protein CML44 [Juglans regia]	Organismal Systems	Environmental adaptation	ko04626//Plant-pathogen interaction	-	-	5.11	10.32	7.64	5.63	30.17	29.71	11.1	3.87	5.11	10.32	7.64	5.63	30.17	29.71	11.1	3.87	1.01405	8.21e-07	7.04e-06	0.580249	0.0115006	0.0211537	-0.433798	0.0251186	0.0510119	2.42191	1.15e-48	1.84e-47	2.39974	1.7e-56	1.83e-55	-0.0221661	0.828807	0.988301	-1.42039	3.81e-28	3.22e-27	-1.44256	2.57e-24	3.15e-23	0.979353
CIL0354S0005	CML44	CIL0354S0005	PREDICTED: probable calcium-binding protein CML44 [Juglans regia]	Organismal Systems	Environmental adaptation	ko04626//Plant-pathogen interaction	-	-	7.28	7.01	3.47	8.06	21.98	21.6	20.71	3.83	7.28	7.01	3.47	8.06	21.98	21.6	20.71	3.83	-0.054524	0.888417	1	-1.069	2.16e-05	5.72e-05	-1.01448	5.42e-05	0.000182935	1.44734	7.5e-19	5.25e-18	1.42218	5.7e-22	2.92e-21	-0.0251601	0.856182	1	-0.0607038	0.629653	0.74649	-0.0858638	0.537593	0.67685	1.36148
CIL1581S0001	CML44	CIL1581S0001	PREDICTED: probable calcium-binding protein CML44 [Juglans regia]	Organismal Systems	Environmental adaptation	ko04626//Plant-pathogen interaction	GO:0043169//cation binding	-	4.65	4.94	4.88	7.05	28.74	26.24	7.2	3.89	4.65	4.94	4.88	7.05	28.74	26.24	7.2	3.89	0.0872803	0.892069	1	0.0696504	1	1	-0.0176299	1	1	2.02736	3.75e-16	2.33e-15	1.89607	2.48e-16	1.05e-15	-0.131292	0.438482	0.659085	-1.8657	1.29e-15	6.94e-15	-1.99699	1.54e-15	1.25e-14	0.0303736
CIL1409S0015	CML41	CIL1409S0015	PREDICTED: probable calcium-binding protein CML41 [Juglans regia]	Organismal Systems	Environmental adaptation	ko04626//Plant-pathogen interaction	-	-	4.21	4.68	5.46	12.27	16.5	16.25	4.86	9.38	4.21	4.68	5.46	12.27	16.5	16.25	4.86	9.38	0.152688	0.59284	0.780562	0.375081	0.163253	0.235801	0.222392	0.394605	0.539509	0.427331	0.00769411	0.0160477	0.405304	0.00435619	0.00798024	-0.0220263	0.899592	1	-1.74141	3.15e-21	2.16e-20	-1.76344	2.64e-18	2.5e-17	-1.33611
CIL1464S0018	CML41	CIL1464S0018	PREDICTED: probable calcium-binding protein CML41 [Juglans regia]	Organismal Systems	Environmental adaptation	ko04626//Plant-pathogen interaction	GO:0016491//oxidoreductase activity	-	3.03	1.78	22.19	3.1	5.47	4.98	1.17	4.24	3.03	1.78	22.19	3.1	5.47	4.98	1.17	4.24	-0.767441	0.0417457	0.104629	2.87252	9.38e-51	1.84e-49	3.63996	5.79e-64	2.06e-62	0.819273	0.00666084	0.014048	0.683878	0.0134127	0.0229816	-0.135395	0.553998	0.770518	-2.08964	2.1e-09	7.95e-09	-2.22503	5.62e-09	2.91e-08	-1.40576
CIL1404S0018	CML38	CIL1404S0018	PREDICTED: calcium-binding protein CML38-like [Juglans regia]	Organismal Systems	Environmental adaptation	ko04626//Plant-pathogen interaction	-	-	0.24	0.39	3.5	0.18	0.09	0.33	0.77	0.12	0.24	0.39	3.5	0.18	0.09	0.33	0.77	0.12	0.70044	0.726617	0.892188	3.86625	8.98e-10	3.55e-09	3.16581	2.54e-08	1.28e-07	-1	1	1	0.874469	0.726617	0.824989	1.87447	0.453207	0.674223	1.22239	0.118607	0.181454	3.09686	0.0391047	0.0759368	2.09686
CIL0128S0006	CML36	CIL0128S0006	PREDICTED: probable calcium-binding protein CML36 [Juglans regia]	Organismal Systems	Environmental adaptation	ko04626//Plant-pathogen interaction	-	-	0.9	1.02	4.41	2.96	2.84	1.14	1.09	2	0.9	1.02	4.41	2.96	2.84	1.14	1.09	2	0.180572	1	1	2.29278	4.3e-05	0.000110115	2.11221	4.3e-05	0.000147126	-0.0597062	1	1	-1.37656	0.0114032	0.0197327	-1.31686	0.0167675	0.050652	-0.0647057	1	1	-1.38156	0.0290618	0.0585957	-1.44127
CIL1294S0002	CML27	CIL1294S0002	PREDICTED: probable calcium-binding protein CML27 [Juglans regia]	Organismal Systems	Environmental adaptation	ko04626//Plant-pathogen interaction	-	-	0	0	0	0	0	0	0	0	0	0	0	0	0	0	0	0	0	1	1	0	1	1	0	1	1	0	1	1	0	1	1	0	1	1	0	1	1	0	1	1	0
CIL1367S0041	CML27	CIL1367S0041	PREDICTED: probable calcium-binding protein CML27 [Juglans regia]	Organismal Systems	Environmental adaptation	ko04626//Plant-pathogen interaction	-	-	0.18	0.45	0.69	0.32	0.21	0.16	0.11	0.09	0.18	0.45	0.69	0.32	0.21	0.16	0.11	0.09	1.32193	0.453207	0.65834	1.9386	0.179786	0.256717	0.616671	0.774482	0.897749	-0.607683	1	1	-1	0.687547	0.787973	-0.392317	1	1	-0.540568	1	1	-0.932886	1	1	-1.54057
CIL1378S0005	CML27	CIL1378S0005	PREDICTED: probable calcium-binding protein CML27 [Juglans regia]	Organismal Systems	Environmental adaptation	ko04626//Plant-pathogen interaction	-	-	0	0	0	0	0	0	0	0	0	0	0	0	0	0	0	0	0	1	1	0	1	1	0	1	1	0	1	1	0	1	1	0	1	1	0	1	1	0	1	1	0
CIL0133S0018	CML25	CIL0133S0018	PREDICTED: probable calcium-binding protein CML25 [Juglans regia]	Organismal Systems	Environmental adaptation	ko04626//Plant-pathogen interaction	-	-	7.59	5.64	6.43	19.59	7.64	7.14	10.98	21.01	7.59	5.64	6.43	19.59	7.64	7.14	10.98	21.01	-0.428405	0.0352643	0.0914909	-0.239281	0.240969	0.333403	0.189124	0.399739	0.54577	-1.35847	9.09e-19	6.35e-18	-1.45612	1.58e-27	9.47e-27	-0.0976486	0.609703	0.820468	0.620882	9.36e-05	0.000238468	0.523234	0.00440427	0.0106729	-0.835239
CIL1399S0029	CML22	CIL1399S0029	PREDICTED: probable calcium-binding protein CML22 isoform X1 [Juglans regia]	Organismal Systems	Environmental adaptation	ko04626//Plant-pathogen interaction	-	-	3.22	2.84	6.65	1.95	1.75	2.06	1.77	2.49	3.22	2.84	6.65	1.95	1.75	2.06	1.77	2.49	-0.18117	0.383696	0.584531	1.04629	5.65e-12	2.62e-11	1.22746	3.69e-15	3.12e-14	-0.156119	0.546877	0.677051	0.0791702	0.781132	0.877701	0.235289	0.318423	0.52423	-0.218895	0.350476	0.45976	0.0163944	1	1	-0.139725
CIL1454S0032	CML21	CIL1454S0032	PREDICTED: probable calcium-binding protein CML21 [Juglans regia]	Organismal Systems	Environmental adaptation	ko04626//Plant-pathogen interaction	-	-	15.65	20.91	22.95	14.66	20.49	23.99	18.52	16.57	15.65	20.91	22.95	14.66	20.49	23.99	18.52	16.57	0.41803	1.25e-08	1.42e-07	0.552331	4.5e-14	2.39e-13	0.134301	0.0511709	0.096386	0.483035	1.89e-09	8.04e-09	0.710548	1.54e-24	8.46e-24	0.227513	0.000396772	0.00196799	-0.373349	2.01e-08	7.12e-08	-0.145836	0.0609827	0.112763	0.337199
CIL1283S0027	CML18	CIL1283S0027	PREDICTED: probable calcium-binding protein CML18 [Juglans regia]	Organismal Systems	Environmental adaptation	ko04626//Plant-pathogen interaction	GO:0043169//cation binding	-	0	0	0	0	0	0	0	0	0	0	0	0	0	0	0	0	0	1	1	0	1	1	0	1	1	0	1	1	0	1	1	0	1	1	0	1	1	0	1	1	0
CIL1462S0028	CML16	CIL1462S0028	PREDICTED: probable calcium-binding protein CML15 [Juglans regia]	Organismal Systems	Environmental adaptation	ko04626//Plant-pathogen interaction	GO:0016628//oxidoreductase activity, acting on the CH-CH group of donors, NAD or NADP as acceptor;GO:0043169//cation binding	GO:0044710//single-organism metabolic process	0	0	0	0	0	0	0	0	0	0	0	0	0	0	0	0	0	1	1	0	1	1	0	1	1	0	1	1	0	1	1	0	1	1	0	1	1	0	1	1	0
CIL1476S0038	CML16	CIL1476S0038	PREDICTED: probable calcium-binding protein CML15 [Juglans regia]	Organismal Systems	Environmental adaptation	ko04626//Plant-pathogen interaction	GO:0016628//oxidoreductase activity, acting on the CH-CH group of donors, NAD or NADP as acceptor	GO:0044710//single-organism metabolic process	0	0	0	0	0.14	0	0	0	0	0	0	0	0.14	0	0	0	0	1	1	0	1	1	0	1	1	7.12928	1	1	0	1	1	-7.12928	1	1	0	1	1	-7.12928	1	1	0
CIL1429S0006	CML14	CIL1429S0006	PREDICTED: probable calcium-binding protein CML16 [Juglans regia]	Organismal Systems	Environmental adaptation	ko04626//Plant-pathogen interaction	GO:0016628//oxidoreductase activity, acting on the CH-CH group of donors, NAD or NADP as acceptor	GO:0044710//single-organism metabolic process	0	0	0	0	0	0	0	0	0	0	0	0	0	0	0	0	0	1	1	0	1	1	0	1	1	0	1	1	0	1	1	0	1	1	0	1	1	0	1	1	0
CIL0120S0017	CML13	CIL0120S0017	PREDICTED: caltractin [Juglans regia]	Organismal Systems	Environmental adaptation	ko04626//Plant-pathogen interaction	GO:0016628//oxidoreductase activity, acting on the CH-CH group of donors, NAD or NADP as acceptor;GO:0046872//metal ion binding	GO:0000280//nuclear division;GO:0044710//single-organism metabolic process;GO:0044763//single-organism cellular process	6.1	7.2	6.94	8.9	7.93	6.62	7.83	7.98	6.1	7.2	6.94	8.9	7.93	6.62	7.83	7.98	0.239188	0.404831	0.608181	0.186126	0.566758	0.679787	-0.0530612	0.855057	0.969386	-0.166484	0.53434	0.663833	-0.426974	0.0819125	0.12206	-0.26049	0.327378	0.534898	0.242181	0.364426	0.475295	-0.0183086	1	1	-0.184793
CIL1492S0006	CML11	CIL1492S0006	PREDICTED: probable calcium-binding protein CML11 [Juglans regia]	Organismal Systems	Environmental adaptation	ko04626//Plant-pathogen interaction	GO:0043169//cation binding	-	0.7	0.7	1.4	2.66	1.05	2.08	0.91	1.65	0.7	0.7	1.4	2.66	1.05	2.08	0.91	1.65	0	1	1	1	0.0386695	0.0644548	1	0.0386695	0.0751226	-1.34104	0.000629585	0.0015559	-0.354843	0.22042	0.298651	0.986194	0.0129885	0.0408902	-1.19265	0.00248972	0.00526105	-0.206451	0.72855	0.856863	-1.54749
CIL1391S0011	CERK1	CIL1391S0011	PREDICTED: chitin elicitor receptor kinase 1 isoform X5 [Vitis vinifera]	Organismal Systems	Environmental adaptation	ko04626//Plant-pathogen interaction	GO:0004713//protein tyrosine kinase activity;GO:0032550//purine ribonucleoside binding	GO:0006468//protein phosphorylation	7.53	9.05	12.05	13.79	7.79	9.58	8.75	15.09	7.53	9.05	12.05	13.79	7.79	9.58	8.75	15.09	0.265268	0.12208	0.250264	0.678311	1.49e-05	4.04e-05	0.413043	0.00599726	0.0140913	-0.823927	1.52e-07	5.57e-07	-0.525525	6.63e-05	0.000148662	0.298402	0.0570466	0.141415	-0.130743	0.412846	0.529371	0.16766	0.39653	0.538908	-0.656268
CIL0285S0006	C1	CIL0285S0006	PREDICTED: transcription repressor MYB5-like [Juglans regia]	Organismal Systems	Environmental adaptation	ko04626//Plant-pathogen interaction	-	-	0	0	0	0	0	0	0	0	0	0	0	0	0	0	0	0	0	1	1	0	1	1	0	1	1	0	1	1	0	1	1	0	1	1	0	1	1	0	1	1	0
CIL1318S0010	C1	CIL1318S0010	PREDICTED: transcription factor MYB12-like isoform X2 [Juglans regia]	Organismal Systems	Environmental adaptation	ko04626//Plant-pathogen interaction	-	-	13.3	14.33	42.2	21.57	10.81	25.45	15.84	21.78	13.3	14.33	42.2	21.57	10.81	25.45	15.84	21.78	0.107612	0.426107	0.631258	1.66582	3.28e-59	7.72e-58	1.5582	7.49e-54	2.21e-52	-0.99666	1.59e-13	8.61e-13	0.238639	0.0141904	0.0242319	1.2353	5.45e-26	2.06e-24	-0.684093	1.82e-10	7.38e-10	0.551206	0.000204079	0.000626293	-0.445454
CIL1600S0013	C1	CIL1600S0013	PREDICTED: transcription factor MYB114-like [Juglans regia]	Organismal Systems	Environmental adaptation	ko04626//Plant-pathogen interaction	GO:0005488//binding	-	0	0	0	0	0	0	0	0.05	0	0	0	0	0	0	0	0.05	0	1	1	0	1	1	0	1	1	0	1	1	0	1	1	0	1	1	0	1	1	0	1	1	0
CIL1605S0010	C1	CIL1605S0010	PREDICTED: myb-related protein 308-like [Juglans regia]	Organismal Systems	Environmental adaptation	ko04626//Plant-pathogen interaction	-	-	0	0	0	13.57	0	0	1.09	27.06	0	0	0	13.57	0	0	1.09	27.06	0	1	1	0	1	1	0	1	1	-13.7281	2.88e-78	7.5e-77	-13.7281	1.33e-93	2.3e-92	0	1	1	10.0901	1.21e-07	4.04e-07	10.0901	1.93e-06	7.73e-06	-3.63802
CIL1324S0001	BETVIII	CIL1324S0001	PREDICTED: calcium-binding allergen Bet v 3 [Juglans regia]	Organismal Systems	Environmental adaptation	ko04626//Plant-pathogen interaction	-	-	0.06	0.06	0.85	0	0.21	0.04	0	0	0.06	0.06	0.85	0	0.21	0.04	0	0	0	1	1	3.82443	0.00183717	0.00382084	3.82443	0.00183717	0.00477351	7.71425	0.250037	0.356785	5.32193	1	1	-2.39232	0.375062	0.586913	-5.32193	1	1	-7.71425	0.250037	0.368319	0
MSTRG.4860	At4g27220	MSTRG.4860	PREDICTED: probable disease resistance protein At4g27220 [Juglans regia]	Organismal Systems	Environmental adaptation	ko04626//Plant-pathogen interaction	-	-	0.34	0.19	0.4	0.11	0.16	0.3	1.8	3.04	0.34	0.19	0.4	0.11	0.16	0.3	1.8	3.04	-0.839535	0.0887627	0.19356	0.234465	0.597167	0.710924	1.074	0.0260653	0.0527834	0.540568	0.647764	0.771282	1.44746	0.00963779	0.0168365	0.906891	0.0792913	0.182728	2.58496	9.3e-26	7.37e-25	3.49185	3.12e-25	3.98e-24	4.03242
CIL0256S0004	At4g27190	CIL0256S0004	PREDICTED: disease resistance protein At4g27190-like, partial [Juglans regia]	Organismal Systems	Environmental adaptation	ko04626//Plant-pathogen interaction	-	-	1.49	1.09	1.1	1.18	1.1	1.3	0	0.94	1.49	1.09	1.1	1.18	1.1	1.3	0	0.94	-0.450984	0.487212	0.693156	-0.437809	0.596911	0.710811	0.0131754	1	1	-0.101283	1	1	0.139725	0.871537	0.963489	0.241008	0.743061	0.923858	-10.3443	1.11e-05	3.11e-05	-10.1033	0.000489894	0.00141358	-10.2046
CIL0327S0001	At4g27190	CIL0327S0001	PREDICTED: probable disease resistance protein At4g27220 isoform X3 [Juglans regia]	Organismal Systems	Environmental adaptation	ko04626//Plant-pathogen interaction	-	-	1.19	1.43	1.08	2.53	3.58	4.03	0.23	0.18	1.19	1.43	1.08	2.53	3.58	4.03	0.23	0.18	0.265054	0.446161	0.653148	-0.13993	0.720673	0.828368	-0.404984	0.255219	0.377046	0.500822	0.0316575	0.0585123	0.671642	0.000705291	0.00142499	0.17082	0.355111	0.56651	-4.13107	5.28e-29	4.57e-28	-3.96025	3.68e-22	4.12e-21	-3.45943
MSTRG.15204	At4g27190	MSTRG.15204	PREDICTED: probable disease resistance protein At4g27220 isoform X1 [Juglans regia]	Organismal Systems	Environmental adaptation	ko04626//Plant-pathogen interaction	-	-	1.09	0.79	1.72	1.08	0.7	1.08	1.78	6.88	1.09	0.79	1.72	1.08	0.7	1.08	1.78	6.88	-0.464404	0.193705	0.355672	0.65808	0.0180732	0.0320455	1.12248	0.000111929	0.000359668	-0.625604	0.0917435	0.151458	0	1	1	0.625604	0.0575065	0.142292	0.720846	0.00472903	0.00952123	1.34645	2.63e-05	9.18e-05	0.720846
MSTRG.25645	At4g27190	MSTRG.25645	PREDICTED: disease resistance protein At4g27190-like isoform X2 [Juglans regia]	Organismal Systems	Environmental adaptation	ko04626//Plant-pathogen interaction	GO:0005488//binding	GO:0002682//regulation of immune system process;GO:0006605//protein targeting;GO:0006952//defense response;GO:0009059//macromolecule biosynthetic process;GO:0009617//response to bacterium;GO:0009719//response to endogenous stimulus;GO:0009863//salicylic acid mediated signaling pathway;GO:0010467//gene expression;GO:0019222//regulation of metabolic process;GO:0019438//aromatic compound biosyntheti…	3.08	3.4	5.42	3.6	1.97	3.24	1.58	2.69	3.08	3.4	5.42	3.6	1.97	3.24	1.58	2.69	0.142604	0.569223	0.759783	0.815363	0.00019607	0.000463264	0.672758	0.00164421	0.00430973	-0.869801	0.00230152	0.00523363	-0.152003	0.562583	0.669044	0.717798	0.00706114	0.024311	-1.03607	0.000348919	0.000828537	-0.318271	0.471135	0.620581	-1.18807
MSTRG.3745	At4g27190	MSTRG.3745	PREDICTED: probable disease resistance protein At4g27220 [Juglans regia]	Organismal Systems	Environmental adaptation	ko04626//Plant-pathogen interaction	-	-	8.46	10.36	6.23	9.24	18.39	22.74	19.58	12.73	8.46	10.36	6.23	9.24	18.39	22.74	19.58	12.73	0.292294	0.00705133	0.0238637	-0.441426	0.000396205	0.000901452	-0.73372	7.72e-10	4.5e-09	0.992957	1.53e-23	1.27e-22	1.29927	2.44e-52	2.44e-51	0.306311	2.26e-05	0.000146739	-0.215851	0.00264375	0.00555851	0.0904593	0.286984	0.414179	1.08342
MSTRG.907	At4g27190	MSTRG.907	PREDICTED: probable disease resistance protein At4g27220 isoform X1 [Juglans regia]	Organismal Systems	Environmental adaptation	ko04626//Plant-pathogen interaction	-	-	2.43	2.25	3.3	3.14	1.54	2.21	1.26	4.02	2.43	2.25	3.3	3.14	1.54	2.21	1.26	4.02	-0.111031	0.611547	0.798115	0.44151	0.0117431	0.0215384	0.552541	0.00193589	0.0050055	-1.02783	8.62e-07	2.95e-06	-0.506718	0.00253849	0.00479488	0.521116	0.0106025	0.0343719	-0.810623	0.00017816	0.000438905	-0.289507	0.280674	0.406494	-1.31734
MSTRG.9812	At4g27190	MSTRG.9812	PREDICTED: probable disease resistance protein At4g27220 [Juglans regia]	Organismal Systems	Environmental adaptation	ko04626//Plant-pathogen interaction	-	-	13.45	13.08	15.72	37.71	12.26	13.73	2.14	11.73	13.45	13.08	15.72	37.71	12.26	13.73	2.14	11.73	-0.0402436	0.302293	0.492161	0.224995	0.000999208	0.00215267	0.265239	1.46e-05	5.35e-05	-1.62099	6.84e-121	3.07e-119	-1.45762	5.24e-139	1.4e-137	0.163373	0.0621648	0.151035	-2.68165	1.21e-144	5.28e-143	-2.51828	1.01e-109	6.7e-108	-4.13926
MSTRG.10030	At1g61310	MSTRG.10030	PREDICTED: disease resistance protein At4g27190-like isoform X1 [Juglans regia]	Organismal Systems	Environmental adaptation	ko04626//Plant-pathogen interaction	-	-	0.42	0.22	0.16	0.78	0.17	0.32	0.94	10.92	0.42	0.22	0.16	0.78	0.17	0.32	0.94	10.92	-0.932886	0.424115	0.629368	-1.39232	0.226691	0.315276	-0.459432	1	1	-2.19794	0.0127622	0.0255621	-1.2854	0.0434142	0.0683083	0.912537	0.58118	0.796724	1.55459	0.0126012	0.0236757	2.46713	0.00444281	0.0107495	0.269187
CIL0256S0005	At1g52660	CIL0256S0005	PREDICTED: disease resistance protein At4g27190-like, partial [Juglans regia]	Organismal Systems	Environmental adaptation	ko04626//Plant-pathogen interaction	GO:0032550//purine ribonucleoside binding	-	0	0	0	0	0	0	0	0	0	0	0	0	0	0	0	0	0	1	1	0	1	1	0	1	1	0	1	1	0	1	1	0	1	1	0	1	1	0	1	1	0
CIL1393S0045	At1g17520	CIL1393S0045	PREDICTED: telomere repeat-binding factor 4-like [Juglans regia]	Organismal Systems	Environmental adaptation	ko04626//Plant-pathogen interaction	GO:0003676//nucleic acid binding	GO:0034728//nucleosome organization	41.86	33.77	31.86	20.17	21.3	23.22	26.29	20.89	41.86	33.77	31.86	20.17	21.3	23.22	26.29	20.89	-0.30983	8.09e-05	0.000470705	-0.393826	1.17e-06	3.53e-06	-0.0839959	0.334393	0.473229	0.0786423	0.502748	0.631508	0.203157	0.0392441	0.062174	0.124515	0.206646	0.385538	0.179146	0.0519952	0.0863786	0.303661	0.00488825	0.0117434	0.382303
CIL1505S0055	AS1	CIL1505S0055	PREDICTED: transcription factor MYB1R1-like [Citrus sinensis]	Organismal Systems	Environmental adaptation	ko04626//Plant-pathogen interaction	-	-	0	0	0	0	0	0	0	0	0	0	0	0	0	0	0	0	0	1	1	0	1	1	0	1	1	0	1	1	0	1	1	0	1	1	0	1	1	0	1	1	0
CIL1294S0049	--	CIL1294S0049	PREDICTED: calcium-binding protein CML37-like [Juglans regia]	Organismal Systems	Environmental adaptation	ko04626//Plant-pathogen interaction	-	-	0	0	0.66	0	0	0	0.3	0	0	0	0.66	0	0	0	0.3	0	0	1	1	9.36632	0.0625313	0.099711	9.36632	0.0625313	0.114655	0	1	1	0	1	1	0	1	1	8.22882	0.250037	0.342263	8.22882	0.500025	0.6384	8.22882
CIL1303S0013	--	CIL1303S0013	PREDICTED: probable disease resistance protein At4g27220 isoform X2 [Juglans regia]	Organismal Systems	Environmental adaptation	ko04626//Plant-pathogen interaction	-	-	0	0	0	0	0	0	0	0	0	0	0	0	0	0	0	0	0	1	1	0	1	1	0	1	1	0	1	1	0	1	1	0	1	1	0	1	1	0	1	1	0
CIL1306S0042	--	CIL1306S0042	PREDICTED: transcription factor MYB98-like [Juglans regia]	Organismal Systems	Environmental adaptation	ko04626//Plant-pathogen interaction	-	-	0	0	0	0	0	0	0	0	0	0	0	0	0	0	0	0	0	1	1	0	1	1	0	1	1	0	1	1	0	1	1	0	1	1	0	1	1	0	1	1	0
CIL1326S0004	--	CIL1326S0004	PREDICTED: probable calcium-binding protein CML15 [Juglans regia]	Organismal Systems	Environmental adaptation	ko04626//Plant-pathogen interaction	GO:0016491//oxidoreductase activity	-	0	0	0	0	0	0	0	0	0	0	0	0	0	0	0	0	0	1	1	0	1	1	0	1	1	0	1	1	0	1	1	0	1	1	0	1	1	0	1	1	0
CIL1333S0012	--	CIL1333S0012	PREDICTED: transcription repressor MYB5-like [Juglans regia]	Organismal Systems	Environmental adaptation	ko04626//Plant-pathogen interaction	-	-	0	0	0	0	0	0	0	0	0	0	0	0	0	0	0	0	0	1	1	0	1	1	0	1	1	0	1	1	0	1	1	0	1	1	0	1	1	0	1	1	0
CIL1393S0082	--	CIL1393S0082	PREDICTED: transcription repressor MYB6-like [Juglans regia]	Organismal Systems	Environmental adaptation	ko04626//Plant-pathogen interaction	-	-	0	0	0	0	0	0	0	0	0	0	0	0	0	0	0	0	0	1	1	0	1	1	0	1	1	0	1	1	0	1	1	0	1	1	0	1	1	0	1	1	0
CIL1413S0021	--	CIL1413S0021	PREDICTED: disease resistance protein At4g27190-like isoform X2 [Juglans regia]	Organismal Systems	Environmental adaptation	ko04626//Plant-pathogen interaction	-	-	0	0	0	0	0	0	0	0	0	0	0	0	0	0	0	0	0	1	1	0	1	1	0	1	1	0	1	1	0	1	1	0	1	1	0	1	1	0	1	1	0
CIL1424S0038	--	CIL1424S0038	PREDICTED: transcription factor MYB39-like [Juglans regia]	Organismal Systems	Environmental adaptation	ko04626//Plant-pathogen interaction	-	-	0	0	0	0	0	0	0.12	0	0	0	0	0	0	0	0.12	0	0	1	1	0	1	1	0	1	1	0	1	1	0	1	1	0	1	1	6.90689	1	1	6.90689	1	1	6.90689
CIL1448S0007	--	CIL1448S0007	PREDICTED: RPM1-interacting protein 4-like [Juglans regia]	Organismal Systems	Environmental adaptation	ko04626//Plant-pathogen interaction	-	-	0	0	0	0	0	0	0	0	0	0	0	0	0	0	0	0	0	1	1	0	1	1	0	1	1	0	1	1	0	1	1	0	1	1	0	1	1	0	1	1	0
CIL1549S0002	--	CIL1549S0002	PREDICTED: disease resistance protein RPM1-like [Juglans regia]	Organismal Systems	Environmental adaptation	ko04626//Plant-pathogen interaction	-	-	0	0	0	0	0	0	0	0	0	0	0	0	0	0	0	0	0	1	1	0	1	1	0	1	1	0	1	1	0	1	1	0	1	1	0	1	1	0	1	1	0
CIL1550S0003	--	CIL1550S0003	PREDICTED: probable WRKY transcription factor 2 [Juglans regia]	Organismal Systems	Environmental adaptation	ko04626//Plant-pathogen interaction	-	-	0	0	0	0	0	0	0	0	0	0	0	0	0	0	0	0	0	1	1	0	1	1	0	1	1	0	1	1	0	1	1	0	1	1	0	1	1	0	1	1	0
CIL1588S0013	--	CIL1588S0013	PREDICTED: uncharacterized protein LOC109001148 isoform X2 [Juglans regia]	Organismal Systems	Environmental adaptation	ko04626//Plant-pathogen interaction	-	-	23.48	29.65	26.79	28.01	11.23	12.88	16.75	25.86	23.48	29.65	26.79	28.01	11.23	12.88	16.75	25.86	0.3366	0.000436746	0.0021211	0.190262	0.0577947	0.0931661	-0.146338	0.117368	0.198233	-1.31858	1.23e-26	1.13e-25	-1.12081	1.41e-27	8.47e-27	0.197775	0.137888	0.28089	0.379029	0.00195036	0.00418861	0.576803	5.14e-05	0.000172203	-0.741781
MSTRG.12957	--	MSTRG.12957	PREDICTED: cyclic nucleotide-gated ion channel 1-like isoform X1 [Juglans regia]	Organismal Systems	Environmental adaptation	ko04626//Plant-pathogen interaction	-	-	0	0.3	0.16	0	0.35	0.26	0.72	0	0	0.3	0.16	0	0.35	0.26	0.72	0	8.22882	0.500025	0.693156	7.32193	1	1	-0.906891	1	1	8.45121	0.500025	0.628447	8.02237	0.500025	0.603919	-0.428843	1	1	1.46949	0.453207	0.573467	1.04064	0.687547	0.819285	9.49185
MSTRG.18006	--	MSTRG.18006	PREDICTED: probable disease resistance protein At4g27220 [Juglans regia]	Organismal Systems	Environmental adaptation	ko04626//Plant-pathogen interaction	-	-	0	0	0.45	0.12	0	0	0.38	11.68	0	0	0.45	0.12	0	0	0.38	11.68	0	1	1	8.81378	0.125037	0.185231	8.81378	0.125037	0.207536	-6.90689	1	1	-6.90689	1	1	0	1	1	8.56986	0.125037	0.188064	8.56986	0.250037	0.368319	1.66297
MSTRG.21551	--	MSTRG.21551	PREDICTED: cyclic nucleotide-gated ion channel 1-like, partial [Juglans regia]	Organismal Systems	Environmental adaptation	ko04626//Plant-pathogen interaction	-	GO:0006811//ion transport	0.15	0.15	1.65	0.11	0	0.26	0.06	0	0.15	0.15	1.65	0.11	0	0.26	0.06	0	0	1	1	3.45943	4.26e-07	1.35e-06	3.45943	4.26e-07	1.88e-06	-6.78136	0.500025	0.628447	1.24101	0.343873	0.439462	8.02237	0.0156414	0.0477316	-2.11548	0.179786	0.259066	5.90689	1	1	-0.874469
MSTRG.24577	--	MSTRG.24577	PREDICTED: cyclic nucleotide-gated ion channel 1-like [Juglans regia]	Organismal Systems	Environmental adaptation	ko04626//Plant-pathogen interaction	-	-	2.75	4.37	5.07	0.16	1.61	2.12	2.84	0.79	2.75	4.37	5.07	0.16	1.61	2.12	2.84	0.79	0.668202	0.126839	0.255203	0.882554	0.0404914	0.0671792	0.214352	0.625987	0.76389	3.33092	0.0117402	0.0237113	3.72792	0.000491667	0.00101176	0.397004	0.607899	0.818667	0.421827	0.441281	0.561554	0.81883	0.248109	0.368319	4.14975
MSTRG.25646	--	MSTRG.25646	PREDICTED: probable disease resistance protein At4g27220 [Juglans regia]	Organismal Systems	Environmental adaptation	ko04626//Plant-pathogen interaction	-	-	2.32	2.3	2.71	1.82	2.3	2.95	0.96	1.29	2.32	2.3	2.71	1.82	2.3	2.95	0.96	1.29	-0.0124909	1	1	0.224168	0.480768	0.601534	0.236659	0.480768	0.633986	0.337695	0.410423	0.542104	0.696777	0.0180732	0.0303519	0.359081	0.222626	0.405286	-1.61961	6.23e-06	1.79e-05	-1.26053	0.00270283	0.00682446	-0.922832
CIL0025S0015	FAR3	CIL0025S0015	PREDICTED: fatty acyl-CoA reductase 3-like [Juglans regia]	Cellular Processes;Metabolism	Transport and catabolism;Lipid metabolism	ko04146//Peroxisome;ko00073//Cutin, suberine and wax biosynthesis	GO:0016620//oxidoreductase activity, acting on the aldehyde or oxo group of donors, NAD or NADP as acceptor	GO:0009058//biosynthetic process;GO:0044238//primary metabolic process;GO:0044710//single-organism metabolic process	0	0	0.23	0.07	0.11	0.02	0	0.05	0	0	0.23	0.07	0.11	0.02	0	0.05	0	1	1	7.84549	0.0156414	0.0280278	7.84549	0.0156414	0.0333714	0.652077	1	1	-1.80735	0.625037	0.729369	-2.45943	0.375062	0.586913	-4.32193	1	1	-6.78136	0.250037	0.368319	-6.12928
CIL0025S0017	FAR3	CIL0025S0017	PREDICTED: fatty acyl-CoA reductase 3-like [Juglans regia]	Cellular Processes;Metabolism	Transport and catabolism;Lipid metabolism	ko04146//Peroxisome;ko00073//Cutin, suberine and wax biosynthesis	GO:0016620//oxidoreductase activity, acting on the aldehyde or oxo group of donors, NAD or NADP as acceptor	GO:0044710//single-organism metabolic process	0	0.5	0.13	0.05	0.39	0.25	0	0	0	0.5	0.13	0.05	0.39	0.25	0	0	8.96578	0.000489894	0.00234285	7.02237	0.250037	0.340428	-1.94342	0.0352229	0.0692278	2.96347	0.0391047	0.0705814	2.32193	0.109463	0.158823	-0.641546	0.480883	0.703721	-7.96578	0.0156414	0.0288206	-8.60733	0.00782344	0.0179311	-5.64386
CIL1303S0003	FAR3	CIL1303S0003	PREDICTED: fatty acyl-CoA reductase 3-like [Juglans regia]	Cellular Processes;Metabolism	Transport and catabolism;Lipid metabolism	ko04146//Peroxisome;ko00073//Cutin, suberine and wax biosynthesis	GO:0016620//oxidoreductase activity, acting on the aldehyde or oxo group of donors, NAD or NADP as acceptor	GO:0009058//biosynthetic process;GO:0044238//primary metabolic process;GO:0044710//single-organism metabolic process	7.59	1.94	5.9	34.79	0.63	0.32	12.8	34.45	7.59	1.94	5.9	34.79	0.63	0.32	12.8	34.45	-1.96804	3.83e-20	1.31e-18	-0.363385	0.0288093	0.04935	1.60466	4.87e-12	3.35e-11	-5.78718	3.8e-188	2.77e-186	-6.76446	1.02e-256	5.59e-255	-0.97728	0.168914	0.329043	5.32193	3.42e-94	9.05e-93	4.34465	1.2e-60	3.86e-59	-1.44253
CIL0195S0001	FAR2	CIL0195S0001	PREDICTED: fatty acyl-CoA reductase 2 [Jatropha curcas]	Cellular Processes;Metabolism	Transport and catabolism;Lipid metabolism	ko04146//Peroxisome;ko00073//Cutin, suberine and wax biosynthesis	-	-	0	0	0	0	0	0	0	0	0	0	0	0	0	0	0	0	0	1	1	0	1	1	0	1	1	0	1	1	0	1	1	0	1	1	0	1	1	0	1	1	0
CIL0387S0003	FAR2	CIL0387S0003	PREDICTED: fatty acyl-CoA reductase 2-like [Juglans regia]	Cellular Processes;Metabolism	Transport and catabolism;Lipid metabolism	ko04146//Peroxisome;ko00073//Cutin, suberine and wax biosynthesis	-	-	0	0	0	0.4	0	0	0	0.18	0	0	0	0.4	0	0	0	0.18	0	1	1	0	1	1	0	1	1	-8.64386	0.250037	0.356785	-8.64386	0.125037	0.178333	0	1	1	0	1	1	0	1	1	-8.64386
CIL0387S0004	FAR2	CIL0387S0004	PREDICTED: fatty acyl-CoA reductase 2-like [Juglans regia]	Cellular Processes;Metabolism	Transport and catabolism;Lipid metabolism	ko04146//Peroxisome;ko00073//Cutin, suberine and wax biosynthesis	-	-	0	0	0	0.12	0	0	0	0.25	0	0	0	0.12	0	0	0	0.25	0	1	1	0	1	1	0	1	1	-6.90689	0.500025	0.628447	-6.90689	0.250037	0.330575	0	1	1	0	1	1	0	1	1	-6.90689
CIL1305S0015	FAR2	CIL1305S0015	PREDICTED: fatty acyl-CoA reductase 2 [Juglans regia]	Cellular Processes;Metabolism	Transport and catabolism;Lipid metabolism	ko04146//Peroxisome;ko00073//Cutin, suberine and wax biosynthesis	GO:0016620//oxidoreductase activity, acting on the aldehyde or oxo group of donors, NAD or NADP as acceptor	-	0	0	0.08	0	0	0	0	0.04	0	0	0.08	0	0	0	0	0.04	0	1	1	6.32193	0.500025	0.610763	6.32193	0.500025	0.641815	0	1	1	0	1	1	0	1	1	0	1	1	0	1	1	0
CIL1439S0018	sym-1	CIL1439S0018	PREDICTED: protein Mpv17-like [Juglans regia]	Cellular Processes	Transport and catabolism	ko04146//Peroxisome	-	-	1.13	1.41	0.92	2.29	0.44	1.01	1.03	1.53	1.13	1.41	0.92	2.29	0.44	1.01	1.03	1.53	0.319372	0.701302	0.872156	-0.296617	0.663792	0.773782	-0.615989	0.405145	0.552129	-2.37977	0.000916869	0.00221892	-1.18099	0.0166959	0.0281446	1.19878	0.16727	0.326564	0.028289	1	1	1.22707	0.267003	0.389081	-1.1527
CIL1371S0093	sym1	CIL1371S0093	PREDICTED: PXMP2/4 family protein 4-like isoform X2 [Juglans regia]	Cellular Processes	Transport and catabolism	ko04146//Peroxisome	-	-	0.17	0.49	1.53	0.69	0.35	0.33	0.32	1.12	0.17	0.49	1.53	0.69	0.35	0.33	0.32	1.12	1.52725	0.0414893	0.104195	3.16993	7.88e-09	2.88e-08	1.64268	0.000102761	0.000332095	-0.979241	0.122329	0.195249	-1.06413	0.0411345	0.0649578	-0.0848889	1	1	-0.0443941	1	1	-0.129283	1	1	-1.10852
CIL1264S0016	SODCP	CIL1264S0016	PREDICTED: superoxide dismutase [Cu-Zn], chloroplastic [Juglans regia]	Cellular Processes	Transport and catabolism	ko04146//Peroxisome	GO:0003824//catalytic activity;GO:0043169//cation binding	GO:0006801//superoxide metabolic process;GO:0044710//single-organism metabolic process	424.91	511.16	369.31	44.02	17.44	18.41	311.72	38.9	424.91	511.16	369.31	44.02	17.44	18.41	311.72	38.9	0.266618	4.34e-19	1.4e-17	-0.202325	1.62e-10	6.78e-10	-0.468943	1.65e-52	4.76e-51	-1.33576	1.33e-41	1.81e-40	-1.25767	2.21e-50	2.14e-49	0.0780896	0.491179	0.714822	4.08169	0	0	4.15978	0	0	2.82402
CIL1520S0012	SODCC.3	CIL1520S0012	PREDICTED: superoxide dismutase [Cu-Zn] 4A [Juglans regia]	Cellular Processes	Transport and catabolism	ko04146//Peroxisome	GO:0003824//catalytic activity;GO:0043169//cation binding	GO:0006801//superoxide metabolic process;GO:0044710//single-organism metabolic process	176.77	217.93	234.23	95.2	48.51	55.61	120.71	103.24	176.77	217.93	234.23	95.2	48.51	55.61	120.71	103.24	0.301991	6.31e-15	1.47e-13	0.406052	9.73e-26	9.2e-25	0.104061	0.00540997	0.0128117	-0.972679	2.71e-52	4.64e-51	-0.775617	4.27e-47	3.92e-46	0.197062	0.00234541	0.0094555	1.11813	1.67e-106	5.05e-105	1.31519	2.77e-102	1.67e-100	0.342512
CIL0190S0001	SOD1	CIL0190S0001	superoxide dismutase [Cu-Zn]-like isoform X1 [Ananas comosus]	Cellular Processes	Transport and catabolism	ko04146//Peroxisome	GO:0003824//catalytic activity;GO:0016209//antioxidant activity;GO:0043169//cation binding	GO:0006801//superoxide metabolic process;GO:0044710//single-organism metabolic process	0	0	0	0	0	0	0	0	0	0	0	0	0	0	0	0	0	1	1	0	1	1	0	1	1	0	1	1	0	1	1	0	1	1	0	1	1	0	1	1	0
CIL1370S0027	SOD	CIL1370S0027	PREDICTED: superoxide dismutase [Mn], mitochondrial-like [Juglans regia]	Cellular Processes	Transport and catabolism	ko04146//Peroxisome	-	-	146.16	177.03	175.88	187.51	134.47	115.3	158.23	188.01	146.16	177.03	175.88	187.51	134.47	115.3	158.23	188.01	0.276445	1.74e-10	2.52e-09	0.267043	1.34e-09	5.22e-09	-0.00940243	0.833866	0.950192	-0.479683	2.43e-25	2.15e-24	-0.701575	2.26e-62	2.68e-61	-0.221892	1.31e-06	1.06e-05	0.456631	1.15e-24	8.81e-24	0.234739	1.25e-06	5.13e-06	-0.244944
CIL1294S0060	PXN	CIL1294S0060	PREDICTED: peroxisomal nicotinamide adenine dinucleotide carrier-like [Juglans regia]	Cellular Processes	Transport and catabolism	ko04146//Peroxisome	-	-	10.27	13.26	12.56	21.14	18.44	22.46	20.22	28.76	10.27	13.26	12.56	21.14	18.44	22.46	20.22	28.76	0.368645	0.00126292	0.00538422	0.2904	0.0146942	0.0264987	-0.0782443	0.507744	0.648019	-0.197137	0.0419112	0.0751033	0.0873826	0.286297	0.373869	0.284519	0.000722631	0.003371	-0.151575	0.0715418	0.114641	0.132944	0.187741	0.293048	-0.0641924
CIL1383S0026	PMP22	CIL1383S0026	PREDICTED: peroxisomal membrane protein PMP22-like [Juglans regia]	Cellular Processes	Transport and catabolism	ko04146//Peroxisome	-	-	19.19	22.47	28.51	18.56	19.58	27.06	16.96	20.92	19.19	22.47	28.51	18.56	19.58	27.06	16.96	20.92	0.227645	0.0603176	0.142084	0.571113	8.1e-07	2.49e-06	0.343468	0.00200131	0.00515207	0.0771841	0.619081	0.74878	0.543965	8.41e-07	2.18e-06	0.466781	2.2e-05	0.000143347	-0.674026	5.16e-09	1.91e-08	-0.207245	0.146472	0.236997	-0.130061
CIL1327S0040	PEX6	CIL1327S0040	PREDICTED: peroxisome biogenesis protein 6 [Juglans regia]	Cellular Processes	Transport and catabolism	ko04146//Peroxisome	GO:0016462//pyrophosphatase activity;GO:0032550//purine ribonucleoside binding	GO:0006625//protein targeting to peroxisome;GO:0009062//fatty acid catabolic process	7.52	10.56	12.51	8.34	11.22	12.7	12.87	10.75	7.52	10.56	12.51	8.34	11.22	12.7	12.87	10.75	0.489805	2.86e-06	2.25e-05	0.734277	6.02e-13	2.99e-12	0.244472	0.00953362	0.0214345	0.427953	8.45e-05	0.000234262	0.606709	9.56e-11	3.15e-10	0.178756	0.0414666	0.108024	0.0191836	0.833298	0.937033	0.197939	0.0476483	0.0906196	0.625893
CIL1454S0012	PEX5	CIL1454S0012	PREDICTED: peroxisome biogenesis protein 5 [Juglans regia]	Cellular Processes	Transport and catabolism	ko04146//Peroxisome	-	-	17.26	15.24	17.81	10.23	10.07	10.65	9.61	13.61	17.26	15.24	17.81	10.23	10.07	10.65	9.61	13.61	-0.17957	0.366349	0.568552	0.0452551	0.859235	0.95591	0.224825	0.247101	0.370236	-0.0227425	0.934319	1	0.0580473	0.837667	0.931734	0.0807897	0.783203	0.954513	-0.148245	0.574594	0.696072	-0.0674553	0.799223	0.920808	-0.0901978
CIL1454S0013	PEX5	CIL1454S0013	PREDICTED: peroxisome biogenesis protein 5 [Juglans regia]	Cellular Processes	Transport and catabolism	ko04146//Peroxisome	-	GO:0006605//protein targeting;GO:0006996//organelle organization;GO:0009062//fatty acid catabolic process;GO:0009725//response to hormone;GO:0030001//metal ion transport;GO:0048193//Golgi vesicle transport	33.63	36.29	43.82	30.33	32.81	33.73	29.53	36.62	33.63	36.29	43.82	30.33	32.81	33.73	29.53	36.62	0.109823	0.143254	0.281506	0.381841	1.22e-07	4.06e-07	0.272017	0.000126325	0.000402418	0.11339	0.176329	0.26736	0.153287	0.0382037	0.0608097	0.0398967	0.597654	0.811543	-0.191851	0.0116722	0.022088	-0.151954	0.0773667	0.137419	-0.0385641
CIL1268S0079	PEX2	CIL1268S0079	PREDICTED: peroxisome biogenesis protein 2-like [Juglans regia]	Cellular Processes	Transport and catabolism	ko04146//Peroxisome	GO:0046914//transition metal ion binding	GO:0006625//protein targeting to peroxisome;GO:0009057//macromolecule catabolic process;GO:0009062//fatty acid catabolic process;GO:0009639//response to red or far red light;GO:0016567//protein ubiquitination;GO:0030001//metal ion transport;GO:0048193//Golgi vesicle transport	20.63	20.66	23.55	9.93	12.73	18.25	12.18	11.25	20.63	20.66	23.55	9.93	12.73	18.25	12.18	11.25	0.00209643	1	1	0.190983	0.0504331	0.0821931	0.188887	0.0509366	0.0959885	0.358367	0.0123515	0.0248243	0.878031	2.31e-14	9.04e-14	0.519664	1.5e-06	1.21e-05	-0.583382	1.64e-07	5.41e-07	-0.0637183	0.682252	0.817286	0.294649
CIL1452S0012	PEX19-2	CIL1452S0012	PREDICTED: peroxisome biogenesis protein 19-2-like [Juglans regia]	Cellular Processes	Transport and catabolism	ko04146//Peroxisome	-	-	5.72	11.35	14.57	4.77	9.12	9.3	7.02	9.24	5.72	11.35	14.57	4.77	9.12	9.3	7.02	9.24	0.988605	1.26e-07	1.24e-06	1.34891	5.38e-14	2.85e-13	0.360309	0.0194449	0.0406112	0.935045	3.29e-05	9.56e-05	0.963241	1.28e-06	3.27e-06	0.0281969	0.913985	1	-0.40576	0.0252514	0.0449114	-0.377563	0.0719396	0.128998	0.557482
CIL1503S0024	PEX16	CIL1503S0024	PREDICTED: peroxisome biogenesis protein 16 isoform X1 [Prunus mume]	Cellular Processes	Transport and catabolism	ko04146//Peroxisome	-	GO:0006996//organelle organization;GO:0009062//fatty acid catabolic process	15.63	18.63	20.38	13.11	11.3	13.74	13.6	15.43	15.63	18.63	20.38	13.11	11.3	13.74	13.6	15.43	0.25331	0.0350433	0.0911424	0.382836	0.00131175	0.00278729	0.129526	0.255338	0.377201	-0.214345	0.167649	0.255618	0.0677143	0.624245	0.729369	0.282059	0.0384475	0.101737	-0.0147754	0.967238	1	0.267284	0.0809691	0.142971	0.052939
CIL0719S0001	PEX14	CIL0719S0001	PREDICTED: peroxisomal membrane protein PEX14 [Juglans regia]	Cellular Processes	Transport and catabolism	ko04146//Peroxisome	GO:0003712//transcription cofactor activity;GO:0022892//substrate-specific transporter activity	GO:0006355//regulation of transcription, DNA-templated;GO:0006625//protein targeting to peroxisome;GO:0022615//protein to membrane docking	0	0	0	0	0	0.63	0	0.2	0	0	0	0	0	0.63	0	0.2	0	1	1	0	1	1	0	1	1	0	1	1	9.29921	0.125037	0.178333	9.29921	0.125037	0.259338	-9.29921	0.125037	0.188064	0	1	1	0
CIL0528S0005	OLE5	CIL0528S0005	superoxide dismutase 1 [Betula platyphylla]	Cellular Processes	Transport and catabolism	ko04146//Peroxisome	GO:0003824//catalytic activity;GO:0043169//cation binding	GO:0006801//superoxide metabolic process;GO:0044710//single-organism metabolic process	0	0.47	0.26	0.28	0	0	0	0.13	0	0.47	0.26	0.28	0	0	0	0.13	8.87652	0.500025	0.693156	8.02237	1	1	-0.854149	1	1	-8.12928	1	1	-8.12928	1	1	0	1	1	0	1	1	0	1	1	-8.12928
CIL1534S0029	NUDT15	CIL1534S0029	PREDICTED: nudix hydrolase 15, mitochondrial-like [Juglans regia]	Cellular Processes	Transport and catabolism	ko04146//Peroxisome	-	-	2.28	2.23	1.17	1.56	2.58	2.64	3.05	0.91	2.28	2.23	1.17	1.56	2.58	2.64	3.05	0.91	-0.0319901	1	1	-0.962525	0.00204549	0.00422491	-0.930535	0.00271971	0.006808	0.725825	0.0160305	0.031464	0.758992	0.00344185	0.00640282	0.0331669	0.942464	1	0.208271	0.360396	0.470955	0.241438	0.404781	0.548614	0.967263
CIL1279S0020	--	CIL1279S0020	PREDICTED: protein Mpv17 isoform X1 [Juglans regia]	Cellular Processes	Transport and catabolism	ko04146//Peroxisome	-	-	12.07	14.43	15.99	17.79	10.9	9.7	13.51	19.81	12.07	14.43	15.99	17.79	10.9	9.7	13.51	19.81	0.257646	0.0535187	0.128816	0.405744	0.00195662	0.00405079	0.148099	0.260437	0.383665	-0.706738	2.97e-07	1.06e-06	-0.87501	8.77e-13	3.19e-12	-0.168271	0.253287	0.440367	0.477971	0.000438679	0.00103118	0.3097	0.0396243	0.0768951	-0.397039
CIL1444S0029	--	CIL1444S0029	Peroxisomal membrane protein 2 [Morus notabilis]	Cellular Processes	Transport and catabolism	ko04146//Peroxisome	-	-	35.37	31.52	31.68	29.75	72.19	56.14	37.29	24.47	35.37	31.52	31.68	29.75	72.19	56.14	37.29	24.47	-0.166259	0.0380428	0.0972876	-0.158954	0.0531451	0.086316	0.0073048	0.935639	1	1.27891	2.57e-68	5.83e-67	0.916139	3.39e-39	2.65e-38	-0.36277	1.03e-10	1.45e-09	-0.59024	1.16e-18	7.15e-18	-0.95301	1.06e-41	2.24e-40	0.325899
CIL1456S0040	--	CIL1456S0040	PREDICTED: PXMP2/4 family protein 4 isoform X1 [Juglans regia]	Cellular Processes	Transport and catabolism	ko04146//Peroxisome	-	-	0	0	0.23	0	0	0	0	0	0	0	0.23	0	0	0	0	0	0	1	1	7.84549	1	1	7.84549	1	1	0	1	1	0	1	1	0	1	1	0	1	1	0	1	1	0
CIL1541S0018	--	CIL1541S0018	PREDICTED: mpv17-like protein isoform X3 [Juglans regia]	Cellular Processes	Transport and catabolism	ko04146//Peroxisome	-	-	64.16	52.16	105.16	17.2	34.8	39.93	41.6	19.53	64.16	52.16	105.16	17.2	34.8	39.93	41.6	19.53	-0.29873	2.59e-07	2.43e-06	0.71284	1.53e-45	2.66e-44	1.01157	3.03e-84	1.46e-82	1.01668	3.37e-28	3.27e-27	1.21506	4.64e-51	4.54e-50	0.198386	0.00355495	0.0135213	0.0591105	0.378101	0.490484	0.257496	0.000775069	0.00216896	1.27417
MSTRG.23206	--	MSTRG.23206	PREDICTED: superoxide dismutase [Fe] 3, chloroplastic [Juglans regia]	Cellular Processes	Transport and catabolism	ko04146//Peroxisome	-	-	0.62	0.62	0	0	0	0	0.25	0.11	0.62	0.62	0	0	0	0	0.25	0.11	0	1	1	-9.27612	0.250037	0.340428	-9.27612	0.250037	0.370236	0	1	1	0	1	1	0	1	1	7.96578	1	1	7.96578	1	1	7.96578
CIL1283S0034	SYP22	CIL1283S0034	PREDICTED: syntaxin-22-like [Juglans regia]	Cellular Processes;Genetic Information Processing	Transport and catabolism;Folding, sorting and degradation	ko04145//Phagosome;ko04130//SNARE interactions in vesicular transport	-	GO:0015031//protein transport;GO:0061024//membrane organization	14.11	14.83	17.6	17.63	12.9	11.77	9.28	20.7	14.11	14.83	17.6	17.63	12.9	11.77	9.28	20.7	0.0718006	0.704449	0.874951	0.318857	0.0836633	0.129659	0.247057	0.200765	0.312485	-0.450661	0.0281021	0.0525702	-0.582918	0.00112576	0.00222094	-0.132257	0.530568	0.748472	-0.342918	0.119365	0.182553	-0.475174	0.0472325	0.0899635	-0.925836
CIL1492S0011	SYP22	CIL1492S0011	PREDICTED: syntaxin-22-like [Juglans regia]	Cellular Processes;Genetic Information Processing	Transport and catabolism;Folding, sorting and degradation	ko04145//Phagosome;ko04130//SNARE interactions in vesicular transport	-	-	14.79	19.61	25.16	19.39	15.35	15.38	20.65	25.76	14.79	19.61	25.16	19.39	15.35	15.38	20.65	25.76	0.406967	4.07e-05	0.00025283	0.76651	6.63e-16	3.92e-15	0.359542	5.09e-05	0.00017263	-0.337074	0.00143633	0.00336682	-0.334257	0.000339645	0.000710934	0.00281685	1	1	0.425086	5.2e-06	1.51e-05	0.427903	5.95e-05	0.000197767	0.090829
MSTRG.3619	SYP22	MSTRG.3619	PREDICTED: syntaxin-22-like [Juglans regia]	Cellular Processes;Genetic Information Processing	Transport and catabolism;Folding, sorting and degradation	ko04145//Phagosome;ko04130//SNARE interactions in vesicular transport	-	-	29.63	35.45	25.49	16.41	23.69	25.49	14.86	2.97	29.63	35.45	25.49	16.41	23.69	25.49	14.86	2.97	0.258727	0.00072449	0.00329621	-0.217127	0.00995348	0.0184926	-0.475854	3.44e-09	1.9e-08	0.529703	3.18e-07	1.13e-06	0.635356	2.58e-12	9.19e-12	0.105653	0.210629	0.389715	-0.778497	2.98e-16	1.64e-15	-0.672844	4.24e-10	2.42e-09	-0.143141
MSTRG.6674	SYP21	MSTRG.6674	PREDICTED: syntaxin-22-like [Juglans regia]	Cellular Processes;Genetic Information Processing	Transport and catabolism;Folding, sorting and degradation	ko04145//Phagosome;ko04130//SNARE interactions in vesicular transport	-	-	3.4	3.81	4.83	1	1.94	2.23	1.06	1.15	3.4	3.81	4.83	1	1.94	2.23	1.06	1.15	0.164256	0.439035	0.646028	0.506488	0.012506	0.0228446	0.342232	0.088742	0.155768	0.956057	0.0116704	0.0235973	1.15704	0.00023615	0.000501666	0.200987	0.502135	0.719545	-1.07298	0.000663391	0.00152414	-0.871992	0.0226971	0.0468312	0.0840643
CIL1295S0066	SEC22	CIL1295S0066	PREDICTED: 25.3 kDa vesicle transport protein-like [Juglans regia]	Cellular Processes;Genetic Information Processing	Transport and catabolism;Folding, sorting and degradation	ko04145//Phagosome;ko04130//SNARE interactions in vesicular transport	-	GO:0006810//transport	10.54	11.24	13.03	11.58	6.87	9.46	10.8	14.47	10.54	11.24	13.03	11.58	6.87	9.46	10.8	14.47	0.0927672	0.493191	0.693156	0.305962	0.0164143	0.0292999	0.213195	0.0902976	0.158085	-0.753253	7.03e-07	2.42e-06	-0.291723	0.0183355	0.0307789	0.46153	0.00127173	0.0055606	0.191119	0.149701	0.220694	0.652649	3.43e-05	0.000117607	-0.100604
CIL1497S0055	TUBB8	CIL1497S0055	PREDICTED: tubulin beta-5 chain-like [Juglans regia]	Cellular Processes	Transport and catabolism	ko04145//Phagosome	GO:0005198//structural molecule activity;GO:0017111//nucleoside-triphosphatase activity;GO:0032550//purine ribonucleoside binding	GO:0006970//response to osmotic stress;GO:0010038//response to metal ion;GO:0043623//cellular protein complex assembly;GO:0044763//single-organism cellular process	32	45.84	37.68	66.05	20.75	6.6	37.41	68.62	32	45.84	37.68	66.05	20.75	6.6	37.41	68.62	0.518535	3.54e-15	8.36e-14	0.235727	0.000857747	0.00187054	-0.282808	1.25e-05	4.64e-05	-1.67045	5.96e-119	2.64e-117	-3.32302	0	0	-1.65257	2.81e-54	2.81e-52	2.50289	3.25e-162	1.6e-160	0.850313	1.54e-24	1.9e-23	-0.820135
CIL1497S0044	TUBB6	CIL1497S0044	PREDICTED: tubulin beta chain-like [Juglans regia]	Cellular Processes	Transport and catabolism	ko04145//Phagosome	GO:0005198//structural molecule activity;GO:0017111//nucleoside-triphosphatase activity;GO:0032550//purine ribonucleoside binding	GO:0043623//cellular protein complex assembly;GO:0044763//single-organism cellular process	0.6	0.25	0.17	9.57	0.7	0.47	1.92	5.74	0.6	0.25	0.17	9.57	0.7	0.47	1.92	5.74	-1.26303	0.0523962	0.12667	-1.81943	0.0106654	0.01972	-0.556393	0.58118	0.723076	-3.77309	6.45e-55	1.16e-53	-4.34779	5.71e-90	9.53e-89	-0.574694	0.22255	0.405176	2.03037	5.54e-09	2.04e-08	1.45568	9.01e-05	0.000291784	-2.31741
CIL1495S0042	TUBB5	CIL1495S0042	PREDICTED: tubulin beta chain [Arachis duranensis]	Cellular Processes	Transport and catabolism	ko04145//Phagosome	GO:0005198//structural molecule activity;GO:0017111//nucleoside-triphosphatase activity;GO:0032550//purine ribonucleoside binding	GO:0043623//cellular protein complex assembly;GO:0044763//single-organism cellular process	25.15	24.47	41.16	29.11	19.69	17.67	33.46	36.36	25.15	24.47	41.16	29.11	19.69	17.67	33.46	36.36	-0.0395443	0.624564	0.805411	0.710685	5.44e-23	4.58e-22	0.750229	3.15e-25	4.32e-24	-0.564052	9.79e-11	4.52e-10	-0.720213	3.34e-20	1.62e-19	-0.156161	0.0756733	0.176256	0.921135	2.26e-33	2.22e-32	0.764974	3.1e-19	3.08e-18	0.200923
CIL0310S0011	TUBB1	CIL0310S0011	Tubulin beta-5 chain [Dichanthelium oligosanthes]	Cellular Processes	Transport and catabolism	ko04145//Phagosome	-	-	2.95	3.07	4.08	1.46	0.82	0.92	1.36	1.46	2.95	3.07	4.08	1.46	0.82	0.92	1.36	1.46	0.0575237	1	1	0.467854	0.312909	0.414105	0.41033	0.392185	0.536588	-0.832273	0.424115	0.557317	-0.666263	0.503661	0.607653	0.16601	1	1	0.563901	0.480883	0.602912	0.729911	0.58118	0.7201	-0.102362
CIL1482S0026	TUBA3	CIL1482S0026	PREDICTED: tubulin alpha-3 chain [Juglans regia]	Cellular Processes	Transport and catabolism	ko04145//Phagosome	GO:0005198//structural molecule activity;GO:0017111//nucleoside-triphosphatase activity;GO:0032550//purine ribonucleoside binding	GO:0043623//cellular protein complex assembly;GO:0044763//single-organism cellular process	75.99	82.93	139.53	143.07	70.8	73.48	95.89	160.69	75.99	82.93	139.53	143.07	70.8	73.48	95.89	160.69	0.126085	0.00838917	0.0275402	0.876694	5.53e-92	2.19e-90	0.750609	5.44e-70	2.16e-68	-1.0149	6.86e-111	2.75e-109	-0.961298	7.25e-128	1.74e-126	0.0536023	0.264343	0.455265	0.384029	9.66e-18	5.72e-17	0.437631	3.47e-18	3.27e-17	-0.577269
CIL1325S0023	TUBA	CIL1325S0023	PREDICTED: tubulin alpha chain-like [Juglans regia]	Cellular Processes	Transport and catabolism	ko04145//Phagosome	GO:0005198//structural molecule activity;GO:0017111//nucleoside-triphosphatase activity;GO:0032550//purine ribonucleoside binding	GO:0043623//cellular protein complex assembly;GO:0044763//single-organism cellular process	0.37	0.86	0.18	69.65	2.46	1.27	5.49	60.94	0.37	0.86	0.18	69.65	2.46	1.27	5.49	60.94	1.21681	0.0201872	0.057776	-1.03953	0.210297	0.29588	-2.25634	0.000328077	0.000973919	-4.82339	0	0	-5.77722	0	0	-0.95383	0.000362043	0.00180788	2.11198	1.88e-22	1.34e-21	1.15815	7.92e-08	3.69e-07	-3.66525
CIL1310S0023	RAC4	CIL1310S0023	PREDICTED: rac-like GTP-binding protein 3 [Juglans regia]	Cellular Processes	Transport and catabolism	ko04145//Phagosome	-	-	3.02	3.32	3.17	4.52	1.33	0.87	4.36	5.79	3.02	3.32	3.17	4.52	1.33	0.87	4.36	5.79	0.136635	0.734841	0.899601	0.0699343	1	1	-0.0667004	1	1	-1.7649	1.79e-05	5.35e-05	-2.37724	4.95e-10	1.57e-09	-0.612339	0.281416	0.47676	2.32524	4.27e-09	1.58e-08	1.7129	6.69e-05	0.000220514	-0.0519946
MSTRG.27794	RAC2	MSTRG.27794	PREDICTED: rac-like GTP-binding protein RAC2 [Juglans regia]	Cellular Processes	Transport and catabolism	ko04145//Phagosome	GO:0004620//phospholipase activity;GO:0017111//nucleoside-triphosphatase activity;GO:0032550//purine ribonucleoside binding	GO:0000097//sulfur amino acid biosynthetic process;GO:0000904//cell morphogenesis involved in differentiation;GO:0007017//microtubule-based process;GO:0008380//RNA splicing;GO:0030036//actin cytoskeleton organization;GO:0035556//intracellular signal transduction;GO:0042546//cell wall biogenesis;GO:0045491//xylan metabolic process	1.27	1.01	0.79	2.92	1.36	0.61	1	5.6	1.27	1.01	0.79	2.92	1.36	0.61	1	5.6	-0.330473	0.560528	0.750502	-0.684904	0.211492	0.297301	-0.354431	0.618038	0.76073	-1.10236	0.0017971	0.00415384	-2.25909	3.75e-10	1.2e-09	-1.15673	0.0114445	0.0367624	0.713119	0.18815	0.269988	-0.443607	0.349385	0.486851	-1.54597
CIL0001S0003	RAC1	CIL0001S0003	PREDICTED: rac-like GTP-binding protein RHO1 [Juglans regia]	Cellular Processes	Transport and catabolism	ko04145//Phagosome	GO:0004620//phospholipase activity;GO:0032550//purine ribonucleoside binding	GO:0035556//intracellular signal transduction	33.86	36.58	39.71	32.99	28.77	30.16	30.59	35.74	33.86	36.58	39.71	32.99	28.77	30.16	30.59	35.74	0.111473	0.165862	0.31653	0.22992	0.00349493	0.00698803	0.118447	0.126687	0.20994	-0.197464	0.0280909	0.0525531	-0.129392	0.104149	0.152226	0.0680712	0.421694	0.642236	0.0204237	0.821793	0.927127	0.0884949	0.363213	0.503228	-0.108969
CIL0385S0008	RHN1	CIL0385S0008	PREDICTED: ras-related protein RHN1-like isoform X2 [Juglans regia]	Cellular Processes;Cellular Processes	Transport and catabolism;Transport and catabolism	ko04144//Endocytosis;ko04145//Phagosome	GO:0032550//purine ribonucleoside binding	GO:0008104//protein localization;GO:0035556//intracellular signal transduction	6.13	6.9	8.29	6.05	8.42	11.74	5.96	7.17	6.13	6.9	8.29	6.05	8.42	11.74	5.96	7.17	0.170709	0.429563	0.635148	0.435485	0.0359073	0.0602215	0.264776	0.22198	0.339253	0.476885	0.0330371	0.0608691	0.956425	1.05e-07	2.9e-07	0.47954	0.00432036	0.0159987	-0.978048	9.37e-08	3.16e-07	-0.498508	0.0301691	0.0605835	-0.0216228
CIL1468S0007	RHN1	CIL1468S0007	PREDICTED: ras-related protein RHN1-like isoform X1 [Juglans regia]	Cellular Processes;Cellular Processes	Transport and catabolism;Transport and catabolism	ko04144//Endocytosis;ko04145//Phagosome	GO:0017111//nucleoside-triphosphatase activity;GO:0032550//purine ribonucleoside binding	GO:0015031//protein transport;GO:0016482//cytoplasmic transport;GO:0035556//intracellular signal transduction	53.2	54.25	57.49	24.93	42.6	49.74	29.93	26.81	53.2	54.25	57.49	24.93	42.6	49.74	29.93	26.81	0.0281969	0.733787	0.898774	0.111885	0.142443	0.208823	0.0836879	0.274786	0.401087	0.772971	7.58e-14	4.2e-13	0.996524	8.96e-29	5.52e-28	0.223553	0.00433477	0.016043	-0.732814	3.81e-17	2.19e-16	-0.509261	4.05e-07	1.76e-06	0.263709
CIL1348S0055	RABF1	CIL1348S0055	PREDICTED: ras-related protein RABF1-like [Juglans regia]	Cellular Processes;Cellular Processes	Transport and catabolism;Transport and catabolism	ko04144//Endocytosis;ko04145//Phagosome	GO:0017111//nucleoside-triphosphatase activity;GO:0032550//purine ribonucleoside binding	GO:0006605//protein targeting;GO:0016192//vesicle-mediated transport;GO:0035556//intracellular signal transduction	38.35	33.32	34.7	34.93	35.58	37.53	36.42	34.58	38.35	33.32	34.7	34.93	35.58	37.53	36.42	34.58	-0.202838	0.075531	0.169532	-0.144291	0.203465	0.287297	0.0585473	0.641925	0.779895	0.0265999	0.840078	0.948181	0.103578	0.33407	0.428979	0.0769778	0.484798	0.708155	-0.0433134	0.68815	0.801532	0.0336644	0.808174	0.928974	0.0602643
CIL0121S0013	RAB7	CIL0121S0013	PREDICTED: ras-related protein Rab7 [Juglans regia]	Cellular Processes;Cellular Processes	Transport and catabolism;Transport and catabolism	ko04144//Endocytosis;ko04145//Phagosome	GO:0003824//catalytic activity;GO:0032550//purine ribonucleoside binding	GO:0008104//protein localization;GO:0035556//intracellular signal transduction	6.99	7.6	9.54	7.23	5.21	6.25	6.15	6.31	6.99	7.6	9.54	7.23	5.21	6.25	6.15	6.31	0.120707	0.523797	0.715094	0.448697	0.0141094	0.0255256	0.32799	0.0721758	0.129617	-0.472712	0.0358356	0.0653878	-0.210139	0.273793	0.359025	0.262573	0.214797	0.395382	-0.0232698	1	1	0.239303	0.30292	0.432478	-0.233409
CIL0017S0001	UPL5	CIL0017S0001	PREDICTED: E3 ubiquitin-protein ligase UPL5 [Juglans regia]	Cellular Processes;Genetic Information Processing	Transport and catabolism;Folding, sorting and degradation	ko04144//Endocytosis;ko04120//Ubiquitin mediated proteolysis	-	GO:0008152//metabolic process	0.53	0.77	1.08	0.39	1.18	0.49	0	0.82	0.53	0.77	1.08	0.39	1.18	0.49	0	0.82	0.538866	0.607376	0.794447	1.02697	0.238097	0.329599	0.488101	0.663792	0.80049	1.59724	0.0769294	0.128896	0.329308	1	1	-1.26793	0.0526069	0.132098	-8.93664	0.0156414	0.0288206	-10.2046	0.000489894	0.00141358	-8.60733
CIL1555S0039	UPL5	CIL1555S0039	PREDICTED: E3 ubiquitin-protein ligase UPL5 [Juglans regia]	Cellular Processes;Genetic Information Processing	Transport and catabolism;Folding, sorting and degradation	ko04144//Endocytosis;ko04120//Ubiquitin mediated proteolysis	-	GO:0007165//signal transduction;GO:0008152//metabolic process	11.16	14.14	18.43	8.6	12.3	17.38	10.3	12.11	11.16	14.14	18.43	8.6	12.3	17.38	10.3	12.11	0.341445	5.75e-05	0.000345504	0.723719	4.58e-19	3.22e-18	0.382274	6.72e-07	2.9e-06	0.51625	3.04e-07	1.08e-06	1.01502	3.05e-34	2.15e-33	0.49877	5.55e-11	8.02e-10	-0.754784	1.28e-20	8.51e-20	-0.256014	0.00938011	0.0211721	0.260236
CIL1520S0056	VPS60-1	CIL1520S0056	PREDICTED: charged multivesicular body protein 5-like [Juglans regia]	Cellular Processes	Transport and catabolism	ko04144//Endocytosis	-	-	0	0	0	0	0	0	0	0	0	0	0	0	0	0	0	0	0	1	1	0	1	1	0	1	1	0	1	1	0	1	1	0	1	1	0	1	1	0	1	1	0
CIL1297S0035	VPS45	CIL1297S0035	PREDICTED: vacuolar protein sorting-associated protein 45 homolog, partial [Juglans regia]	Cellular Processes	Transport and catabolism	ko04144//Endocytosis	-	GO:0006605//protein targeting;GO:0006865//amino acid transport;GO:0015672//monovalent inorganic cation transport;GO:0015748//organophosphate ester transport;GO:0016482//cytoplasmic transport;GO:0043067//regulation of programmed cell death;GO:0048278//vesicle docking;GO:0051049//regulation of transport;GO:0051707//response to other organism;GO:0070838//divalent metal ion transport;GO:0072503//cell…	8.82	10.06	12.56	9.16	5.89	8.3	7.23	10.14	8.82	10.06	12.56	9.16	5.89	8.3	7.23	10.14	0.18978	0.0711677	0.161532	0.509986	4.74e-07	1.49e-06	0.320206	0.00111829	0.00301978	-0.63708	5.82e-07	2.02e-06	-0.142236	0.177147	0.244986	0.494844	2.31e-05	0.000149942	-0.199116	0.0791534	0.125631	0.295728	0.0348417	0.0686216	-0.341352
CIL1386S0043	VPS45	CIL1386S0043	PREDICTED: vacuolar protein sorting-associated protein 45 homolog isoform X1 [Juglans regia]	Cellular Processes	Transport and catabolism	ko04144//Endocytosis	-	GO:0006605//protein targeting;GO:0006865//amino acid transport;GO:0015672//monovalent inorganic cation transport;GO:0015748//organophosphate ester transport;GO:0016482//cytoplasmic transport;GO:0043067//regulation of programmed cell death;GO:0048278//vesicle docking;GO:0051049//regulation of transport;GO:0051707//response to other organism;GO:0070838//divalent metal ion transport;GO:0072503//cell…	15.17	14.87	17.32	11.18	11.15	11.52	12.33	15.29	15.17	14.87	17.32	11.18	11.15	11.52	12.33	15.29	-0.0288164	0.770504	0.929621	0.191218	0.0296291	0.0506007	0.220034	0.0124854	0.0273413	-0.00387648	1	1	0.0432205	0.668492	0.771579	0.047097	0.645179	0.846687	0.0980321	0.316476	0.421612	0.145129	0.202557	0.312741	0.141253
CIL0001S0004	VPS35B	CIL0001S0004	PREDICTED: vacuolar protein sorting-associated protein 35B-like [Juglans regia]	Cellular Processes	Transport and catabolism	ko04144//Endocytosis	-	GO:0008104//protein localization;GO:0016192//vesicle-mediated transport	26.12	31.75	39.81	16.3	20.63	23.75	18.47	22.49	26.12	31.75	39.81	16.3	20.63	23.75	18.47	22.49	0.281602	4.06e-06	3.11e-05	0.607976	3.7e-25	3.42e-24	0.326374	7.44e-09	3.97e-08	0.339872	2.61e-05	7.68e-05	0.543056	7.35e-15	2.93e-14	0.203184	0.00208086	0.00853914	-0.362744	1.3e-07	4.33e-07	-0.15956	0.0468278	0.0892747	0.180312
CIL1539S0032	VPS32.1	CIL1539S0032	PREDICTED: vacuolar protein sorting-associated protein 32 homolog 2-like [Juglans regia]	Cellular Processes	Transport and catabolism	ko04144//Endocytosis	-	-	69.45	69.35	71.61	64.68	79.71	92.48	64.01	77.01	69.45	69.35	71.61	64.68	79.71	92.48	64.01	77.01	-0.00207881	0.988098	1	0.0441864	0.489997	0.610763	0.0462652	0.468607	0.621072	0.301441	3.63e-06	1.17e-05	0.515822	5.48e-20	2.63e-19	0.214381	7.24e-05	0.000422756	-0.530844	2.47e-20	1.62e-19	-0.316463	1.63e-06	6.62e-06	-0.0150224
CIL1319S0024	VPS28-2	CIL1319S0024	PREDICTED: vacuolar protein sorting-associated protein 28 homolog 2 [Juglans regia]	Cellular Processes	Transport and catabolism	ko04144//Endocytosis	-	-	50.47	54.05	93.02	34.7	43.17	54.27	47.28	46.01	50.47	54.05	93.02	34.7	43.17	54.27	47.28	46.01	0.0988685	0.14425	0.282724	0.882115	7.05e-50	1.35e-48	0.783246	9.36e-41	2.08e-39	0.315093	0.000135704	0.000366107	0.645219	3.6e-20	1.74e-19	0.330126	7.2e-07	6.08e-06	-0.198925	0.00269352	0.00565737	0.131201	0.0944713	0.163629	0.446294
CIL1298S0045	VPS26A	CIL1298S0045	PREDICTED: vacuolar protein sorting-associated protein 26B-like [Juglans regia]	Cellular Processes	Transport and catabolism	ko04144//Endocytosis	-	-	20.59	21.2	27.44	17.25	18.9	22.03	16.39	18.34	20.59	21.2	27.44	17.25	18.9	22.03	16.39	18.34	0.0421204	0.645939	0.825319	0.414337	8.62e-07	2.64e-06	0.372216	8.81e-06	3.34e-05	0.13179	0.20256	0.301828	0.352873	5.09e-05	0.000115059	0.221083	0.00941355	0.0309358	-0.426654	2.09e-06	6.29e-06	-0.20557	0.0538162	0.100988	-0.0737805
CIL1348S0062	VPS24-1	CIL1348S0062	PREDICTED: vacuolar protein sorting-associated protein 24 homolog 1-like [Ziziphus jujuba]	Cellular Processes	Transport and catabolism	ko04144//Endocytosis	-	-	3.53	3.11	6.26	1.36	1.91	1.9	1.11	0.58	3.53	3.11	6.26	1.36	1.91	1.9	1.11	0.58	-0.182754	0.621658	0.805411	0.826494	0.0011264	0.00241103	1.00925	0.00011787	0.000377294	0.489966	0.360896	0.48789	0.482393	0.25359	0.334893	-0.00757322	1	1	-0.77544	0.111669	0.171653	-0.783013	0.108472	0.184898	-0.293047
MSTRG.28292	VPS20.1	MSTRG.28292	PREDICTED: vacuolar protein sorting-associated protein 20 homolog 2-like [Juglans regia]	Cellular Processes	Transport and catabolism	ko04144//Endocytosis	GO:0005488//binding	GO:0008104//protein localization;GO:0009408//response to heat;GO:0051668//localization within membrane;GO:1902582//single-organism intracellular transport	14.56	15.64	24.42	14.99	17.35	23	15.79	19.04	14.56	15.64	24.42	14.99	17.35	23	15.79	19.04	0.10323	0.472876	0.679947	0.746053	9.49e-10	3.74e-09	0.642823	7.87e-08	3.77e-07	0.210935	0.146472	0.22663	0.617633	1.03e-07	2.83e-07	0.406698	0.000286671	0.0014648	-0.542623	3.78e-06	1.11e-05	-0.135924	0.348402	0.485737	0.0750108
CIL1293S0008	VPS2.3	CIL1293S0008	PREDICTED: vacuolar protein sorting-associated protein 2 homolog 3 [Juglans regia]	Cellular Processes	Transport and catabolism	ko04144//Endocytosis	-	GO:0006810//transport;GO:0008104//protein localization	4.69	5.76	7.45	2.66	3.73	5.46	4.7	3.14	4.69	5.76	7.45	2.66	3.73	5.46	4.7	3.14	0.296481	0.239938	0.418653	0.667653	0.00508106	0.00989252	0.371172	0.110577	0.188103	0.487749	0.201511	0.300315	1.03747	0.000263327	0.000557722	0.549725	0.0359109	0.0958035	-0.21624	0.435435	0.554825	0.333485	0.306033	0.43631	0.821235
CIL1545S0050	VPS2.2	CIL1545S0050	PREDICTED: vacuolar protein sorting-associated protein 2 homolog 2 [Lupinus angustifolius]	Cellular Processes	Transport and catabolism	ko04144//Endocytosis	GO:0005488//binding	GO:0006305//DNA alkylation;GO:0007017//microtubule-based process;GO:0008104//protein localization;GO:0034968//histone lysine methylation;GO:1902410//mitotic cytokinetic process;GO:1902582//single-organism intracellular transport	0.09	0	0	0.82	0.1	0	0.11	0.46	0.09	0	0	0.82	0.1	0	0.11	0.46	-6.49185	1	1	-6.49185	1	1	0	1	1	-3.03562	0.0391047	0.0705814	-9.67948	0.00195752	0.00374473	-6.64386	1	1	6.78136	1	1	0.137504	1	1	-2.89812
CIL1338S0013	VPS2.1	CIL1338S0013	PREDICTED: vacuolar protein sorting-associated protein 2 homolog 1-like [Juglans regia]	Cellular Processes	Transport and catabolism	ko04144//Endocytosis	-	-	5.1	10.15	13.75	3.85	7.91	8.9	4.81	5.93	5.1	10.15	13.75	3.85	7.91	8.9	4.81	5.93	0.992911	2.99e-18	9.06e-17	1.43086	1.18e-40	1.81e-39	0.437952	1.45e-06	6.04e-06	1.03882	1.02e-13	5.64e-13	1.20895	2.48e-23	1.32e-22	0.170128	0.0935987	0.208625	-0.887768	2.7e-14	1.36e-13	-0.717641	7.82e-08	3.65e-07	0.321178
CIL1393S0068	VPS2.1	CIL1393S0068	PREDICTED: vacuolar protein sorting-associated protein 2 homolog 1-like [Juglans regia]	Cellular Processes	Transport and catabolism	ko04144//Endocytosis	-	-	31.57	32.59	41.5	34.45	48.49	53.28	28.79	34.16	31.57	32.59	41.5	34.45	48.49	53.28	28.79	34.16	0.0458751	0.647556	0.825967	0.394557	1.07e-05	2.95e-05	0.348682	8.57e-05	0.000279768	0.493183	2.82e-08	1.1e-07	0.62909	6.76e-16	2.81e-15	0.135907	0.0599771	0.147254	-0.888026	1.45e-26	1.18e-25	-0.752119	1.39e-15	1.14e-14	-0.258936
CIL1405S0033	VP22-1	CIL1405S0033	PREDICTED: vacuolar protein sorting-associated protein 22 homolog 1 [Juglans regia]	Cellular Processes	Transport and catabolism	ko04144//Endocytosis	-	GO:0008104//protein localization;GO:0051234//establishment of localization	2.93	2.58	2.8	0.75	0.57	2.12	0.79	1.27	2.93	2.58	2.8	0.75	0.57	2.12	0.79	1.27	-0.18353	0.864282	1	-0.0654738	1	1	0.118056	0.860162	0.973968	-0.395929	1	1	1.4991	0.0933267	0.137638	1.89503	0.0266814	0.0751704	-1.42414	0.0933267	0.146043	0.470891	1	1	0.0749621
CIL1405S0034	VP22-1	CIL1405S0034	PREDICTED: vacuolar protein sorting-associated protein 22 homolog 1 [Juglans regia]	Cellular Processes	Transport and catabolism	ko04144//Endocytosis	-	GO:0008104//protein localization;GO:0051234//establishment of localization	2.39	1.58	2.36	1.15	0.7	0.59	0.73	1.45	2.39	1.58	2.36	1.15	0.7	0.59	0.73	1.45	-0.597086	0.503661	0.696506	-0.0182238	1	1	0.578862	0.647764	0.785086	-0.716207	0.726617	0.845365	-0.962847	0.343873	0.439462	-0.24664	1	1	0.307182	1	1	0.0605415	1	1	-0.655665
CIL0562S0002	SNX2B	CIL0562S0002	PREDICTED: sorting nexin 2B-like [Juglans regia]	Cellular Processes	Transport and catabolism	ko04144//Endocytosis	-	-	0.22	0	0.12	0	0	0.19	0.13	0.11	0.22	0	0.12	0	0	0.19	0.13	0.11	-7.78136	0.500025	0.693156	-0.874469	1	1	6.90689	1	1	0	1	1	7.56986	0.500025	0.603919	7.56986	0.500025	0.717634	-0.547488	1	1	7.02237	1	1	7.02237
CIL0025S0016	SKD1	CIL0025S0016	PREDICTED: protein SUPPRESSOR OF K(+) TRANSPORT GROWTH DEFECT 1-like [Juglans regia]	Cellular Processes	Transport and catabolism	ko04144//Endocytosis	GO:0032550//purine ribonucleoside binding;GO:0042623//ATPase activity, coupled	-	16.9	24.89	31.26	23.37	22.47	22.28	17.84	28.98	16.9	24.89	31.26	23.37	22.47	22.28	17.84	28.98	0.558543	6.38e-08	6.61e-07	0.887295	3.58e-19	2.54e-18	0.328752	0.000285332	0.000857773	-0.0566576	0.602128	0.731895	-0.0689085	0.464751	0.570076	-0.0122509	0.92929	1	-0.320634	0.00170922	0.00370664	-0.332885	0.00330525	0.00823356	-0.389542
CIL0025S0019	SKD1	CIL0025S0019	PREDICTED: protein SUPPRESSOR OF K(+) TRANSPORT GROWTH DEFECT 1 isoform X1 [Juglans regia]	Cellular Processes	Transport and catabolism	ko04144//Endocytosis	GO:0032550//purine ribonucleoside binding;GO:0042623//ATPase activity, coupled	-	44.36	53.78	60.44	50.36	49.04	54.98	47.05	58.04	44.36	53.78	60.44	50.36	49.04	54.98	47.05	58.04	0.27781	3.07e-05	0.000195782	0.446244	1.21e-11	5.49e-11	0.168434	0.00796717	0.0181947	-0.0383193	0.605975	0.735861	0.126629	0.0407279	0.0643649	0.164948	0.00822724	0.0274929	-0.224712	0.000429234	0.00101075	-0.0597643	0.431044	0.5775	-0.0980836
CIL0001S0038	RABE1C	CIL0001S0038	PREDICTED: ras-related protein RABE1c-like [Juglans regia]	Cellular Processes	Transport and catabolism	ko04144//Endocytosis	GO:0032550//purine ribonucleoside binding	GO:0008104//protein localization;GO:0035556//intracellular signal transduction;GO:0051234//establishment of localization	60.5	69.83	86.57	47.04	46.72	50.31	68.53	64.67	60.5	69.83	86.57	47.04	46.72	50.31	68.53	64.67	0.206912	0.000824491	0.00369425	0.516932	4.03e-18	2.7e-17	0.31002	8.5e-08	4.05e-07	-0.00984779	0.901953	1	0.0969571	0.153754	0.215357	0.106805	0.118025	0.250955	0.44589	5.3e-13	2.5e-12	0.552695	7.9e-15	6.19e-14	0.542848
CIL1274S0033	RABE1C	CIL1274S0033	PREDICTED: ras-related protein RABE1c-like [Juglans regia]	Cellular Processes	Transport and catabolism	ko04144//Endocytosis	GO:0032550//purine ribonucleoside binding	GO:0015031//protein transport;GO:0035556//intracellular signal transduction	53.28	38.18	35.19	61.34	36.7	38.23	44.17	60.72	53.28	38.18	35.19	61.34	36.7	38.23	44.17	60.72	-0.480777	5.01e-07	4.44e-06	-0.598429	2.41e-09	9.19e-09	-0.117652	0.29918	0.430758	-0.741048	1.76e-13	9.56e-13	-0.682123	4.36e-15	1.75e-14	0.0589251	0.569777	0.786778	0.208362	0.0320201	0.0555005	0.267287	0.0170899	0.036334	-0.473761
CIL1354S0004	RABE1C	CIL1354S0004	PREDICTED: ras-related protein RABE1c-like [Juglans regia]	Cellular Processes	Transport and catabolism	ko04144//Endocytosis	GO:0003824//catalytic activity;GO:0032550//purine ribonucleoside binding	GO:0015031//protein transport;GO:0035556//intracellular signal transduction	6.08	6.9	6.64	6.01	3.75	3.86	2.43	5.16	6.08	6.9	6.64	6.01	3.75	3.86	2.43	5.16	0.182525	0.464223	0.670145	0.127112	0.61476	0.728957	-0.0554131	0.871261	0.983387	-0.680474	0.0253414	0.0477441	-0.638764	0.0152054	0.0258598	0.0417103	0.922889	1	-0.667645	0.0563221	0.0929738	-0.625934	0.155621	0.249922	-1.30641
CIL0368S0007	RABA5D	CIL0368S0007	PREDICTED: ras-related protein RABA5c-like [Juglans regia]	Cellular Processes	Transport and catabolism	ko04144//Endocytosis	GO:0003824//catalytic activity;GO:0032550//purine ribonucleoside binding	GO:0008104//protein localization;GO:0035556//intracellular signal transduction	0.17	0.06	0.12	3.51	0.13	0.23	0.96	3.11	0.17	0.06	0.12	3.51	0.13	0.23	0.96	3.11	-1.5025	0.625037	0.805411	-0.5025	1	1	1	1	1	-4.75489	4.74e-14	2.66e-13	-3.93177	9.08e-18	4.03e-17	0.823122	0.726617	0.909859	2.0614	0.00436394	0.00884192	2.88452	0.00419502	0.0102004	-1.87036
CIL1555S0046	RABA5A	CIL1555S0046	PREDICTED: ras-related protein RABA5a-like [Juglans regia]	Cellular Processes	Transport and catabolism	ko04144//Endocytosis	GO:0032550//purine ribonucleoside binding	GO:0008104//protein localization;GO:0035556//intracellular signal transduction	5.22	3.54	4.93	4.96	3.31	2.22	5.45	8.58	5.22	3.54	4.93	4.96	3.31	2.22	5.45	8.58	-0.5603	0.0829267	0.182836	-0.0824622	0.847206	0.944787	0.477838	0.138242	0.226511	-0.583509	0.0894034	0.147863	-1.15978	0.00027388	0.00057902	-0.576272	0.120256	0.254447	1.2957	5.52e-05	0.000144273	0.719425	0.0333417	0.0660192	0.135916
CIL1371S0012	RABA2A	CIL1371S0012	PREDICTED: ras-related protein RABA2a [Juglans regia]	Cellular Processes	Transport and catabolism	ko04144//Endocytosis	GO:0003824//catalytic activity;GO:0032550//purine ribonucleoside binding	GO:0006810//transport;GO:0008104//protein localization;GO:0035556//intracellular signal transduction	10.27	13.63	14.02	29.03	10.27	9.01	15.96	30.47	10.27	13.63	14.02	29.03	10.27	9.01	15.96	30.47	0.408349	0.00605203	0.0209651	0.44905	0.00242049	0.00494595	0.0407008	0.816942	0.934447	-1.49911	1.12e-30	1.18e-29	-1.68795	6.82e-49	6.44e-48	-0.188837	0.229303	0.413784	0.824862	1.83e-09	6.98e-09	0.636024	3.99e-05	0.000135627	-0.863084
MSTRG.15303	RAB11E	MSTRG.15303	Ras-related protein RABA1d [Zea mays]	Cellular Processes	Transport and catabolism	ko04144//Endocytosis	-	-	0.92	0.83	1.17	0.58	0.68	0.79	0.3	0.7	0.92	0.83	1.17	0.58	0.68	0.79	0.3	0.7	-0.148523	1	1	0.346803	0.838916	0.936211	0.495325	0.677817	0.813484	0.229482	1	1	0.4458	0.663792	0.766583	0.216318	1	1	-1.39689	0.143633	0.212988	-1.18057	0.343873	0.480265	-0.95109
CIL0409S0002	RAB11A	CIL0409S0002	PREDICTED: ras-related protein Rab11A [Juglans regia]	Cellular Processes	Transport and catabolism	ko04144//Endocytosis	GO:0032550//purine ribonucleoside binding	GO:0008104//protein localization;GO:0035556//intracellular signal transduction	19.4	21.2	18.29	30.35	10.65	11.26	19.16	30.32	19.4	21.2	18.29	30.35	10.65	11.26	19.16	30.32	0.128008	0.298498	0.487764	-0.0850016	0.524981	0.635946	-0.213009	0.0902976	0.158085	-1.51084	1.85e-28	1.81e-27	-1.43049	2.43e-35	1.75e-34	0.0803534	0.65348	0.853666	0.766891	8.4e-09	3.05e-08	0.847244	5.62e-08	2.67e-07	-0.663599
CIL0040S0011	Os12g0104800	CIL0040S0011	PREDICTED: clathrin heavy chain 1-like [Juglans regia]	Cellular Processes	Transport and catabolism	ko04144//Endocytosis	-	-	15.95	18.51	22.78	21.69	11.01	11.07	18.91	24.16	15.95	18.51	22.78	21.69	11.01	11.07	18.91	24.16	0.214748	0.000119126	0.000666211	0.514211	1.6e-21	1.26e-20	0.299463	1.13e-08	5.89e-08	-0.978216	3.37e-55	6.14e-54	-0.970375	4.37e-73	6e-72	0.00784075	0.917554	1	0.772494	2.73e-42	3.3e-41	0.780335	4.15e-33	6.91e-32	-0.197881
CIL0135S0011	Os12g0104800	CIL0135S0011	PREDICTED: clathrin heavy chain 2 [Juglans regia]	Cellular Processes	Transport and catabolism	ko04144//Endocytosis	-	-	86.03	98.23	118.7	58.97	61.43	74.76	74.04	63.42	86.03	98.23	118.7	58.97	61.43	74.76	74.04	63.42	0.191324	1.74e-10	2.52e-09	0.464408	6.45e-56	1.42e-54	0.273084	4.55e-21	5.23e-20	0.0589622	0.0995804	0.162506	0.342285	8.63e-27	5.06e-26	0.283323	5.36e-19	1.42e-17	-0.0139617	0.660416	0.777294	0.269362	7.44e-15	5.84e-14	0.328324
MSTRG.18485	Os11g0104900	MSTRG.18485	clathrin heavy chain 2 [Arachis ipaensis]	Cellular Processes	Transport and catabolism	ko04144//Endocytosis	-	GO:0015031//protein transport	0.07	0	0	0.07	1.25	0.82	0.13	0.07	0.07	0	0	0.07	1.25	0.82	0.13	0.07	-6.12928	0.500025	0.693156	-6.12928	0.500025	0.610763	0	1	1	4.15843	8.16e-07	2.8e-06	3.5502	0.000104826	0.000230735	-0.608232	0.141451	0.28673	-2.65711	0.000550905	0.00127653	-3.26534	2.78e-05	9.65e-05	0.893085
MSTRG.19355	Os01g0813400	MSTRG.19355	PREDICTED: ADP-ribosylation factor 1-like isoform X2 [Juglans regia]	Cellular Processes	Transport and catabolism	ko04144//Endocytosis	GO:0005515//protein binding;GO:0032550//purine ribonucleoside binding;GO:0060229//lipase activator activity	GO:0006498//N-terminal protein lipidation;GO:0009755//hormone-mediated signaling pathway;GO:0009893//positive regulation of metabolic process;GO:0010468//regulation of gene expression;GO:0015031//protein transport;GO:0035556//intracellular signal transduction	5.92	8.81	5.64	5.51	11.99	13.44	18.91	15.19	5.92	8.81	5.64	5.51	11.99	13.44	18.91	15.19	0.573545	0.00115347	0.00496025	-0.069902	0.786204	0.888486	-0.643447	0.000444309	0.00129152	1.12171	2.76e-10	1.24e-09	1.28641	1.38e-16	5.88e-16	0.164701	0.209997	0.389193	0.492616	1.62e-05	4.47e-05	0.657318	8.51e-07	3.56e-06	1.77903
CIL1417S0019	LIP5	CIL1417S0019	PREDICTED: protein HOMOLOG OF MAMMALIAN LYST-INTERACTING PROTEIN 5 [Juglans regia]	Cellular Processes	Transport and catabolism	ko04144//Endocytosis	-	GO:0006810//transport	16.08	16.73	27.35	12.76	13.12	15.24	15.6	14.55	16.08	16.73	27.35	12.76	13.12	15.24	15.6	14.55	0.05717	0.507492	0.698963	0.766273	2.5e-23	2.14e-22	0.709103	1.59e-20	1.79e-19	0.0401394	0.734908	0.853373	0.256235	0.00383532	0.00709148	0.216095	0.0141844	0.0440345	0.0336831	0.713486	0.826343	0.249778	0.0121992	0.0269259	0.289918
CIL1328S0044	KINUB	CIL1328S0044	PREDICTED: armadillo repeat-containing kinesin-like protein 2 [Juglans regia]	Cellular Processes	Transport and catabolism	ko04144//Endocytosis	GO:0003774//motor activity;GO:0015631//tubulin binding;GO:0032550//purine ribonucleoside binding	GO:0007017//microtubule-based process;GO:0044767//single-organism developmental process	6.7	7.57	11.57	7.76	7.23	10.01	7.69	8.21	6.7	7.57	11.57	7.76	7.23	10.01	7.69	8.21	0.176132	0.0891532	0.194315	0.788156	7.59e-17	4.74e-16	0.612024	2.61e-11	1.7e-10	-0.102061	0.35164	0.477064	0.367313	3.95e-05	9.04e-05	0.469374	2.26e-07	2.08e-06	-0.380386	3.05e-05	8.2e-05	0.088988	0.44458	0.59293	-0.0130731
CIL1468S0021	GNL2	CIL1468S0021	PREDICTED: ARF guanine-nucleotide exchange factor GNL2 [Juglans regia]	Cellular Processes	Transport and catabolism	ko04144//Endocytosis	GO:0003824//catalytic activity;GO:0005085//guanyl-nucleotide exchange factor activity	GO:0000904//cell morphogenesis involved in differentiation;GO:0008104//protein localization;GO:0009664//plant-type cell wall organization;GO:0019538//protein metabolic process;GO:0043087//regulation of GTPase activity;GO:0044707//single-multicellular organism process;GO:0051234//establishment of localization	0.03	0	0	0	0	0.05	0.04	0.02	0.03	0	0	0	0	0.05	0.04	0.02	-4.90689	0.500025	0.693156	-4.90689	0.500025	0.610763	0	1	1	0	1	1	5.64386	0.0625313	0.0950882	5.64386	0.0625313	0.151035	-0.321928	1	1	5.32193	0.500025	0.6384	5.32193
CIL0176S0024	GN	CIL0176S0024	PREDICTED: ARF guanine-nucleotide exchange factor GNOM-like isoform X1 [Juglans regia]	Cellular Processes	Transport and catabolism	ko04144//Endocytosis	GO:0005085//guanyl-nucleotide exchange factor activity	GO:0006996//organelle organization;GO:0008104//protein localization;GO:0043087//regulation of GTPase activity;GO:0048193//Golgi vesicle transport	10.03	10.39	11.86	9.58	8.84	9.74	9.9	10.78	10.03	10.39	11.86	9.58	8.84	9.74	9.9	10.78	0.050874	0.482707	0.689293	0.241782	0.000637255	0.00141281	0.190908	0.00707376	0.0163757	-0.115979	0.160842	0.246438	0.0238961	0.734405	0.833055	0.139875	0.052675	0.132232	0.0235068	0.754219	0.863712	0.163382	0.0444484	0.0851995	0.0474029
CIL1305S0026	GN	CIL1305S0026	PREDICTED: ARF guanine-nucleotide exchange factor GNOM [Juglans regia]	Cellular Processes	Transport and catabolism	ko04144//Endocytosis	GO:0001409//guanine nucleotide transmembrane transporter activity;GO:0005085//guanyl-nucleotide exchange factor activity;GO:0046983//protein dimerization activity	GO:0000578//embryonic axis specification;GO:0000904//cell morphogenesis involved in differentiation;GO:0001408//guanine nucleotide transport;GO:0001738//morphogenesis of a polarized epithelium;GO:0003006//developmental process involved in reproduction;GO:0006006//glucose metabolic process;GO:0006820//anion transport;GO:0007015//actin filament organization;GO:0007059//chromosome segregation;GO:000…	11.36	12.34	15.42	11.15	9.21	11.4	10.13	13	11.36	12.34	15.42	11.15	9.21	11.4	10.13	13	0.11938	0.0841945	0.185243	0.44084	3.5e-11	1.54e-10	0.32146	7.65e-07	3.28e-06	-0.275771	0.000498132	0.00124988	0.0319901	0.647253	0.75105	0.307761	1.26e-05	8.61e-05	-0.1704	0.0153721	0.0284553	0.137361	0.0953848	0.165103	-0.13841
CIL1403S0004	GN	CIL1403S0004	PREDICTED: ARF guanine-nucleotide exchange factor GNOM-like [Juglans regia]	Cellular Processes	Transport and catabolism	ko04144//Endocytosis	GO:0005085//guanyl-nucleotide exchange factor activity	GO:0016192//vesicle-mediated transport;GO:0032012//regulation of ARF protein signal transduction;GO:0044699//single-organism process	0.07	0.18	0.08	0.12	0	0.02	0.17	0.24	0.07	0.18	0.08	0.12	0	0.02	0.17	0.24	1.36257	0.453207	0.65834	0.192645	1	1	-1.16993	0.453207	0.604587	-6.90689	0.250037	0.356785	-2.58496	0.375062	0.473207	4.32193	1	1	3.08746	0.0625313	0.101647	7.40939	0.125037	0.206717	0.5025
CIL1539S0031	EPSIN1	CIL1539S0031	PREDICTED: clathrin interactor EPSIN 1 [Juglans regia]	Cellular Processes	Transport and catabolism	ko04144//Endocytosis	-	GO:0006886//intracellular protein transport	62.02	59.36	46.67	63.77	38.12	32.87	55.79	71.63	62.02	59.36	46.67	63.77	38.12	32.87	55.79	71.63	-0.0632424	0.347099	0.54554	-0.410238	9.49e-09	3.45e-08	-0.346996	1.37e-06	5.72e-06	-0.74233	1.86e-21	1.44e-20	-0.956106	2.82e-42	2.36e-41	-0.213777	0.00818764	0.0273965	0.763235	4.95e-25	3.82e-24	0.549458	1.67e-11	1.05e-10	-0.192871
CIL1579S0036	ENT3	CIL1579S0036	PREDICTED: clathrin interactor 1 [Juglans regia]	Cellular Processes	Transport and catabolism	ko04144//Endocytosis	-	-	0	0	0	0	0	0	0	0	0	0	0	0	0	0	0	0	0	1	1	0	1	1	0	1	1	0	1	1	0	1	1	0	1	1	0	1	1	0	1	1	0
CIL1505S0046	ELCL	CIL1505S0046	PREDICTED: protein ELC-like [Juglans regia]	Cellular Processes	Transport and catabolism	ko04144//Endocytosis	-	GO:0008104//protein localization	7.6	8.45	11.69	8.42	9.68	10.1	10.29	10.01	7.6	8.45	11.69	8.42	9.68	10.1	10.29	10.01	0.152952	0.139015	0.274613	0.621204	2.54e-10	1.05e-09	0.468252	1.07e-06	4.52e-06	0.201187	0.0636135	0.109248	0.262463	0.00482857	0.00878856	0.0612763	0.501577	0.719235	0.0268877	0.780044	0.887152	0.088164	0.399861	0.542905	0.289351
CIL1417S0024	EHD1	CIL1417S0024	PREDICTED: EH domain-containing protein 1 [Juglans regia]	Cellular Processes	Transport and catabolism	ko04144//Endocytosis	GO:0032550//purine ribonucleoside binding	-	19.55	22.68	22.18	22.9	18.01	19.01	18.35	31.51	19.55	22.68	22.18	22.9	18.01	19.01	18.35	31.51	0.214252	0.00585044	0.0203904	0.182091	0.0226866	0.0394994	-0.0321613	0.697515	0.829027	-0.346549	3.65e-05	0.000105311	-0.268589	0.00024122	0.000511991	0.0779604	0.327213	0.534798	-0.0509785	0.531545	0.650857	0.0269819	0.79223	0.914425	-0.319568
CIL1448S0008	EHD1	CIL1448S0008	PREDICTED: EH domain-containing protein 1-like [Juglans regia]	Cellular Processes	Transport and catabolism	ko04144//Endocytosis	GO:0017111//nucleoside-triphosphatase activity;GO:0032550//purine ribonucleoside binding	GO:0016192//vesicle-mediated transport	0.14	0.27	0.04	2.93	0.72	0.26	0.92	5.41	0.14	0.27	0.04	2.93	0.72	0.26	0.92	5.41	0.947533	0.38784	0.588544	-1.80735	0.375062	0.48506	-2.75489	0.0391047	0.0758404	-2.02483	3.35e-09	1.4e-08	-3.49432	5.47e-22	2.81e-21	-1.46949	0.00704452	0.0242633	1.82312	0.000761073	0.00173608	0.353637	0.636168	0.771451	-1.67119
CIL1555S0011	EHD1	CIL1555S0011	PREDICTED: EH domain-containing protein 1-like [Juglans regia]	Cellular Processes	Transport and catabolism	ko04144//Endocytosis	GO:0032550//purine ribonucleoside binding	-	0	0	0	0	0	0	0	0	0	0	0	0	0	0	0	0	0	1	1	0	1	1	0	1	1	0	1	1	0	1	1	0	1	1	0	1	1	0	1	1	0
CIL1407S0004	DDB_G0289029	CIL1407S0004	Ist1 domain-containing protein [Cephalotus follicularis]	Cellular Processes	Transport and catabolism	ko04144//Endocytosis	-	-	15.37	16.97	25.99	12.64	15.92	20.95	14.65	13.51	15.37	16.97	25.99	12.64	15.92	20.95	14.65	13.51	0.142869	0.0411481	0.103526	0.757839	3.17e-32	3.8e-31	0.61497	4.54e-23	5.72e-22	0.332844	2.69e-05	7.91e-05	0.728954	2.96e-28	1.81e-27	0.39611	3.6e-10	4.77e-09	-0.51605	2.54e-15	1.35e-14	-0.11994	0.129801	0.213463	0.212904
CIL0566S0001	CHMP1A	CIL0566S0001	PREDICTED: ESCRT-related protein CHMP1B-like [Gossypium hirsutum]	Cellular Processes	Transport and catabolism	ko04144//Endocytosis	-	-	25.54	29.06	39.55	25.21	24.4	26.47	29.43	46.13	25.54	29.06	39.55	25.21	24.4	26.47	29.43	46.13	0.186276	0.0622015	0.145764	0.630919	9.86e-12	4.49e-11	0.444643	7.05e-07	3.03e-06	-0.047115	0.68758	0.809562	0.0703621	0.472333	0.578396	0.117477	0.226293	0.41011	0.152929	0.106705	0.164977	0.270406	0.0128213	0.0281696	0.223291
CIL1273S0059	BRO1	CIL1273S0059	PREDICTED: ALG-2 interacting protein X-like [Juglans regia]	Cellular Processes	Transport and catabolism	ko04144//Endocytosis	-	-	35.41	39.19	54.39	23.3	25.82	29.71	31.08	27.06	35.41	39.19	54.39	23.3	25.82	29.71	31.08	27.06	0.146329	0.00546045	0.0192044	0.619185	6.46e-36	8.6e-35	0.472856	2.01e-22	2.45e-21	0.148159	0.0294885	0.055004	0.350619	2.13e-09	6.53e-09	0.20246	0.000426774	0.00210245	0.0650379	0.248999	0.342263	0.267498	3.05e-05	0.000105596	0.415657
CIL1328S0046	BIG2	CIL1328S0046	PREDICTED: brefeldin A-inhibited guanine nucleotide-exchange protein 2 [Juglans regia]	Cellular Processes	Transport and catabolism	ko04144//Endocytosis	-	GO:0043087//regulation of GTPase activity	20.24	27.23	33.51	26.36	15.7	18.84	19.95	28.69	20.24	27.23	33.51	26.36	15.7	18.84	19.95	28.69	0.427988	8.17e-19	2.6e-17	0.727382	1.31e-54	2.81e-53	0.299395	1.42e-11	9.47e-11	-0.747586	4.94e-43	6.96e-42	-0.484551	3.04e-25	1.71e-24	0.263034	7.44e-07	6.27e-06	0.0825898	0.106327	0.164487	0.345624	4.34e-09	2.28e-08	-0.401962
CIL1446S0041	BIG1	CIL1446S0041	PREDICTED: brefeldin A-inhibited guanine nucleotide-exchange protein 1 isoform X1 [Juglans regia]	Cellular Processes	Transport and catabolism	ko04144//Endocytosis	-	GO:0043087//regulation of GTPase activity	0.14	0.18	0.22	1.18	0.26	0.25	0.97	1.68	0.14	0.18	0.22	1.18	0.26	0.25	0.97	1.68	0.36257	0.701302	0.872156	0.652077	0.361957	0.471582	0.289507	0.596911	0.739666	-2.1822	2.57e-11	1.23e-10	-2.23879	1.15e-15	4.71e-15	-0.0565835	1	1	1.95606	1.1e-10	4.54e-10	1.89947	5.63e-08	2.67e-07	-0.28273
CIL1317S0038	At3g05520	CIL1317S0038	PREDICTED: F-actin-capping protein subunit alpha [Juglans regia]	Cellular Processes	Transport and catabolism	ko04144//Endocytosis	-	GO:0006928//movement of cell or subcellular component;GO:0051640//organelle localization;GO:0051693//actin filament capping	10.18	17.14	13.76	22.81	10.09	9.62	13.51	22	10.18	17.14	13.76	22.81	10.09	9.62	13.51	22	0.75163	3.54e-11	5.56e-10	0.434743	0.000446779	0.00101235	-0.316887	0.00349912	0.00857857	-1.17674	7.6e-25	6.61e-24	-1.24556	6.86e-36	5.02e-35	-0.0688174	0.601057	0.8152	0.489919	2.92e-05	7.86e-05	0.421102	0.00149459	0.00396502	-0.755639
CIL1614S0010	ARPC3	CIL1614S0010	PREDICTED: actin-related protein 2/3 complex subunit 3 [Juglans regia]	Cellular Processes	Transport and catabolism	ko04144//Endocytosis	-	GO:0009404//toxin metabolic process;GO:0045010//actin nucleation	0.09	0	0	0	0	0.22	0	0.1	0.09	0	0	0	0	0.22	0	0.1	-6.49185	1	1	-6.49185	1	1	0	1	1	0	1	1	7.78136	0.250037	0.330575	7.78136	0.250037	0.435452	-7.78136	0.250037	0.342263	0	1	1	0
CIL1286S0047	ARPC2A	CIL1286S0047	PREDICTED: actin-related protein 2/3 complex subunit 2A-like [Juglans regia]	Cellular Processes	Transport and catabolism	ko04144//Endocytosis	-	GO:0000904//cell morphogenesis involved in differentiation;GO:0045010//actin nucleation	2.52	4.81	7.56	4.74	3.35	4.54	3.3	5.13	2.52	4.81	7.56	4.74	3.35	4.54	3.3	5.13	0.932613	0.000154685	0.000839521	1.58496	1.36e-12	6.58e-12	0.652349	0.000832638	0.00230613	-0.500726	0.0436123	0.0778347	-0.0621948	0.842758	0.93656	0.438531	0.054677	0.136374	-0.460226	0.0521792	0.0866735	-0.0216951	1	1	-0.522421
CIL0309S0004	ARF	CIL0309S0004	BnaC09g42860D [Brassica napus]	Cellular Processes	Transport and catabolism	ko04144//Endocytosis	-	-	256.64	244.73	211.4	202.96	160.8	154.5	175.49	206.99	256.64	244.73	211.4	202.96	160.8	154.5	175.49	206.99	-0.0685551	0.0677376	0.155479	-0.279771	6.75e-13	3.34e-12	-0.211216	7.45e-08	3.58e-07	-0.335928	5.49e-14	3.07e-13	-0.393589	1.62e-22	8.43e-22	-0.0576606	0.179355	0.344719	0.183782	1.4e-05	3.91e-05	0.126121	0.00686264	0.016008	-0.209807
CIL1361S0036	ARF	CIL1361S0036	ADP-ribosylation factor family protein [Populus trichocarpa]	Cellular Processes	Transport and catabolism	ko04144//Endocytosis	-	-	44.02	47.4	66.55	75.69	28.64	30.3	39.09	75.38	44.02	47.4	66.55	75.69	28.64	30.3	39.09	75.38	0.106728	0.142705	0.280573	0.59628	1.48e-18	1.02e-17	0.489552	2.34e-13	1.77e-12	-1.40207	1.86e-74	4.62e-73	-1.32078	2.46e-90	4.13e-89	0.0812863	0.358436	0.570821	0.367482	3.54e-06	1.04e-05	0.448768	7.6e-07	3.2e-06	-0.953303
CIL1500S0043	ARF	CIL1500S0043	PREDICTED: ADP-ribosylation factor 2-like [Phoenix dactylifera]	Cellular Processes	Transport and catabolism	ko04144//Endocytosis	GO:0032550//purine ribonucleoside binding	GO:0035556//intracellular signal transduction	24.48	22.97	22.1	65.67	16.81	11.67	21.3	62.2	24.48	22.97	22.1	65.67	16.81	11.67	21.3	62.2	-0.0918527	0.459026	0.663845	-0.147557	0.244175	0.337222	-0.0557045	0.653702	0.791084	-1.96591	7.52e-76	1.9e-74	-2.49243	2.08e-142	5.67e-141	-0.526515	0.000246327	0.00127719	0.868049	1.54e-10	6.28e-10	0.341534	0.0168104	0.0358058	-1.62438
CIL1518S0009	AP-17	CIL1518S0009	PREDICTED: AP-2 complex subunit sigma [Ricinus communis]	Cellular Processes	Transport and catabolism	ko04144//Endocytosis	GO:0022892//substrate-specific transporter activity	GO:0008104//protein localization;GO:0051234//establishment of localization	5.93	5.84	10.39	9.53	7.69	7.22	6.85	9.48	5.93	5.84	10.39	9.53	7.69	7.22	6.85	9.48	-0.0220637	1	1	0.809092	9.38e-07	2.86e-06	0.831155	4.85e-07	2.12e-06	-0.309493	0.0715885	0.120821	-0.400477	0.00738359	0.013134	-0.0909848	0.608	0.818678	-0.0758948	0.671234	0.788608	-0.16688	0.383696	0.524758	-0.476372
CIL1367S0017	AMSH3	CIL1367S0017	PREDICTED: AMSH-like ubiquitin thioesterase 3 [Juglans regia]	Cellular Processes	Transport and catabolism	ko04144//Endocytosis	GO:0043169//cation binding;GO:0070011//peptidase activity, acting on L-amino acid peptides	GO:0008104//protein localization;GO:0010638//positive regulation of organelle organization;GO:0016192//vesicle-mediated transport;GO:0016579//protein deubiquitination;GO:0032388//positive regulation of intracellular transport	3.09	2.9	3.71	3.11	2.97	3.76	3.17	3.49	3.09	2.9	3.71	3.11	2.97	3.76	3.17	3.49	-0.0915539	0.674552	0.852074	0.263812	0.135429	0.199335	0.355366	0.0411071	0.0793471	-0.0664516	0.797086	0.909691	0.273818	0.0951654	0.140111	0.34027	0.0360421	0.096134	-0.24625	0.139381	0.207451	0.0940199	0.697279	0.828677	0.0275683
CIL1505S0062	AMSH2	CIL1505S0062	PREDICTED: AMSH-like ubiquitin thioesterase 2 isoform X1 [Juglans regia]	Cellular Processes	Transport and catabolism	ko04144//Endocytosis	-	-	3.6	2.91	3.72	2.05	2.98	3.97	2.59	2.8	3.6	2.91	3.72	2.05	2.98	3.97	2.59	2.8	-0.306978	0.094573	0.203745	0.0473057	0.817831	0.917233	0.354283	0.0532985	0.0999092	0.539688	0.0152171	0.0300708	0.953515	1.74e-07	4.73e-07	0.413827	0.0142404	0.0441876	-0.616187	0.000437668	0.00102899	-0.20236	0.357956	0.497536	0.337328
CIL1551S0014	AMSH1	CIL1551S0014	PREDICTED: AMSH-like ubiquitin thioesterase 1 [Juglans regia]	Cellular Processes	Transport and catabolism	ko04144//Endocytosis	GO:0043169//cation binding;GO:0070011//peptidase activity, acting on L-amino acid peptides	GO:0006605//protein targeting;GO:0016579//protein deubiquitination	30.28	32.09	34.69	30.81	28.36	35.81	34.12	36.46	30.28	32.09	34.69	30.81	28.36	35.81	34.12	36.46	0.0837586	0.205596	0.372483	0.196155	0.00271403	0.00549917	0.112396	0.0823647	0.145618	-0.119541	0.0970705	0.15899	0.216964	0.000360769	0.000753501	0.336505	6.02e-08	6.02e-07	-0.0697449	0.253193	0.346264	0.26676	0.000166526	0.000517756	0.147219
CIL1444S0005	AGD5	CIL1444S0005	PREDICTED: probable ADP-ribosylation factor GTPase-activating protein AGD5 isoform X1 [Juglans regia]	Cellular Processes	Transport and catabolism	ko04144//Endocytosis	-	-	74.58	55.97	64.1	27.07	24.83	27.49	35.54	30.85	74.58	55.97	64.1	27.07	24.83	27.49	35.54	30.85	-0.414135	3.15e-18	9.49e-17	-0.218464	3.71e-06	1.07e-05	0.195671	9.27e-05	0.000301426	-0.124611	0.106641	0.172938	0.022212	0.75197	0.850137	0.146823	0.0317047	0.0864185	0.370537	3.38e-09	1.26e-08	0.517359	9.93e-13	6.82e-12	0.392749
CIL1534S0005	AGD4	CIL1534S0005	PREDICTED: ADP-ribosylation factor GTPase-activating protein AGD4-like isoform X1 [Juglans regia]	Cellular Processes	Transport and catabolism	ko04144//Endocytosis	GO:0046914//transition metal ion binding	-	8.98	10.42	11.66	13.7	8.52	9.98	13.11	19.81	8.98	10.42	11.66	13.7	8.52	9.98	13.11	19.81	0.214568	0.0328111	0.0864316	0.37678	0.00012042	0.000292654	0.162213	0.0899137	0.157465	-0.685251	7.54e-12	3.73e-11	-0.457064	6.26e-08	1.75e-07	0.228186	0.0178888	0.0536156	0.393556	6.53e-06	1.87e-05	0.621742	1.31e-09	7.19e-09	-0.0635082
CIL1277S0071	AGD3	CIL1277S0071	PREDICTED: ADP-ribosylation factor GTPase-activating protein AGD3-like [Juglans regia]	Cellular Processes	Transport and catabolism	ko04144//Endocytosis	-	-	24.86	25.16	26.77	16.63	21.56	21.41	20.67	18.82	24.86	25.16	26.77	16.63	21.56	21.41	20.67	18.82	0.0173056	0.815472	0.96357	0.106791	0.12353	0.184898	0.0894852	0.196331	0.306423	0.374569	6.42e-06	2.01e-05	0.364497	1.03e-06	2.65e-06	-0.0100724	0.897002	1	-0.0507464	0.491213	0.614081	-0.0608188	0.455074	0.602548	0.31375
CIL1286S0041	AGD12	CIL1286S0041	PREDICTED: ADP-ribosylation factor GTPase-activating protein AGD12-like isoform X1 [Juglans regia]	Cellular Processes	Transport and catabolism	ko04144//Endocytosis	GO:0043169//cation binding	-	2.57	2.93	5.34	2.97	3.22	4.85	2.27	4.1	2.57	2.93	5.34	2.97	3.22	4.85	2.27	4.1	0.189132	0.520721	0.712598	1.05507	1.39e-05	3.78e-05	0.865939	0.000165037	0.000516987	0.116598	0.779489	0.893703	0.707522	0.00148695	0.00289368	0.590924	0.00785422	0.0264408	-1.09529	6.67e-06	1.91e-05	-0.504368	0.10822	0.184551	-0.387771
CIL1402S0028	--	CIL1402S0028	PREDICTED: epsin-3-like [Juglans regia]	Cellular Processes	Transport and catabolism	ko04144//Endocytosis	-	-	0.13	0.47	0.37	1.23	0.2	0.38	0.36	1.89	0.13	0.47	0.37	1.23	0.2	0.38	0.36	1.89	1.85415	0.0574586	0.136487	1.50901	0.226691	0.315276	-0.345135	0.647764	0.785086	-2.62059	0.000104826	0.000287146	-1.69459	0.00043649	0.000904325	0.925999	0.332514	0.540409	-0.0780025	1	1	0.847997	0.548941	0.687959	-1.77259
CIL1444S0039	--	CIL1444S0039	PREDICTED: epsin-3-like [Juglans regia]	Cellular Processes	Transport and catabolism	ko04144//Endocytosis	-	-	0	0	0	0	0	0	0	0	0	0	0	0	0	0	0	0	0	1	1	0	1	1	0	1	1	0	1	1	0	1	1	0	1	1	0	1	1	0	1	1	0
CIL1512S0016	--	CIL1512S0016	PREDICTED: charged multivesicular body protein 7 [Juglans regia]	Cellular Processes	Transport and catabolism	ko04144//Endocytosis	-	-	10.32	11.47	14.86	9.59	11.89	13.79	10.84	9.99	10.32	11.47	14.86	9.59	11.89	13.79	10.84	9.99	0.152422	0.199805	0.364504	0.525991	2.65e-06	7.74e-06	0.373569	0.000627384	0.00177529	0.310146	0.0158147	0.0310634	0.52402	1.3e-06	3.32e-06	0.213874	0.0387066	0.102135	-0.347258	0.00141724	0.00311246	-0.133384	0.297426	0.426061	0.176762
CIL1525S0049	--	CIL1525S0049	PREDICTED: epsin-2-like [Juglans regia]	Cellular Processes	Transport and catabolism	ko04144//Endocytosis	-	-	0.18	0.35	0.33	0.05	0.05	0.21	0	0.3	0.18	0.35	0.33	0.05	0.05	0.21	0	0.3	0.959358	0.38784	0.588544	0.874469	0.548941	0.660717	-0.0848889	1	1	0	1	1	2.07039	0.289161	0.376561	2.07039	0.289161	0.486875	-7.71425	0.0312734	0.0542974	-5.64386	1	1	-5.64386
CIL1559S0014	--	CIL1559S0014	IST1-like protein [Glycine soja]	Cellular Processes	Transport and catabolism	ko04144//Endocytosis	-	-	21.26	20.61	11.17	13.74	59.94	90.59	31.64	19.03	21.26	20.61	11.17	13.74	59.94	90.59	31.64	19.03	-0.0447971	0.555973	0.747068	-0.928512	1.73e-26	1.68e-25	-0.883715	5.8e-24	7.6e-23	2.12514	7.57e-210	6.4e-208	2.72097	0	0	0.595833	1.03e-46	8.17e-45	-1.5176	6.47e-225	4.74e-223	-0.921769	2.29e-59	7.13e-58	1.20337
MSTRG.3741	--	MSTRG.3741	dynamin-related protein 1E-like [Ziziphus jujuba]	Cellular Processes	Transport and catabolism	ko04144//Endocytosis	-	-	0.61	1.11	0.62	1.33	0.63	1.05	0.23	1.02	0.61	1.11	0.62	1.33	0.63	1.05	0.23	1.02	0.863679	0.0727741	0.164369	0.023459	1	1	-0.84022	0.0965065	0.167189	-1.078	0.022776	0.0433189	-0.341037	0.350062	0.446477	0.736966	0.105266	0.229679	-2.19068	0.000172786	0.000425978	-1.45372	0.0636923	0.116156	-2.53172
CIL0601S0001	At2g45070	CIL0601S0001	PREDICTED: protein transport protein Sec61 subunit beta-like [Lupinus angustifolius]	Genetic Information Processing;Cellular Processes;Genetic Information Processing	Folding, sorting and degradation;Transport and catabolism;Folding, sorting and degradation	ko04141//Protein processing in endoplasmic reticulum;ko04145//Phagosome;ko03060//Protein export	-	-	0	0	0	0	0	0	0	0	0	0	0	0	0	0	0	0	0	1	1	0	1	1	0	1	1	0	1	1	0	1	1	0	1	1	0	1	1	0	1	1	0
CIL1353S0020	At2g45070	CIL1353S0020	PREDICTED: protein transport protein Sec61 subunit beta-like [Juglans regia]	Genetic Information Processing;Cellular Processes;Genetic Information Processing	Folding, sorting and degradation;Transport and catabolism;Folding, sorting and degradation	ko04141//Protein processing in endoplasmic reticulum;ko04145//Phagosome;ko03060//Protein export	-	-	0	0	0	0	0	0	0	0	0	0	0	0	0	0	0	0	0	1	1	0	1	1	0	1	1	0	1	1	0	1	1	0	1	1	0	1	1	0	1	1	0
CIL0013S0021	CRT3	CIL0013S0021	PREDICTED: calreticulin-3-like isoform X2 [Juglans regia]	Genetic Information Processing;Cellular Processes	Folding, sorting and degradation;Transport and catabolism	ko04141//Protein processing in endoplasmic reticulum;ko04145//Phagosome	GO:0005515//protein binding	GO:0044267//cellular protein metabolic process	7.06	7.51	9.55	3.36	5.38	13.45	5.18	3.22	7.06	7.51	9.55	3.36	5.38	13.45	5.18	3.22	0.0891447	0.340303	0.538563	0.435833	6.14e-07	1.91e-06	0.346688	6.14e-05	0.000205674	0.679145	1.05e-07	3.88e-07	2.00107	2.3e-103	4.39e-102	1.32193	5.46e-58	6.1e-56	-1.37658	1.23e-59	2.06e-58	-0.0546541	0.670663	0.805924	0.624491
CIL1499S0019	CRT1	CIL1499S0019	PREDICTED: calreticulin-like [Juglans regia]	Genetic Information Processing;Cellular Processes	Folding, sorting and degradation;Transport and catabolism	ko04141//Protein processing in endoplasmic reticulum;ko04145//Phagosome	GO:0005515//protein binding	GO:0044267//cellular protein metabolic process	35.18	38.49	43.06	100.12	25.08	17	72.66	115.76	35.18	38.49	43.06	100.12	25.08	17	72.66	115.76	0.129728	0.0962052	0.206855	0.291593	0.000127539	0.000308627	0.161865	0.0296137	0.0593369	-1.99712	8.1e-173	5.48e-171	-2.55812	0	0	-0.561003	3.3e-09	3.91e-08	2.09563	2.21e-183	1.26e-181	1.53462	1.68e-87	8.2e-86	-0.462497
MSTRG.27084	CNX1	MSTRG.27084	PREDICTED: calnexin homolog [Juglans regia]	Genetic Information Processing;Cellular Processes	Folding, sorting and degradation;Transport and catabolism	ko04141//Protein processing in endoplasmic reticulum;ko04145//Phagosome	GO:0005515//protein binding	GO:0000302//response to reactive oxygen species;GO:0009642//response to light intensity;GO:0009814//defense response, incompatible interaction;GO:0033554//cellular response to stress;GO:0044267//cellular protein metabolic process	169.92	196.29	228.49	236.18	127.99	132.31	173.11	258.98	169.92	196.29	228.49	236.18	127.99	132.31	173.11	258.98	0.208131	1.95e-10	2.8e-09	0.427275	5.78e-40	8.67e-39	0.219144	4.43e-12	3.06e-11	-0.883856	6.47e-144	3.54e-142	-0.835965	9.62e-158	2.91e-156	0.047891	0.177086	0.341555	0.387767	6.26e-31	5.75e-30	0.435658	4.82e-32	7.78e-31	-0.448198
MSTRG.27085	CNX1	MSTRG.27085	PREDICTED: calnexin homolog [Juglans regia]	Genetic Information Processing;Cellular Processes	Folding, sorting and degradation;Transport and catabolism	ko04141//Protein processing in endoplasmic reticulum;ko04145//Phagosome	GO:0005515//protein binding	GO:0000302//response to reactive oxygen species;GO:0009642//response to light intensity;GO:0009814//defense response, incompatible interaction;GO:0033554//cellular response to stress;GO:0044267//cellular protein metabolic process	37.03	36.45	41.06	43.27	23.36	24.09	42.81	39.73	37.03	36.45	41.06	43.27	23.36	24.09	42.81	39.73	-0.0227757	0.774928	0.931452	0.149039	0.075688	0.11838	0.171815	0.0366082	0.0715862	-0.889327	8.84e-22	6.92e-21	-0.844933	6.65e-26	3.8e-25	0.0443941	0.656012	0.856173	0.829513	5.29e-24	3.97e-23	0.873908	2.12e-20	2.22e-19	-0.0154193
MSTRG.27086	CNX1	MSTRG.27086	PREDICTED: calnexin homolog [Juglans regia]	Genetic Information Processing;Cellular Processes	Folding, sorting and degradation;Transport and catabolism	ko04141//Protein processing in endoplasmic reticulum;ko04145//Phagosome	GO:0005515//protein binding	GO:0000302//response to reactive oxygen species;GO:0009642//response to light intensity;GO:0009814//defense response, incompatible interaction;GO:0033554//cellular response to stress;GO:0044267//cellular protein metabolic process	37.89	40.29	59.68	47.19	35.43	40.11	35.5	61.75	37.89	40.29	59.68	47.19	35.43	40.11	35.5	61.75	0.0886047	0.125445	0.253154	0.65543	3.81e-35	4.96e-34	0.566826	2.3e-27	3.44e-26	-0.41351	4.67e-12	2.33e-11	-0.234519	6.11e-06	1.49e-05	0.178991	0.00137162	0.0059428	-0.176143	0.00186036	0.00400882	0.00284756	0.982181	1	-0.410662
CIL1336S0004	CAL1	CIL1336S0004	PREDICTED: calreticulin [Juglans regia]	Genetic Information Processing;Cellular Processes	Folding, sorting and degradation;Transport and catabolism	ko04141//Protein processing in endoplasmic reticulum;ko04145//Phagosome	GO:0005515//protein binding	GO:0044267//cellular protein metabolic process	112.92	177.26	214.15	239.25	49.63	48.64	152.37	244.8	112.92	177.26	214.15	239.25	49.63	48.64	152.37	244.8	0.650566	1.14e-52	1.47e-50	0.923321	4e-110	1.94e-108	0.272755	1.41e-12	1.01e-11	-2.26923	0	0	-2.2983	0	0	-0.0290692	0.661907	0.862287	1.64736	4.5e-268	4.16e-266	1.61829	4.15e-180	4.79e-178	-0.65094
CIL0262S0002	RBX1A	CIL0262S0002	PREDICTED: RING-box protein 1a-like [Juglans regia]	Genetic Information Processing;Genetic Information Processing;Genetic Information Processing	Folding, sorting and degradation;Folding, sorting and degradation;Replication and repair	ko04141//Protein processing in endoplasmic reticulum;ko04120//Ubiquitin mediated proteolysis;ko03420//Nucleotide excision repair	-	-	40.95	37.64	47.35	35.42	29.2	28.95	44.77	57.44	40.95	37.64	47.35	35.42	29.2	28.95	44.77	57.44	-0.121597	0.202402	0.367888	0.209501	0.0230705	0.0401072	0.331098	0.000362186	0.00106824	-0.278596	0.01393	0.0277015	-0.291001	0.0033102	0.0061712	-0.012405	0.920885	1	0.628969	2.38e-11	1.02e-10	0.616564	8.28e-09	4.22e-08	0.337968
CIL0326S0007	RBX1A	CIL0326S0007	PREDICTED: RING-box protein 1a [Juglans regia]	Genetic Information Processing;Genetic Information Processing;Genetic Information Processing	Folding, sorting and degradation;Folding, sorting and degradation;Replication and repair	ko04141//Protein processing in endoplasmic reticulum;ko04120//Ubiquitin mediated proteolysis;ko03420//Nucleotide excision repair	-	-	54.96	57.38	60.57	39.07	40.45	44.23	37.17	44.87	54.96	57.38	60.57	39.07	40.45	44.23	37.17	44.87	0.062166	0.433783	0.640019	0.140221	0.0720185	0.113065	0.0780554	0.30724	0.440557	0.0500784	0.610661	0.739986	0.178964	0.0340098	0.0545625	0.128886	0.122608	0.258263	-0.250887	0.00389628	0.00798795	-0.122001	0.227069	0.343541	-0.0719226
CIL1508S0020	RBX1A	CIL1508S0020	PREDICTED: RING-box protein 1a-like isoform X2 [Nicotiana attenuata]	Genetic Information Processing;Genetic Information Processing;Genetic Information Processing	Folding, sorting and degradation;Folding, sorting and degradation;Replication and repair	ko04141//Protein processing in endoplasmic reticulum;ko04120//Ubiquitin mediated proteolysis;ko03420//Nucleotide excision repair	-	-	0	0	0	0	0	0	0	0	0	0	0	0	0	0	0	0	0	1	1	0	1	1	0	1	1	0	1	1	0	1	1	0	1	1	0	1	1	0	1	1	0
CIL1312S0018	UBC8	CIL1312S0018	ubiquitin conjugating enzyme 8 [Arabidopsis thaliana]	Genetic Information Processing;Genetic Information Processing	Folding, sorting and degradation;Folding, sorting and degradation	ko04141//Protein processing in endoplasmic reticulum;ko04120//Ubiquitin mediated proteolysis	GO:0016879//ligase activity, forming carbon-nitrogen bonds;GO:0019787//ubiquitin-like protein transferase activity;GO:0032550//purine ribonucleoside binding;GO:0044389//ubiquitin-like protein ligase binding	GO:0001558//regulation of cell growth;GO:0003006//developmental process involved in reproduction;GO:0006511//ubiquitin-dependent protein catabolic process;GO:0032446//protein modification by small protein conjugation;GO:0032879//regulation of localization;GO:0035966//response to topologically incorrect protein;GO:0043623//cellular protein complex assembly;GO:0044786//cell cycle DNA replication	42.07	39.85	39.16	29.32	37.92	41.24	36.9	37.39	42.07	39.85	39.16	29.32	37.92	41.24	36.9	37.39	-0.0782121	0.358059	0.559254	-0.103411	0.225359	0.314081	-0.025199	0.784946	0.907792	0.371074	0.000114444	0.000312229	0.492159	5.6e-09	1.67e-08	0.121085	0.133568	0.273717	-0.160424	0.0490515	0.0819653	-0.0393381	0.69403	0.825336	0.331736
CIL1274S0005	UBC7	CIL1274S0005	PREDICTED: ubiquitin-conjugating enzyme E2 7-like isoform X2 [Juglans regia]	Genetic Information Processing;Genetic Information Processing	Folding, sorting and degradation;Folding, sorting and degradation	ko04141//Protein processing in endoplasmic reticulum;ko04120//Ubiquitin mediated proteolysis	-	-	0	0	0	0	0	0	0	0	0	0	0	0	0	0	0	0	0	1	1	0	1	1	0	1	1	0	1	1	0	1	1	0	1	1	0	1	1	0	1	1	0
CIL1274S0006	UBC7	CIL1274S0006	PREDICTED: ubiquitin-conjugating enzyme E2 7-like isoform X1 [Juglans regia]	Genetic Information Processing;Genetic Information Processing	Folding, sorting and degradation;Folding, sorting and degradation	ko04141//Protein processing in endoplasmic reticulum;ko04120//Ubiquitin mediated proteolysis	-	-	72.61	80.01	69.81	21.18	37.62	48.84	38.12	25.32	72.61	80.01	69.81	21.18	37.62	48.84	38.12	25.32	0.140012	0.0341794	0.0892843	-0.0567345	0.422907	0.539079	-0.196747	0.00367307	0.00897355	0.828797	2.04e-13	1.1e-12	1.20536	1.29e-36	9.56e-36	0.376563	5.21e-06	3.79e-05	-0.357515	1.82e-05	5.01e-05	0.0190483	0.870052	0.982918	0.847846
CIL0155S0004	UBC32	CIL0155S0004	PREDICTED: ubiquitin-conjugating enzyme E2 32-like [Juglans regia]	Genetic Information Processing;Genetic Information Processing	Folding, sorting and degradation;Folding, sorting and degradation	ko04141//Protein processing in endoplasmic reticulum;ko04120//Ubiquitin mediated proteolysis	GO:0003824//catalytic activity	-	123.27	118.23	111.62	99.48	124.75	112.57	111.81	106.7	123.27	118.23	111.62	99.48	124.75	112.57	111.81	106.7	-0.0602256	0.206143	0.373396	-0.143226	0.00326671	0.00655245	-0.0830006	0.0914881	0.15999	0.326561	3e-10	1.34e-09	0.178344	0.000188375	0.00040405	-0.148217	0.00112294	0.00496688	-0.00977317	0.846436	0.948903	-0.157991	0.0020973	0.00540869	0.168571
CIL1267S0028	UBC28	CIL1267S0028	PREDICTED: ubiquitin-conjugating enzyme E2-17 kDa [Vitis vinifera]	Genetic Information Processing;Genetic Information Processing	Folding, sorting and degradation;Folding, sorting and degradation	ko04141//Protein processing in endoplasmic reticulum;ko04120//Ubiquitin mediated proteolysis	GO:0003824//catalytic activity	-	116.89	110.76	112.45	104.47	103.41	120.61	103.77	116.77	116.89	110.76	112.45	104.47	103.41	120.61	103.77	116.77	-0.0777146	0.14556	0.284971	-0.0558679	0.30472	0.404553	0.0218467	0.698535	0.830128	-0.014713	0.814976	0.926344	0.207261	4.93e-05	0.000111634	0.221974	1.53e-05	0.000102843	-0.21696	2.99e-05	8.06e-05	0.00501372	0.946125	1	-0.00969929
CIL1454S0031	UBC28	CIL1454S0031	PREDICTED: ubiquitin-conjugating enzyme E2-17 kDa [Juglans regia]	Genetic Information Processing;Genetic Information Processing	Folding, sorting and degradation;Folding, sorting and degradation	ko04141//Protein processing in endoplasmic reticulum;ko04120//Ubiquitin mediated proteolysis	GO:0003824//catalytic activity	-	68.12	75.17	83.53	49.96	61.75	71.1	55.15	53.51	68.12	75.17	83.53	49.96	61.75	71.1	55.15	53.51	0.142079	0.0348593	0.0907268	0.294216	9.91e-06	2.73e-05	0.152137	0.0200177	0.0417026	0.305666	0.000159533	0.000426515	0.509076	3.29e-13	1.22e-12	0.20341	0.00230542	0.00932281	-0.366489	1.25e-07	4.17e-07	-0.163078	0.0447156	0.0856247	0.142587
CIL1290S0042	UBC10	CIL1290S0042	Ubiquitin-conjugating enzyme E2 10, partial [Cajanus cajan]	Genetic Information Processing;Genetic Information Processing	Folding, sorting and degradation;Folding, sorting and degradation	ko04141//Protein processing in endoplasmic reticulum;ko04120//Ubiquitin mediated proteolysis	-	-	63.47	58.65	70.79	74.81	62.19	62.28	51.1	87.34	63.47	58.65	70.79	74.81	62.19	62.28	51.1	87.34	-0.113944	0.0600161	0.141475	0.157471	0.0075284	0.0142709	0.271414	5.4e-06	2.1e-05	-0.266549	1.37e-05	4.13e-05	-0.264462	1.11e-06	2.86e-06	0.00208633	0.984816	1	-0.285446	2.56e-06	7.63e-06	-0.283359	2.75e-05	9.58e-05	-0.549908
CIL0327S0003	SKP1A	CIL0327S0003	PREDICTED: SKP1-like protein 1A [Glycine max]	Genetic Information Processing;Genetic Information Processing	Folding, sorting and degradation;Folding, sorting and degradation	ko04141//Protein processing in endoplasmic reticulum;ko04120//Ubiquitin mediated proteolysis	-	-	0	0	0	0	0	0	0	0	0	0	0	0	0	0	0	0	0	1	1	0	1	1	0	1	1	0	1	1	0	1	1	0	1	1	0	1	1	0	1	1	0
CIL1444S0010	SKP1A	CIL1444S0010	PREDICTED: SKP1-like protein 11 [Juglans regia]	Genetic Information Processing;Genetic Information Processing	Folding, sorting and degradation;Folding, sorting and degradation	ko04141//Protein processing in endoplasmic reticulum;ko04120//Ubiquitin mediated proteolysis	-	-	0	0	0	0	0	0	0	0	0	0	0	0	0	0	0	0	0	1	1	0	1	1	0	1	1	0	1	1	0	1	1	0	1	1	0	1	1	0	1	1	0
CIL1444S0011	SKP1A	CIL1444S0011	PREDICTED: SKP1-like protein 11 [Juglans regia]	Genetic Information Processing;Genetic Information Processing	Folding, sorting and degradation;Folding, sorting and degradation	ko04141//Protein processing in endoplasmic reticulum;ko04120//Ubiquitin mediated proteolysis	-	-	0	0	0	0	0	0	0	0	0	0	0	0	0	0	0	0	0	1	1	0	1	1	0	1	1	0	1	1	0	1	1	0	1	1	0	1	1	0	1	1	0
CIL1523S0015	SKP1A	CIL1523S0015	PREDICTED: SKP1-like protein 1B [Juglans regia]	Genetic Information Processing;Genetic Information Processing	Folding, sorting and degradation;Folding, sorting and degradation	ko04141//Protein processing in endoplasmic reticulum;ko04120//Ubiquitin mediated proteolysis	-	-	63.74	69.08	95.94	56.57	41.54	42.43	41.49	56.52	63.74	69.08	95.94	56.57	41.54	42.43	41.49	56.52	0.116069	0.0531853	0.128131	0.589933	6.13e-26	5.85e-25	0.473864	7.81e-18	7.69e-17	-0.445536	1.29e-09	5.55e-09	-0.414952	1.09e-10	3.58e-10	0.0305835	0.678279	0.87632	-0.032321	0.664575	0.781434	-0.00173756	1	1	-0.447274
CIL0151S0030	CUL1	CIL0151S0030	PREDICTED: cullin-1-like [Juglans regia]	Genetic Information Processing;Genetic Information Processing	Folding, sorting and degradation;Folding, sorting and degradation	ko04141//Protein processing in endoplasmic reticulum;ko04120//Ubiquitin mediated proteolysis	GO:0044389//ubiquitin-like protein ligase binding	-	48.6	53.77	81.26	51.09	42.89	45.31	46.79	58.34	48.6	53.77	81.26	51.09	42.89	45.31	46.79	58.34	0.145845	0.0047746	0.0170919	0.741589	1.23e-54	2.65e-53	0.595744	3.59e-37	7.18e-36	-0.2524	1.02e-05	3.14e-05	-0.173211	0.000584828	0.00118958	0.0791882	0.136336	0.278245	0.0463707	0.381562	0.494519	0.125559	0.0344035	0.0678799	-0.126841
CIL1445S0002	RAD23B	CIL1445S0002	PREDICTED: ubiquitin receptor RAD23b-like [Juglans regia]	Genetic Information Processing;Genetic Information Processing	Folding, sorting and degradation;Replication and repair	ko04141//Protein processing in endoplasmic reticulum;ko03420//Nucleotide excision repair	-	-	16.01	19.04	18.46	17.97	12.42	12.64	20.78	24.2	16.01	19.04	18.46	17.97	12.42	12.64	20.78	24.2	0.25006	0.0158178	0.0469266	0.205429	0.0542378	0.0878487	-0.0446309	0.688508	0.820343	-0.532925	9.08e-06	2.8e-05	-0.507594	9.21e-07	2.39e-06	0.0253313	0.854135	1	0.717199	1.54e-12	7.11e-12	0.74253	1.97e-10	1.15e-09	0.209605
CIL1330S0064	MED37F	CIL1330S0064	luminal-binding protein 5 precursor [Gossypium hirsutum]	Genetic Information Processing;Genetic Information Processing	Folding, sorting and degradation;Folding, sorting and degradation	ko04141//Protein processing in endoplasmic reticulum;ko03060//Protein export	-	-	0	0	0	0	0	0	0	0	0	0	0	0	0	0	0	0	0	1	1	0	1	1	0	1	1	0	1	1	0	1	1	0	1	1	0	1	1	0	1	1	0
CIL0379S0007	ERDJ2A	CIL0379S0007	PREDICTED: dnaJ protein ERDJ2A [Juglans regia]	Genetic Information Processing;Genetic Information Processing	Folding, sorting and degradation;Folding, sorting and degradation	ko04141//Protein processing in endoplasmic reticulum;ko03060//Protein export	GO:0022892//substrate-specific transporter activity	GO:0065002//intracellular protein transmembrane transport	13.39	13.63	17.02	15.17	14.43	17.11	14.03	16.44	13.39	13.63	17.02	15.17	14.43	17.11	14.03	16.44	0.0256296	0.844635	0.988204	0.346075	0.000301459	0.000695549	0.320445	0.000825883	0.00228886	-0.0721498	0.478929	0.617363	0.173619	0.0469482	0.0735405	0.245768	0.00550917	0.0197411	-0.286325	0.00161583	0.00351605	-0.0405563	0.727318	0.856025	-0.112706
CIL0337S0001	BIP4	CIL0337S0001	HSP70-type chaperone 28 [Prunus persica var. persica] [Prunus persica]	Genetic Information Processing;Genetic Information Processing	Folding, sorting and degradation;Folding, sorting and degradation	ko04141//Protein processing in endoplasmic reticulum;ko03060//Protein export	-	-	0	0	0	0	0	0	0	0	0	0	0	0	0	0	0	0	0	1	1	0	1	1	0	1	1	0	1	1	0	1	1	0	1	1	0	1	1	0	1	1	0
CIL1274S0001	MED37C	CIL1274S0001	PREDICTED: heat shock 70 kDa protein 18-like, partial [Juglans regia]	Genetic Information Processing;Genetic Information Processing;Cellular Processes	Folding, sorting and degradation;Transcription;Transport and catabolism	ko04141//Protein processing in endoplasmic reticulum;ko03040//Spliceosome;ko04144//Endocytosis	-	-	0	0	0.93	0.33	0.34	0.34	0	0	0	0	0.93	0.33	0.34	0.34	0	0	0	1	1	9.86109	0.250037	0.340428	9.86109	0.250037	0.370236	0.0430687	1	1	0.0430687	1	1	0	1	1	-8.40939	1	1	-8.40939	1	1	-8.36632
MSTRG.23992	HSP70-4	MSTRG.23992	PREDICTED: probable mediator of RNA polymerase II transcription subunit 37c [Juglans regia]	Genetic Information Processing;Genetic Information Processing;Cellular Processes	Folding, sorting and degradation;Transcription;Transport and catabolism	ko04141//Protein processing in endoplasmic reticulum;ko03040//Spliceosome;ko04144//Endocytosis	GO:0016628//oxidoreductase activity, acting on the CH-CH group of donors, NAD or NADP as acceptor;GO:0032550//purine ribonucleoside binding;GO:0044389//ubiquitin-like protein ligase binding	GO:0000302//response to reactive oxygen species;GO:0009642//response to light intensity;GO:0010038//response to metal ion;GO:0010468//regulation of gene expression;GO:0032446//protein modification by small protein conjugation;GO:0033554//cellular response to stress;GO:0034645//cellular macromolecule biosynthetic process;GO:0044710//single-organism metabolic process;GO:0051707//response to other o…	24.7	30.85	48.4	11.67	8.87	7.93	36.11	19.5	24.7	30.85	48.4	11.67	8.87	7.93	36.11	19.5	0.320759	1e-06	8.49e-06	0.970496	2.76e-60	6.66e-59	0.649737	3.19e-30	5.24e-29	-0.395799	0.000490398	0.00123222	-0.557412	3.58e-08	1.02e-07	-0.161613	0.149755	0.299023	2.18701	3.57e-181	2.01e-179	2.02539	6.06e-120	4.38e-118	1.62959
CIL1294S0013	HSP70	CIL1294S0013	PREDICTED: heat shock cognate 70 kDa protein 2-like [Juglans regia]	Genetic Information Processing;Genetic Information Processing;Cellular Processes	Folding, sorting and degradation;Transcription;Transport and catabolism	ko04141//Protein processing in endoplasmic reticulum;ko03040//Spliceosome;ko04144//Endocytosis	-	-	1.2	0.99	2.02	0.75	0.53	0.63	0.63	1.36	1.2	0.99	2.02	0.75	0.53	0.63	0.63	1.36	-0.277534	0.545297	0.736792	0.751321	0.0135979	0.0246743	1.02885	0.00136815	0.00363165	-0.500898	0.391933	0.520887	-0.251539	0.672199	0.775156	0.249359	0.651948	0.852134	0	1	1	0.249359	0.855644	0.97004	-0.251539
CIL1371S0019	HSP70	CIL1371S0019	PREDICTED: stromal 70 kDa heat shock-related protein, chloroplastic-like [Juglans regia]	Genetic Information Processing;Genetic Information Processing;Cellular Processes	Folding, sorting and degradation;Transcription;Transport and catabolism	ko04141//Protein processing in endoplasmic reticulum;ko03040//Spliceosome;ko04144//Endocytosis	-	-	32.84	57.82	72.03	35.72	10.64	10.9	32.46	33.04	32.84	57.82	72.03	35.72	10.64	10.9	32.46	33.04	0.816114	5.42e-48	6.33e-46	1.13314	1.17e-98	4.97e-97	0.317029	7.2e-11	4.55e-10	-1.74723	9.94e-88	2.97e-86	-1.7124	9.66e-116	2.08e-114	0.03483	0.76761	0.942874	1.57433	1.31e-90	3.31e-89	1.60916	3.17e-70	1.19e-68	-0.138069
CIL1387S0024	HSP70	CIL1387S0024	PREDICTED: stromal 70 kDa heat shock-related protein, chloroplastic-like [Musa acuminata subsp. malaccensis] [Musa acuminata]	Genetic Information Processing;Genetic Information Processing;Cellular Processes	Folding, sorting and degradation;Transcription;Transport and catabolism	ko04141//Protein processing in endoplasmic reticulum;ko03040//Spliceosome;ko04144//Endocytosis	GO:0005515//protein binding;GO:0016628//oxidoreductase activity, acting on the CH-CH group of donors, NAD or NADP as acceptor;GO:0032550//purine ribonucleoside binding	GO:0044267//cellular protein metabolic process;GO:0044710//single-organism metabolic process	1	1.89	4.02	0.9	1.84	2.75	1.07	1.96	1	1.89	4.02	0.9	1.84	2.75	1.07	1.96	0.918386	0.000204989	0.00108236	2.0072	2.23e-22	1.83e-21	1.08881	9.39e-10	5.43e-09	1.03171	0.000254807	0.000664543	1.61143	9.16e-13	3.33e-12	0.579726	0.00202216	0.00832159	-1.36182	3.33e-10	1.33e-09	-0.782095	0.00413931	0.0100863	0.249614
MSTRG.17312	HSP70	MSTRG.17312	PREDICTED: heat shock cognate 70 kDa protein-like [Juglans regia]	Genetic Information Processing;Genetic Information Processing;Cellular Processes	Folding, sorting and degradation;Transcription;Transport and catabolism	ko04141//Protein processing in endoplasmic reticulum;ko03040//Spliceosome;ko04144//Endocytosis	GO:0016628//oxidoreductase activity, acting on the CH-CH group of donors, NAD or NADP as acceptor;GO:0032550//purine ribonucleoside binding;GO:0044389//ubiquitin-like protein ligase binding	GO:0010468//regulation of gene expression;GO:0032446//protein modification by small protein conjugation;GO:0033554//cellular response to stress;GO:0034645//cellular macromolecule biosynthetic process;GO:0044710//single-organism metabolic process	1.1	1.3	1.41	0.89	0.73	0.6	3.07	1.54	1.1	1.3	1.41	0.89	0.73	0.6	3.07	1.54	0.241008	0.506099	0.698922	0.358192	0.321285	0.424387	0.117184	0.749862	0.877064	-0.285909	0.560528	0.689296	-0.568843	0.193183	0.26511	-0.282934	0.583633	0.799214	2.3552	3.27e-17	1.89e-16	2.07227	6.9e-11	4.17e-10	1.78636
MSTRG.18053	HSP70	MSTRG.18053	PREDICTED: heat shock cognate 70 kDa protein-like [Juglans regia]	Genetic Information Processing;Genetic Information Processing;Cellular Processes	Folding, sorting and degradation;Transcription;Transport and catabolism	ko04141//Protein processing in endoplasmic reticulum;ko03040//Spliceosome;ko04144//Endocytosis	GO:0016628//oxidoreductase activity, acting on the CH-CH group of donors, NAD or NADP as acceptor;GO:0032550//purine ribonucleoside binding;GO:0044389//ubiquitin-like protein ligase binding	GO:0006006//glucose metabolic process;GO:0006090//pyruvate metabolic process;GO:0006970//response to osmotic stress;GO:0009617//response to bacterium;GO:0009620//response to fungus;GO:0010029//regulation of seed germination;GO:0010038//response to metal ion;GO:0010118//stomatal movement;GO:0010468//regulation of gene expression;GO:0032446//protein modification by small protein conjugation;GO:0033…	0.21	0.42	0.69	0.12	0.25	0.06	1.04	0.72	0.21	0.42	0.69	0.12	0.25	0.06	1.04	0.72	1	0.687547	0.860424	1.71621	0.289161	0.386145	0.716207	0.753968	0.878845	1.05889	1	1	-1	1	1	-2.05889	0.625037	0.828169	4.11548	0.00195752	0.00419427	2.05658	0.109463	0.185939	3.11548
MSTRG.21186	HSP70	MSTRG.21186	heat shock cognate 70 kDa protein 2 [Jatropha curcas]	Genetic Information Processing;Genetic Information Processing;Cellular Processes	Folding, sorting and degradation;Transcription;Transport and catabolism	ko04141//Protein processing in endoplasmic reticulum;ko03040//Spliceosome;ko04144//Endocytosis	GO:0016628//oxidoreductase activity, acting on the CH-CH group of donors, NAD or NADP as acceptor;GO:0032550//purine ribonucleoside binding;GO:0044389//ubiquitin-like protein ligase binding	GO:0010468//regulation of gene expression;GO:0032446//protein modification by small protein conjugation;GO:0033554//cellular response to stress;GO:0034645//cellular macromolecule biosynthetic process;GO:0044710//single-organism metabolic process	2.01	1.72	1.72	1.69	0.81	1.07	2.37	0.78	2.01	1.72	1.72	1.69	0.81	1.07	2.37	0.78	-0.224787	0.267094	0.448726	-0.224787	0.258616	0.351081	0	1	1	-1.06103	4.36e-05	0.000124688	-0.659412	0.00183743	0.00353545	0.401617	0.133358	0.273351	1.14728	4.72e-09	1.75e-08	1.54889	2.4e-10	1.39e-09	0.487864
MSTRG.9349	HSP70	MSTRG.9349	PREDICTED: heat shock cognate 70 kDa protein-like [Juglans regia]	Genetic Information Processing;Genetic Information Processing;Cellular Processes	Folding, sorting and degradation;Transcription;Transport and catabolism	ko04141//Protein processing in endoplasmic reticulum;ko03040//Spliceosome;ko04144//Endocytosis	GO:0016628//oxidoreductase activity, acting on the CH-CH group of donors, NAD or NADP as acceptor;GO:0032550//purine ribonucleoside binding;GO:0044389//ubiquitin-like protein ligase binding	GO:0000302//response to reactive oxygen species;GO:0009642//response to light intensity;GO:0010038//response to metal ion;GO:0010468//regulation of gene expression;GO:0032446//protein modification by small protein conjugation;GO:0033554//cellular response to stress;GO:0034645//cellular macromolecule biosynthetic process;GO:0044710//single-organism metabolic process;GO:0051707//response to other o…	3.76	2.86	4.58	6.04	2.33	1.83	17.09	12.77	3.76	2.86	4.58	6.04	2.33	1.83	17.09	12.77	-0.394718	0.110642	0.2312	0.284615	0.144824	0.211776	0.679332	0.00164455	0.00430973	-1.37422	3.93e-12	1.97e-11	-1.7227	1.47e-21	7.37e-21	-0.348486	0.166488	0.325664	3.22324	7.18e-38	7.82e-37	2.87475	1e-22	1.15e-21	1.50053
CIL0597S0001	HSC-I	CIL0597S0001	Heat shock cognate 70 kDa [Gossypium arboreum]	Genetic Information Processing;Genetic Information Processing;Cellular Processes	Folding, sorting and degradation;Transcription;Transport and catabolism	ko04141//Protein processing in endoplasmic reticulum;ko03040//Spliceosome;ko04144//Endocytosis	-	-	0	0.17	0	0.77	0.16	0.09	0	0.71	0	0.17	0	0.77	0.16	0.09	0	0.71	7.40939	1	1	0	1	1	-7.40939	1	1	-2.26679	0.21882	0.321699	-3.09686	0.125066	0.178333	-0.830075	1	1	-6.49185	1	1	-7.32193	1	1	-9.58871
CIL1294S0012	HSC-I	CIL1294S0012	PREDICTED: heat shock cognate 70 kDa protein 1-like, partial [Juglans regia]	Genetic Information Processing;Genetic Information Processing;Cellular Processes	Folding, sorting and degradation;Transcription;Transport and catabolism	ko04141//Protein processing in endoplasmic reticulum;ko03040//Spliceosome;ko04144//Endocytosis	-	-	0.19	0	0	0	0.43	0	0	0.19	0.19	0	0	0	0.43	0	0	0.19	-7.56986	1	1	-7.56986	1	1	0	1	1	8.74819	0.500025	0.628447	0	1	1	-8.74819	0.250037	0.435452	0	1	1	-8.74819	0.500025	0.6384	0
CIL0001S0057	HSC-2	CIL0001S0057	PREDICTED: heat shock cognate 70 kDa protein 2 [Juglans regia]	Genetic Information Processing;Genetic Information Processing;Cellular Processes	Folding, sorting and degradation;Transcription;Transport and catabolism	ko04141//Protein processing in endoplasmic reticulum;ko03040//Spliceosome;ko04144//Endocytosis	GO:0016628//oxidoreductase activity, acting on the CH-CH group of donors, NAD or NADP as acceptor;GO:0032550//purine ribonucleoside binding	GO:0044710//single-organism metabolic process	702.06	815.5	898.37	405.13	224.67	237.82	470.25	408.51	702.06	815.5	898.37	405.13	224.67	237.82	470.25	408.51	0.216091	3.03e-20	1.04e-18	0.355715	4.11e-52	8.36e-51	0.139625	1.79e-09	1.01e-08	-0.850577	1.16e-198	9.13e-197	-0.768515	4.12e-189	1.53e-187	0.0820626	0.00392386	0.0147018	0.983558	7.0228724076594e-316	8.29998330181298e-314	1.06562	2.060253743158e-319	5.2360158184154e-317	0.215043
MSTRG.21360	HSC-2	MSTRG.21360	PREDICTED: heat shock cognate 70 kDa protein 2-like [Juglans regia]	Genetic Information Processing;Genetic Information Processing;Cellular Processes	Folding, sorting and degradation;Transcription;Transport and catabolism	ko04141//Protein processing in endoplasmic reticulum;ko03040//Spliceosome;ko04144//Endocytosis	GO:0016628//oxidoreductase activity, acting on the CH-CH group of donors, NAD or NADP as acceptor;GO:0032550//purine ribonucleoside binding;GO:0044389//ubiquitin-like protein ligase binding	GO:0010468//regulation of gene expression;GO:0032446//protein modification by small protein conjugation;GO:0033554//cellular response to stress;GO:0034645//cellular macromolecule biosynthetic process;GO:0044710//single-organism metabolic process	337.86	277.77	516.54	232.64	234.76	246.49	317.93	281.15	337.86	277.77	516.54	232.64	234.76	246.49	317.93	281.15	-0.282535	4.31e-24	1.91e-22	0.612455	4.72e-120	2.52e-118	0.894989	2.13e-245	3.39e-243	0.0130874	0.678524	0.802801	0.0834299	0.0038433	0.00710575	0.0703425	0.0149163	0.0459604	0.36718	6.48e-40	7.39e-39	0.437523	3.4e-48	8.31e-47	0.45061
CIL0402S0001	--	CIL0402S0001	PREDICTED: heat shock cognate 70 kDa protein-like [Juglans regia]	Genetic Information Processing;Genetic Information Processing;Cellular Processes	Folding, sorting and degradation;Transcription;Transport and catabolism	ko04141//Protein processing in endoplasmic reticulum;ko03040//Spliceosome;ko04144//Endocytosis	-	-	9.62	8.86	47.14	7.72	8.79	49.16	6.77	5.01	9.62	8.86	47.14	7.72	8.79	49.16	6.77	5.01	-0.11873	0.729718	0.894832	2.29284	1.56e-41	2.46e-40	2.41157	1.15e-44	2.77e-43	0.187262	0.621658	0.749502	2.67081	1.1e-54	1.15e-53	2.48355	3.51e-50	3.12e-48	-2.86026	1.89e-56	3e-55	-0.376707	0.257559	0.377756	-0.189445
CIL0402S0003	--	CIL0402S0003	PREDICTED: heat shock cognate 70 kDa protein-like [Juglans regia]	Genetic Information Processing;Genetic Information Processing;Cellular Processes	Folding, sorting and degradation;Transcription;Transport and catabolism	ko04141//Protein processing in endoplasmic reticulum;ko03040//Spliceosome;ko04144//Endocytosis	-	-	0.18	0.87	4.14	0	0.43	2	0.22	0.19	0.18	0.87	4.14	0	0.43	2	0.22	0.19	2.27302	0.21882	0.389091	4.52356	5.78e-06	1.63e-05	2.25054	0.000537698	0.00153954	8.74819	0.500025	0.628447	10.9658	0.000980413	0.00194413	2.21759	0.0309574	0.0850231	-3.18442	0.00419502	0.0085293	-0.966833	1	1	7.78136
CIL1354S0021	--	CIL1354S0021	PREDICTED: heat shock cognate 70 kDa protein 2-like [Juglans regia]	Genetic Information Processing;Genetic Information Processing;Cellular Processes	Folding, sorting and degradation;Transcription;Transport and catabolism	ko04141//Protein processing in endoplasmic reticulum;ko03040//Spliceosome;ko04144//Endocytosis	-	-	0	0	0	0	0	0	0.21	0	0	0	0	0	0	0	0.21	0	0	1	1	0	1	1	0	1	1	0	1	1	0	1	1	0	1	1	7.71425	1	1	7.71425	1	1	7.71425
MSTRG.21662	--	MSTRG.21662	PREDICTED: heat shock cognate 70 kDa protein-like [Juglans regia]	Genetic Information Processing;Genetic Information Processing;Cellular Processes	Folding, sorting and degradation;Transcription;Transport and catabolism	ko04141//Protein processing in endoplasmic reticulum;ko03040//Spliceosome;ko04144//Endocytosis	-	-	0	0.31	5.96	0.12	0.73	0.19	0.25	0.11	0	0.31	5.96	0.12	0.73	0.19	0.25	0.11	8.27612	0.250037	0.427198	12.5411	1.19e-16	7.38e-16	4.26497	2.41e-13	1.83e-12	2.60486	0.125066	0.196985	0.662965	1	1	-1.9419	0.109463	0.236352	0.395929	1	1	-1.54597	0.289161	0.416003	1.05889
CIL1268S0051	SEC13B	CIL1268S0051	PREDICTED: protein transport protein SEC13 homolog B-like [Juglans regia]	Genetic Information Processing;Genetic Information Processing	Folding, sorting and degradation;Translation	ko04141//Protein processing in endoplasmic reticulum;ko03013//RNA transport	-	-	0	0	0	0	0	0	0	0	0	0	0	0	0	0	0	0	0	1	1	0	1	1	0	1	1	0	1	1	0	1	1	0	1	1	0	1	1	0	1	1	0
CIL1295S0003	SEC13B	CIL1295S0003	PREDICTED: protein transport protein SEC13 homolog B-like [Juglans regia]	Genetic Information Processing;Genetic Information Processing	Folding, sorting and degradation;Translation	ko04141//Protein processing in endoplasmic reticulum;ko03013//RNA transport	-	-	26.12	27.64	32.9	27.71	20.98	24.11	22.25	27.06	26.12	27.64	32.9	27.71	20.98	24.11	22.25	27.06	0.0816027	0.335452	0.532585	0.332933	3.79e-05	9.79e-05	0.25133	0.00159983	0.00420127	-0.401392	1.87e-05	5.56e-05	-0.200775	0.0120499	0.0207692	0.200617	0.0209506	0.0613554	-0.115826	0.185515	0.266506	0.0847907	0.410055	0.554519	-0.316601
CIL1295S0004	SEC13B	CIL1295S0004	PREDICTED: protein transport protein SEC13 homolog B-like [Juglans regia]	Genetic Information Processing;Genetic Information Processing	Folding, sorting and degradation;Translation	ko04141//Protein processing in endoplasmic reticulum;ko03013//RNA transport	-	-	42.1	48.74	51.62	54.09	32.15	31.26	34.92	58.79	42.1	48.74	51.62	54.09	32.15	31.26	34.92	58.79	0.211286	0.00122114	0.00522219	0.29411	7.03e-06	1.97e-05	0.0828239	0.195113	0.304828	-0.750543	3.85e-25	3.38e-24	-0.791044	2.68e-35	1.93e-34	-0.040501	0.594694	0.809275	0.159736	0.0282666	0.0498544	0.119235	0.148633	0.2401	-0.631308
CIL0344S0002	SEC13A	CIL0344S0002	PREDICTED: protein transport protein SEC13 homolog B-like, partial [Juglans regia]	Genetic Information Processing;Genetic Information Processing	Folding, sorting and degradation;Translation	ko04141//Protein processing in endoplasmic reticulum;ko03013//RNA transport	-	-	0	0	0	0	0	0	0	0	0	0	0	0	0	0	0	0	0	1	1	0	1	1	0	1	1	0	1	1	0	1	1	0	1	1	0	1	1	0	1	1	0
CIL0123S0005	At2g40290	CIL0123S0005	PREDICTED: eukaryotic translation initiation factor 2 subunit alpha homolog [Juglans regia]	Genetic Information Processing;Genetic Information Processing	Folding, sorting and degradation;Translation	ko04141//Protein processing in endoplasmic reticulum;ko03013//RNA transport	-	-	3.45	0	1.38	1.31	0	0	0	2.01	3.45	0	1.38	1.31	0	0	0	2.01	-11.7524	4.82e-07	4.29e-06	-1.32193	0.0295734	0.0505185	10.4305	0.00391328	0.00950528	-10.3554	0.0156414	0.0307482	-10.3554	0.00391328	0.00720729	0	1	1	0	1	1	0	1	1	-10.3554
CIL1405S0023	yod1	CIL1405S0023	PREDICTED: ubiquitin thioesterase OTU1-like [Juglans regia]	Genetic Information Processing	Folding, sorting and degradation	ko04141//Protein processing in endoplasmic reticulum	GO:0016787//hydrolase activity	GO:0019538//protein metabolic process	0	0.1	0.11	0.11	0.11	0.12	0	0.05	0	0.1	0.11	0.11	0.11	0.12	0	0.05	6.64386	1	1	6.78136	1	1	0.137504	1	1	0	1	1	0.125531	1	1	0.125531	1	1	-6.90689	1	1	-6.78136	1	1	-6.78136
CIL1417S0079	yod1	CIL1417S0079	PREDICTED: ubiquitin thioesterase OTU1-like [Juglans regia]	Genetic Information Processing	Folding, sorting and degradation	ko04141//Protein processing in endoplasmic reticulum	GO:0016787//hydrolase activity	GO:0019538//protein metabolic process	63.86	66.46	50.76	73.05	79.04	82.84	71.83	84.3	63.86	66.46	50.76	73.05	79.04	82.84	71.83	84.3	0.0575737	0.497437	0.693156	-0.33122	0.00026276	0.00061131	-0.388794	1.48e-05	5.41e-05	0.113699	0.175257	0.266055	0.181443	0.0145888	0.0248711	0.0677446	0.359931	0.571793	-0.205741	0.00671001	0.0132219	-0.137996	0.109482	0.185959	-0.0242978
CIL1371S0053	SUD1	CIL1371S0053	PREDICTED: probable E3 ubiquitin ligase SUD1 isoform X2 [Juglans regia]	Genetic Information Processing	Folding, sorting and degradation	ko04141//Protein processing in endoplasmic reticulum	GO:0019787//ubiquitin-like protein transferase activity;GO:0046914//transition metal ion binding	GO:0006720//isoprenoid metabolic process;GO:0006950//response to stress;GO:0009059//macromolecule biosynthetic process;GO:0009699//phenylpropanoid biosynthetic process;GO:0032446//protein modification by small protein conjugation;GO:0051353//positive regulation of oxidoreductase activity	62.13	52.18	66.72	28.49	34.7	36.17	36.94	30.91	62.13	52.18	66.72	28.49	34.7	36.17	36.94	30.91	-0.251793	6.53e-08	6.76e-07	0.102829	0.02286	0.0397518	0.354622	2.44e-14	1.96e-13	0.28448	9.47e-06	2.92e-05	0.344338	1.49e-09	4.61e-09	0.0598579	0.278861	0.474106	0.0303903	0.586045	0.706593	0.0902482	0.145321	0.235513	0.374728
CIL1613S0009	SEC23	CIL1613S0009	PREDICTED: protein transport protein SEC23-like [Juglans regia]	Genetic Information Processing	Folding, sorting and degradation	ko04141//Protein processing in endoplasmic reticulum	GO:0046914//transition metal ion binding	GO:0015031//protein transport;GO:0016482//cytoplasmic transport	14.31	17.03	21.24	17.02	12.38	13.2	17.57	22.96	14.31	17.03	21.24	17.02	12.38	13.2	17.57	22.96	0.251055	0.00393612	0.0144566	0.56976	9.56e-12	4.37e-11	0.318705	7.89e-05	0.000259412	-0.45922	2.33e-06	7.64e-06	-0.366693	1.33e-05	3.16e-05	0.0925266	0.332446	0.540409	0.412576	1.16e-06	3.57e-06	0.505103	2.02e-07	9.05e-07	0.0458832
CIL1330S0008	SAR1B	CIL1330S0008	PREDICTED: GTP-binding protein SAR1A [Eucalyptus grandis]	Genetic Information Processing	Folding, sorting and degradation	ko04141//Protein processing in endoplasmic reticulum	GO:0032550//purine ribonucleoside binding	GO:0015031//protein transport	4.38	7.3	5.73	3.25	6.57	8.9	5.13	4.16	4.38	7.3	5.73	3.25	6.57	8.9	5.13	4.16	0.736966	0.0373076	0.0957958	0.387604	0.374893	0.48506	-0.349361	0.375142	0.518212	1.01545	0.0199992	0.0385796	1.45337	2.34e-05	5.45e-05	0.437912	0.12457	0.259338	-0.794847	0.013488	0.0251797	-0.356935	0.450678	0.600245	0.658519
CIL1499S0024	SAR1B	CIL1499S0024	PREDICTED: GTP-binding protein SAR1A-like [Juglans regia]	Genetic Information Processing	Folding, sorting and degradation	ko04141//Protein processing in endoplasmic reticulum	GO:0032550//purine ribonucleoside binding	GO:0015031//protein transport	32.24	33.61	28.3	40.97	35.51	38.49	33.96	46.98	32.24	33.61	28.3	40.97	35.51	38.49	33.96	46.98	0.0600388	0.530873	0.722615	-0.18805	0.0520408	0.084678	-0.248088	0.00997214	0.0223475	-0.206343	0.025011	0.0471755	-0.0900842	0.259172	0.341574	0.116258	0.17008	0.33063	-0.180647	0.0357557	0.0614749	-0.0643889	0.524042	0.662091	-0.270731
CIL1336S0003	SAR1A	CIL1336S0003	PREDICTED: GTP-binding protein SAR1A-like [Juglans regia]	Genetic Information Processing	Folding, sorting and degradation	ko04141//Protein processing in endoplasmic reticulum	GO:0032550//purine ribonucleoside binding	GO:0015031//protein transport	5.35	6.75	10.78	12.96	6.34	5.61	7.87	16.41	5.35	6.75	10.78	12.96	6.34	5.61	7.87	16.41	0.335349	0.0679708	0.155878	1.01075	6.4e-10	2.56e-09	0.675398	1.16e-05	4.31e-05	-1.03151	6.97e-11	3.24e-10	-1.20799	7.24e-18	3.23e-17	-0.176482	0.341149	0.55125	0.488363	0.00304041	0.00633686	0.311881	0.0860891	0.15095	-0.71963
CIL1545S0012	SAR1A	CIL1545S0012	PREDICTED: GTP-binding protein SAR1A [Theobroma cacao]	Genetic Information Processing	Folding, sorting and degradation	ko04141//Protein processing in endoplasmic reticulum	GO:0032550//purine ribonucleoside binding	GO:0015031//protein transport	88.08	79.65	95.05	83.44	71.19	83.9	70.27	91.28	88.08	79.65	95.05	83.44	71.19	83.9	70.27	91.28	-0.14514	0.0091652	0.0296921	0.109872	0.044463	0.0731282	0.255012	4.29e-06	1.69e-05	-0.229065	0.000200671	0.000530852	0.00793165	0.893907	0.98497	0.236996	1.8e-05	0.000119151	-0.255762	5.3e-06	1.53e-05	-0.0187657	0.788114	0.911493	-0.24783
CIL1286S0045	S2P	CIL1286S0045	PREDICTED: membrane-bound transcription factor site-2 protease homolog isoform X2 [Juglans regia]	Genetic Information Processing	Folding, sorting and degradation	ko04141//Protein processing in endoplasmic reticulum	-	-	5.36	5.81	5.65	3.42	3.67	4.83	3.96	4.16	5.36	5.81	5.65	3.42	3.67	4.83	3.96	4.16	0.116305	0.48209	0.688599	0.0760179	0.642065	0.752688	-0.0402873	0.84001	0.955798	0.101784	0.63259	0.75642	0.498027	0.0031604	0.00590754	0.396243	0.0165994	0.0502192	-0.286523	0.0872391	0.137391	0.10972	0.640441	0.77585	0.211504
CIL1409S0010	rnf-5	CIL1409S0010	PREDICTED: E3 ubiquitin-protein ligase RNF185-like [Juglans regia]	Genetic Information Processing	Folding, sorting and degradation	ko04141//Protein processing in endoplasmic reticulum	GO:0043169//cation binding	-	0.94	1.63	1.96	0.81	0.38	0.72	1.02	1.19	0.94	1.63	1.96	0.81	0.38	0.72	1.02	1.19	0.794139	0.0584077	0.138229	1.06012	0.00873873	0.0163722	0.265982	0.489499	0.641815	-1.09192	0.134014	0.209628	-0.169925	0.749496	0.847555	0.921997	0.200827	0.377163	0.5025	0.360896	0.47131	1.4245	0.0434142	0.0834047	0.332575
CIL1464S0015	rnf-5	CIL1464S0015	PREDICTED: E3 ubiquitin-protein ligase RNF185-like [Juglans regia]	Genetic Information Processing	Folding, sorting and degradation	ko04141//Protein processing in endoplasmic reticulum	GO:0046914//transition metal ion binding	-	10.25	10.12	13.61	10.57	8.44	10.16	10.79	14.92	10.25	10.12	13.61	10.57	8.44	10.16	10.79	14.92	-0.0184146	0.916696	1	0.409043	0.00567768	0.0109808	0.427458	0.00351991	0.00862556	-0.32466	0.0695362	0.117984	-0.057075	0.705704	0.805887	0.267585	0.0917814	0.206002	0.0867945	0.567449	0.68866	0.35438	0.0445595	0.0853719	0.0297195
CIL1263S0083	RMA3	CIL1263S0083	PREDICTED: E3 ubiquitin-protein ligase RMA3-like [Juglans regia]	Genetic Information Processing	Folding, sorting and degradation	ko04141//Protein processing in endoplasmic reticulum	GO:0046872//metal ion binding	-	1.36	1.73	3.13	3.87	1.73	2.6	1.18	3.87	1.36	1.73	3.13	3.87	1.73	2.6	1.18	3.87	0.347165	0.471413	0.678278	1.20256	0.00189009	0.00392563	0.855391	0.0188315	0.0394825	-1.16156	0.0011026	0.00262867	-0.573822	0.0420956	0.0663973	0.58774	0.124632	0.259338	-1.13972	0.00470036	0.00946778	-0.551985	0.256328	0.37618	-1.71355
CIL1343S0034	RMA3	CIL1343S0034	PREDICTED: E3 ubiquitin-protein ligase RMA1H1-like [Juglans regia]	Genetic Information Processing	Folding, sorting and degradation	ko04141//Protein processing in endoplasmic reticulum	-	-	13.72	4.76	25.31	0.69	1.08	1.06	1.32	0.31	13.72	4.76	25.31	0.69	1.08	1.06	1.32	0.31	-1.52725	2.41e-19	7.87e-18	0.883427	1.24e-14	6.81e-14	2.41067	3.46e-60	1.14e-58	0.646363	0.345268	0.469601	0.619396	0.268667	0.352614	-0.026967	1	1	0.316474	0.576338	0.697649	0.289507	0.743061	0.870636	0.93587
CIL1376S0003	RMA1H1	CIL1376S0003	PREDICTED: E3 ubiquitin-protein ligase RMA1H1-like [Juglans regia]	Genetic Information Processing	Folding, sorting and degradation	ko04141//Protein processing in endoplasmic reticulum	-	-	15.47	23.91	21.83	16.87	21.53	25.59	17.9	17.11	15.47	23.91	21.83	16.87	21.53	25.59	17.9	17.11	0.628141	1.32e-18	4.13e-17	0.496839	2.14e-11	9.55e-11	-0.131302	0.0520104	0.0978384	0.351888	4.85e-06	1.54e-05	0.60112	6.45e-20	3.09e-19	0.249232	6.64e-05	0.000390988	-0.515621	5.97e-15	3.11e-14	-0.266389	0.000540658	0.00154455	0.0854996
CIL1264S0034	RIN2	CIL1264S0034	E3 ubiquitin protein ligase RIN2 [Carya cathayensis]	Genetic Information Processing	Folding, sorting and degradation	ko04141//Protein processing in endoplasmic reticulum	GO:0043169//cation binding	-	21.45	20.26	25.36	18.25	19.63	21.15	20.54	24.07	21.45	20.26	25.36	18.25	19.63	21.15	20.54	24.07	-0.0823435	0.245658	0.426424	0.241577	0.000351048	0.000804228	0.323921	2.14e-06	8.71e-06	0.105164	0.190348	0.28542	0.212761	0.00197473	0.00377604	0.107597	0.114718	0.245447	-0.0422215	0.547261	0.667329	0.065376	0.414186	0.558965	0.17054
CIL1598S0003	RIN2	CIL1598S0003	PREDICTED: E3 ubiquitin protein ligase RIN2-like [Juglans regia]	Genetic Information Processing	Folding, sorting and degradation	ko04141//Protein processing in endoplasmic reticulum	GO:0043169//cation binding	-	6.34	8.59	10.41	5.9	5.17	5.17	6.12	7.81	6.34	8.59	10.41	5.9	5.17	5.17	6.12	7.81	0.438175	0.00034347	0.0017137	0.715415	1.72e-09	6.64e-09	0.27724	0.0127883	0.0279218	-0.190551	0.219432	0.322447	-0.190551	0.166283	0.231478	0	1	1	0.243367	0.0746284	0.119061	0.243367	0.111137	0.188432	0.0528167
CIL1552S0020	PUX4	CIL1552S0020	PREDICTED: UBA and UBX domain-containing protein At4g15410-like [Populus euphratica]	Genetic Information Processing	Folding, sorting and degradation	ko04141//Protein processing in endoplasmic reticulum	-	-	25.19	28.36	41.25	20.88	22	22.76	20.7	26.9	25.19	28.36	41.25	20.88	22	22.76	20.7	26.9	0.171006	0.0646118	0.149587	0.711543	4.31e-17	2.72e-16	0.540537	5.11e-11	3.26e-10	0.0753818	0.514388	0.642614	0.124379	0.208004	0.28391	0.048997	0.613339	0.824519	-0.13687	0.161505	0.236072	-0.0878728	0.439995	0.588002	-0.0124909
CIL1338S0008	PUX2	CIL1338S0008	PREDICTED: plant UBX domain-containing protein 2 isoform X1 [Juglans regia]	Genetic Information Processing	Folding, sorting and degradation	ko04141//Protein processing in endoplasmic reticulum	-	-	18.5	19.14	23.98	11.52	17.09	21.4	11.32	15.35	18.5	19.14	23.98	11.52	17.09	21.4	11.32	15.35	0.0490656	0.612643	0.799347	0.374306	2.27e-05	6.02e-05	0.325241	0.000184302	0.000573208	0.569012	4.69e-07	1.64e-06	0.89347	8.99e-21	4.43e-20	0.324458	0.000183075	0.000976328	-0.918737	7.24e-21	4.87e-20	-0.594278	2.5e-07	1.11e-06	-0.0252668
CIL0203S0021	PDIL5-2	CIL0203S0021	PREDICTED: protein disulfide-isomerase 5-2-like [Juglans regia]	Genetic Information Processing	Folding, sorting and degradation	ko04141//Protein processing in endoplasmic reticulum	GO:0003824//catalytic activity	GO:0019725//cellular homeostasis;GO:0044267//cellular protein metabolic process	19.36	24.49	37.13	21.61	22.09	26.69	18.73	21.7	19.36	24.49	37.13	21.61	22.09	26.69	18.73	21.7	0.339114	4.22e-05	0.000260424	0.939506	4.62e-35	6e-34	0.600393	6.41e-17	6e-16	0.0316943	0.751125	0.868919	0.3046	5.57e-05	0.000125587	0.272906	0.000273266	0.00140338	-0.510948	1.33e-10	5.44e-10	-0.238043	0.0109394	0.0243649	-0.206348
MSTRG.22632	PDIL5-1	MSTRG.22632	PREDICTED: protein disulfide isomerase-like 5-1 [Juglans regia]	Genetic Information Processing	Folding, sorting and degradation	ko04141//Protein processing in endoplasmic reticulum	-	-	8.66	13.7	18.54	15.29	10.94	11.75	10.73	18.32	8.66	13.7	18.54	15.29	10.94	11.75	10.73	18.32	0.661737	0.000398511	0.00195565	1.0982	8.16e-10	3.24e-09	0.436465	0.00631771	0.0147827	-0.482976	0.0119491	0.0240852	-0.379928	0.020488	0.0341821	0.103048	0.608512	0.819196	-0.131011	0.525708	0.644328	-0.0279627	0.944212	1	-0.510938
CIL1495S0005	PDIL2-3	CIL1495S0005	PREDICTED: protein disulfide isomerase-like 2-3 [Juglans regia]	Genetic Information Processing	Folding, sorting and degradation	ko04141//Protein processing in endoplasmic reticulum	-	-	3.76	5.26	4.78	3.74	0.4	1.42	1.45	2.85	3.76	5.26	4.78	3.74	0.4	1.42	1.45	2.85	0.48433	0.272315	0.455735	0.346278	0.471413	0.591306	-0.138052	0.791658	0.912718	-3.22497	0.000222778	0.000585638	-1.39715	0.00909852	0.0159484	1.82782	0.0923899	0.206653	0.030162	1	1	1.85798	0.179786	0.282063	-1.36699
CIL1495S0006	PDIL2-3	CIL1495S0006	PREDICTED: protein disulfide isomerase-like 2-3 [Juglans regia]	Genetic Information Processing	Folding, sorting and degradation	ko04141//Protein processing in endoplasmic reticulum	GO:0003824//catalytic activity	GO:0019725//cellular homeostasis	21.35	28.34	40.72	38.01	12.54	14.07	22.64	35.86	21.35	28.34	40.72	38.01	12.54	14.07	22.64	35.86	0.408604	0.000477003	0.00228945	0.931501	1.07e-17	7.03e-17	0.522898	2.57e-07	1.16e-06	-1.59984	2.48e-33	2.79e-32	-1.43376	4.11e-38	3.14e-37	0.166085	0.286281	0.483571	0.686252	1.39e-07	4.63e-07	0.852337	3.42e-08	1.65e-07	-0.747505
CIL0312S0011	PDIL2-1	CIL0312S0011	PREDICTED: probable protein disulfide-isomerase A6 [Juglans regia]	Genetic Information Processing	Folding, sorting and degradation	ko04141//Protein processing in endoplasmic reticulum	GO:0015036//disulfide oxidoreductase activity	GO:0003006//developmental process involved in reproduction;GO:0006006//glucose metabolic process;GO:0006090//pyruvate metabolic process;GO:0006970//response to osmotic stress;GO:0009566//fertilization;GO:0009814//defense response, incompatible interaction;GO:0018904//ether metabolic process;GO:0019725//cellular homeostasis;GO:0044267//cellular protein metabolic process;GO:0048229//gametophyte dev…	44.32	55.96	84.19	52.96	23.74	24.93	34.08	55.62	44.32	55.96	84.19	52.96	23.74	24.93	34.08	55.62	0.336438	4.28e-08	4.56e-07	0.925691	7.76e-61	1.89e-59	0.589253	8.41e-28	1.28e-26	-1.15758	5.49e-51	9.15e-50	-1.08702	7.43e-61	8.57e-60	0.0705629	0.405116	0.623188	0.451042	2.05e-09	7.78e-09	0.521605	1.7e-09	9.28e-09	-0.635978
CIL1336S0001	PDIL2-1	CIL1336S0001	PREDICTED: probable protein disulfide-isomerase A6 [Juglans regia]	Genetic Information Processing	Folding, sorting and degradation	ko04141//Protein processing in endoplasmic reticulum	-	-	62.08	79.98	108.89	109.48	62.04	62.81	77.95	127.34	62.08	79.98	108.89	109.48	62.04	62.81	77.95	127.34	0.365511	2.16e-12	3.86e-11	0.810671	2.83e-61	6.99e-60	0.44516	2.28e-21	2.65e-20	-0.819397	4.22e-57	7.99e-56	-0.801601	6.31e-70	8.29e-69	0.0177956	0.747196	0.927697	0.311555	5.98e-10	2.34e-09	0.32935	5.66e-09	2.93e-08	-0.490046
CIL0121S0008	PDIL1-6	CIL0121S0008	PREDICTED: protein disulfide isomerase-like 1-6 [Juglans regia]	Genetic Information Processing	Folding, sorting and degradation	ko04141//Protein processing in endoplasmic reticulum	GO:0016740//transferase activity	GO:0019725//cellular homeostasis	0.89	1.36	1.6	1.17	0.56	0.64	0.47	2.17	0.89	1.36	1.6	1.17	0.56	0.64	0.47	2.17	0.611729	0.0852359	0.187143	0.846195	0.0141924	0.0256652	0.234465	0.476211	0.629266	-1.06301	0.0154733	0.0305223	-0.870365	0.0226971	0.037578	0.192645	0.775719	0.947538	-0.445411	0.371838	0.484115	-0.252766	0.711273	0.842467	-1.31578
CIL1444S0044	PDI	CIL1444S0044	PREDICTED: protein disulfide-isomerase-like [Juglans regia]	Genetic Information Processing	Folding, sorting and degradation	ko04141//Protein processing in endoplasmic reticulum	-	-	0	0	0	0	0	0	0	0	0	0	0	0	0	0	0	0	0	1	1	0	1	1	0	1	1	0	1	1	0	1	1	0	1	1	0	1	1	0	1	1	0
CIL0212S0021	OS9	CIL0212S0021	PREDICTED: protein OS-9 homolog, partial [Juglans regia]	Genetic Information Processing	Folding, sorting and degradation	ko04141//Protein processing in endoplasmic reticulum	-	GO:0000302//response to reactive oxygen species;GO:0006970//response to osmotic stress;GO:0009642//response to light intensity;GO:0016192//vesicle-mediated transport;GO:0030243//cellulose metabolic process;GO:0033554//cellular response to stress;GO:0043161//proteasome-mediated ubiquitin-dependent protein catabolic process	0.69	0	0.68	0.49	0	0.3	4.01	1.34	0.69	0	0.68	0.49	0	0.3	4.01	1.34	-9.43045	0.250037	0.427198	-0.0210616	1	1	9.40939	0.250037	0.370236	-8.93664	0.500025	0.628447	-0.707819	1	1	8.22882	0.500025	0.717634	3.74057	2.12e-05	5.79e-05	11.9694	3.07e-05	0.000105893	3.03275
CIL1614S0020	OS9	CIL1614S0020	PREDICTED: protein OS-9 homolog isoform X2 [Juglans regia]	Genetic Information Processing	Folding, sorting and degradation	ko04141//Protein processing in endoplasmic reticulum	-	GO:0000302//response to reactive oxygen species;GO:0006970//response to osmotic stress;GO:0009642//response to light intensity;GO:0016192//vesicle-mediated transport;GO:0030243//cellulose metabolic process;GO:0033554//cellular response to stress;GO:0043161//proteasome-mediated ubiquitin-dependent protein catabolic process	25.43	31.43	42.84	24.56	23.51	21.67	40.13	31.18	25.43	31.43	42.84	24.56	23.51	21.67	40.13	31.18	0.305611	0.000608111	0.00282791	0.752427	2.51e-19	1.79e-18	0.446816	1.85e-08	9.47e-08	-0.063036	0.562666	0.691603	-0.180611	0.0534341	0.0829152	-0.117575	0.224267	0.407654	0.888982	3.73e-27	3.08e-26	0.771407	7.29e-17	6.41e-16	0.708371
CIL1375S0019	Os01g0276800	CIL1375S0019	PREDICTED: glucosidase 2 subunit beta [Juglans regia]	Genetic Information Processing	Folding, sorting and degradation	ko04141//Protein processing in endoplasmic reticulum	-	GO:0044249//cellular biosynthetic process;GO:0044260//cellular macromolecule metabolic process;GO:0044711//single-organism biosynthetic process;GO:0044723//single-organism carbohydrate metabolic process;GO:0044763//single-organism cellular process;GO:1901576//organic substance biosynthetic process	9.18	11.67	12.71	13.79	9.11	10.26	13.09	16.17	9.18	11.67	12.71	13.79	9.11	10.26	13.09	16.17	0.346239	0.00213887	0.0084995	0.469398	2.85e-05	7.45e-05	0.123159	0.245726	0.369461	-0.598099	3.38e-07	1.2e-06	-0.426592	1.86e-05	4.37e-05	0.171508	0.139273	0.283056	0.351434	0.000643144	0.00148042	0.522942	1.18e-05	4.32e-05	-0.0751574
CIL0418S0004	MNS5	CIL0418S0004	PREDICTED: alpha-mannosidase I MNS5 [Juglans regia]	Genetic Information Processing	Folding, sorting and degradation	ko04141//Protein processing in endoplasmic reticulum	GO:0016787//hydrolase activity;GO:0046872//metal ion binding	GO:0000278//mitotic cell cycle;GO:0006464//cellular protein modification process	13.13	13.75	16.24	10.53	9.77	11.58	10.98	10.46	13.13	13.75	16.24	10.53	9.77	11.58	10.98	10.46	0.0665647	0.404591	0.608181	0.306685	9.94e-05	0.000243809	0.24012	0.00220897	0.00564607	-0.108075	0.295333	0.411717	0.13713	0.111929	0.162042	0.245205	0.00447646	0.0165072	-0.0767572	0.373268	0.485835	0.168448	0.0943237	0.163394	0.0603726
CIL1304S0014	IRE1B	CIL1304S0014	PREDICTED: serine/threonine-protein kinase/endoribonuclease IRE1b [Juglans regia]	Genetic Information Processing	Folding, sorting and degradation	ko04141//Protein processing in endoplasmic reticulum	GO:0004672//protein kinase activity	GO:0006796//phosphate-containing compound metabolic process;GO:0016070//RNA metabolic process	10.22	12.31	15.78	7.9	9.69	10.84	10.07	10.36	10.22	12.31	15.78	7.9	9.69	10.84	10.07	10.36	0.268436	0.00332526	0.0124782	0.626702	4.48e-13	2.25e-12	0.358266	1.36e-05	4.99e-05	0.294644	0.00746861	0.0156156	0.45644	1.5e-06	3.83e-06	0.161796	0.0743289	0.173768	-0.106301	0.251968	0.344747	0.0554951	0.629444	0.764244	0.350139
CIL1268S0020	IRE1A	CIL1268S0020	PREDICTED: serine/threonine-protein kinase/endoribonuclease IRE1a isoform X3 [Juglans regia]	Genetic Information Processing	Folding, sorting and degradation	ko04141//Protein processing in endoplasmic reticulum	GO:0016301//kinase activity	GO:0044238//primary metabolic process;GO:0044260//cellular macromolecule metabolic process	14.41	16.61	20.36	8.55	10.9	13.21	14.71	11.8	14.41	16.61	20.36	8.55	10.9	13.21	14.71	11.8	0.204982	0.0188344	0.0545159	0.498667	3.04e-09	1.15e-08	0.293685	0.000341934	0.00101313	0.350332	0.00295425	0.0066064	0.627634	3.43e-10	1.1e-09	0.277302	0.00354045	0.0134706	0.155167	0.0819804	0.129665	0.432469	3.12e-05	0.000107402	0.782801
CIL1441S0001	IRE1A	CIL1441S0001	PREDICTED: serine/threonine-protein kinase/endoribonuclease IRE1a isoform X3 [Juglans regia]	Genetic Information Processing	Folding, sorting and degradation	ko04141//Protein processing in endoplasmic reticulum	GO:0004672//protein kinase activity;GO:0032550//purine ribonucleoside binding	GO:0006396//RNA processing;GO:0006464//cellular protein modification process;GO:0006796//phosphate-containing compound metabolic process	0	0	0	0	0	0	0	0	0	0	0	0	0	0	0	0	0	1	1	0	1	1	0	1	1	0	1	1	0	1	1	0	1	1	0	1	1	0	1	1	0
CIL1265S0028	HSP26.5	CIL1265S0028	PREDICTED: 26.5 kDa heat shock protein, mitochondrial-like [Juglans regia]	Genetic Information Processing	Folding, sorting and degradation	ko04141//Protein processing in endoplasmic reticulum	-	GO:0006950//response to stress	0.36	0.06	0.26	0.21	0.07	0.07	0	0.19	0.36	0.06	0.26	0.21	0.07	0.07	0	0.19	-2.58496	0.125066	0.252563	-0.469485	0.753968	0.857977	2.11548	0.375062	0.518183	-1.58496	0.625037	0.749502	-1.58496	0.375062	0.473207	0	1	1	-6.12928	1	1	-6.12928	1	1	-7.71425
CIL1554S0015	HSP22	CIL1554S0015	PREDICTED: small heat shock protein, chloroplastic [Juglans regia]	Genetic Information Processing	Folding, sorting and degradation	ko04141//Protein processing in endoplasmic reticulum	-	-	1.9	3.22	10.11	1.67	0.52	0.47	10.01	2.06	1.9	3.22	10.11	1.67	0.52	0.47	10.01	2.06	0.761061	0.0102555	0.0326672	2.41171	2.17e-27	2.19e-26	1.65065	3.85e-17	3.65e-16	-1.68326	0.00167444	0.00388427	-1.82912	0.00010027	0.000221179	-0.145851	0.838916	0.995314	4.41264	7.66e-59	1.27e-57	4.26679	1.52e-39	3.02e-38	2.58352
CIL1577S0036	HSP21.7	CIL1577S0036	PREDICTED: 21.7 kDa class VI heat shock protein-like [Juglans regia]	Genetic Information Processing	Folding, sorting and degradation	ko04141//Protein processing in endoplasmic reticulum	-	GO:0000302//response to reactive oxygen species;GO:0009642//response to light intensity	2.01	2.73	3.75	1.87	1.94	1.95	2.54	1.97	2.01	2.73	3.75	1.87	1.94	1.95	2.54	1.97	0.441705	0.105267	0.222534	0.899695	0.000425485	0.000965834	0.45799	0.059236	0.109812	0.0530184	1	1	0.0604359	0.927532	1	0.00741747	1	1	0.381354	0.166486	0.242641	0.388772	0.223999	0.339907	0.44179
CIL0381S0004	HSP18.2	CIL0381S0004	PREDICTED: 18.1 kDa class I heat shock protein-like [Juglans regia]	Genetic Information Processing	Folding, sorting and degradation	ko04141//Protein processing in endoplasmic reticulum	-	-	17.41	16.74	13.17	15.25	23.79	27.49	22.35	21.76	17.41	16.74	13.17	15.25	23.79	27.49	22.35	21.76	-0.0566167	0.735717	0.90031	-0.402661	0.0290385	0.0497072	-0.346044	0.0658769	0.119698	0.641546	0.00016675	0.000444907	0.850098	6.98e-09	2.07e-08	0.208552	0.12503	0.259338	-0.298632	0.0275793	0.0487255	-0.0900804	0.596775	0.735968	0.551466
CIL1512S0024	HSP17.9-D	CIL1512S0024	small heat shock protein 17.3 [Juglans regia]	Genetic Information Processing	Folding, sorting and degradation	ko04141//Protein processing in endoplasmic reticulum	-	-	0	0	0	0	0	0	0	0	0	0	0	0	0	0	0	0	0	1	1	0	1	1	0	1	1	0	1	1	0	1	1	0	1	1	0	1	1	0	1	1	0
CIL1512S0026	HSP17.9-D	CIL1512S0026	PREDICTED: 17.3 kDa class II heat shock protein-like [Juglans regia]	Genetic Information Processing	Folding, sorting and degradation	ko04141//Protein processing in endoplasmic reticulum	-	-	0.94	0.37	0.61	0.98	0.22	0.17	1.6	1.42	0.94	0.37	0.61	0.98	0.22	0.17	1.6	1.42	-1.34514	0.179718	0.335054	-0.623852	0.454681	0.572294	0.721284	0.753968	0.878845	-2.15528	0.0655022	0.111742	-2.52725	0.0225028	0.0372771	-0.371969	1	1	3.23447	7.68e-05	0.000197116	2.8625	0.00419502	0.0102004	0.707218
CIL1512S0029	HSP17.9-D	CIL1512S0029	small heat shock protein 17.3 [Juglans regia]	Genetic Information Processing	Folding, sorting and degradation	ko04141//Protein processing in endoplasmic reticulum	-	-	0.39	0.77	0.28	0.3	0.15	0	0.47	0.14	0.39	0.77	0.28	0.3	0.15	0	0.47	0.14	0.981384	0.507911	0.698963	-0.478047	1	1	-1.45943	0.289161	0.418227	-1	1	1	-8.22882	0.250037	0.330575	-7.22882	1	1	8.87652	0.125037	0.188064	1.6477	0.625037	0.76016	0.647698
CIL1512S0030	HSP17.9-D	CIL1512S0030	PREDICTED: 17.9 kDa class II heat shock protein-like [Juglans regia]	Genetic Information Processing	Folding, sorting and degradation	ko04141//Protein processing in endoplasmic reticulum	-	-	0.32	0.58	0.11	0.49	0.43	0.12	0.77	0.52	0.32	0.58	0.11	0.49	0.43	0.12	0.77	0.52	0.857981	0.332514	0.528814	-1.54057	0.289161	0.386145	-2.39855	0.0225028	0.0462088	-0.188445	1	1	-2.02975	0.0386306	0.0613544	-1.8413	0.0655022	0.156349	2.68182	0.0023592	0.0050014	0.840522	0.359514	0.499019	0.652077
CIL1512S0023	HSP17.7	CIL1512S0023	small heat shock protein 17.3 [Juglans regia]	Genetic Information Processing	Folding, sorting and degradation	ko04141//Protein processing in endoplasmic reticulum	-	-	0.4	0	0.43	0.15	0	0.16	0	0	0.4	0	0.43	0.15	0	0.16	0	0	-8.64386	0.250037	0.427198	0.104337	1	1	8.74819	0.250037	0.370236	-7.22882	1	1	0.0931094	1	1	7.32193	1	1	-7.32193	1	1	0	1	1	-7.22882
CIL1320S0012	HSP17.6C	CIL1320S0012	PREDICTED: 17.4 kDa class I heat shock protein-like [Juglans regia]	Genetic Information Processing	Folding, sorting and degradation	ko04141//Protein processing in endoplasmic reticulum	-	-	10.65	4.69	4.53	4.46	6.21	2.34	4.8	3.4	10.65	4.69	4.53	4.46	6.21	2.34	4.8	3.4	-1.18319	3.02e-07	2.8e-06	-1.23327	1.53e-07	5.05e-07	-0.0500769	0.922151	1	0.47755	0.122508	0.19551	-0.930535	0.00318016	0.00594364	-1.40808	1.47e-06	1.18e-05	1.03653	0.00114009	0.0025343	-0.371559	0.211996	0.324959	0.105991
CIL1295S0082	HSP17.4B	CIL1295S0082	PREDICTED: 17.4 kDa class III heat shock protein-like [Juglans regia]	Genetic Information Processing	Folding, sorting and degradation	ko04141//Protein processing in endoplasmic reticulum	-	-	24.99	14.07	10.29	9.43	4.84	3.75	28.95	9.96	24.99	14.07	10.29	9.43	4.84	3.75	28.95	9.96	-0.828729	2.71e-07	2.54e-06	-1.28011	9.89e-13	4.84e-12	-0.451379	0.0368387	0.0719611	-0.962251	0.000952299	0.00229751	-1.33037	5.89e-07	1.54e-06	-0.368116	0.284654	0.481287	2.9486	2.05e-50	2.9e-49	2.58048	2.84e-31	4.49e-30	1.61823
MSTRG.2797	HSP15.7	MSTRG.2797	PREDICTED: 15.7 kDa heat shock protein, peroxisomal-like [Juglans regia]	Genetic Information Processing	Folding, sorting and degradation	ko04141//Protein processing in endoplasmic reticulum	-	GO:0000302//response to reactive oxygen species;GO:0009628//response to abiotic stimulus;GO:0044267//cellular protein metabolic process	0.6	1.6	0.97	0.96	1.05	0.99	0.29	1	0.6	1.6	0.97	0.96	1.05	0.99	0.29	1	1.41504	0.00768692	0.0256514	0.693022	0.327256	0.431371	-0.722015	0.164592	0.263839	0.129283	1	1	0.0443941	1	1	-0.0848889	1	1	-1.77138	0.0192368	0.0349342	-1.85626	0.0192663	0.040521	-1.72698
CIL1320S0029	HSP15.4	CIL1320S0029	PREDICTED: 15.4 kDa class V heat shock protein [Juglans regia]	Genetic Information Processing	Folding, sorting and degradation	ko04141//Protein processing in endoplasmic reticulum	-	GO:0000302//response to reactive oxygen species;GO:0009642//response to light intensity	6.37	9.49	11.13	12.81	9.04	7.45	7.43	16.6	6.37	9.49	11.13	12.81	9.04	7.45	7.43	16.6	0.575115	0.00824441	0.0271702	0.805088	0.000193864	0.000458339	0.229974	0.238917	0.36059	-0.502876	0.0153484	0.0302962	-0.781958	1.71e-05	4.03e-05	-0.279082	0.18672	0.355431	-0.00387821	1	1	-0.282961	0.271744	0.395031	-0.785836
CIL1429S0019	HRD3A	CIL1429S0019	PREDICTED: ERAD-associated E3 ubiquitin-protein ligase component HRD3A [Juglans regia]	Genetic Information Processing	Folding, sorting and degradation	ko04141//Protein processing in endoplasmic reticulum	-	-	33.05	35.93	55.62	28.74	23.44	23.29	29.79	33.41	33.05	35.93	55.62	28.74	23.44	23.29	29.79	33.41	0.120539	0.0443295	0.110126	0.750953	4.54e-43	7.5e-42	0.630415	8.14e-32	1.42e-30	-0.294087	5.46e-05	0.000154755	-0.303349	2.27e-06	5.71e-06	-0.00926193	0.902971	1	0.355117	3.8e-08	1.32e-07	0.345856	2.31e-06	9.17e-06	0.0517681
CIL1591S0008	HRD3A	CIL1591S0008	PREDICTED: ERAD-associated E3 ubiquitin-protein ligase component HRD3A-like [Juglans regia]	Genetic Information Processing	Folding, sorting and degradation	ko04141//Protein processing in endoplasmic reticulum	-	-	0.84	0.86	2.33	0.26	0.65	1.07	0.43	0.08	0.84	0.86	2.33	0.26	0.65	1.07	0.43	0.08	0.0339473	1	1	1.47187	1.81e-07	5.91e-07	1.43792	3.44e-07	1.54e-06	1.32193	0.0295734	0.055135	2.04103	9.41e-06	2.26e-05	0.719099	0.0507379	0.128113	-1.3152	0.0011026	0.00245442	-0.596103	0.24341	0.364632	0.725825
CIL0312S0014	ERDJ3B	CIL0312S0014	PREDICTED: dnaJ protein ERDJ3B [Juglans regia]	Genetic Information Processing	Folding, sorting and degradation	ko04141//Protein processing in endoplasmic reticulum	GO:0005515//protein binding	-	25.69	28.71	53.61	38.95	18.05	23.6	27.29	40.25	25.69	28.71	53.61	38.95	18.05	23.6	27.29	40.25	0.160346	0.0782806	0.174215	1.0613	2.16e-41	3.37e-40	0.900949	6.75e-32	1.18e-30	-1.10962	4.85e-30	5e-29	-0.722836	1.55e-19	7.31e-19	0.386788	9.93e-05	0.00056392	0.209586	0.0211654	0.0381603	0.596374	3.48e-08	1.68e-07	-0.513251
CIL1545S0002	ERDJ3B	CIL1545S0002	PREDICTED: dnaJ protein ERDJ3B-like isoform X2 [Juglans regia]	Genetic Information Processing	Folding, sorting and degradation	ko04141//Protein processing in endoplasmic reticulum	GO:0005515//protein binding	-	0.57	0.29	0.93	0.17	0.84	0.34	0.35	0.22	0.57	0.29	0.93	0.17	0.84	0.34	0.35	0.22	-0.974909	0.687547	0.860424	0.706269	0.753968	0.857977	1.68118	0.289161	0.418227	2.30485	0.21882	0.321699	1	1	1	-1.30485	0.343873	0.552037	0.0418202	1	1	-1.26303	0.453207	0.600889	1.04182
CIL1545S0003	ERDJ3B	CIL1545S0003	PREDICTED: dnaJ protein ERDJ3B-like isoform X2 [Juglans regia]	Genetic Information Processing	Folding, sorting and degradation	ko04141//Protein processing in endoplasmic reticulum	-	-	44.26	44.88	50.42	43.82	33.42	35.98	38.75	51.73	44.26	44.88	50.42	43.82	33.42	35.98	38.75	51.73	0.0200692	0.856284	0.997265	0.187993	0.0420629	0.0695169	0.167923	0.0697307	0.125911	-0.390878	0.00024653	0.000644228	-0.284394	0.00212141	0.00404698	0.106483	0.28869	0.486875	0.107001	0.271781	0.369051	0.213485	0.0591582	0.109824	-0.177393
CIL1446S0012	DSK2B	CIL1446S0012	PREDICTED: ubiquitin domain-containing protein DSK2a-like isoform X2 [Juglans regia]	Genetic Information Processing	Folding, sorting and degradation	ko04141//Protein processing in endoplasmic reticulum	-	-	18.74	20.7	22.19	18.46	20.39	20.17	20.72	19.42	18.74	20.7	22.19	18.46	20.39	20.17	20.72	19.42	0.14351	0.129612	0.259958	0.243789	0.00976215	0.0181587	0.100279	0.273717	0.399723	0.143459	0.154975	0.238245	0.127809	0.158088	0.220896	-0.0156507	0.87059	1	0.0388129	0.681672	0.798807	0.0231622	0.845167	0.960842	0.166621
CIL1446S0014	DSK2B	CIL1446S0014	PREDICTED: ubiquitin domain-containing protein DSK2a-like [Juglans regia]	Genetic Information Processing	Folding, sorting and degradation	ko04141//Protein processing in endoplasmic reticulum	-	-	51.04	49.62	54.26	34.34	38.63	40.66	37.99	38.49	51.04	49.62	54.26	34.34	38.63	40.66	37.99	38.49	-0.0407066	0.461342	0.666644	0.0882607	0.106238	0.161456	0.128967	0.0183312	0.03854	0.169832	0.0115414	0.023367	0.24372	3.79e-05	8.67e-05	0.0738885	0.204454	0.382305	-0.0979905	0.0974171	0.151895	-0.024102	0.731404	0.859608	0.14573
CIL0602S0003	DNAJ1	CIL0602S0003	PREDICTED: dnaJ protein homolog [Juglans regia]	Genetic Information Processing	Folding, sorting and degradation	ko04141//Protein processing in endoplasmic reticulum	-	-	0	0	0	0	0	0	0	0	0	0	0	0	0	0	0	0	0	1	1	0	1	1	0	1	1	0	1	1	0	1	1	0	1	1	0	1	1	0	1	1	0
CIL1465S0002	DNAJ1	CIL1465S0002	PREDICTED: dnaJ protein homolog [Juglans regia]	Genetic Information Processing	Folding, sorting and degradation	ko04141//Protein processing in endoplasmic reticulum	-	-	0	0	0	0	0	0	0	0	0	0	0	0	0	0	0	0	0	1	1	0	1	1	0	1	1	0	1	1	0	1	1	0	1	1	0	1	1	0	1	1	0
CIL1479S0044	DNAJ1	CIL1479S0044	PREDICTED: dnaJ protein homolog 2-like isoform X1 [Juglans regia]	Genetic Information Processing	Folding, sorting and degradation	ko04141//Protein processing in endoplasmic reticulum	GO:0005515//protein binding;GO:0043169//cation binding	GO:0006950//response to stress;GO:0044267//cellular protein metabolic process	142.07	127.02	109.28	49.3	68.11	86.8	62.94	53.92	142.07	127.02	109.28	49.3	68.11	86.8	62.94	53.92	-0.161546	2.9e-05	0.000185908	-0.378573	5.07e-21	3.9e-20	-0.217026	1.3e-07	6.06e-07	0.466279	4.52e-16	2.79e-15	0.816107	7.38e-62	8.66e-61	0.349828	3.53e-14	6.67e-13	-0.463718	1.75e-22	1.25e-21	-0.113889	0.0406464	0.0787398	0.35239
CIL1520S0057	DNAJ1	CIL1520S0057	PREDICTED: dnaJ protein homolog [Juglans regia]	Genetic Information Processing	Folding, sorting and degradation	ko04141//Protein processing in endoplasmic reticulum	GO:0005488//binding	-	0	0	0	0	0	0	0	0	0	0	0	0	0	0	0	0	0	1	1	0	1	1	0	1	1	0	1	1	0	1	1	0	1	1	0	1	1	0	1	1	0
CIL1573S0002	DNAJ1	CIL1573S0002	DnaJ protein [Ananas comosus]	Genetic Information Processing	Folding, sorting and degradation	ko04141//Protein processing in endoplasmic reticulum	GO:0005515//protein binding	-	0.56	1	0.84	0.65	0	0.6	0.41	0.18	0.56	1	0.84	0.65	0	0.6	0.41	0.18	0.836501	0.424115	0.629368	0.584963	0.774482	0.877219	-0.251539	0.803698	0.923028	-9.3443	0.0625313	0.107599	-0.115477	1	1	9.22882	0.0156414	0.0477316	-0.549339	1	1	8.67948	0.250037	0.368319	-0.664816
CIL1320S0031	DER2.2	CIL1320S0031	PREDICTED: derlin-2.2 [Juglans regia]	Genetic Information Processing	Folding, sorting and degradation	ko04141//Protein processing in endoplasmic reticulum	-	-	29.08	32.1	41.95	33.25	27.82	29.41	27.07	37.76	29.08	32.1	41.95	33.25	27.82	29.41	27.07	37.76	0.142546	0.0911483	0.197892	0.528644	4.47e-11	1.95e-10	0.386098	9.15e-07	3.89e-06	-0.257232	0.00454782	0.00984479	-0.177048	0.0259288	0.0425604	0.0801844	0.343824	0.552037	-0.119612	0.160198	0.234455	-0.0394275	0.703826	0.835282	-0.296659
CIL1327S0005	DER2.2	CIL1327S0005	PREDICTED: derlin-2.2-like [Juglans regia]	Genetic Information Processing	Folding, sorting and degradation	ko04141//Protein processing in endoplasmic reticulum	-	-	40.12	41.28	50.19	38.14	44.55	43.98	32.67	36.53	40.12	41.28	50.19	38.14	44.55	43.98	32.67	36.53	0.0411214	0.638036	0.817142	0.323078	0.000100978	0.000247606	0.281957	0.000608475	0.00172617	0.224121	0.014696	0.0291153	0.205543	0.0122335	0.0210701	-0.0185778	0.828716	0.988301	-0.428881	6.29e-07	1.99e-06	-0.447459	3.14e-06	1.23e-05	-0.223338
CIL0146S0008	DER1	CIL0146S0008	PREDICTED: derlin-1 [Juglans regia]	Genetic Information Processing	Folding, sorting and degradation	ko04141//Protein processing in endoplasmic reticulum	-	GO:0000302//response to reactive oxygen species;GO:0009642//response to light intensity;GO:0033554//cellular response to stress;GO:0044267//cellular protein metabolic process	19.92	22.55	34.01	23.7	17.69	22.86	23	27.81	19.92	22.55	34.01	23.7	17.69	22.86	23	27.81	0.17891	0.139943	0.276135	0.771741	2.41e-12	1.15e-11	0.592832	3.13e-08	1.56e-07	-0.421953	0.00138803	0.00326055	-0.0520617	0.65308	0.756461	0.369891	0.00172586	0.00727833	0.00880846	0.943735	1	0.3787	0.00478396	0.0115013	-0.0432532
CIL1259S0068	DER1	CIL1259S0068	PREDICTED: derlin-1 [Juglans regia]	Genetic Information Processing	Folding, sorting and degradation	ko04141//Protein processing in endoplasmic reticulum	-	-	0	0	0	0	0	0	0	0	0	0	0	0	0	0	0	0	0	1	1	0	1	1	0	1	1	0	1	1	0	1	1	0	1	1	0	1	1	0	1	1	0
CIL0117S0006	CDC48	CIL0117S0006	PREDICTED: cell division cycle protein 48 homolog [Juglans regia]	Genetic Information Processing	Folding, sorting and degradation	ko04141//Protein processing in endoplasmic reticulum	GO:0032550//purine ribonucleoside binding;GO:0042623//ATPase activity, coupled	-	119.31	148.8	241.4	114.94	86.96	85.77	102.87	123.43	119.31	148.8	241.4	114.94	86.96	85.77	102.87	123.43	0.31866	6.49e-22	2.49e-20	1.01671	4.13e-237	4.66e-235	0.698051	5.09e-119	3.68e-117	-0.402457	8.94e-26	8.04e-25	-0.422336	6.05e-34	4.23e-33	-0.0198788	0.596254	0.810436	0.262277	3.3e-13	1.57e-12	0.242398	8.78e-10	4.88e-09	-0.160059
CIL1534S0032	BAG4	CIL1534S0032	PREDICTED: BAG family molecular chaperone regulator 4-like isoform X1 [Juglans regia]	Genetic Information Processing	Folding, sorting and degradation	ko04141//Protein processing in endoplasmic reticulum	-	-	23.49	20.97	23.64	13.21	14.72	17.95	21.54	14.3	23.49	20.97	23.64	13.21	14.72	17.95	21.54	14.3	-0.16372	0.113417	0.236059	0.00918332	0.946796	1	0.172903	0.0996948	0.171861	0.156147	0.286863	0.402459	0.442353	0.000154117	0.000333262	0.286206	0.0124571	0.0395477	0.263034	0.0126483	0.0237425	0.549241	1.04e-05	3.83e-05	0.705388
CIL1592S0017	BAG4	CIL1592S0017	PREDICTED: BAG family molecular chaperone regulator 4 [Juglans regia]	Genetic Information Processing	Folding, sorting and degradation	ko04141//Protein processing in endoplasmic reticulum	-	-	7.82	7.22	11.19	5.84	4.13	3.84	5.53	6.78	7.82	7.22	11.19	5.84	4.13	3.84	5.53	6.78	-0.11517	0.476528	0.683627	0.51697	0.000487797	0.001101	0.632139	3.26e-05	0.000113458	-0.499827	0.0234009	0.0444209	-0.604862	0.00184234	0.00354438	-0.105035	0.678329	0.87632	0.526173	0.0090296	0.0173753	0.421138	0.060313	0.11165	-0.0786889
CIL1327S0028	ATJ49	CIL1327S0028	PREDICTED: chaperone protein dnaJ 49 [Juglans regia]	Genetic Information Processing	Folding, sorting and degradation	ko04141//Protein processing in endoplasmic reticulum	-	-	3.62	4.8	7.16	6.77	5.84	6.8	6.01	7.67	3.62	4.8	7.16	6.77	5.84	6.8	6.01	7.67	0.407045	0.0197524	0.0567169	0.98397	8.23e-10	3.26e-09	0.576925	0.00010515	0.00033928	-0.213187	0.167649	0.255618	0.00637891	0.967002	1	0.219566	0.113278	0.2429	-0.17817	0.197023	0.281216	0.0413966	0.872616	0.985267	-0.171791
CIL1400S0026	ATJ49	CIL1400S0026	PREDICTED: chaperone protein dnaJ 49-like [Juglans regia]	Genetic Information Processing	Folding, sorting and degradation	ko04141//Protein processing in endoplasmic reticulum	-	-	11.28	14.95	16.64	15.17	17.78	16.43	13.18	14.73	11.28	14.95	16.64	15.17	17.78	16.43	13.18	14.73	0.406378	6.63e-05	0.000392747	0.560888	2.8e-08	9.8e-08	0.15451	0.1072	0.183393	0.229034	0.0188266	0.0365148	0.115111	0.207038	0.282649	-0.113923	0.184465	0.351798	-0.317982	0.000659346	0.0015155	-0.431905	2.53e-05	8.85e-05	-0.202871
CIL1400S0029	ATJ49	CIL1400S0029	PREDICTED: chaperone protein dnaJ 49-like [Juglans regia]	Genetic Information Processing	Folding, sorting and degradation	ko04141//Protein processing in endoplasmic reticulum	-	-	36.11	40.26	50.13	41.6	34.88	39.36	38.47	45.71	36.11	40.26	50.13	41.6	34.88	39.36	38.47	45.71	0.156949	0.0210618	0.0599787	0.473276	3.88e-13	1.95e-12	0.316327	6.88e-07	2.96e-06	-0.254183	0.000471949	0.00118983	-0.0798533	0.205345	0.280503	0.17433	0.00823341	0.0275101	-0.0329964	0.626794	0.743758	0.141334	0.0595185	0.110428	-0.11285
CIL1416S0060	At4g32640	CIL1416S0060	PREDICTED: protein transport protein Sec24-like At4g32640 [Juglans regia]	Genetic Information Processing	Folding, sorting and degradation	ko04141//Protein processing in endoplasmic reticulum	GO:0046914//transition metal ion binding	GO:0015031//protein transport;GO:0016482//cytoplasmic transport	31.6	34.43	39.4	30.94	22.17	23.33	23.02	31.78	31.6	34.43	39.4	30.94	22.17	23.33	23.02	31.78	0.123742	0.00923279	0.029884	0.318271	9.36e-12	4.28e-11	0.194529	2.23e-05	7.96e-05	-0.480864	3.65e-18	2.48e-17	-0.407287	5.57e-17	2.41e-16	0.0735775	0.169302	0.329641	-0.0192985	0.733817	0.844916	0.0542791	0.370552	0.512188	-0.426585
CIL1594S0017	At3g07100	CIL1594S0017	PREDICTED: protein transport protein Sec24-like At3g07100 [Juglans regia]	Genetic Information Processing	Folding, sorting and degradation	ko04141//Protein processing in endoplasmic reticulum	-	GO:0006486//protein glycosylation;GO:0015031//protein transport;GO:0046907//intracellular transport	16.47	19.45	22.47	17.31	13.53	15.35	14.8	21.18	16.47	19.45	22.47	17.31	13.53	15.35	14.8	21.18	0.23993	0.0181171	0.0527475	0.44816	6.6e-06	1.86e-05	0.20823	0.0307958	0.0615011	-0.355444	0.00270456	0.00607169	-0.173367	0.0853105	0.126828	0.182077	0.0984416	0.217289	-0.0526415	0.639596	0.756773	0.129435	0.302692	0.432293	-0.226009
CIL1594S0018	At3g07100	CIL1594S0018	PREDICTED: protein transport protein Sec24-like At3g07100 [Juglans regia]	Genetic Information Processing	Folding, sorting and degradation	ko04141//Protein processing in endoplasmic reticulum	GO:0046914//transition metal ion binding	GO:0006486//protein glycosylation;GO:0006996//organelle organization;GO:0015031//protein transport;GO:0016482//cytoplasmic transport;GO:0042127//regulation of cell proliferation	17.94	22.4	24.99	22.16	15.54	18.61	19.95	25.74	17.94	22.4	24.99	22.16	15.54	18.61	19.95	25.74	0.320319	0.000571853	0.00267922	0.478171	1.87e-07	6.09e-07	0.157852	0.070047	0.126401	-0.511971	7.17e-07	2.47e-06	-0.25188	0.00365434	0.0067793	0.260092	0.00740425	0.0252481	0.100311	0.291767	0.392357	0.360402	0.000853502	0.00237138	-0.151569
CIL0429S0001	AERO2	CIL0429S0001	PREDICTED: endoplasmic reticulum oxidoreductin-2-like [Juglans regia]	Genetic Information Processing	Folding, sorting and degradation	ko04141//Protein processing in endoplasmic reticulum	GO:0000166//nucleotide binding;GO:0016667//oxidoreductase activity, acting on a sulfur group of donors	GO:0044267//cellular protein metabolic process;GO:0044710//single-organism metabolic process	3.85	3.82	6.68	9.48	5.14	5.38	4.78	7.49	3.85	3.82	6.68	9.48	5.14	5.38	4.78	7.49	-0.0112858	1	1	0.79499	4.12e-05	0.000105796	0.806275	4.12e-05	0.000141566	-0.883119	5.56e-07	1.93e-06	-0.817281	4.41e-08	1.25e-07	0.0658378	0.773029	0.946722	-0.170596	0.40863	0.524382	-0.104758	0.669062	0.804256	-0.987876
CIL1351S0014	AERO2	CIL1351S0014	PREDICTED: endoplasmic reticulum oxidoreductin-2-like [Juglans regia]	Genetic Information Processing	Folding, sorting and degradation	ko04141//Protein processing in endoplasmic reticulum	GO:0000166//nucleotide binding;GO:0016667//oxidoreductase activity, acting on a sulfur group of donors	GO:0044267//cellular protein metabolic process;GO:0044710//single-organism metabolic process	3.31	4.34	7.09	3.35	2.84	3.44	4.02	4.59	3.31	4.34	7.09	3.35	2.84	3.44	4.02	4.59	0.390864	0.0362917	0.0935561	1.09895	7.15e-11	3.07e-10	0.708091	8.49e-06	3.22e-05	-0.23827	0.320791	0.441933	0.0382475	0.854506	0.947671	0.276518	0.183154	0.349879	0.224787	0.257717	0.351591	0.501305	0.0226474	0.0467541	0.263034
CIL1383S0024	--	CIL1383S0024	PREDICTED: B-cell receptor-associated protein 31 [Vitis vinifera]	Genetic Information Processing	Folding, sorting and degradation	ko04141//Protein processing in endoplasmic reticulum	-	GO:0015031//protein transport	20.4	18.73	16.62	21.01	17.08	16.73	18.93	26.52	20.4	18.73	16.62	21.01	17.08	16.73	18.93	26.52	-0.123218	0.264437	0.446056	-0.295649	0.00747492	0.0141746	-0.172431	0.133995	0.220542	-0.298768	0.0103505	0.0211161	-0.328639	0.00126519	0.00248177	-0.0298705	0.810433	0.974812	0.178237	0.0971953	0.151584	0.148366	0.231057	0.348597	-0.150402
CIL1391S0028	--	CIL1391S0028	PREDICTED: B-cell receptor-associated protein 31 [Juglans regia]	Genetic Information Processing	Folding, sorting and degradation	ko04141//Protein processing in endoplasmic reticulum	-	GO:0015031//protein transport	12.86	15.98	19.26	21.35	12.97	14.43	13.88	22.62	12.86	15.98	19.26	21.35	12.97	14.43	13.88	22.62	0.313377	0.0247302	0.0683297	0.582717	1.32e-05	3.6e-05	0.26934	0.0348265	0.0685603	-0.719058	1.65e-07	6.02e-07	-0.565165	1.17e-06	3.01e-06	0.153893	0.267266	0.458282	-0.0560637	0.733869	0.844916	0.0978291	0.532558	0.671791	-0.621229
CIL1554S0009	--	CIL1554S0009	PREDICTED: hsp70 nucleotide exchange factor FES1 [Juglans regia]	Genetic Information Processing	Folding, sorting and degradation	ko04141//Protein processing in endoplasmic reticulum	-	-	0	0	0	0	0	0	0	0	0	0	0	0	0	0	0	0	0	1	1	0	1	1	0	1	1	0	1	1	0	1	1	0	1	1	0	1	1	0	1	1	0
CIL1559S0008	--	CIL1559S0008	DUF724 domain-containing protein/Bap31 domain-containing protein [Cephalotus follicularis]	Genetic Information Processing	Folding, sorting and degradation	ko04141//Protein processing in endoplasmic reticulum	-	GO:0015031//protein transport	1.58	2.23	4.08	3.99	1.49	2.15	2.53	5.77	1.58	2.23	4.08	3.99	1.49	2.15	2.53	5.77	0.497119	0.0755192	0.16952	1.36864	1.61e-08	5.75e-08	0.871525	0.000107314	0.000346008	-1.42108	4.55e-08	1.74e-07	-0.892052	1.9e-05	4.47e-05	0.529024	0.0701909	0.165681	0.234801	0.389435	0.502949	0.763825	0.0122463	0.0270185	-0.657251
CIL1342S0003	VPS15	CIL1342S0003	PREDICTED: phosphoinositide 3-kinase regulatory subunit 4 [Juglans regia]	Cellular Processes	Transport and catabolism	ko04136//Autophagy - other eukaryotes	GO:0004672//protein kinase activity;GO:0032550//purine ribonucleoside binding	GO:0000160//phosphorelay signal transduction system;GO:0006464//cellular protein modification process;GO:0006625//protein targeting to peroxisome;GO:0006796//phosphate-containing compound metabolic process;GO:0009057//macromolecule catabolic process;GO:0009062//fatty acid catabolic process;GO:0009606//tropism;GO:0009648//photoperiodism;GO:0016265//death;GO:0030001//metal ion transport;GO:0048193/…	21.51	22.52	30.42	13.78	19.07	24.47	19.78	17.15	21.51	22.52	30.42	13.78	19.07	24.47	19.78	17.15	0.0661993	0.199895	0.364642	0.500013	1.38e-24	1.24e-23	0.433813	3.23e-19	3.42e-18	0.468729	6.51e-14	3.62e-13	0.828438	1.35e-54	1.41e-53	0.359709	5.68e-13	9.85e-12	-0.306972	9.27e-10	3.59e-09	0.0527376	0.376341	0.516302	0.521467
MSTRG.24352	TOR	MSTRG.24352	PREDICTED: serine/threonine-protein kinase TOR-like [Juglans regia]	Cellular Processes	Transport and catabolism	ko04136//Autophagy - other eukaryotes	-	-	2.16	3.72	4.64	2.03	2.71	3.4	2.48	2.39	2.16	3.72	4.64	2.03	2.71	3.4	2.48	2.39	0.784271	0.00795936	0.026387	1.10309	0.000108964	0.000266203	0.318822	0.209569	0.324282	0.416813	0.289653	0.404567	0.744055	0.0136538	0.0233618	0.327242	0.259329	0.448829	-0.455195	0.130782	0.195936	-0.127953	0.820234	0.939406	0.28886
CIL1298S0017	TAP46	CIL1298S0017	PREDICTED: PP2A regulatory subunit TAP46-like isoform X1 [Juglans regia]	Cellular Processes	Transport and catabolism	ko04136//Autophagy - other eukaryotes	GO:0019888//protein phosphatase regulator activity	GO:0009404//toxin metabolic process;GO:0010646//regulation of cell communication;GO:0019222//regulation of metabolic process	38.16	43.05	58.14	27.45	30.05	30.59	25.17	32.7	38.16	43.05	58.14	27.45	30.05	30.59	25.17	32.7	0.173952	0.0115492	0.0361483	0.60747	1.03e-20	7.81e-20	0.433518	6.71e-12	4.57e-11	0.130559	0.135844	0.212226	0.156254	0.0428879	0.0675793	0.0256951	0.748659	0.928945	-0.281355	0.000409331	0.000965664	-0.25566	0.00469137	0.0113023	-0.125101
CIL1501S0002	RAPTOR1	CIL1501S0002	PREDICTED: regulatory-associated protein of TOR 1-like isoform X2 [Juglans regia]	Cellular Processes	Transport and catabolism	ko04136//Autophagy - other eukaryotes	-	-	17.33	16.4	23.33	13.3	12.88	16.47	14.65	15.76	17.33	16.4	23.33	13.3	12.88	16.47	14.65	15.76	-0.0795758	0.197476	0.360957	0.428915	5.8e-14	3.06e-13	0.50849	1.1e-18	1.13e-17	-0.0462937	0.544808	0.674932	0.308414	5.88e-07	1.54e-06	0.354708	1.45e-08	1.58e-07	-0.16894	0.00630157	0.0124739	0.185768	0.0106766	0.0238239	0.139474
MSTRG.17548	ATG9	MSTRG.17548	PREDICTED: autophagy-related protein 9-like [Juglans regia]	Cellular Processes	Transport and catabolism	ko04136//Autophagy - other eukaryotes	-	GO:0006511//ubiquitin-dependent protein catabolic process;GO:0006914//autophagy;GO:0009062//fatty acid catabolic process;GO:0009404//toxin metabolic process;GO:0009620//response to fungus;GO:0035966//response to topologically incorrect protein;GO:0043248//proteasome assembly	0	0	0	0.05	0	0	0	0	0	0	0	0.05	0	0	0	0	0	1	1	0	1	1	0	1	1	-5.64386	1	1	-5.64386	1	1	0	1	1	0	1	1	0	1	1	-5.64386
CIL1500S0051	ATG8I	CIL1500S0051	PREDICTED: autophagy-related protein 8i-like [Juglans regia]	Cellular Processes	Transport and catabolism	ko04136//Autophagy - other eukaryotes	-	-	8.89	8.04	12.45	10.79	7.52	10.3	7.64	14.66	8.89	8.04	12.45	10.79	7.52	10.3	7.64	14.66	-0.144988	0.542565	0.734043	0.48589	0.00965969	0.0179795	0.630878	0.000828952	0.00229664	-0.52089	0.0168027	0.0328476	-0.0670505	0.740564	0.838764	0.45384	0.0172362	0.0518659	-0.431	0.0267865	0.0474341	0.02284	0.937661	1	-0.49805
CIL1353S0005	ATG8G	CIL1353S0005	PREDICTED: autophagy-related protein 8f-like [Juglans regia]	Cellular Processes	Transport and catabolism	ko04136//Autophagy - other eukaryotes	-	-	2.95	1.55	3.18	1.2	1.42	3.5	2.74	1.63	2.95	1.55	3.18	1.2	1.42	3.5	2.74	1.63	-0.928447	0.168914	0.320684	0.108312	0.864282	0.960478	1.03676	0.122329	0.205358	0.242857	1	1	1.54432	0.0167675	0.0282617	1.30146	0.0289589	0.0805412	-0.353179	0.54282	0.662667	0.948285	0.263416	0.385022	1.19114
CIL0057S0002	ATG8C	CIL0057S0002	PREDICTED: autophagy-related protein 8C-like [Juglans regia]	Cellular Processes	Transport and catabolism	ko04136//Autophagy - other eukaryotes	-	-	25.22	27.08	28.44	28.49	32.22	40.05	18.85	38.64	25.22	27.08	28.44	28.49	32.22	40.05	18.85	38.64	0.102659	0.403076	0.606703	0.173353	0.159814	0.231412	0.0706937	0.554991	0.697391	0.177501	0.139943	0.217806	0.491347	1.08e-06	2.79e-06	0.313846	0.00140714	0.00608007	-1.08724	3.22e-21	2.2e-20	-0.773392	7.96e-09	4.07e-08	-0.595891
CIL0125S0011	ATG8C	CIL0125S0011	PREDICTED: autophagy-related protein 8C-like isoform X3 [Juglans regia]	Cellular Processes	Transport and catabolism	ko04136//Autophagy - other eukaryotes	-	GO:0008104//protein localization;GO:0051234//establishment of localization	0	0	0	0	0	0	0	0	0	0	0	0	0	0	0	0	0	1	1	0	1	1	0	1	1	0	1	1	0	1	1	0	1	1	0	1	1	0	1	1	0
CIL1405S0011	ATG8C	CIL1405S0011	PREDICTED: autophagy-related protein 8C-like [Juglans regia]	Cellular Processes	Transport and catabolism	ko04136//Autophagy - other eukaryotes	-	-	53.48	48.8	70.35	41.77	45.65	54.73	43.92	51.41	53.48	48.8	70.35	41.77	45.65	54.73	43.92	51.41	-0.132118	0.122419	0.250609	0.395551	4.07e-07	1.29e-06	0.527669	3.34e-11	2.16e-10	0.128148	0.191212	0.286633	0.389865	2.44e-06	6.13e-06	0.261717	0.00133428	0.00579279	-0.317454	0.000146918	0.000364718	-0.0557368	0.587504	0.726539	0.0724109
CIL1417S0063	ATG8C	CIL1417S0063	PREDICTED: autophagy-related protein 8C [Juglans regia]	Cellular Processes	Transport and catabolism	ko04136//Autophagy - other eukaryotes	-	-	22.42	31.16	39.52	18.27	24.18	29.92	21.88	23.75	22.42	31.16	39.52	18.27	24.18	29.92	21.88	23.75	0.474909	5.59e-05	0.000336772	0.817797	5.73e-13	2.85e-12	0.342888	0.00102207	0.0027806	0.404338	0.00491749	0.010595	0.711634	3.53e-09	1.07e-08	0.307296	0.00686805	0.0237517	-0.451497	0.000128059	0.000320991	-0.144202	0.308886	0.439713	0.260136
CIL0615S0001	ATG5	CIL0615S0001	PREDICTED: autophagy protein 5 isoform X1 [Juglans regia]	Cellular Processes	Transport and catabolism	ko04136//Autophagy - other eukaryotes	-	GO:0006950//response to stress;GO:0008104//protein localization;GO:0010260//organ senescence;GO:0044248//cellular catabolic process;GO:0051234//establishment of localization	0	0	0	0	0	0	0	0	0	0	0	0	0	0	0	0	0	1	1	0	1	1	0	1	1	0	1	1	0	1	1	0	1	1	0	1	1	0	1	1	0
CIL1562S0032	ATG5	CIL1562S0032	PREDICTED: autophagy protein 5 isoform X2 [Juglans regia]	Cellular Processes	Transport and catabolism	ko04136//Autophagy - other eukaryotes	-	GO:0051234//establishment of localization	1.58	1.23	2.15	1.67	1.93	2.57	2.42	1.65	1.58	1.23	2.15	1.67	1.93	2.57	2.42	1.65	-0.361266	0.533131	0.724901	0.444412	0.33238	0.437454	0.805678	0.0792913	0.140747	0.208753	0.766249	0.882277	0.62192	0.110699	0.160443	0.413168	0.26738	0.458282	-0.0867613	0.914395	1	0.326406	0.410725	0.55489	0.535159
CIL1609S0016	ATG3	CIL1609S0016	PREDICTED: autophagy-related protein 3 [Juglans regia]	Cellular Processes	Transport and catabolism	ko04136//Autophagy - other eukaryotes	-	GO:0006605//protein targeting;GO:0016192//vesicle-mediated transport;GO:0040007//growth;GO:0044248//cellular catabolic process	50.35	39.88	50.6	24.95	31.12	38.1	35.05	32.84	50.35	39.88	50.6	24.95	31.12	38.1	35.05	32.84	-0.336326	1.7e-06	1.39e-05	0.00714561	0.932909	1	0.343472	1.47e-06	6.13e-06	0.318802	0.00074053	0.00181496	0.610751	3.05e-14	1.19e-13	0.291949	0.000135442	0.000747086	-0.120377	0.107859	0.166675	0.171572	0.0542026	0.101605	0.490375
CIL1607S0039	ATG2	CIL1607S0039	PREDICTED: autophagy-related protein 2-like isoform X1 [Juglans regia]	Cellular Processes	Transport and catabolism	ko04136//Autophagy - other eukaryotes	-	-	18.33	17.58	26.48	10.43	12.08	14.75	15	13.19	18.33	17.58	26.48	10.43	12.08	14.75	15	13.19	-0.0602717	0.248216	0.427198	0.530696	4.03e-28	4.17e-27	0.590968	3.94e-34	7.33e-33	0.211881	0.00204884	0.00468731	0.499976	1.36e-17	5.99e-17	0.288094	4.12e-07	3.62e-06	0.0242475	0.662001	0.779023	0.312342	9.37e-07	3.9e-06	0.524223
CIL1501S0031	ATG1C	CIL1501S0031	PREDICTED: serine/threonine-protein kinase ATG1c-like isoform X1 [Juglans regia]	Cellular Processes	Transport and catabolism	ko04136//Autophagy - other eukaryotes	-	-	11.68	10.92	16.06	7.83	8.89	10.87	9.76	10.56	11.68	10.92	16.06	7.83	8.89	10.87	9.76	10.56	-0.0970674	0.29767	0.486592	0.459432	5.06e-08	1.73e-07	0.556499	8.07e-11	5.07e-10	0.183171	0.113413	0.182508	0.473268	8.6e-07	2.23e-06	0.290097	0.00185817	0.0077618	-0.155399	0.0976027	0.152158	0.134698	0.21998	0.334886	0.317869
CIL1452S0036	ATG13B	CIL1452S0036	PREDICTED: autophagy-related protein 13b [Juglans regia]	Cellular Processes	Transport and catabolism	ko04136//Autophagy - other eukaryotes	-	-	0.09	0	0.19	0	0	0.11	0.44	0	0.09	0	0.19	0	0	0.11	0.44	0	-6.49185	1	1	1.078	1	1	7.56986	0.500025	0.641815	0	1	1	6.78136	1	1	6.78136	1	1	2	0.21882	0.308163	8.78136	0.125037	0.206717	8.78136
CIL1527S0022	ATG13A	CIL1527S0022	PREDICTED: autophagy-related protein 13a-like, partial [Juglans regia]	Cellular Processes	Transport and catabolism	ko04136//Autophagy - other eukaryotes	-	-	0	0	0	0	0	0	0	0	0	0	0	0	0	0	0	0	0	1	1	0	1	1	0	1	1	0	1	1	0	1	1	0	1	1	0	1	1	0	1	1	0
CIL1282S0037	ATG11	CIL1282S0037	PREDICTED: autophagy-related protein 11-like isoform X1 [Juglans regia]	Cellular Processes	Transport and catabolism	ko04136//Autophagy - other eukaryotes	-	-	8.01	8.75	10.28	6.87	8.58	8.37	7.4	8.64	8.01	8.75	10.28	6.87	8.58	8.37	7.4	8.64	0.127481	0.146878	0.286391	0.359966	2.68e-05	7.05e-05	0.232485	0.00609396	0.0142907	0.320668	0.00103095	0.00246944	0.284918	0.00113719	0.00224234	-0.03575	0.680823	0.878501	-0.177702	0.0441345	0.0743184	-0.213452	0.0294926	0.0593964	0.107215
CIL0271S0012	ATG101	CIL0271S0012	PREDICTED: autophagy-related protein 101-like isoform X2 [Juglans regia]	Cellular Processes	Transport and catabolism	ko04136//Autophagy - other eukaryotes	-	-	14.26	15.45	17.05	5.7	9.68	14.3	6.11	5.73	14.26	15.45	17.05	5.7	9.68	14.3	6.11	5.73	0.115633	0.541892	0.733436	0.257798	0.12208	0.182933	0.142165	0.387441	0.531758	0.764045	0.00327964	0.00728468	1.32698	6.57e-11	2.18e-10	0.562936	0.00182054	0.00763	-1.22677	2.18e-09	8.25e-09	-0.663835	0.00928849	0.0209779	0.10021
CIL1409S0046	ATG101	CIL1409S0046	PREDICTED: autophagy-related protein 101-like isoform X2 [Juglans regia]	Cellular Processes	Transport and catabolism	ko04136//Autophagy - other eukaryotes	-	-	8.01	8.21	9.54	8.02	8.42	7.27	7.49	8	8.01	8.21	9.54	8.02	8.42	7.27	7.49	8	0.03558	0.849884	0.992306	0.252187	0.172575	0.248036	0.216607	0.268271	0.3927	0.070218	0.735163	0.853557	-0.141647	0.440458	0.545318	-0.211865	0.262882	0.453724	0.0430104	0.854506	0.95643	-0.168855	0.443604	0.591808	-0.0986365
CIL1575S0019	YKT61	CIL1575S0019	PREDICTED: VAMP-like protein YKT61 [Juglans regia]	Genetic Information Processing	Folding, sorting and degradation	ko04130//SNARE interactions in vesicular transport	-	GO:0006810//transport	1.62	2.14	2.52	3.11	1.26	1.17	1.09	2.15	1.62	2.14	2.52	3.11	1.26	1.17	1.09	2.15	0.401617	0.663792	0.841506	0.63743	0.523698	0.63445	0.235813	0.84512	0.959924	-1.30349	0.0785091	0.131235	-1.41041	0.0192368	0.0322111	-0.106915	1	1	-0.10218	1	1	-0.209096	1	1	-1.51259
CIL0176S0025	VTI13	CIL0176S0025	PREDICTED: vesicle transport v-SNARE 13-like [Juglans regia]	Genetic Information Processing	Folding, sorting and degradation	ko04130//SNARE interactions in vesicular transport	-	GO:0015031//protein transport	16.48	12.95	16.25	11.68	7.57	9.18	12.14	10.52	16.48	12.95	16.25	11.68	7.57	9.18	12.14	10.52	-0.347764	0.0129692	0.0397602	-0.0202765	0.927902	1	0.327488	0.0241228	0.0492041	-0.625675	0.00106534	0.00254604	-0.347474	0.0274579	0.0448999	0.278201	0.113796	0.243792	0.403202	0.0114932	0.0217816	0.681403	0.000321362	0.000955876	0.0557281
CIL1403S0005	VTI13	CIL1403S0005	PREDICTED: vesicle transport v-SNARE 13 [Cicer arietinum]	Genetic Information Processing	Folding, sorting and degradation	ko04130//SNARE interactions in vesicular transport	-	GO:0015031//protein transport	38.09	35.66	38.29	31.47	21.94	25.73	31.78	27.59	38.09	35.66	38.29	31.47	21.94	25.73	31.78	27.59	-0.0951056	0.217443	0.388668	0.00755537	0.94087	1	0.102661	0.191315	0.299723	-0.520414	7.8e-08	2.92e-07	-0.290526	0.000408719	0.000849019	0.229888	0.0124664	0.0395724	0.304668	0.000256986	0.000621286	0.534556	5.56e-08	2.64e-07	0.0141419
CIL1470S0021	VAMP714	CIL1470S0021	PREDICTED: vesicle-associated membrane protein 714 [Juglans regia]	Genetic Information Processing	Folding, sorting and degradation	ko04130//SNARE interactions in vesicular transport	-	GO:0006810//transport	21.99	21.78	20.37	15.23	16.62	15.52	19.64	17.14	21.99	21.78	20.37	15.23	16.62	15.52	19.64	17.14	-0.0138437	0.892792	1	-0.110402	0.310271	0.411066	-0.096558	0.362681	0.506082	0.126004	0.345119	0.469601	0.0272126	0.825765	0.920405	-0.0987918	0.4064	0.624269	0.339666	0.00198677	0.00425353	0.240875	0.0503487	0.095184	0.366879
CIL0340S0005	VAMP713	CIL0340S0005	PREDICTED: vesicle-associated membrane protein 711-like [Juglans regia]	Genetic Information Processing	Folding, sorting and degradation	ko04130//SNARE interactions in vesicular transport	-	GO:0006810//transport	0	0	0	0	0	0	0	0	0	0	0	0	0	0	0	0	0	1	1	0	1	1	0	1	1	0	1	1	0	1	1	0	1	1	0	1	1	0	1	1	0
CIL1271S0006	VAMP711	CIL1271S0006	PREDICTED: vesicle-associated membrane protein 711-like [Juglans regia]	Genetic Information Processing	Folding, sorting and degradation	ko04130//SNARE interactions in vesicular transport	-	GO:0006810//transport	12.47	11.45	14.63	16.92	15.31	14.05	11.5	17.58	12.47	11.45	14.63	16.92	15.31	14.05	11.5	17.58	-0.123114	0.359459	0.560417	0.230468	0.0719535	0.11299	0.353582	0.00636544	0.0148721	-0.144255	0.257133	0.365704	-0.268159	0.0143277	0.0244524	-0.123904	0.281825	0.47736	-0.288936	0.0207814	0.0375108	-0.41284	0.00215056	0.00553418	-0.557096
CIL1417S0015	SYP52	CIL1417S0015	PREDICTED: syntaxin-52-like isoform X3 [Juglans regia]	Genetic Information Processing	Folding, sorting and degradation	ko04130//SNARE interactions in vesicular transport	-	-	0.54	0.64	0.7	0.25	0.63	0.13	0.39	0.39	0.54	0.64	0.7	0.25	0.63	0.13	0.39	0.39	0.245112	1	1	0.374396	1	1	0.129283	1	1	1.33342	0.453207	0.58927	-0.943416	0.625037	0.729369	-2.27684	0.125066	0.259338	1.58496	0.375062	0.48706	-0.691878	0.726617	0.85539	0.641546
CIL0158S0007	SYP51	CIL0158S0007	PREDICTED: syntaxin-52-like isoform X2 [Juglans regia]	Genetic Information Processing	Folding, sorting and degradation	ko04130//SNARE interactions in vesicular transport	-	-	23.89	22.21	27.31	18.31	17.23	22.19	23.76	17.44	23.89	22.21	27.31	18.31	17.23	22.19	23.76	17.44	-0.105197	0.290221	0.4767	0.193022	0.0509997	0.0830605	0.29822	0.00249039	0.00629333	-0.0877091	0.51292	0.641052	0.277278	0.00676674	0.0120929	0.364987	0.000480659	0.0023395	0.0986252	0.328648	0.435923	0.463612	6.96e-05	0.000228737	0.375903
CIL1313S0019	SYP43	CIL1313S0019	PREDICTED: syntaxin-41-like [Juglans regia]	Genetic Information Processing	Folding, sorting and degradation	ko04130//SNARE interactions in vesicular transport	-	-	0	0	0	0	0.09	0	0	0	0	0	0	0	0.09	0	0	0	0	1	1	0	1	1	0	1	1	6.49185	1	1	0	1	1	-6.49185	1	1	0	1	1	-6.49185	1	1	0
CIL0283S0005	SYP41	CIL0283S0005	PREDICTED: syntaxin-41-like isoform X2 [Juglans regia]	Genetic Information Processing	Folding, sorting and degradation	ko04130//SNARE interactions in vesicular transport	-	GO:0002831//regulation of response to biotic stimulus;GO:0006605//protein targeting;GO:0006996//organelle organization;GO:0010243//response to organonitrogen compound;GO:0048193//Golgi vesicle transport;GO:0061024//membrane organization	9.06	9.5	11.6	6.95	9.19	11.73	8.06	7.37	9.06	9.5	11.6	6.95	9.19	11.73	8.06	7.37	0.0684165	0.614739	0.801432	0.356542	0.00392654	0.00777947	0.288125	0.0161746	0.0344232	0.403052	0.00630893	0.0133742	0.755118	6.89e-10	2.17e-09	0.352066	0.0019586	0.0080992	-0.541351	5.78e-06	1.67e-05	-0.189285	0.197589	0.306124	0.213767
CIL1313S0020	SYP41	CIL1313S0020	PREDICTED: syntaxin-43 [Jatropha curcas]	Genetic Information Processing	Folding, sorting and degradation	ko04130//SNARE interactions in vesicular transport	-	-	0	0	0	0	0	0	0	0	0	0	0	0	0	0	0	0	0	1	1	0	1	1	0	1	1	0	1	1	0	1	1	0	1	1	0	1	1	0	1	1	0
CIL1332S0054	SYP32	CIL1332S0054	PREDICTED: syntaxin-32 [Juglans regia]	Genetic Information Processing	Folding, sorting and degradation	ko04130//SNARE interactions in vesicular transport	-	-	6.71	7.69	9.59	14.85	5.69	6.47	13.71	14.11	6.71	7.69	9.59	14.85	5.69	6.47	13.71	14.11	0.196671	0.301496	0.491618	0.515218	0.00627453	0.0120542	0.318547	0.081652	0.144503	-1.38396	3.5e-14	1.98e-13	-1.19863	2.35e-15	9.53e-15	0.185337	0.406217	0.624108	1.08339	6.82e-12	3.02e-11	1.26873	1.61e-11	1.02e-10	-0.115234
CIL0224S0002	SYP132	CIL0224S0002	PREDICTED: syntaxin-132 [Jatropha curcas]	Genetic Information Processing	Folding, sorting and degradation	ko04130//SNARE interactions in vesicular transport	-	GO:0015031//protein transport;GO:0061024//membrane organization	17.88	16.12	16.51	18.34	11.42	12.6	16.23	20.39	17.88	16.12	16.51	18.34	11.42	12.6	16.23	20.39	-0.149495	0.189004	0.348404	-0.115007	0.317238	0.419437	0.0344884	0.790253	0.911814	-0.683431	8.84e-08	3.3e-07	-0.54157	5.93e-07	1.55e-06	0.141861	0.267676	0.45873	0.365239	0.00146088	0.00320201	0.5071	0.000147711	0.000462304	-0.176331
CIL1484S0021	SYP124	CIL1484S0021	PREDICTED: syntaxin-124 [Juglans regia]	Genetic Information Processing	Folding, sorting and degradation	ko04130//SNARE interactions in vesicular transport	-	GO:0015031//protein transport;GO:0061024//membrane organization	1.12	1.33	4.57	0.45	1.24	1.89	0.14	0.32	1.12	1.33	4.57	0.45	1.24	1.89	0.14	0.32	0.247928	0.651948	0.82999	2.0287	1.26e-09	4.91e-09	1.78077	2.47e-08	1.24e-07	1.46234	0.0290618	0.0542271	2.07039	3.38e-05	7.77e-05	0.608046	0.148731	0.297417	-3.75489	1.04e-07	3.5e-07	-3.14684	0.000222778	0.000679572	-1.6845
MSTRG.14159	SYP112	MSTRG.14159	PREDICTED: syntaxin-112 [Juglans regia]	Genetic Information Processing	Folding, sorting and degradation	ko04130//SNARE interactions in vesicular transport	-	GO:0007049//cell cycle;GO:0008152//metabolic process;GO:0015031//protein transport;GO:0061024//membrane organization	0.89	0.44	0.33	0.71	0.52	0.58	1.67	0.81	0.89	0.44	0.33	0.71	0.52	0.58	1.67	0.81	-1.0163	0.098989	0.211439	-1.43134	0.0290618	0.0497278	-0.415037	0.629207	0.766304	-0.449307	0.541501	0.67134	-0.291766	0.736103	0.834451	0.157541	0.855644	1	1.52572	0.000361763	0.000857896	1.68326	0.00095196	0.00261851	1.23396
MSTRG.26241	SYP112	MSTRG.26241	PREDICTED: syntaxin-112-like [Juglans regia]	Genetic Information Processing	Folding, sorting and degradation	ko04130//SNARE interactions in vesicular transport	-	GO:0007049//cell cycle;GO:0008152//metabolic process;GO:0015031//protein transport;GO:0061024//membrane organization	0.21	0.33	0.31	14.59	0.68	0.54	1.66	18.64	0.21	0.33	0.31	14.59	0.68	0.54	1.66	18.64	0.652077	0.58118	0.769839	0.561879	0.774482	0.877219	-0.0901978	1	1	-4.4233	2.87e-71	6.83e-70	-4.75588	5.46e-113	1.14e-111	-0.332575	0.607899	0.818667	1.62015	0.000157128	0.000389164	1.28758	0.0055707	0.0132374	-3.13572
CIL1295S0015	GOS12	CIL1295S0015	PREDICTED: Golgi SNAP receptor complex member 1-2 [Juglans regia]	Genetic Information Processing	Folding, sorting and degradation	ko04130//SNARE interactions in vesicular transport	-	GO:0006810//transport	0.21	0.21	0	0.12	0	0.12	0.13	0.16	0.21	0.21	0	0.12	0	0.12	0.13	0.16	0	1	1	-7.71425	0.500025	0.610763	-7.71425	0.500025	0.641815	-6.90689	1	1	0	1	1	6.90689	1	1	0.115477	1	1	7.02237	1	1	0.115477
CIL1401S0015	At4g14600	CIL1401S0015	PREDICTED: bet1-like protein At4g14600 [Juglans regia]	Genetic Information Processing	Folding, sorting and degradation	ko04130//SNARE interactions in vesicular transport	-	-	16.25	15.3	17.33	11.7	9.35	9.81	10.84	10.65	16.25	15.3	17.33	11.7	9.35	9.81	10.84	10.65	-0.0869081	0.559922	0.750341	0.0928319	0.532188	0.643912	0.17974	0.242386	0.365493	-0.32347	0.106989	0.173485	-0.254183	0.130263	0.185222	0.0692868	0.732333	0.914498	0.14404	0.435346	0.554765	0.213326	0.316734	0.449579	-0.110144
CIL1436S0052	--	CIL1436S0052	Ca2+ antiporter/cation exchanger isoform 4 [Theobroma cacao]	Genetic Information Processing	Folding, sorting and degradation	ko04130//SNARE interactions in vesicular transport	-	-	2.73	2.84	3.22	3.07	2.02	1.42	1.45	4.57	2.73	2.84	3.22	3.07	2.02	1.42	1.45	4.57	0.05699	0.913384	1	0.23816	0.451521	0.570999	0.18117	0.5951	0.738042	-0.603883	0.10944	0.176668	-1.11235	0.00129029	0.00252971	-0.508464	0.245769	0.435452	0.030162	1	1	-0.478302	0.291747	0.419063	-1.08219
CIL1503S0025	URM1-2	CIL1503S0025	PREDICTED: ubiquitin-related modifier 1 homolog 2-like [Juglans regia]	Genetic Information Processing	Folding, sorting and degradation	ko04122//Sulfur relay system	-	GO:0006400//tRNA modification;GO:0032446//protein modification by small protein conjugation	17.45	16.71	27.51	14.98	14.79	14.9	11.23	14.45	17.45	16.71	27.51	14.98	14.79	14.9	11.23	14.45	-0.0625153	0.702379	0.873164	0.656729	7.19e-06	2.01e-05	0.719244	1.15e-06	4.86e-06	-0.0184156	1	1	-0.00772529	1	1	0.0106903	0.957377	1	-0.407954	0.0262514	0.0465697	-0.397264	0.0549096	0.102755	-0.41568
CIL1508S0035	NCS6	CIL1508S0035	PREDICTED: cytoplasmic tRNA 2-thiolation protein 1 isoform X1 [Juglans regia]	Genetic Information Processing	Folding, sorting and degradation	ko04122//Sulfur relay system	-	-	10.89	12.26	19.08	11.94	9.34	13.56	12.75	14.5	10.89	12.26	19.08	11.94	9.34	13.56	12.75	14.5	0.170955	0.143307	0.281586	0.809057	1.69e-14	9.21e-14	0.638102	5.3e-10	3.13e-09	-0.354308	0.00692492	0.0145712	0.183554	0.0852446	0.126751	0.537863	1.81e-06	1.43e-05	-0.0888599	0.408389	0.524147	0.449003	0.000527216	0.00150991	0.0946944
CIL0018S0024	COP1	CIL0018S0024	E3 ubiquitin ligase [Carya cathayensis]	Genetic Information Processing;Organismal Systems	Folding, sorting and degradation;Environmental adaptation	ko04120//Ubiquitin mediated proteolysis;ko04712//Circadian rhythm - plant	GO:0016628//oxidoreductase activity, acting on the CH-CH group of donors, NAD or NADP as acceptor;GO:0019787//ubiquitin-like protein transferase activity;GO:0046914//transition metal ion binding	GO:0003006//developmental process involved in reproduction;GO:0006259//DNA metabolic process;GO:0007602//phototransduction;GO:0009646//response to absence of light;GO:0009648//photoperiodism;GO:0009812//flavonoid metabolic process;GO:0010099//regulation of photomorphogenesis;GO:0032446//protein modification by small protein conjugation;GO:0044710//single-organism metabolic process	120.56	107.67	99.11	38.36	65.32	68.03	85.09	41.69	120.56	107.67	99.11	38.36	65.32	68.03	85.09	41.69	-0.163135	6.73e-06	4.93e-05	-0.282649	3.27e-14	1.75e-13	-0.119514	0.00167315	0.00437994	0.767922	6.8e-49	1.09e-47	0.826568	1e-68	1.3e-67	0.0586463	0.169863	0.33033	0.322819	1.35e-15	7.26e-15	0.381465	3.03e-17	2.72e-16	1.14939
CIL1448S0016	COP1	CIL1448S0016	PREDICTED: E3 ubiquitin-protein ligase COP1-like [Juglans regia]	Genetic Information Processing;Organismal Systems	Folding, sorting and degradation;Environmental adaptation	ko04120//Ubiquitin mediated proteolysis;ko04712//Circadian rhythm - plant	GO:0003824//catalytic activity;GO:0046914//transition metal ion binding	-	6.72	9.81	12.86	2.79	3.95	5.08	5.46	4.28	6.72	9.81	12.86	2.79	3.95	5.08	5.46	4.28	0.545792	9.43e-08	9.51e-07	0.936358	6.48e-22	5.21e-21	0.390566	1.04e-05	3.91e-05	0.501588	0.00340031	0.00753505	0.864563	1.94e-09	5.95e-09	0.362976	0.00569182	0.0202771	0.104072	0.413124	0.529566	0.467048	0.00165207	0.00434528	0.968636
CIL0225S0009	DDB1	CIL0225S0009	PREDICTED: DNA damage-binding protein 1 [Juglans regia]	Genetic Information Processing;Genetic Information Processing	Folding, sorting and degradation;Replication and repair	ko04120//Ubiquitin mediated proteolysis;ko03420//Nucleotide excision repair	-	-	70.76	73.79	75.86	38.1	58.04	74.06	54.16	38.08	70.76	73.79	75.86	38.1	58.04	74.06	54.16	38.08	0.0604913	0.127109	0.255686	0.100405	0.0119744	0.0219324	0.0399141	0.316728	0.451998	0.607257	5.96e-35	6.99e-34	0.958904	9.81e-112	2.02e-110	0.351647	5.6e-19	1.48e-17	-0.451467	7.34e-29	6.32e-28	-0.0998198	0.0328184	0.0650778	0.507437
CIL0225S0010	DDB1	CIL0225S0010	DNA damage-binding protein 1, partial [Glycine soja]	Genetic Information Processing;Genetic Information Processing	Folding, sorting and degradation;Replication and repair	ko04120//Ubiquitin mediated proteolysis;ko03420//Nucleotide excision repair	-	-	0	0	0	0	0	0	0	0	0	0	0	0	0	0	0	0	0	1	1	0	1	1	0	1	1	0	1	1	0	1	1	0	1	1	0	1	1	0	1	1	0
CIL1280S0027	CUL4	CIL1280S0027	PREDICTED: cullin-4-like isoform X1 [Juglans regia]	Genetic Information Processing;Genetic Information Processing	Folding, sorting and degradation;Replication and repair	ko04120//Ubiquitin mediated proteolysis;ko03420//Nucleotide excision repair	GO:0044389//ubiquitin-like protein ligase binding	GO:0006259//DNA metabolic process;GO:0007059//chromosome segregation;GO:0009409//response to cold;GO:0009755//hormone-mediated signaling pathway;GO:0009756//carbohydrate mediated signaling;GO:0009793//embryo development ending in seed dormancy;GO:0010099//regulation of photomorphogenesis;GO:0010467//gene expression;GO:0016567//protein ubiquitination;GO:0019941//modification-dependent protein cata…	16.21	18.9	21.41	13.62	16.22	17.6	15.88	14.88	16.21	18.9	21.41	13.62	16.22	17.6	15.88	14.88	0.221502	0.00203038	0.0081175	0.401401	1.45e-08	5.2e-08	0.179899	0.00891331	0.0201835	0.252047	0.00239543	0.00542987	0.369849	3.6e-07	9.59e-07	0.117802	0.0946574	0.210575	-0.148365	0.0381079	0.0651599	-0.0305629	0.733641	0.861643	0.221484
CIL1500S0022	UPL6	CIL1500S0022	PREDICTED: E3 ubiquitin-protein ligase UPL6 isoform X2 [Juglans regia]	Genetic Information Processing	Folding, sorting and degradation	ko04120//Ubiquitin mediated proteolysis	GO:0003824//catalytic activity	GO:0032446//protein modification by small protein conjugation	19.18	23.14	32.94	19.03	22.99	29.68	23.73	24.38	19.18	23.14	32.94	19.03	22.99	29.68	23.73	24.38	0.270786	3.64e-06	2.82e-05	0.780238	1.35e-46	2.4e-45	0.509452	3.21e-22	3.87e-21	0.272731	1.44e-05	4.35e-05	0.641216	2.06e-33	1.42e-32	0.368485	6.75e-13	1.16e-11	-0.322779	3.94e-10	1.57e-09	0.0457056	0.459795	0.607491	0.318437
CIL0307S0009	UPL4	CIL0307S0009	PREDICTED: E3 ubiquitin-protein ligase UPL4 [Juglans regia]	Genetic Information Processing	Folding, sorting and degradation	ko04120//Ubiquitin mediated proteolysis	GO:0003824//catalytic activity	GO:0032446//protein modification by small protein conjugation	23.42	28.44	44.3	15.81	20.76	26.93	21.57	17.71	23.42	28.44	44.3	15.81	20.76	26.93	21.57	17.71	0.28018	8.44e-10	1.13e-08	0.919566	1.85e-106	8.43e-105	0.639385	9.04e-56	2.78e-54	0.392969	2.73e-12	1.38e-11	0.768377	1.33e-57	1.45e-56	0.375408	1.9e-16	4.28e-15	-0.320188	2.54e-12	1.15e-11	0.0552197	0.31283	0.444626	0.448189
CIL1471S0022	UPL1	CIL1471S0022	PREDICTED: E3 ubiquitin-protein ligase UPL2-like [Juglans regia]	Genetic Information Processing	Folding, sorting and degradation	ko04120//Ubiquitin mediated proteolysis	GO:0003824//catalytic activity	GO:0032446//protein modification by small protein conjugation	30.74	35.71	58.95	28.6	34.02	44.86	39.51	35.01	30.74	35.71	58.95	28.6	34.02	44.86	39.51	35.01	0.216211	5.97e-11	9.11e-10	0.939375	4.06e-204	3.93e-202	0.723164	2.44e-126	1.88e-124	0.250368	1.57e-12	8.02e-12	0.649414	9.41e-95	1.65e-93	0.399046	1.11e-38	6.87e-37	-0.183212	1.33e-09	5.1e-09	0.215835	1.87e-10	1.1e-09	0.466203
CIL1500S0017	UPL1	CIL1500S0017	PREDICTED: E3 ubiquitin-protein ligase UPL1-like [Juglans regia]	Genetic Information Processing	Folding, sorting and degradation	ko04120//Ubiquitin mediated proteolysis	GO:0003824//catalytic activity	GO:0032446//protein modification by small protein conjugation	15.3	19.23	32.22	14.4	17.83	21.75	17.32	14.3	15.3	19.23	32.22	14.4	17.83	21.75	17.32	14.3	0.329827	3.9e-16	9.97e-15	1.07442	9.12e-186	7.9e-184	0.744598	3.22e-96	1.82e-94	0.308238	3.21e-12	1.62e-11	0.594947	3.92e-53	4e-52	0.286709	1.52e-14	2.93e-13	-0.328576	4.93e-18	2.96e-17	-0.0418678	0.341575	0.478949	0.26637
CIL0516S0005	UBC5	CIL0516S0005	PREDICTED: ubiquitin-conjugating enzyme E2 4-like [Juglans regia]	Genetic Information Processing	Folding, sorting and degradation	ko04120//Ubiquitin mediated proteolysis	GO:0003824//catalytic activity	-	11.43	9.47	12.89	5.67	9.2	11.5	8.51	6.99	11.43	9.47	12.89	5.67	9.2	11.5	8.51	6.99	-0.271389	0.0564796	0.134697	0.173427	0.207041	0.292112	0.444816	0.00189067	0.0048991	0.698285	0.000136117	0.000367146	1.02021	4.43e-11	1.48e-10	0.321928	0.0194228	0.05752	-0.434403	0.00255016	0.00537691	-0.112475	0.532651	0.671876	0.58581
CIL1310S0028	UBC4	CIL1310S0028	PREDICTED: ubiquitin-conjugating enzyme E2-23 kDa-like [Juglans regia]	Genetic Information Processing	Folding, sorting and degradation	ko04120//Ubiquitin mediated proteolysis	GO:0003824//catalytic activity	-	22.09	16.67	18.08	25.22	12.73	12.01	18.06	28.41	22.09	16.67	18.08	25.22	12.73	12.01	18.06	28.41	-0.406139	0.000263557	0.00135858	-0.288999	0.00857006	0.0160743	0.117141	0.325952	0.463532	-0.986336	6.51e-16	4e-15	-1.07033	1.66e-23	8.86e-23	-0.0839963	0.529623	0.74742	0.588562	1.06e-06	3.3e-06	0.504565	0.00021957	0.000670765	-0.48177
CIL1497S0023	UBC4	CIL1497S0023	PREDICTED: ubiquitin-conjugating enzyme E2 4-like isoform X1 [Juglans regia]	Genetic Information Processing	Folding, sorting and degradation	ko04120//Ubiquitin mediated proteolysis	GO:0003824//catalytic activity	-	24.78	15.14	14.63	19.5	20.5	19.5	22.55	22.53	24.78	15.14	14.63	19.5	20.5	19.5	22.55	22.53	-0.710811	1.6e-07	1.55e-06	-0.760246	5.86e-08	2e-07	-0.0494354	0.790497	0.911814	0.0721498	0.662352	0.786416	0	1	1	-0.0721498	0.594018	0.808648	0.209653	0.104805	0.162464	0.137504	0.368045	0.509149	0.209653
CIL0062S0015	UBC27	CIL0062S0015	PREDICTED: ubiquitin-conjugating enzyme E2 27-like [Juglans regia]	Genetic Information Processing	Folding, sorting and degradation	ko04120//Ubiquitin mediated proteolysis	GO:0016879//ligase activity, forming carbon-nitrogen bonds	-	21.27	26.88	17.22	30.13	29.06	18.92	22.14	7.88	21.27	26.88	17.22	30.13	29.06	18.92	22.14	7.88	0.337713	0.00228119	0.0089957	-0.304735	0.0164143	0.0292999	-0.642448	7.54e-08	3.62e-07	-0.052166	0.642596	0.766753	-0.671289	8.56e-11	2.82e-10	-0.619123	4.86e-09	5.63e-08	0.226743	0.0502047	0.0836579	-0.392379	0.000908648	0.00251087	-0.444545
CIL1263S0089	UBC26	CIL1263S0089	PREDICTED: probable ubiquitin-conjugating enzyme E2 26 [Juglans regia]	Genetic Information Processing	Folding, sorting and degradation	ko04120//Ubiquitin mediated proteolysis	-	-	25.72	26.9	36.47	13.57	26.58	33.07	18.05	16.25	25.72	26.9	36.47	13.57	26.58	33.07	18.05	16.25	0.0647155	0.353793	0.553577	0.50382	7.25e-15	4.04e-14	0.439104	7.43e-12	5.04e-11	0.96992	8.91e-30	9.09e-29	1.2851	3.54e-68	4.54e-67	0.315182	4.21e-07	3.69e-06	-0.873524	5.1e-36	5.3e-35	-0.558342	5.8e-12	3.78e-11	0.411578
CIL1343S0043	UBC26	CIL1343S0043	PREDICTED: probable ubiquitin-conjugating enzyme E2 26 [Juglans regia]	Genetic Information Processing	Folding, sorting and degradation	ko04120//Ubiquitin mediated proteolysis	-	-	28.73	35.03	50.74	17.21	25.37	29.7	27.48	19.71	28.73	35.03	50.74	17.21	25.37	29.7	27.48	19.71	0.286033	8.13e-07	6.98e-06	0.820566	1.46e-52	2.98e-51	0.534533	6.49e-25	8.81e-24	0.559876	9.84e-14	5.43e-13	0.787216	3.73e-34	2.62e-33	0.227339	0.000137605	0.000757416	-0.112081	0.0595006	0.0978381	0.115258	0.0954444	0.165195	0.675135
CIL1376S0005	UBC24	CIL1376S0005	PREDICTED: probable ubiquitin-conjugating enzyme E2 24 [Juglans regia]	Genetic Information Processing	Folding, sorting and degradation	ko04120//Ubiquitin mediated proteolysis	GO:0003824//catalytic activity	GO:0009987//cellular process;GO:0044699//single-organism process	5.55	4.64	11.14	2.81	4.73	6.13	3.57	6.79	5.55	4.64	11.14	2.81	4.73	6.13	3.57	6.79	-0.258363	0.0786528	0.174881	1.00519	2.49e-17	1.6e-16	1.26355	2.36e-24	3.14e-23	0.75127	4.5e-05	0.000128792	1.12532	3.54e-13	1.31e-12	0.374047	0.00554162	0.0198358	-0.779963	1.41e-07	4.69e-07	-0.405916	0.0242	0.0496645	0.345354
CIL0059S0014	UBC22	CIL0059S0014	PREDICTED: ubiquitin-conjugating enzyme E2 22-like [Juglans regia]	Genetic Information Processing	Folding, sorting and degradation	ko04120//Ubiquitin mediated proteolysis	GO:0016879//ligase activity, forming carbon-nitrogen bonds;GO:0019787//ubiquitin-like protein transferase activity;GO:0032550//purine ribonucleoside binding	GO:0019941//modification-dependent protein catabolic process;GO:0032446//protein modification by small protein conjugation	9.33	10.29	11.53	16.83	9.22	11.13	13.95	21.26	9.33	10.29	11.53	16.83	9.22	11.13	13.95	21.26	0.141294	0.330861	0.527334	0.305444	0.0276579	0.0474911	0.16415	0.227167	0.345549	-0.868197	4.55e-11	2.15e-10	-0.596582	6.6e-08	1.85e-07	0.271615	0.0397034	0.104359	0.325812	0.00621151	0.0123092	0.597426	2.08e-05	7.33e-05	-0.27077
CIL1359S0018	UBC20	CIL1359S0018	PREDICTED: ubiquitin-conjugating enzyme E2 20-like [Juglans regia]	Genetic Information Processing	Folding, sorting and degradation	ko04120//Ubiquitin mediated proteolysis	GO:0003824//catalytic activity	-	0.5	0.87	0.81	30.79	1.02	0.52	3.41	20.82	0.5	0.87	0.81	30.79	1.02	0.52	3.41	20.82	0.799087	0.286545	0.473438	0.695994	0.503661	0.614497	-0.103093	1	1	-4.91582	4.35e-105	1.62e-103	-5.88781	4.19e-154	1.23e-152	-0.971986	0.0873785	0.197949	2.71319	4.55e-11	1.92e-10	1.7412	4.33e-05	0.000146382	-3.17462
CIL1569S0017	UBC2	CIL1569S0017	PREDICTED: ubiquitin-conjugating enzyme E2 2 isoform X1 [Gossypium hirsutum]	Genetic Information Processing	Folding, sorting and degradation	ko04120//Ubiquitin mediated proteolysis	GO:0003824//catalytic activity	-	104.28	125.88	145.93	112.52	110.85	123.4	97.5	129.4	104.28	125.88	145.93	112.52	110.85	123.4	97.5	129.4	0.271587	2.09e-08	2.32e-07	0.484814	2.34e-24	2.1e-23	0.213227	3.54e-06	1.41e-05	-0.0215727	0.689774	0.811602	0.133161	0.00382797	0.00707936	0.154734	0.000836342	0.00383896	-0.339868	1.68e-12	7.74e-12	-0.185135	0.000692372	0.00195263	-0.206707
CIL1347S0023	UBC16	CIL1347S0023	PREDICTED: probable ubiquitin-conjugating enzyme E2 16 [Juglans regia]	Genetic Information Processing	Folding, sorting and degradation	ko04120//Ubiquitin mediated proteolysis	GO:0003824//catalytic activity	-	18.1	20.23	20.3	19.12	19.19	24.52	17.21	22.94	18.1	20.23	20.3	19.12	19.19	24.52	17.21	22.94	0.160507	0.393228	0.594742	0.16549	0.383532	0.494558	0.00498341	1	1	0.00527219	1	1	0.358876	0.0187056	0.0313884	0.353604	0.0207992	0.0609813	-0.510712	0.00126163	0.00278967	-0.157108	0.442333	0.590352	-0.151835
CIL1347S0025	UBC16	CIL1347S0025	PREDICTED: probable ubiquitin-conjugating enzyme E2 16 [Juglans regia]	Genetic Information Processing	Folding, sorting and degradation	ko04120//Ubiquitin mediated proteolysis	GO:0003824//catalytic activity	-	9.74	9.8	11.72	13.57	9.15	10.12	6.76	14.37	9.74	9.8	11.72	13.57	9.15	10.12	6.76	14.37	0.00885998	1	1	0.266979	0.274733	0.369593	0.258119	0.312016	0.446225	-0.568577	0.0160976	0.0315863	-0.423211	0.0445037	0.0698912	0.145366	0.558352	0.775224	-0.582114	0.0229505	0.041108	-0.436748	0.145846	0.236305	-1.00533
CIL1277S0032	UBC1	CIL1277S0032	Ubiquitin-conjugating enzyme E2 2 [Cajanus cajan]	Genetic Information Processing	Folding, sorting and degradation	ko04120//Ubiquitin mediated proteolysis	-	-	86.7	89.95	93.24	90.52	65.66	67.13	78.21	107.23	86.7	89.95	93.24	90.52	65.66	67.13	78.21	107.23	0.0530913	0.430098	0.635439	0.104917	0.118269	0.177765	0.0518257	0.44217	0.594054	-0.463222	6.88e-10	3.01e-09	-0.431279	4.85e-11	1.62e-10	0.0319429	0.671029	0.870215	0.220395	0.0015515	0.00338513	0.252338	0.00142842	0.00380092	-0.210884
CIL1535S0023	UBC1	CIL1535S0023	Ubiquitin-conjugating enzyme E2 2 [Cajanus cajan]	Genetic Information Processing	Folding, sorting and degradation	ko04120//Ubiquitin mediated proteolysis	-	-	0.76	0.97	0.58	0.63	0.25	0.26	0.53	1.07	0.76	0.97	0.58	0.63	0.25	0.26	0.53	1.07	0.351985	0.803698	0.954205	-0.389947	0.774482	0.877219	-0.741932	0.424115	0.574118	-1.33342	0.453207	0.58927	-1.27684	0.343873	0.439462	0.0565835	1	1	1.02748	0.726617	0.837898	1.08406	0.687547	0.819285	-0.249359
CIL1534S0021	UBA1	CIL1534S0021	PREDICTED: ubiquitin-activating enzyme E1 1-like isoform X1 [Juglans regia]	Genetic Information Processing	Folding, sorting and degradation	ko04120//Ubiquitin mediated proteolysis	-	-	8.38	12.56	12.58	17.05	10.44	9.23	10.03	17.65	8.38	12.56	12.58	17.05	10.44	9.23	10.03	17.65	0.583814	1.27e-11	2.11e-10	0.58611	2.46e-11	1.09e-10	0.00229546	1	1	-0.70765	4.35e-18	2.94e-17	-0.885369	1.32e-33	9.18e-33	-0.177719	0.0358357	0.0957288	0.119919	0.172201	0.249896	-0.0578001	0.557662	0.696742	-0.76545
CIL1386S0013	SKP2B	CIL1386S0013	PREDICTED: F-box protein SKP2B-like [Juglans regia]	Genetic Information Processing	Folding, sorting and degradation	ko04120//Ubiquitin mediated proteolysis	-	-	24.71	22.15	29.96	7.2	11.83	15.77	13.03	8.84	24.71	22.15	29.96	7.2	11.83	15.77	13.03	8.84	-0.157788	0.0902346	0.196152	0.277943	0.00153542	0.00322793	0.435731	1.19e-06	5.01e-06	0.716381	5.28e-06	1.67e-05	1.13111	4.51e-18	2.02e-17	0.414733	0.000327526	0.00165353	-0.275346	0.0171483	0.031358	0.139387	0.311042	0.44233	0.855768
CIL1298S0006	SINAT3	CIL1298S0006	PREDICTED: E3 ubiquitin-protein ligase SINAT5-like [Prunus mume]	Genetic Information Processing	Folding, sorting and degradation	ko04120//Ubiquitin mediated proteolysis	-	-	0	0	0	0	0	0	0	0	0	0	0	0	0	0	0	0	0	1	1	0	1	1	0	1	1	0	1	1	0	1	1	0	1	1	0	1	1	0	1	1	0
CIL1558S0001	SCD1	CIL1558S0001	PREDICTED: DENN domain and WD repeat-containing protein SCD1-like [Juglans regia]	Genetic Information Processing	Folding, sorting and degradation	ko04120//Ubiquitin mediated proteolysis	GO:0004683//calmodulin-dependent protein kinase activity	GO:0000911//cytokinesis by cell plate formation;GO:0016049//cell growth	5	5.88	5.56	7.58	2.61	4.52	7.07	7.53	5	5.88	5.56	7.58	2.61	4.52	7.07	7.53	0.233888	0.226589	0.400243	0.153157	0.428434	0.544841	-0.0807313	0.704449	0.835547	-1.53815	5.35e-12	2.66e-11	-0.745875	1.1e-05	2.63e-05	0.792273	0.000532336	0.0025589	0.645387	0.000307851	0.000736491	1.43766	6.49e-10	3.65e-09	-0.100488
CIL0228S0019	RZPF34	CIL0228S0019	PREDICTED: E3 ubiquitin-protein ligase MIEL1 [Juglans regia]	Genetic Information Processing	Folding, sorting and degradation	ko04120//Ubiquitin mediated proteolysis	GO:0043169//cation binding	-	40.68	15.79	17.05	3	2.38	2.51	10.06	2.04	40.68	15.79	17.05	3	2.38	2.51	10.06	2.04	-1.36531	1.92e-74	3.85e-72	-1.25455	1.37e-62	3.46e-61	0.110761	0.256476	0.378482	-0.334001	0.163622	0.250233	-0.257275	0.243142	0.325977	0.0767258	0.827677	0.987534	2.00287	9.4e-40	1.07e-38	2.0796	8.59e-31	1.34e-29	1.7456
CIL1332S0063	RZFP34	CIL1332S0063	PREDICTED: E3 ubiquitin-protein ligase MIEL1-like [Juglans regia]	Genetic Information Processing	Folding, sorting and degradation	ko04120//Ubiquitin mediated proteolysis	-	-	24.58	41.46	41.63	12.4	16.33	14.71	31.27	16.41	24.58	41.46	41.63	12.4	16.33	14.71	31.27	16.41	0.754235	1.6e-12	2.91e-11	0.760139	2.49e-12	1.19e-11	0.00590344	0.974906	1	0.397185	0.0210617	0.040437	0.246457	0.112562	0.162896	-0.150728	0.324266	0.53156	1.08798	4.76e-19	2.97e-18	0.937254	1.11e-11	7.08e-11	1.33444
CIL1383S0004	RCE1	CIL1383S0004	PREDICTED: NEDD8-conjugating enzyme Ubc12-like [Juglans regia]	Genetic Information Processing	Folding, sorting and degradation	ko04120//Ubiquitin mediated proteolysis	GO:0003824//catalytic activity	-	137.81	92.01	101.09	70.03	35.21	38.92	80.1	61.42	137.81	92.01	101.09	70.03	35.21	38.92	80.1	61.42	-0.582818	6.66e-34	4.91e-32	-0.44704	1.43e-20	1.08e-19	0.135778	0.00970112	0.0217852	-0.991988	6.79e-41	9.15e-40	-0.847461	5.38e-41	4.37e-40	0.144526	0.0589323	0.14527	1.04129	5.29e-63	9.32e-62	1.18582	5.1e-60	1.61e-58	0.193829
CIL1266S0033	PIAL2	CIL1266S0033	PREDICTED: E4 SUMO-protein ligase PIAL2-like isoform X1 [Juglans regia]	Genetic Information Processing	Folding, sorting and degradation	ko04120//Ubiquitin mediated proteolysis	-	-	17.65	14.74	17.6	9.11	10.88	12.7	11.94	11.56	17.65	14.74	17.6	9.11	10.88	12.7	11.94	11.56	-0.259932	0.000448706	0.00217332	-0.00409276	0.963334	1	0.255839	0.000754786	0.00210611	0.256156	0.011219	0.0227736	0.479306	2.19e-08	6.31e-08	0.22315	0.00655064	0.0228397	-0.0890257	0.283556	0.383313	0.134124	0.160877	0.257363	0.39028
CIL1393S0071	Os02g0677700	CIL1393S0071	PREDICTED: zinc finger CCCH domain-containing protein 48-like isoform X1 [Juglans regia]	Genetic Information Processing	Folding, sorting and degradation	ko04120//Ubiquitin mediated proteolysis	-	-	8.3	9.95	13.41	9.91	8.27	11.76	8.53	11.46	8.3	9.95	13.41	9.91	8.27	11.76	8.53	11.46	0.261585	0.0127909	0.0393367	0.692126	2.41e-12	1.15e-11	0.430541	5.75e-06	2.23e-05	-0.260998	0.0223465	0.0426433	0.246931	0.00750386	0.0133275	0.507929	1.63e-07	1.53e-06	-0.46327	2e-06	6.03e-06	0.0446584	0.751913	0.879344	-0.216339
CIL0244S0002	MIEL1	CIL0244S0002	PREDICTED: E3 ubiquitin-protein ligase MIEL1 isoform X1 [Pyrus x bretschneideri]	Genetic Information Processing	Folding, sorting and degradation	ko04120//Ubiquitin mediated proteolysis	-	-	4.21	5.68	6.98	3.06	4.19	3.5	7.24	4.56	4.21	5.68	6.98	3.06	4.19	3.5	7.24	4.56	0.432071	0.033079	0.0869717	0.729407	0.000204088	0.000481653	0.297336	0.121814	0.204713	0.453419	0.0989179	0.161645	0.193823	0.443772	0.548889	-0.259595	0.251653	0.437844	1.04863	3.76e-08	1.31e-07	0.789039	0.000190852	0.00058875	1.24246
CIL1525S0026	FZR3	CIL1525S0026	PREDICTED: protein FIZZY-RELATED 3 [Juglans regia]	Genetic Information Processing	Folding, sorting and degradation	ko04120//Ubiquitin mediated proteolysis	-	GO:0000280//nuclear division;GO:0001558//regulation of cell growth;GO:0006305//DNA alkylation;GO:0006511//ubiquitin-dependent protein catabolic process;GO:0008283//cell proliferation;GO:0010564//regulation of cell cycle process;GO:0016458//gene silencing;GO:0032446//protein modification by small protein conjugation;GO:0034968//histone lysine methylation;GO:0035966//response to topologically incor…	3.42	3.67	3.9	20.7	4.07	5.46	4.21	18.83	3.42	3.67	3.9	20.7	4.07	5.46	4.21	18.83	0.101784	0.608512	0.795299	0.189478	0.277825	0.373507	0.0876941	0.653727	0.791084	-2.34653	4.03e-95	1.32e-93	-1.92266	1.53e-101	2.86e-100	0.423872	0.00265677	0.0105004	-0.375081	0.00894304	0.0172186	0.0487914	0.817831	0.937303	-2.29774
MSTRG.13925	FZR2	MSTRG.13925	PREDICTED: protein FIZZY-RELATED 2-like [Juglans regia]	Genetic Information Processing	Folding, sorting and degradation	ko04120//Ubiquitin mediated proteolysis	-	GO:0007049//cell cycle;GO:0044238//primary metabolic process;GO:0044260//cellular macromolecule metabolic process;GO:0050789//regulation of biological process	6.09	6.89	7.97	4.87	6.23	6.67	5.01	4.69	6.09	6.89	7.97	4.87	6.23	6.67	5.01	4.69	0.178062	0.499055	0.693156	0.388137	0.114326	0.172552	0.210076	0.420695	0.570594	0.35531	0.277237	0.390615	0.453765	0.0893814	0.132456	0.0984546	0.758005	0.934559	-0.412876	0.121919	0.186139	-0.314422	0.320948	0.454681	0.0408888
CIL1416S0046	DET1	CIL1416S0046	PREDICTED: light-mediated development protein DET1-like isoform X2 [Juglans regia]	Genetic Information Processing	Folding, sorting and degradation	ko04120//Ubiquitin mediated proteolysis	-	-	53.5	76.5	71.16	16.41	32.62	39.47	57.79	19.93	53.5	76.5	71.16	16.41	32.62	39.47	57.79	19.93	0.515921	5.23e-26	2.54e-24	0.411528	4e-16	2.4e-15	-0.104393	0.0271397	0.0548226	0.991182	4.84e-33	5.4e-32	1.26618	1.49e-69	1.95e-68	0.275	5.81e-06	4.18e-05	0.550063	3.41e-25	2.65e-24	0.825063	1.61e-39	3.21e-38	1.81624
CIL0176S0063	CUL3A	CIL0176S0063	PREDICTED: cullin-3A-like isoform X1 [Juglans regia]	Genetic Information Processing	Folding, sorting and degradation	ko04120//Ubiquitin mediated proteolysis	-	-	15.33	19.4	28.2	15.97	17.08	19.08	16.74	17.54	15.33	19.4	28.2	15.97	17.08	19.08	16.74	17.54	0.339699	3.71e-06	2.86e-05	0.879337	6.68e-38	9.39e-37	0.539639	5.35e-17	5.04e-16	0.0969437	0.233729	0.340338	0.256697	0.000229991	0.000489164	0.159753	0.0209206	0.0612949	-0.188762	0.00729249	0.0142962	-0.0290084	0.736201	0.863825	0.0679352
CIL1325S0020	CUL3A	CIL1325S0020	PREDICTED: cullin-3A-like [Juglans regia]	Genetic Information Processing	Folding, sorting and degradation	ko04120//Ubiquitin mediated proteolysis	-	-	13.8	17.87	22.64	14.13	19.19	20.09	17.39	18.89	13.8	17.87	22.64	14.13	19.19	20.09	17.39	18.89	0.372871	3.24e-06	2.53e-05	0.714206	1.86e-20	1.4e-19	0.341334	2.4e-06	9.74e-06	0.441593	1.61e-07	5.86e-07	0.507716	7.35e-12	2.56e-11	0.0661229	0.347071	0.55625	-0.20822	0.00377629	0.00776086	-0.142097	0.0798741	0.141252	0.299496
CIL0309S0011	CDC20-1	CIL0309S0011	PREDICTED: cell division cycle 20.2, cofactor of APC complex-like [Juglans regia]	Genetic Information Processing	Folding, sorting and degradation	ko04120//Ubiquitin mediated proteolysis	-	-	0.29	0.34	0.14	21.41	0.7	0.51	1.8	16.84	0.29	0.34	0.14	21.41	0.7	0.51	1.8	16.84	0.229482	0.838916	0.982875	-1.05063	0.210297	0.29588	-1.28011	0.0964011	0.167073	-4.93479	1.26e-171	8.47e-170	-5.39164	3.75e-256	2.05e-254	-0.456858	0.341544	0.551482	1.81943	1.25e-08	4.5e-08	1.36257	7.24e-05	0.0002377	-3.57222
CIL0023S0017	APC8	CIL0023S0017	PREDICTED: anaphase-promoting complex subunit 8 [Juglans regia]	Genetic Information Processing	Folding, sorting and degradation	ko04120//Ubiquitin mediated proteolysis	-	GO:0007088//regulation of mitotic nuclear division	2.01	3.15	4.39	2.96	2	2.03	3	4.35	2.01	3.15	4.39	2.96	2	2.03	3	4.35	0.648156	0.0301015	0.0807262	1.12703	4e-05	0.000102929	0.478869	0.0557747	0.104093	-0.565597	0.0827031	0.137661	-0.544117	0.051399	0.0799516	0.0214797	1	1	0.563483	0.0493662	0.0823272	0.584963	0.0790376	0.139913	0.0193653
CIL0023S0018	APC8	CIL0023S0018	PREDICTED: anaphase-promoting complex subunit 8 [Juglans regia]	Genetic Information Processing	Folding, sorting and degradation	ko04120//Ubiquitin mediated proteolysis	-	GO:0001558//regulation of cell growth;GO:0003006//developmental process involved in reproduction;GO:0006606//protein import into nucleus;GO:0006952//defense response;GO:0007088//regulation of mitotic nuclear division;GO:0032446//protein modification by small protein conjugation;GO:0044702//single organism reproductive process;GO:0044786//cell cycle DNA replication	0.63	2.11	1.48	1.15	0.87	1.26	1.06	0.78	0.63	2.11	1.48	1.15	0.87	1.26	1.06	0.78	1.74382	0.0169593	0.0498348	1.23217	0.210297	0.29588	-0.511646	0.57186	0.714663	-0.402547	0.790601	0.9035	0.13179	1	1	0.534336	0.663792	0.86308	-0.249359	0.831904	0.93574	0.284977	1	1	-0.11757
CIL0568S0002	APC5	CIL0568S0002	PREDICTED: anaphase-promoting complex subunit 5 [Juglans regia]	Genetic Information Processing	Folding, sorting and degradation	ko04120//Ubiquitin mediated proteolysis	-	GO:0000280//nuclear division;GO:0001558//regulation of cell growth;GO:0006511//ubiquitin-dependent protein catabolic process;GO:0010564//regulation of cell cycle process;GO:0032446//protein modification by small protein conjugation;GO:0035966//response to topologically incorrect protein;GO:0043623//cellular protein complex assembly;GO:0044702//single organism reproductive process;GO:0044786//cell…	3.69	5.23	6.75	4.74	4.2	4.39	6.35	5.57	3.69	5.23	6.75	4.74	4.2	4.39	6.35	5.57	0.50319	0.000776121	0.0035008	0.871267	7.68e-10	3.06e-09	0.368077	0.00484153	0.011561	-0.174498	0.287104	0.40269	-0.110666	0.423237	0.527286	0.0638316	0.680282	0.878198	0.532536	3.64e-05	9.71e-05	0.596367	6.64e-05	0.000219182	0.42187
CIL0173S0005	APC2	CIL0173S0005	PREDICTED: anaphase-promoting complex subunit 2 isoform X2 [Juglans regia]	Genetic Information Processing	Folding, sorting and degradation	ko04120//Ubiquitin mediated proteolysis	-	-	0.59	0.65	0.49	0.38	0.38	0.43	0.72	0.34	0.59	0.65	0.49	0.38	0.38	0.43	0.72	0.34	0.139725	1	1	-0.267933	0.803698	0.90402	-0.407658	0.629207	0.766304	0	1	1	0.178337	1	1	0.178337	1	1	0.74366	0.359514	0.470077	0.921997	0.424115	0.569864	0.921997
CIL0520S0004	APC2	CIL0520S0004	PREDICTED: anaphase-promoting complex subunit 2 isoform X2 [Juglans regia]	Genetic Information Processing	Folding, sorting and degradation	ko04120//Ubiquitin mediated proteolysis	GO:0044389//ubiquitin-like protein ligase binding	-	0	0	0	0	0	0	0	0	0	0	0	0	0	0	0	0	0	1	1	0	1	1	0	1	1	0	1	1	0	1	1	0	1	1	0	1	1	0	1	1	0
MSTRG.6676	APC13	MSTRG.6676	anaphase-promoting complex subunit 13-like [Quercus suber]	Genetic Information Processing	Folding, sorting and degradation	ko04120//Ubiquitin mediated proteolysis	-	GO:0009409//response to cold;GO:0009639//response to red or far red light;GO:0009756//carbohydrate mediated signaling;GO:0032446//protein modification by small protein conjugation;GO:0044271//cellular nitrogen compound biosynthetic process;GO:0048507//meristem development;GO:0048580//regulation of post-embryonic development;GO:0051235//maintenance of location;GO:0090567//reproductive shoot system…	24.67	20.43	20.01	25.75	17.6	17.39	8.09	27.4	24.67	20.43	20.01	25.75	17.6	17.39	8.09	27.4	-0.272069	0.069761	0.159325	-0.302037	0.0498196	0.0813031	-0.029968	0.913726	1	-0.548997	0.00103524	0.00247737	-0.566315	9.23e-05	0.000204297	-0.0173175	0.95835	1	-1.10405	6.35e-08	2.17e-07	-1.12136	4.81e-07	2.07e-06	-1.67036
CIL1366S0024	APC11	CIL1366S0024	PREDICTED: anaphase-promoting complex subunit 11-like [Juglans regia]	Genetic Information Processing	Folding, sorting and degradation	ko04120//Ubiquitin mediated proteolysis	GO:0046914//transition metal ion binding	GO:0032446//protein modification by small protein conjugation	0.19	0.75	0.81	0.22	0	0.45	0.46	0.88	0.19	0.75	0.81	0.22	0	0.45	0.46	0.88	1.98089	0.375062	0.575246	2.09192	0.375062	0.48506	0.111031	1	1	-7.78136	1	1	1.03242	1	1	8.81378	0.250037	0.435452	0.0317089	1	1	8.84549	0.500025	0.6384	1.06413
CIL0134S0012	APC1	CIL0134S0012	PREDICTED: anaphase-promoting complex subunit 1 [Juglans regia]	Genetic Information Processing	Folding, sorting and degradation	ko04120//Ubiquitin mediated proteolysis	GO:0003824//catalytic activity	GO:0001558//regulation of cell growth;GO:0003006//developmental process involved in reproduction;GO:0006281//DNA repair;GO:0006310//DNA recombination;GO:0006511//ubiquitin-dependent protein catabolic process;GO:0007059//chromosome segregation;GO:0010564//regulation of cell cycle process;GO:0032446//protein modification by small protein conjugation;GO:0035966//response to topologically incorrect p…	1.85	2.39	2.85	2.54	1.6	2.63	2.62	3.41	1.85	2.39	2.85	2.54	1.6	2.63	2.62	3.41	0.369485	0.0181571	0.0528524	0.623437	2.66e-05	6.99e-05	0.253951	0.0740127	0.132494	-0.666757	8.09e-05	0.000224479	0.0502343	0.70503	0.805221	0.716991	1.3e-06	1.06e-05	-0.00549599	1	1	0.711495	2.7e-05	9.41e-05	0.0447383
CIL1263S0072	--	CIL1263S0072	PREDICTED: probable E3 ubiquitin ligase complex SCF subunit sconB isoform X2 [Juglans regia]	Genetic Information Processing	Folding, sorting and degradation	ko04120//Ubiquitin mediated proteolysis	-	-	3.87	4.57	6.23	2.44	3.1	4.28	3.39	3.56	3.87	4.57	6.23	2.44	3.1	4.28	3.39	3.56	0.239861	0.188529	0.347869	0.686899	8.25e-05	0.000204015	0.447038	0.00796797	0.018195	0.345387	0.209569	0.311166	0.81073	7.38e-05	0.000164671	0.465343	0.0156389	0.0477316	-0.336326	0.081652	0.129176	0.129017	0.583997	0.723048	0.474404
CIL1305S0042	--	CIL1305S0042	Thioredoxin-like protein [Corchorus olitorius]	Genetic Information Processing	Folding, sorting and degradation	ko04120//Ubiquitin mediated proteolysis	GO:0015036//disulfide oxidoreductase activity	GO:0019725//cellular homeostasis;GO:0044710//single-organism metabolic process	16.38	17.31	11.26	12.19	15.78	12.08	10.27	10.57	16.38	17.31	11.26	12.19	15.78	12.08	10.27	10.57	0.0796704	0.69792	0.869678	-0.540729	0.00396409	0.0078486	-0.620399	0.000903513	0.00248429	0.372399	0.0559255	0.0977226	-0.0130777	1	1	-0.385477	0.0277765	0.0776542	-0.234184	0.260734	0.355471	-0.619661	0.00292286	0.00735054	-0.247262
CIL1305S0043	--	CIL1305S0043	Thioredoxin family protein isoform 4 [Theobroma cacao]	Genetic Information Processing	Folding, sorting and degradation	ko04120//Ubiquitin mediated proteolysis	-	GO:0044699//single-organism process	11.91	14.8	10.59	7.4	10.75	8.28	8.42	11.76	11.91	14.8	10.59	7.4	10.75	8.28	8.42	11.76	0.313424	0.0836633	0.184213	-0.169471	0.450258	0.569646	-0.482895	0.011805	0.0259908	0.538739	0.0346855	0.0636058	0.162105	0.558352	0.664602	-0.376634	0.0674045	0.160222	0.0241895	0.942464	1	-0.352445	0.149566	0.241385	0.186295
CIL1294S0080	PIL15	CIL1294S0080	PREDICTED: transcription factor PIF3-like isoform X2 [Juglans regia]	Environmental Information Processing;Organismal Systems	Signal transduction;Environmental adaptation	ko04075//Plant hormone signal transduction;ko04712//Circadian rhythm - plant	-	-	2.52	1.93	2.01	5.93	2.35	3.03	4.53	8.24	2.52	1.93	2.01	5.93	2.35	3.03	4.53	8.24	-0.384823	0.0994134	0.212035	-0.326228	0.151316	0.220129	0.0585947	0.871261	0.983387	-1.33537	4.34e-13	2.3e-12	-0.968714	9.33e-11	3.07e-10	0.366657	0.0658769	0.15717	0.580193	0.000378679	0.000896584	0.94685	1.84e-06	7.43e-06	-0.388521
CIL1512S0015	PIL15	CIL1512S0015	PREDICTED: transcription factor PIF3-like [Juglans regia]	Environmental Information Processing;Organismal Systems	Signal transduction;Environmental adaptation	ko04075//Plant hormone signal transduction;ko04712//Circadian rhythm - plant	-	-	3.93	5.42	4.61	1.18	2.36	3.91	15.79	0.58	3.93	5.42	4.61	1.18	2.36	3.91	15.79	0.58	0.463764	0.00648426	0.022292	0.230237	0.212579	0.298607	-0.233526	0.156255	0.252027	1	0.00114163	0.00271632	1.72838	3.5e-13	1.3e-12	0.728382	0.000249935	0.00129313	2.01377	1.03e-65	1.88e-64	2.74215	1.02e-69	3.79e-68	3.74215
CIL1366S0023	PIF3	CIL1366S0023	PREDICTED: transcription factor PIF3-like isoform X1 [Juglans regia]	Environmental Information Processing;Organismal Systems	Signal transduction;Environmental adaptation	ko04075//Plant hormone signal transduction;ko04712//Circadian rhythm - plant	GO:0005488//binding	GO:0007165//signal transduction;GO:0009416//response to light stimulus;GO:0009605//response to external stimulus;GO:0010467//gene expression;GO:0019222//regulation of metabolic process;GO:0034645//cellular macromolecule biosynthetic process	28.83	32.52	43.44	13.91	14.74	17.9	28.54	16.6	28.83	32.52	43.44	13.91	14.74	17.9	28.54	16.6	0.173756	0.00255951	0.00995138	0.591453	2.2e-27	2.22e-26	0.417697	4.64e-15	3.9e-14	0.0836141	0.361674	0.488742	0.363837	1.04e-06	2.69e-06	0.280223	0.00015834	0.000856369	0.673026	3.84e-27	3.17e-26	0.953249	2.18e-37	4.08e-36	1.03686
CIL0302S0016	SRK2H	CIL0302S0016	PREDICTED: serine/threonine-protein kinase SAPK7 isoform X1 [Juglans regia]	Environmental Information Processing;Environmental Information Processing	Signal transduction;Signal transduction	ko04075//Plant hormone signal transduction;ko04016//MAPK signaling pathway - plant	GO:0004672//protein kinase activity;GO:0032550//purine ribonucleoside binding	GO:0000041//transition metal ion transport;GO:0001101//response to acid chemical;GO:0006464//cellular protein modification process;GO:0006796//phosphate-containing compound metabolic process;GO:0009267//cellular response to starvation;GO:0015698//inorganic anion transport	1.37	2.37	2.76	5.32	3.09	4.3	3.21	7.02	1.37	2.37	2.76	5.32	3.09	4.3	3.21	7.02	0.790711	0.0139574	0.0423687	1.01049	0.00175507	0.00366353	0.219781	0.517129	0.657945	-0.783819	0.000703132	0.00172876	-0.30709	0.101166	0.148172	0.47673	0.0289389	0.0805412	-0.421763	0.0560795	0.0926029	0.0549665	0.928713	1	-0.728853
CIL1607S0017	SRK2A	CIL1607S0017	PREDICTED: serine/threonine-protein kinase SRK2A [Juglans regia]	Environmental Information Processing;Environmental Information Processing	Signal transduction;Signal transduction	ko04075//Plant hormone signal transduction;ko04016//MAPK signaling pathway - plant	GO:0004672//protein kinase activity;GO:0032550//purine ribonucleoside binding	GO:0006464//cellular protein modification process;GO:0006796//phosphate-containing compound metabolic process	53.11	41.37	68.08	38.52	36.59	40.68	45.45	48.85	53.11	41.37	68.08	38.52	36.59	40.68	45.45	48.85	-0.360399	2.48e-08	2.74e-07	0.358248	1.16e-09	4.54e-09	0.718646	1.83e-31	3.16e-30	-0.0741583	0.336229	0.460032	0.078712	0.243645	0.326439	0.15287	0.0249948	0.0710833	0.159961	0.0142544	0.0265108	0.312831	2.91e-05	0.000100893	0.238673
CIL0143S0028	SAPK2	CIL0143S0028	PREDICTED: serine/threonine-protein kinase SAPK2-like [Juglans regia]	Environmental Information Processing;Environmental Information Processing	Signal transduction;Signal transduction	ko04075//Plant hormone signal transduction;ko04016//MAPK signaling pathway - plant	GO:0004672//protein kinase activity;GO:0005198//structural molecule activity;GO:0032550//purine ribonucleoside binding	GO:0006464//cellular protein modification process;GO:0006796//phosphate-containing compound metabolic process;GO:0006950//response to stress;GO:0010467//gene expression;GO:0010646//regulation of cell communication	2.24	4.48	7.02	2.19	1.59	2.16	3.09	3.53	2.24	4.48	7.02	2.19	1.59	2.16	3.09	3.53	1	8.88e-06	6.34e-05	1.64797	1.17e-15	6.86e-15	0.647972	0.000239033	0.000729451	-0.461904	0.161477	0.247254	-0.0198996	1	1	0.442005	0.12457	0.259338	0.516576	0.0320562	0.0555487	0.95858	0.0015315	0.00405156	0.496676
CIL0409S0006	SAPK2	CIL0409S0006	PREDICTED: serine/threonine-protein kinase SAPK2-like [Juglans regia]	Environmental Information Processing;Environmental Information Processing	Signal transduction;Signal transduction	ko04075//Plant hormone signal transduction;ko04016//MAPK signaling pathway - plant	GO:0004672//protein kinase activity;GO:0032550//purine ribonucleoside binding	GO:0006464//cellular protein modification process;GO:0006796//phosphate-containing compound metabolic process	4.68	3.5	4.45	2.9	3.19	3.15	4.89	6.37	4.68	3.5	4.45	2.9	3.19	3.15	4.89	6.37	-0.419154	0.0409681	0.103202	-0.0727032	0.750442	0.856168	0.34645	0.101659	0.174895	0.137504	0.680266	0.804574	0.119299	0.627629	0.731852	-0.0182046	0.945553	1	0.634483	0.000913799	0.00206393	0.616278	0.00450852	0.010897	0.753782
CIL1611S0012	SAPK10	CIL1611S0012	PREDICTED: serine/threonine-protein kinase SAPK10-like isoform X1 [Juglans regia]	Environmental Information Processing;Environmental Information Processing	Signal transduction;Signal transduction	ko04075//Plant hormone signal transduction;ko04016//MAPK signaling pathway - plant	GO:0004674//protein serine/threonine kinase activity;GO:0019902//phosphatase binding;GO:0032550//purine ribonucleoside binding	GO:0001101//response to acid chemical;GO:0005984//disaccharide metabolic process;GO:0006464//cellular protein modification process;GO:0006633//fatty acid biosynthetic process;GO:0006641//triglyceride metabolic process;GO:0006796//phosphate-containing compound metabolic process;GO:0006970//response to osmotic stress;GO:0009617//response to bacterium;GO:0009755//hormone-mediated signaling pathway;G…	22.99	28.04	31.31	26.31	24.77	30.95	18.45	23.77	22.99	28.04	31.31	26.31	24.77	30.95	18.45	23.77	0.28648	0.0042368	0.0154124	0.445617	5.52e-06	1.56e-05	0.159137	0.0922672	0.161256	-0.0870174	0.419151	0.55214	0.234328	0.00887554	0.0155851	0.321346	0.000423237	0.00208737	-0.746319	6.52e-14	3.24e-13	-0.424973	0.000302538	0.000903545	-0.51199
CIL1308S0009	PYL9	CIL1308S0009	PREDICTED: abscisic acid receptor PYL9-like [Juglans regia]	Environmental Information Processing;Environmental Information Processing	Signal transduction;Signal transduction	ko04075//Plant hormone signal transduction;ko04016//MAPK signaling pathway - plant	-	-	105.09	76.12	58.71	63.56	73.4	87.06	79.21	52.95	105.09	76.12	58.71	63.56	73.4	87.06	79.21	52.95	-0.465278	7.16e-21	2.57e-19	-0.839947	1.75e-56	3.9e-55	-0.374669	6.22e-11	3.95e-10	0.207661	0.00052083	0.00130264	0.453891	1.57e-18	7.17e-18	0.24623	9.78e-07	8.1e-06	-0.136327	0.00656598	0.0129562	0.109903	0.0579319	0.10777	0.317563
CIL1557S0017	PYL4	CIL1557S0017	PREDICTED: abscisic acid receptor PYL4-like [Juglans regia]	Environmental Information Processing;Environmental Information Processing	Signal transduction;Signal transduction	ko04075//Plant hormone signal transduction;ko04016//MAPK signaling pathway - plant	-	-	0.27	1.32	0.34	0.98	0.93	0.75	1.55	0.83	0.27	1.32	0.34	0.98	0.93	0.75	1.55	0.83	2.28951	0.000328077	0.00164627	0.332575	1	1	-1.95693	0.00144222	0.00381567	-0.075551	1	1	-0.385891	0.522805	0.62798	-0.31034	0.627432	0.83034	1.04731	0.0294974	0.0517937	0.736966	0.20003	0.309542	0.661415
CIL1267S0009	PYL3	CIL1267S0009	PREDICTED: abscisic acid receptor PYL9-like [Juglans regia]	Environmental Information Processing;Environmental Information Processing	Signal transduction;Signal transduction	ko04075//Plant hormone signal transduction;ko04016//MAPK signaling pathway - plant	-	-	39.13	33.16	24.56	19.57	21.09	17.37	15.26	19.69	39.13	33.16	24.56	19.57	21.09	17.37	15.26	19.69	-0.238831	0.0419672	0.105074	-0.671965	1.3e-07	4.31e-07	-0.433133	0.000995794	0.0027144	0.107915	0.540605	0.670763	-0.172046	0.276675	0.362469	-0.279961	0.0640558	0.154108	-0.186843	0.291311	0.391941	-0.466804	0.0102981	0.0230592	-0.358889
CIL1425S0012	PP2C06	CIL1425S0012	PREDICTED: probable protein phosphatase 2C 50 [Juglans regia]	Environmental Information Processing;Environmental Information Processing	Signal transduction;Signal transduction	ko04075//Plant hormone signal transduction;ko04016//MAPK signaling pathway - plant	-	-	35.9	30.64	23.51	42.11	33.13	31.57	36.47	46.84	35.9	30.64	23.51	42.11	33.13	31.57	36.47	46.84	-0.228568	0.000201769	0.0010675	-0.610709	3.84e-20	2.84e-19	-0.382142	2.71e-08	1.36e-07	-0.346025	2.8e-08	1.09e-07	-0.415609	7.11e-14	2.72e-13	-0.0695839	0.244093	0.433589	0.208156	0.000393924	0.000930954	0.138572	0.0348484	0.0686295	-0.207453
CIL0218S0008	MYC2	CIL0218S0008	PREDICTED: transcription factor MYC2-like [Juglans regia]	Environmental Information Processing;Environmental Information Processing	Signal transduction;Signal transduction	ko04075//Plant hormone signal transduction;ko04016//MAPK signaling pathway - plant	-	-	0	0	0	0	0	0	0	0	0	0	0	0	0	0	0	0	0	1	1	0	1	1	0	1	1	0	1	1	0	1	1	0	1	1	0	1	1	0	1	1	0
CIL1317S0086	HAB1	CIL1317S0086	PREDICTED: protein phosphatase 2C 16-like [Juglans regia]	Environmental Information Processing;Environmental Information Processing	Signal transduction;Signal transduction	ko04075//Plant hormone signal transduction;ko04016//MAPK signaling pathway - plant	GO:0004721//phosphoprotein phosphatase activity;GO:0043169//cation binding	GO:0006464//cellular protein modification process	29.87	32.85	36.54	23.04	35.9	41.39	15.28	20.87	29.87	32.85	36.54	23.04	35.9	41.39	15.28	20.87	0.137196	0.0646131	0.149587	0.290779	7.19e-05	0.000179057	0.153583	0.0317337	0.0629998	0.639843	7.67e-15	4.49e-14	0.845142	2.04e-32	1.38e-31	0.205298	0.00137926	0.0059733	-1.43764	8.64e-71	1.7e-69	-1.23234	3.61e-41	7.52e-40	-0.592496
CIL1506S0033	HAB1	CIL1506S0033	PREDICTED: probable protein phosphatase 2C 53 [Juglans regia]	Environmental Information Processing;Environmental Information Processing	Signal transduction;Signal transduction	ko04075//Plant hormone signal transduction;ko04016//MAPK signaling pathway - plant	-	-	15.39	15.25	14.77	24.16	20.92	22.53	22.45	24.11	15.39	15.25	14.77	24.16	20.92	22.53	22.45	24.11	-0.013184	0.945602	1	-0.0593234	0.598287	0.712066	-0.0461394	0.673194	0.809914	-0.207738	0.0254421	0.0479202	-0.100773	0.214203	0.291302	0.106964	0.207209	0.386343	-0.00513187	0.959147	1	0.101833	0.288174	0.415647	-0.105905
CIL1493S0026	ETR2	CIL1493S0026	PREDICTED: ethylene receptor 2-like [Juglans regia]	Environmental Information Processing;Environmental Information Processing	Signal transduction;Signal transduction	ko04075//Plant hormone signal transduction;ko04016//MAPK signaling pathway - plant	GO:0004672//protein kinase activity;GO:0060089//molecular transducer activity	GO:0000160//phosphorelay signal transduction system;GO:0006468//protein phosphorylation	0.3	0.26	0.5	0.87	0.17	0.22	0.54	1.16	0.3	0.26	0.5	0.87	0.17	0.22	0.54	1.16	-0.206451	0.850659	0.992306	0.736966	0.143686	0.210298	0.943416	0.0654858	0.119074	-2.35548	5.42e-06	1.71e-05	-1.98351	2.1e-06	5.29e-06	0.371969	0.677817	0.87629	1.29546	0.00647851	0.0127939	1.66742	0.00817489	0.0186396	-0.688056
CIL1378S0004	ETR1	CIL1378S0004	PREDICTED: ethylene receptor [Juglans regia]	Environmental Information Processing;Environmental Information Processing	Signal transduction;Signal transduction	ko04075//Plant hormone signal transduction;ko04016//MAPK signaling pathway - plant	GO:0004672//protein kinase activity;GO:0004871//signal transducer activity;GO:0005515//protein binding;GO:0032550//purine ribonucleoside binding;GO:0043169//cation binding;GO:0072328//alkene binding	GO:0001101//response to acid chemical;GO:0006468//protein phosphorylation;GO:0006725//cellular aromatic compound metabolic process;GO:0006950//response to stress;GO:0009617//response to bacterium;GO:0009720//detection of hormone stimulus;GO:0009756//carbohydrate mediated signaling;GO:0010104//regulation of ethylene-activated signaling pathway;GO:0010468//regulation of gene expression;GO:0042743//…	15.48	17.12	23.78	15.67	16.56	20.51	14.23	20.83	15.48	17.12	23.78	15.67	16.56	20.51	14.23	20.83	0.145277	0.0719603	0.163077	0.619343	6.96e-17	4.35e-16	0.474066	5.81e-11	3.7e-10	0.0796975	0.347356	0.472247	0.388322	8.08e-08	2.25e-07	0.308625	1.6e-05	0.000107053	-0.527392	2.42e-12	1.1e-11	-0.218767	0.0135778	0.0296444	-0.13907
CIL0160S0015	ERS1	CIL0160S0015	PREDICTED: probable ethylene response sensor 1 [Juglans regia]	Environmental Information Processing;Environmental Information Processing	Signal transduction;Signal transduction	ko04075//Plant hormone signal transduction;ko04016//MAPK signaling pathway - plant	GO:0004672//protein kinase activity;GO:0032550//purine ribonucleoside binding;GO:0043169//cation binding;GO:0060089//molecular transducer activity;GO:0072328//alkene binding	GO:0006468//protein phosphorylation;GO:0010104//regulation of ethylene-activated signaling pathway	9.24	9.66	8.93	7.39	7.79	11.27	6.3	7.62	9.24	9.66	8.93	7.39	7.79	11.27	6.3	7.62	0.0641303	0.546128	0.737763	-0.0492327	0.684134	0.794423	-0.113363	0.306995	0.440253	0.076049	0.547237	0.6774	0.608841	5.55e-09	1.65e-08	0.532792	2.59e-07	2.36e-06	-0.839064	5.03e-14	2.51e-13	-0.306271	0.0235597	0.0484559	-0.230223
CIL1354S0046	ERF1B	CIL1354S0046	PREDICTED: ethylene-responsive transcription factor 1B [Juglans regia]	Environmental Information Processing;Environmental Information Processing	Signal transduction;Signal transduction	ko04075//Plant hormone signal transduction;ko04016//MAPK signaling pathway - plant	GO:0001071//nucleic acid binding transcription factor activity	GO:0010468//regulation of gene expression;GO:0034645//cellular macromolecule biosynthetic process	0.17	0.23	0.61	0.07	0.13	0.54	0.55	0.03	0.17	0.23	0.61	0.07	0.13	0.54	0.55	0.03	0.436099	1	1	1.84327	0.0923899	0.142096	1.40718	0.179718	0.284448	0.893085	1	1	2.94753	0.0129695	0.022262	2.05445	0.0769294	0.178314	0.0264722	1	1	2.08092	0.109463	0.185939	2.974
CIL1465S0012	EIL3	CIL1465S0012	PREDICTED: ETHYLENE INSENSITIVE 3-like 3 protein [Juglans regia]	Environmental Information Processing;Environmental Information Processing	Signal transduction;Signal transduction	ko04075//Plant hormone signal transduction;ko04016//MAPK signaling pathway - plant	-	-	10.65	12.07	17.64	8.42	8.83	10.1	10.14	10.44	10.65	12.07	17.64	8.42	8.83	10.1	10.14	10.44	0.180572	0.0406197	0.102491	0.727997	3.03e-19	2.15e-18	0.547425	3.67e-12	2.55e-11	0.0685932	0.545583	0.675606	0.262463	0.0043768	0.00800979	0.19387	0.0338183	0.0912457	0.00570236	0.95573	1	0.199572	0.0590521	0.109661	0.268166
CIL1358S0043	EBF2	CIL1358S0043	PREDICTED: EIN3-binding F-box protein 1-like [Juglans regia]	Environmental Information Processing;Environmental Information Processing	Signal transduction;Signal transduction	ko04075//Plant hormone signal transduction;ko04016//MAPK signaling pathway - plant	-	-	19.86	18.98	32.6	6.19	6.74	10.82	7.56	5.49	19.86	18.98	32.6	6.19	6.74	10.82	7.56	5.49	-0.0653856	0.370651	0.573704	0.715006	2.94e-29	3.17e-28	0.780392	4.11e-34	7.63e-33	0.122809	0.365161	0.492597	0.805689	3.78e-15	1.52e-14	0.68288	1.17e-11	1.8e-10	-0.517242	1.73e-07	5.69e-07	0.165638	0.18345	0.287011	0.288447
CIL1502S0006	EBF2	CIL1502S0006	PREDICTED: EIN3-binding F-box protein 1-like [Juglans regia]	Environmental Information Processing;Environmental Information Processing	Signal transduction;Signal transduction	ko04075//Plant hormone signal transduction;ko04016//MAPK signaling pathway - plant	-	-	28.49	30.9	34.37	30.57	30.41	37.61	28.65	38.59	28.49	30.9	34.37	30.57	30.41	37.61	28.65	38.59	0.117151	0.0362036	0.0933654	0.270694	1.02e-06	3.09e-06	0.153543	0.00489608	0.0116829	-0.00757074	0.91353	1	0.299	2.92e-09	8.87e-09	0.30657	1.41e-09	1.74e-08	-0.392581	4.03e-14	2.02e-13	-0.0860107	0.157167	0.252099	-0.0935814
CIL1399S0034	BHLH14	CIL1399S0034	PREDICTED: transcription factor MYC2-like [Juglans regia]	Environmental Information Processing;Environmental Information Processing	Signal transduction;Signal transduction	ko04075//Plant hormone signal transduction;ko04016//MAPK signaling pathway - plant	-	-	1.4	3.76	3.21	1.52	1.64	6.15	8.06	1.48	1.4	3.76	3.21	1.52	1.64	6.15	8.06	1.48	1.42531	4.37e-07	3.92e-06	1.19715	6.88e-05	0.000171803	-0.228159	0.343208	0.483922	0.109624	0.900812	1	2.01652	2.05e-17	9e-17	1.90689	3.04e-16	6.77e-15	0.390193	0.0115001	0.0217915	2.29708	4.67e-21	5.02e-20	2.40671
CIL0004S0019	AHG1	CIL0004S0019	PREDICTED: probable protein phosphatase 2C 75 [Ricinus communis]	Environmental Information Processing;Environmental Information Processing	Signal transduction;Signal transduction	ko04075//Plant hormone signal transduction;ko04016//MAPK signaling pathway - plant	GO:0004721//phosphoprotein phosphatase activity;GO:0043169//cation binding	GO:0001101//response to acid chemical;GO:0003006//developmental process involved in reproduction;GO:0006631//fatty acid metabolic process;GO:0006721//terpenoid metabolic process;GO:0009409//response to cold;GO:0009639//response to red or far red light;GO:0009756//carbohydrate mediated signaling;GO:0032446//protein modification by small protein conjugation;GO:0048507//meristem development;GO:00485…	0.04	0	0	0.21	0	0.13	0	0	0.04	0	0	0.21	0	0.13	0	0	-5.32193	1	1	-5.32193	1	1	0	1	1	-7.71425	1	1	-0.691878	1	1	7.02237	1	1	-7.02237	1	1	0	1	1	-7.71425
CIL1562S0028	AHG1	CIL1562S0028	PREDICTED: probable protein phosphatase 2C 75 isoform X1 [Juglans regia]	Environmental Information Processing;Environmental Information Processing	Signal transduction;Signal transduction	ko04075//Plant hormone signal transduction;ko04016//MAPK signaling pathway - plant	GO:0004721//phosphoprotein phosphatase activity;GO:0043169//cation binding	GO:0001101//response to acid chemical;GO:0003006//developmental process involved in reproduction;GO:0006631//fatty acid metabolic process;GO:0006721//terpenoid metabolic process;GO:0009409//response to cold;GO:0009639//response to red or far red light;GO:0009756//carbohydrate mediated signaling;GO:0032446//protein modification by small protein conjugation;GO:0048507//meristem development;GO:00485…	0.17	0.03	0.05	1.45	0.59	0.08	0.59	1.99	0.17	0.03	0.05	1.45	0.59	0.08	0.59	1.99	-2.5025	0.0703672	0.160144	-1.76553	0.179786	0.256717	0.736966	1	1	-1.29727	0.000649708	0.00160308	-4.17991	1.52e-17	6.7e-17	-2.88264	2.78e-05	0.00017685	2.88264	1.06e-05	2.99e-05	0	1	1	-1.29727
CIL0134S0004	XTH23	CIL0134S0004	PREDICTED: probable xyloglucan endotransglucosylase/hydrolase protein 23 [Juglans regia]	Environmental Information Processing	Signal transduction	ko04075//Plant hormone signal transduction	GO:0016758//transferase activity, transferring hexosyl groups;GO:0016787//hydrolase activity	GO:0044042//glucan metabolic process;GO:0045229//external encapsulating structure organization	0	0	0	0	0	0	0	0	0	0	0	0	0	0	0	0	0	1	1	0	1	1	0	1	1	0	1	1	0	1	1	0	1	1	0	1	1	0	1	1	0
CIL1436S0061	XTH23	CIL1436S0061	PREDICTED: probable xyloglucan endotransglucosylase/hydrolase protein 23 [Juglans regia]	Environmental Information Processing	Signal transduction	ko04075//Plant hormone signal transduction	GO:0016758//transferase activity, transferring hexosyl groups;GO:0016787//hydrolase activity	GO:0044042//glucan metabolic process;GO:0045229//external encapsulating structure organization	1.59	2.08	1.81	0.16	1.17	1.11	1.38	0.24	1.59	2.08	1.81	0.16	1.17	1.11	1.38	0.24	0.387557	0.26738	0.449092	0.186963	0.724426	0.832393	-0.200594	0.661544	0.798613	2.87036	0.000157883	0.000422528	2.79442	4.19e-05	9.55e-05	-0.0759489	0.897575	1	0.314109	0.450678	0.572101	0.23816	0.77113	0.896255	3.10852
CIL0134S0005	XTH22	CIL0134S0005	PREDICTED: xyloglucan endotransglucosylase/hydrolase protein 22-like [Juglans regia]	Environmental Information Processing	Signal transduction	ko04075//Plant hormone signal transduction	GO:0016758//transferase activity, transferring hexosyl groups;GO:0016787//hydrolase activity	GO:0044042//glucan metabolic process;GO:0045229//external encapsulating structure organization	0.18	1.3	1.47	1.7	0.15	0.31	2.35	0.34	0.18	1.3	1.47	1.7	0.15	0.31	2.35	0.34	2.85244	6.27e-06	4.62e-05	3.02975	1.98e-06	5.85e-06	0.177305	0.699314	0.830719	-3.5025	2.32e-07	8.36e-07	-2.45519	3.73e-07	9.95e-07	1.04731	0.424115	0.643023	2.92232	3.16e-11	1.35e-10	3.96963	2.57e-10	1.48e-09	0.467126
CIL0229S0001	XTH22	CIL0229S0001	PREDICTED: xyloglucan endotransglucosylase/hydrolase protein 22-like [Juglans regia]	Environmental Information Processing	Signal transduction	ko04075//Plant hormone signal transduction	-	-	0	0	0	0	0	0	0	0	0	0	0	0	0	0	0	0	0	1	1	0	1	1	0	1	1	0	1	1	0	1	1	0	1	1	0	1	1	0	1	1	0
CIL1577S0019	XTH22	CIL1577S0019	PREDICTED: xyloglucan endotransglucosylase/hydrolase protein 22-like [Juglans regia]	Environmental Information Processing	Signal transduction	ko04075//Plant hormone signal transduction	GO:0016758//transferase activity, transferring hexosyl groups;GO:0016787//hydrolase activity	GO:0044042//glucan metabolic process;GO:0045229//external encapsulating structure organization	0.49	0.24	0.21	6.99	0.45	0.23	2.59	0.93	0.49	0.24	0.21	6.99	0.45	0.23	2.59	0.93	-1.02975	0.301941	0.491618	-1.22239	0.179718	0.256717	-0.192645	1	1	-3.9573	1.01e-27	9.61e-27	-4.92559	1.57e-46	1.42e-45	-0.968291	0.210297	0.389193	3.49325	1.27e-13	6.22e-13	2.52496	2.45e-07	1.09e-06	-1.43234
CIL1464S0004	TIR1	CIL1464S0004	PREDICTED: protein TRANSPORT INHIBITOR RESPONSE 1-like [Juglans regia]	Environmental Information Processing	Signal transduction	ko04075//Plant hormone signal transduction	-	GO:0009755//hormone-mediated signaling pathway	19.53	17.54	12.39	21.1	13.72	13.19	19.26	21.31	19.53	17.54	12.39	21.1	13.72	13.19	19.26	21.31	-0.155043	0.0624228	0.145821	-0.656516	3.59e-13	1.81e-12	-0.501473	5.77e-08	2.8e-07	-0.620963	9.51e-12	4.67e-11	-0.677798	2.48e-17	1.08e-16	-0.0568359	0.552492	0.768911	0.546163	6.18e-11	2.59e-10	0.489327	2.04e-07	9.15e-07	-0.131635
CIL1484S0016	TIR1	CIL1484S0016	PREDICTED: protein TRANSPORT INHIBITOR RESPONSE 1-like [Juglans regia]	Environmental Information Processing	Signal transduction	ko04075//Plant hormone signal transduction	-	GO:0009755//hormone-mediated signaling pathway	13.84	8.25	11.26	9.67	9.25	9.93	8.9	7.1	13.84	8.25	11.26	9.67	9.25	9.93	8.9	7.1	-0.746378	4.47e-10	6.17e-09	-0.297637	0.00964222	0.0179482	0.448741	0.000528995	0.00151625	-0.0640625	0.645959	0.770035	0.0382778	0.76203	0.859517	0.10234	0.399125	0.616119	-0.157988	0.197631	0.281978	-0.055648	0.703727	0.835213	-0.119711
CIL1338S0009	TIFY6B	CIL1338S0009	PREDICTED: protein TIFY 6B-like isoform X1 [Juglans regia]	Environmental Information Processing	Signal transduction	ko04075//Plant hormone signal transduction	-	-	242.15	220.51	189.99	144.7	158.62	222.18	239.13	142.89	242.15	220.51	189.99	144.7	158.62	222.18	239.13	142.89	-0.135057	2.18e-05	0.000144155	-0.349978	1.97e-26	1.92e-25	-0.214921	1.19e-10	7.36e-10	0.13251	0.000560555	0.00139182	0.618664	1e-76	1.44e-75	0.486154	2.96e-49	2.55e-47	0.106066	0.000631112	0.00145372	0.59222	3.93e-63	1.33e-61	0.72473
CIL1390S0024	TIFY6B	CIL1390S0024	PREDICTED: protein TIFY 6B-like isoform X2 [Juglans regia]	Environmental Information Processing	Signal transduction	ko04075//Plant hormone signal transduction	-	-	26.45	28.61	19.58	50.67	63.05	58.36	52.39	68.38	26.45	28.61	19.58	50.67	63.05	58.36	52.39	68.38	0.113252	0.140353	0.276923	-0.433887	2.75e-07	8.85e-07	-0.547139	3.5e-11	2.26e-10	0.315365	6.52e-08	2.46e-07	0.203848	0.00013041	0.000283692	-0.111516	0.02846	0.0793738	-0.155688	0.00379467	0.00779804	-0.267205	5.26e-06	2e-05	0.0481596
CIL1565S0018	TIFY6B	CIL1565S0018	PREDICTED: protein TIFY 6B isoform X1 [Juglans regia]	Environmental Information Processing	Signal transduction	ko04075//Plant hormone signal transduction	-	-	76.49	68.8	31.58	49.54	50.77	57.77	74.35	42.4	76.49	68.8	31.58	49.54	50.77	57.77	74.35	42.4	-0.152863	0.0034494	0.0128522	-1.27626	6.92e-91	2.69e-89	-1.1234	5.33e-68	2.05e-66	0.0353824	0.602685	0.732472	0.221727	9.95e-05	0.000219491	0.186344	0.00105359	0.00470034	0.364012	3.23e-12	1.46e-11	0.550356	5.48e-20	5.63e-19	0.585739
CIL1295S0055	TIFY10B	CIL1295S0055	PREDICTED: protein TIFY 10A-like [Juglans regia]	Environmental Information Processing	Signal transduction	ko04075//Plant hormone signal transduction	-	-	2.45	3.13	11.72	2.3	0.87	2.9	3.82	0.78	2.45	3.13	11.72	2.3	0.87	2.9	3.82	0.78	0.353381	0.22042	0.391326	2.25812	6.24e-29	6.66e-28	1.90474	1.05e-23	1.36e-22	-1.40255	0.00103178	0.00247076	0.334419	0.251953	0.33301	1.73697	1.35e-06	1.09e-05	0.39752	0.109241	0.168503	2.13449	9.13e-09	4.63e-08	0.731939
CIL1547S0020	TIFY10A	CIL1547S0020	PREDICTED: protein TIFY 10A-like [Juglans regia]	Environmental Information Processing	Signal transduction	ko04075//Plant hormone signal transduction	-	-	23.84	31.15	71.28	20.8	22.95	47.62	28.89	22.71	23.84	31.15	71.28	20.8	22.95	47.62	28.89	22.71	0.385848	1.76e-05	0.00011921	1.58011	1.45e-98	6.15e-97	1.19427	2.02e-64	7.24e-63	0.141911	0.20021	0.298848	1.19498	4.9e-49	4.64e-48	1.05307	3.74e-40	2.45e-38	-0.720997	2.62e-21	1.79e-20	0.332076	0.00106272	0.0028883	0.473987
CIL1582S0033	TIFY10A	CIL1582S0033	PREDICTED: protein TIFY 10A-like isoform X1 [Juglans regia]	Environmental Information Processing	Signal transduction	ko04075//Plant hormone signal transduction	-	-	2.76	3.71	10.85	6.83	2.47	8.86	3.88	3.48	2.76	3.71	10.85	6.83	2.47	8.86	3.88	3.48	0.426751	0.0540634	0.129771	1.97495	4.99e-31	5.74e-30	1.5482	9.34e-23	1.16e-21	-1.46737	1.65e-12	8.45e-12	0.375421	0.00572501	0.0103269	1.8428	1.68e-25	6.17e-24	-1.19125	1.07e-13	5.23e-13	0.651546	0.00877745	0.0199054	-0.815829
CIL1584S0029	TIFY10A	CIL1584S0029	PREDICTED: protein TIFY 10A-like [Juglans regia]	Environmental Information Processing	Signal transduction	ko04075//Plant hormone signal transduction	-	-	1.44	1.02	1.44	0.87	2	3.01	1.5	1.04	1.44	1.02	1.44	0.87	2	3.01	1.5	1.04	-0.4975	0.195308	0.357965	0	1	1	0.4975	0.229203	0.348246	1.20091	0.00131935	0.00310959	1.79068	1e-09	3.13e-09	0.589763	0.0146577	0.0452704	-1.0048	0.000123953	0.000311047	-0.415037	0.236386	0.355602	0.785875
CIL1461S0014	TGAL1	CIL1461S0014	PREDICTED: transcription factor TGA2-like isoform X1 [Juglans regia]	Environmental Information Processing	Signal transduction	ko04075//Plant hormone signal transduction	GO:0003677//DNA binding	GO:0010468//regulation of gene expression;GO:0034645//cellular macromolecule biosynthetic process	25.6	33.52	39.53	19.1	27.66	37.54	18.85	24.81	25.6	33.52	39.53	19.1	27.66	37.54	18.85	24.81	0.388878	3.08e-08	3.35e-07	0.626804	6.59e-20	4.82e-19	0.237926	0.000232742	0.000711607	0.534229	2.42e-10	1.09e-09	0.974856	2.41e-43	2.06e-42	0.440627	8.24e-12	1.28e-10	-0.993864	4.46e-43	5.47e-42	-0.553237	1.05e-10	6.25e-10	-0.0190081
CIL1326S0021	TGA7	CIL1326S0021	PREDICTED: transcription factor TGA7-like [Juglans regia]	Environmental Information Processing	Signal transduction	ko04075//Plant hormone signal transduction	GO:0003677//DNA binding	GO:0010468//regulation of gene expression;GO:0034645//cellular macromolecule biosynthetic process	4.75	5.78	17.18	4.45	5.9	16.72	4.04	5.45	4.75	5.78	17.18	4.45	5.9	16.72	4.04	5.45	0.283142	0.106492	0.22487	1.85473	1.23e-47	2.24e-46	1.57159	3.23e-38	6.63e-37	0.40691	0.0245725	0.0464181	1.9097	5.51e-52	5.48e-51	1.50279	1.54e-37	9.3e-36	-2.04915	7.55e-55	1.16e-53	-0.54636	0.00381914	0.0093971	-0.13945
CIL1434S0012	TGA1	CIL1434S0012	PREDICTED: transcription factor TGA1-like isoform X2 [Juglans regia]	Environmental Information Processing	Signal transduction	ko04075//Plant hormone signal transduction	GO:0003677//DNA binding	GO:0010468//regulation of gene expression;GO:0034645//cellular macromolecule biosynthetic process	6.5	10.93	7.86	4.86	8.41	7.07	6.66	7.71	6.5	10.93	7.86	4.86	8.41	7.07	6.66	7.71	0.749782	3.78e-07	3.44e-06	0.27409	0.0996925	0.152224	-0.475692	0.000998273	0.0027192	0.791149	1.25e-05	3.78e-05	0.540754	0.00151019	0.00293593	-0.250396	0.0875895	0.198315	-0.086188	0.613751	0.735306	-0.336584	0.0515713	0.0972935	0.454566
CIL0367S0005	SAUR50	CIL0367S0005	PREDICTED: auxin-induced protein X15-like [Juglans regia]	Environmental Information Processing	Signal transduction	ko04075//Plant hormone signal transduction	-	-	0	0.08	0	0	0	0.05	0	0	0	0.08	0	0	0	0.05	0	0	6.32193	1	1	0	1	1	-6.32193	1	1	0	1	1	5.64386	1	1	5.64386	1	1	-5.64386	1	1	0	1	1	0
CIL1294S0056	SAUR36	CIL1294S0056	PREDICTED: indole-3-acetic acid-induced protein ARG7-like [Juglans regia]	Environmental Information Processing	Signal transduction	ko04075//Plant hormone signal transduction	-	-	0	0	0	0	0	0	0	0.06	0	0	0	0	0	0	0	0.06	0	1	1	0	1	1	0	1	1	0	1	1	0	1	1	0	1	1	0	1	1	0	1	1	0
CIL1295S0016	SAUR36	CIL1295S0016	PREDICTED: auxin-responsive protein SAUR36-like [Juglans regia]	Environmental Information Processing	Signal transduction	ko04075//Plant hormone signal transduction	-	-	12.44	14.42	27.52	6.07	16.66	23.18	14.14	12.69	12.44	14.42	27.52	6.07	16.66	23.18	14.14	12.69	0.213085	0.0637182	0.147881	1.14549	4.42e-31	5.1e-30	0.932409	1.35e-22	1.67e-21	1.45662	3.5e-25	3.09e-24	1.93311	1.99e-60	2.28e-59	0.476492	1.64e-07	1.53e-06	-0.713098	1.54e-13	7.51e-13	-0.236606	0.0444649	0.085225	1.22001
MSTRG.19412	SAUR24	MSTRG.19412	PREDICTED: auxin-responsive protein SAUR21-like [Juglans regia]	Environmental Information Processing	Signal transduction	ko04075//Plant hormone signal transduction	-	-	0.83	0.58	0.45	1.91	0.48	0.2	1.11	1.82	0.83	0.58	0.45	1.91	0.48	0.2	1.11	1.82	-0.517058	0.629207	0.808238	-0.883186	0.301941	0.401232	-0.366128	0.774482	0.897749	-1.99247	0.00409952	0.00894622	-3.2555	5.72e-06	1.4e-05	-1.26303	0.343873	0.552037	2.47249	0.00419502	0.0085293	1.20945	0.210297	0.322775	-0.783013
MSTRG.19413	SAUR23	MSTRG.19413	PREDICTED: auxin-responsive protein SAUR21-like [Juglans regia]	Environmental Information Processing	Signal transduction	ko04075//Plant hormone signal transduction	-	-	3.2	3.9	0.08	6.46	2.8	1.29	7.06	17.23	3.2	3.9	0.08	6.46	2.8	1.29	7.06	17.23	0.285402	0.364529	0.566128	-5.32193	5.34e-12	2.49e-11	-5.60733	1.28e-14	1.05e-13	-1.20611	3.46e-05	0.000100266	-2.32416	5.95e-15	2.37e-14	-1.11806	0.00374401	0.0141465	2.4523	1.15e-16	6.47e-16	1.33424	4.83e-06	1.85e-05	0.128134
CIL0114S0012	SAUR15	CIL0114S0012	PREDICTED: auxin-induced protein 6B-like [Juglans regia]	Environmental Information Processing	Signal transduction	ko04075//Plant hormone signal transduction	-	-	1.85	1.89	2.23	3.36	4.31	3.92	3.47	4.73	1.85	1.89	2.23	3.36	4.31	3.92	3.47	4.73	0.030861	1	1	0.269518	0.551111	0.662998	0.238657	0.635909	0.773503	0.359227	0.23264	0.339033	0.222392	0.42967	0.533367	-0.136834	0.599477	0.813516	-0.175918	0.524926	0.643516	-0.312752	0.268579	0.391087	0.0464744
CIL1575S0022	RR23	CIL1575S0022	PREDICTED: two-component response regulator ARR12-like isoform X1 [Juglans regia]	Environmental Information Processing	Signal transduction	ko04075//Plant hormone signal transduction	GO:0005488//binding	-	2.89	5.66	8.89	1.56	1.52	3.77	2.16	2.07	2.89	5.66	8.89	1.56	1.52	3.77	2.16	2.07	0.969733	1.15e-09	1.52e-08	1.62111	1.71e-29	1.86e-28	0.651381	9.93e-08	4.7e-07	-0.0374747	0.924985	1	1.27302	1.25e-10	4.1e-10	1.31049	6.59e-11	9.42e-10	-0.803533	1.62e-05	4.47e-05	0.50696	0.0659581	0.119505	0.469485
CIL1495S0010	PIF1	CIL1495S0010	PREDICTED: transcription factor PIF1-like [Juglans regia]	Environmental Information Processing	Signal transduction	ko04075//Plant hormone signal transduction	GO:0005515//protein binding	GO:0009639//response to red or far red light;GO:0009845//seed germination;GO:0018130//heterocycle biosynthetic process;GO:0019438//aromatic compound biosynthetic process;GO:0044238//primary metabolic process;GO:0044271//cellular nitrogen compound biosynthetic process;GO:0044710//single-organism metabolic process;GO:0044763//single-organism cellular process;GO:0048580//regulation of post-embryonic…	16.52	22.43	16.31	19.96	42.63	55.01	18.86	18.67	16.52	22.43	16.31	19.96	42.63	55.01	18.86	18.67	0.441216	2.34e-09	2.96e-08	-0.0184569	0.854617	0.951811	-0.459673	1.04e-09	6e-09	1.09476	7.88e-63	1.62e-61	1.46258	1.69e-156	5.06e-155	0.367825	7.55e-15	1.5e-13	-1.54436	1.31e-164	6.58e-163	-1.17654	7.81e-69	2.87e-67	-0.081782
CIL1268S0039	PHP5	CIL1268S0039	PREDICTED: histidine-containing phosphotransfer protein 4-like [Juglans regia]	Environmental Information Processing	Signal transduction	ko04075//Plant hormone signal transduction	GO:0016628//oxidoreductase activity, acting on the CH-CH group of donors, NAD or NADP as acceptor;GO:0060089//molecular transducer activity	GO:0044710//single-organism metabolic process	0.11	1.39	0.36	5.22	13.57	6.96	0.68	3.41	0.11	1.39	0.36	5.22	13.57	6.96	0.68	3.41	3.65951	5.72e-06	4.25e-05	1.71049	0.289161	0.386145	-1.94902	0.00144222	0.00381567	1.3783	2.81e-14	1.6e-13	0.415037	0.034163	0.0547879	-0.963262	4.28e-11	6.23e-10	-3.35548	3.71e-24	2.79e-23	-4.31874	4.68e-47	1.12e-45	-2.94044
CIL1564S0058	PAN	CIL1564S0058	PREDICTED: transcription factor HBP-1b(c38) isoform X2 [Theobroma cacao]	Environmental Information Processing	Signal transduction	ko04075//Plant hormone signal transduction	GO:0003677//DNA binding	GO:0007165//signal transduction;GO:0010468//regulation of gene expression;GO:0034645//cellular macromolecule biosynthetic process;GO:0042221//response to chemical;GO:0048449//floral organ formation;GO:0048580//regulation of post-embryonic development	0.03	0.03	0.35	0.49	0.19	0.04	0.36	0.93	0.03	0.03	0.35	0.49	0.19	0.04	0.36	0.93	0	1	1	3.54432	0.0117402	0.0215364	3.54432	0.0117402	0.0258592	-1.36678	0.0964011	0.15808	-3.61471	0.000276113	0.000582776	-2.24793	0.125066	0.259338	3.16993	0.0034275	0.00708038	0.921997	0.424115	0.569864	-0.444785
CIL0128S0002	NPR5	CIL0128S0002	PREDICTED: regulatory protein NPR5-like [Juglans regia]	Environmental Information Processing	Signal transduction	ko04075//Plant hormone signal transduction	-	-	0.13	0.21	0.27	0.34	0.34	0.42	0.25	0.48	0.13	0.21	0.27	0.34	0.34	0.42	0.25	0.48	0.691878	0.726617	0.892188	1.05445	0.507911	0.617665	0.36257	1	1	0	1	1	0.304855	0.831904	0.925977	0.304855	0.831904	0.989712	-0.748461	0.503661	0.622138	-0.443607	0.774482	0.898569	-0.443607
CIL1433S0017	NPR3	CIL1433S0017	PREDICTED: regulatory protein NPR3-like [Juglans regia]	Environmental Information Processing	Signal transduction	ko04075//Plant hormone signal transduction	-	-	21.36	19.83	26.61	21.27	20.95	27.1	21.41	20.63	21.36	19.83	26.61	21.27	20.95	27.1	21.41	20.63	-0.107227	0.286179	0.473438	0.317057	0.001051	0.00225819	0.424284	1.33e-05	4.91e-05	-0.0218698	0.858725	0.965142	0.349473	0.000103171	0.00022739	0.371343	4.15e-05	0.000254154	-0.340008	0.00018916	0.000464698	0.0313346	0.828898	0.947112	0.00946476
CIL1433S0018	NPR2	CIL1433S0018	PREDICTED: regulatory protein NPR3-like [Juglans regia]	Environmental Information Processing	Signal transduction	ko04075//Plant hormone signal transduction	-	-	4.04	4.15	5.78	5.07	3.34	4.17	5.76	4.29	4.04	4.15	5.78	5.07	3.34	4.17	5.76	4.29	0.038756	0.926919	1	0.516714	0.0489433	0.0800454	0.477958	0.0606417	0.112128	-0.602138	0.0394652	0.0711792	-0.281938	0.265665	0.349221	0.320199	0.259329	0.448829	0.466021	0.0608393	0.0997797	0.786221	0.00719555	0.0167211	0.184083
CIL1565S0004	LAX3	CIL1565S0004	PREDICTED: auxin transporter-like protein 3 [Juglans regia]	Environmental Information Processing	Signal transduction	ko04075//Plant hormone signal transduction	GO:0015291//secondary active transmembrane transporter activity;GO:0080161//auxin transmembrane transporter activity	GO:0006637//acyl-CoA metabolic process;GO:0009755//hormone-mediated signaling pathway;GO:0009791//post-embryonic development;GO:0009826//unidimensional cell growth;GO:0014070//response to organic cyclic compound;GO:0016129//phytosteroid biosynthetic process;GO:0043479//pigment accumulation in tissues in response to UV light;GO:0045229//external encapsulating structure organization;GO:0046942//car…	3.95	2.38	2.1	10.88	0.98	0.55	9.17	9.41	3.95	2.38	2.1	10.88	0.98	0.55	9.17	9.41	-0.730891	0.000464922	0.0022389	-0.911463	2.39e-05	6.31e-05	-0.180572	0.508133	0.64824	-3.47275	1.72e-61	3.45e-60	-4.3061	1.96e-107	3.87e-106	-0.83335	0.0482624	0.122969	4.05942	1.18e-83	2.77e-82	3.22607	2.1e-47	5.04e-46	-0.246685
CIL1341S0001	LAX2	CIL1341S0001	PREDICTED: auxin transporter-like protein 2 [Juglans regia]	Environmental Information Processing	Signal transduction	ko04075//Plant hormone signal transduction	-	-	46.75	41.59	25.09	60.46	35.74	36.47	51.5	56.46	46.75	41.59	25.09	60.46	35.74	36.47	51.5	56.46	-0.16873	0.0170577	0.0500402	-0.897854	4.85e-29	5.18e-28	-0.729124	8.3e-19	8.6e-18	-0.758441	3.71e-25	3.26e-24	-0.729271	2.79e-30	1.79e-29	0.0291706	0.707518	0.896998	0.497862	1.77e-13	8.59e-13	0.527033	7.31e-12	4.73e-11	-0.231409
CIL0546S0001	LAX1	CIL0546S0001	PREDICTED: auxin transporter-like protein 1 [Juglans regia]	Environmental Information Processing	Signal transduction	ko04075//Plant hormone signal transduction	-	-	0.55	0.27	0	0.32	0	0.97	0	3.27	0.55	0.27	0	0.32	0	0.97	0	3.27	-1.02647	0.687547	0.860424	-9.10329	0.125037	0.185231	-8.07682	0.500025	0.641815	-8.32193	0.500025	0.628447	1.59991	0.146117	0.205573	9.92184	0.00391328	0.0146666	-9.92184	0.00391328	0.00798795	0	1	1	-8.32193
CIL0203S0027	IAA9	CIL0203S0027	PREDICTED: auxin-responsive protein IAA9-like [Juglans regia]	Environmental Information Processing	Signal transduction	ko04075//Plant hormone signal transduction	GO:0005515//protein binding	GO:0009755//hormone-mediated signaling pathway;GO:0010468//regulation of gene expression;GO:0034645//cellular macromolecule biosynthetic process	89.31	87.6	78.12	97.99	60.23	46.32	75.89	124.67	89.31	87.6	78.12	97.99	60.23	46.32	75.89	124.67	-0.0278909	0.540887	0.733132	-0.19313	3.81e-05	9.83e-05	-0.165239	0.000449079	0.00130395	-0.702152	3.05e-44	4.4e-43	-1.081	3.86e-121	8.71e-120	-0.378847	7.91e-13	1.35e-11	0.712275	1.55e-45	1.99e-44	0.333428	6.95e-10	3.89e-09	-0.368725
CIL0732S0001	IAA9	CIL0732S0001	PREDICTED: auxin-responsive protein IAA9-like [Juglans regia]	Environmental Information Processing	Signal transduction	ko04075//Plant hormone signal transduction	-	GO:0010467//gene expression;GO:0034645//cellular macromolecule biosynthetic process;GO:0050794//regulation of cellular process	0.09	0.18	0.2	0.53	0.54	0.27	0.68	0.87	0.09	0.18	0.2	0.53	0.54	0.27	0.68	0.87	1	1	1	1.152	1	1	0.152003	1	1	0.026967	1	1	-0.973033	0.343873	0.439462	-1	0.343873	0.552037	1.33258	0.226691	0.317913	0.332575	1	1	0.359542
CIL0732S0002	IAA9	CIL0732S0002	PREDICTED: auxin-responsive protein IAA9-like [Juglans regia]	Environmental Information Processing	Signal transduction	ko04075//Plant hormone signal transduction	GO:0005515//protein binding	GO:0009755//hormone-mediated signaling pathway;GO:0010468//regulation of gene expression;GO:0034645//cellular macromolecule biosynthetic process	0	0	0	0	0	0	0	0	0	0	0	0	0	0	0	0	0	1	1	0	1	1	0	1	1	0	1	1	0	1	1	0	1	1	0	1	1	0	1	1	0
CIL1268S0077	IAA8	CIL1268S0077	PREDICTED: auxin-responsive protein IAA27-like [Juglans regia]	Environmental Information Processing	Signal transduction	ko04075//Plant hormone signal transduction	-	-	3.46	6.98	6.63	5.77	5.95	6.67	4.56	8.12	3.46	6.98	6.63	5.77	5.95	6.67	4.56	8.12	1.01245	0.000522827	0.00248003	0.938237	0.00183718	0.00382084	-0.0742182	0.864864	0.9779	0.0443183	1	1	0.209115	0.42967	0.533367	0.164797	0.527564	0.745072	-0.548653	0.0540528	0.0894589	-0.383856	0.252412	0.371319	-0.339537
CIL1396S0028	IAA32	CIL1396S0028	PREDICTED: LOW QUALITY PROTEIN: auxin-responsive protein IAA32-like [Prunus mume]	Environmental Information Processing	Signal transduction	ko04075//Plant hormone signal transduction	GO:0005515//protein binding	GO:0009755//hormone-mediated signaling pathway;GO:0010468//regulation of gene expression;GO:0034645//cellular macromolecule biosynthetic process	0	0	0.11	0	0	0	0	0	0	0	0.11	0	0	0	0	0	0	1	1	6.78136	1	1	6.78136	1	1	0	1	1	0	1	1	0	1	1	0	1	1	0	1	1	0
CIL1619S0013	IAA32	CIL1619S0013	PREDICTED: auxin-responsive protein IAA32-like [Juglans regia]	Environmental Information Processing	Signal transduction	ko04075//Plant hormone signal transduction	GO:0005515//protein binding	GO:0009755//hormone-mediated signaling pathway;GO:0010468//regulation of gene expression;GO:0034645//cellular macromolecule biosynthetic process	0	0	0	1.87	0	0	0	0.27	0	0	0	1.87	0	0	0	0.27	0	1	1	0	1	1	0	1	1	-10.8688	1.2e-10	5.5e-10	-10.8688	9.47e-13	3.44e-12	0	1	1	0	1	1	0	1	1	-10.8688
CIL1268S0076	IAA30	CIL1268S0076	PREDICTED: auxin-responsive protein IAA27-like [Juglans regia]	Environmental Information Processing	Signal transduction	ko04075//Plant hormone signal transduction	GO:0005515//protein binding	GO:0009755//hormone-mediated signaling pathway;GO:0010468//regulation of gene expression;GO:0034645//cellular macromolecule biosynthetic process	0.48	0.96	0.78	0	0.28	0.71	0	0.5	0.48	0.96	0.78	0	0.28	0.71	0	0.5	1	0.687547	0.860424	0.70044	1	1	-0.29956	1	1	8.12928	1	1	9.47168	0.125037	0.178333	1.34239	0.687547	0.878501	-9.47168	0.125037	0.188064	-8.12928	1	1	0
CIL1332S0001	IAA29	CIL1332S0001	PREDICTED: auxin-induced protein IAA4-like [Juglans regia]	Environmental Information Processing	Signal transduction	ko04075//Plant hormone signal transduction	-	GO:0044237//cellular metabolic process	0	0	0	0	0	0	0	0	0	0	0	0	0	0	0	0	0	1	1	0	1	1	0	1	1	0	1	1	0	1	1	0	1	1	0	1	1	0	1	1	0
CIL1320S0049	IAA27	CIL1320S0049	PREDICTED: auxin-responsive protein IAA27-like [Juglans regia]	Environmental Information Processing	Signal transduction	ko04075//Plant hormone signal transduction	GO:0005515//protein binding	GO:0009755//hormone-mediated signaling pathway;GO:0010468//regulation of gene expression;GO:0034645//cellular macromolecule biosynthetic process	11.37	10.59	9.28	14.07	6.63	6.39	13.03	21.45	11.37	10.59	9.28	14.07	6.63	6.39	13.03	21.45	-0.10253	0.521872	0.713914	-0.293036	0.0814253	0.126464	-0.190506	0.277825	0.404854	-1.08554	2.88e-09	1.21e-08	-1.13873	5.82e-13	2.13e-12	-0.0531929	0.848659	1	1.02795	5e-10	1.97e-09	0.974756	2.23e-07	9.94e-07	-0.110785
CIL0344S0014	IAA26	CIL0344S0014	PREDICTED: auxin-responsive protein IAA18-like [Juglans regia]	Environmental Information Processing	Signal transduction	ko04075//Plant hormone signal transduction	-	GO:0010467//gene expression;GO:0034645//cellular macromolecule biosynthetic process;GO:0050794//regulation of cellular process	2.6	3.66	6.15	4.6	2.08	2.77	3.85	5.21	2.6	3.66	6.15	4.6	2.08	2.77	3.85	5.21	0.493332	0.0155587	0.0464358	1.24207	1.21e-11	5.46e-11	0.748743	8.14e-06	3.1e-05	-1.14505	2.13e-07	7.7e-07	-0.731748	4.41e-05	0.000100208	0.413302	0.0768002	0.178314	0.474972	0.0144621	0.0268709	0.888275	0.000179099	0.000554436	-0.256775
CIL1268S0028	IAA26	CIL1268S0028	PREDICTED: auxin-responsive protein IAA6-like [Juglans regia]	Environmental Information Processing	Signal transduction	ko04075//Plant hormone signal transduction	-	GO:0010467//gene expression;GO:0034645//cellular macromolecule biosynthetic process;GO:0050794//regulation of cellular process	3.1	3.19	8.82	3.42	1.86	3.15	2.62	4.23	3.1	3.19	8.82	3.42	1.86	3.15	2.62	4.23	0.0412882	0.845463	0.988518	1.50851	1.72e-23	1.49e-22	1.46722	1.52e-22	1.87e-21	-0.878694	0.000150364	0.000403759	-0.118644	0.522845	0.628	0.760049	0.000310738	0.00157738	-0.265785	0.192069	0.27489	0.494264	0.0523398	0.0986306	-0.38443
CIL1294S0084	IAA20	CIL1294S0084	PREDICTED: auxin-responsive protein IAA20-like [Juglans regia]	Environmental Information Processing	Signal transduction	ko04075//Plant hormone signal transduction	-	GO:0010467//gene expression;GO:0034645//cellular macromolecule biosynthetic process;GO:0050794//regulation of cellular process	0.08	0.08	0.09	0.83	0	0	0.19	1.12	0.08	0.08	0.09	0.83	0	0	0.19	1.12	0	1	1	0.169925	1	1	0.169925	1	1	-9.69697	0.00391328	0.00856601	-9.69697	0.00097925	0.00194413	0	1	1	7.56986	0.250037	0.342263	7.56986	0.500025	0.6384	-2.12711
CIL0385S0027	IAA17	CIL0385S0027	PREDICTED: auxin-responsive protein IAA17-like [Juglans regia]	Environmental Information Processing	Signal transduction	ko04075//Plant hormone signal transduction	-	GO:0010467//gene expression;GO:0034645//cellular macromolecule biosynthetic process;GO:0050794//regulation of cellular process	2.44	1.96	0.28	4.02	0.92	0.31	2.96	5.45	2.44	1.96	0.28	4.02	0.92	0.31	2.96	5.45	-0.316027	0.464567	0.670347	-3.12338	1.9e-07	6.21e-07	-2.80735	1.11e-05	4.14e-05	-2.12749	2.9e-07	1.04e-06	-3.69686	2.05e-16	8.66e-16	-1.56937	0.0266814	0.0751704	3.25526	3.89e-11	1.65e-10	1.68589	0.000311016	0.000926563	-0.441598
CIL0202S0015	IAA16	CIL0202S0015	PREDICTED: auxin-responsive protein IAA16-like [Juglans regia]	Environmental Information Processing	Signal transduction	ko04075//Plant hormone signal transduction	GO:0005515//protein binding	GO:0009755//hormone-mediated signaling pathway;GO:0010468//regulation of gene expression;GO:0034645//cellular macromolecule biosynthetic process	9.22	6.04	2.15	26.42	5.05	4.84	16.57	38.44	9.22	6.04	2.15	26.42	5.05	4.84	16.57	38.44	-0.610218	0.000201718	0.00106745	-2.10043	9.43e-22	7.51e-21	-1.49021	6.05e-10	3.55e-09	-2.38728	1.03e-62	2.13e-61	-2.44855	3.03e-90	5.08e-89	-0.0612763	0.801161	0.968198	1.77549	1.38e-36	1.45e-35	1.71422	3.19e-26	4.21e-25	-0.673057
CIL1293S0053	IAA13	CIL1293S0053	PREDICTED: auxin-responsive protein IAA11-like isoform X4 [Juglans regia]	Environmental Information Processing	Signal transduction	ko04075//Plant hormone signal transduction	-	-	19.79	24.78	31.45	7.02	15.2	15.29	12.13	9.55	19.79	24.78	31.45	7.02	15.2	15.29	12.13	9.55	0.324405	0.000118009	0.000661368	0.668288	1.77e-16	1.08e-15	0.343884	8.12e-06	3.09e-05	1.11453	1.9e-17	1.25e-16	1.12305	1.1e-21	5.58e-21	0.00851708	0.951716	1	-0.334009	0.00134327	0.00295508	-0.325492	0.00536841	0.01279	0.789037
CIL1358S0014	IAA11	CIL1358S0014	PREDICTED: auxin-responsive protein IAA29-like [Juglans regia]	Environmental Information Processing	Signal transduction	ko04075//Plant hormone signal transduction	-	-	0.23	0.11	0.12	4.24	0.46	0.77	2.2	5.21	0.23	0.11	0.12	4.24	0.46	0.77	2.2	5.21	-1.06413	0.687547	0.860424	-0.938599	0.687547	0.795184	0.125531	1	1	-3.20436	7.56e-13	3.95e-12	-2.46113	2.34e-13	8.78e-13	0.743225	0.248109	0.435452	1.51457	0.000239046	0.000581372	2.2578	4.3e-05	0.000145365	-0.946561
MSTRG.20453	GID2	MSTRG.20453	PREDICTED: F-box protein GID2-like [Juglans regia]	Environmental Information Processing	Signal transduction	ko04075//Plant hormone signal transduction	GO:0005488//binding	GO:0003006//developmental process involved in reproduction;GO:0006972//hyperosmotic response;GO:0009312//oligosaccharide biosynthetic process;GO:0009937//regulation of gibberellic acid mediated signaling pathway;GO:0032446//protein modification by small protein conjugation;GO:0044707//single-multicellular organism process	3.33	4.91	3.96	5.44	4.74	5.97	4.65	5.73	3.33	4.91	3.96	5.44	4.74	5.97	4.65	5.73	0.560201	0.0053996	0.0190158	0.249978	0.3029	0.402305	-0.310223	0.126266	0.209396	-0.19872	0.357656	0.484305	0.134124	0.405295	0.506959	0.332844	0.0537707	0.134598	-0.3605	0.0387327	0.0660239	-0.0276563	0.94476	1	-0.226376
CIL1313S0055	GH3.6	CIL1313S0055	PREDICTED: probable indole-3-acetic acid-amido synthetase GH3.6 [Juglans regia]	Environmental Information Processing	Signal transduction	ko04075//Plant hormone signal transduction	-	-	5.48	5.07	14.27	7.96	5.37	5.12	3.55	10.73	5.48	5.07	14.27	7.96	5.37	5.12	3.55	10.73	-0.11219	0.484542	0.691238	1.38074	2.32e-28	2.43e-27	1.49293	1.05e-31	1.82e-30	-0.567846	0.000244305	0.000639428	-0.636625	3.25e-06	8.1e-06	-0.0687783	0.69396	0.884085	-0.528325	0.00250847	0.00529551	-0.597103	0.00205052	0.00529529	-1.16495
CIL1405S0075	GH3.6	CIL1405S0075	PREDICTED: indole-3-acetic acid-amido synthetase GH3.6-like [Juglans regia]	Environmental Information Processing	Signal transduction	ko04075//Plant hormone signal transduction	-	-	0	0.05	6.19	0.7	0.1	0.08	0.1	1.4	0	0.05	6.19	0.7	0.1	0.08	0.1	1.4	5.64386	0.500025	0.693156	12.5957	4.64e-64	1.21e-62	6.95187	2.51e-62	8.64e-61	-2.80735	0.000157883	0.000422528	-3.12928	8.82e-07	2.29e-06	-0.321928	1	1	0.321928	1	1	0	1	1	-2.80735
CIL1267S0020	GH3.5	CIL1267S0020	PREDICTED: jasmonic acid-amido synthetase JAR1-like isoform X2 [Juglans regia]	Environmental Information Processing	Signal transduction	ko04075//Plant hormone signal transduction	GO:0003824//catalytic activity;GO:0005515//protein binding	GO:0002218//activation of innate immune response;GO:0009411//response to UV;GO:0009636//response to toxic substance;GO:0009639//response to red or far red light	18.26	18.93	25.65	27.23	34.24	38.22	26.55	34.71	18.26	18.93	25.65	27.23	34.24	38.22	26.55	34.71	0.0519876	0.591351	0.779201	0.490272	1.26e-08	4.55e-08	0.438284	3.32e-07	1.49e-06	0.330486	2e-05	5.93e-05	0.489131	3.65e-13	1.35e-12	0.158645	0.0136411	0.0425836	-0.525616	2.44e-14	1.23e-13	-0.366971	3.72e-06	1.44e-05	-0.0364851
CIL0330S0014	GH3.1	CIL0330S0014	PREDICTED: probable indole-3-acetic acid-amido synthetase GH3.1 [Juglans regia]	Environmental Information Processing	Signal transduction	ko04075//Plant hormone signal transduction	GO:0003824//catalytic activity	GO:0009725//response to hormone;GO:0014070//response to organic cyclic compound	0.05	0.16	0.03	0	0.03	0.1	0.07	0	0.05	0.16	0.03	0	0.03	0.1	0.07	0	1.67807	0.289161	0.475641	-0.736966	1	1	-2.41504	0.125066	0.207536	4.90689	1	1	6.64386	0.0625313	0.0950882	1.73697	0.687547	0.878501	-0.514573	1	1	1.22239	1	1	6.12928
CIL1456S0019	GH3.1	CIL1456S0019	PREDICTED: probable indole-3-acetic acid-amido synthetase GH3.1 [Juglans regia]	Environmental Information Processing	Signal transduction	ko04075//Plant hormone signal transduction	GO:0003824//catalytic activity	GO:0009725//response to hormone;GO:0014070//response to organic cyclic compound	9.25	16.27	24.53	1.33	0.51	0.7	0.76	0.93	9.25	16.27	24.53	1.33	0.51	0.7	0.76	0.93	0.814689	2.12e-18	6.47e-17	1.40702	8.99e-61	2.19e-59	0.592333	2.63e-15	2.24e-14	-1.38286	0.000293631	0.000759866	-0.925999	0.00220485	0.00419869	0.456858	0.25359	0.440585	0.118644	0.812916	0.918927	0.575502	0.291747	0.419063	-0.807355
CIL1324S0067	GAI1	CIL1324S0067	PREDICTED: DELLA protein SLN1-like [Juglans regia]	Environmental Information Processing	Signal transduction	ko04075//Plant hormone signal transduction	-	GO:0010468//regulation of gene expression;GO:0034645//cellular macromolecule biosynthetic process	10.23	5.98	4.06	25.59	19.1	14.88	8.7	29.41	10.23	5.98	4.06	25.59	19.1	14.88	8.7	29.41	-0.774589	1.05e-09	1.4e-08	-1.33325	1.28e-20	9.67e-20	-0.558666	0.000728079	0.0020363	-0.422008	3.31e-07	1.18e-06	-0.782206	1.62e-24	8.9e-24	-0.360198	1.41e-05	9.54e-05	-0.774287	9.73e-14	4.78e-13	-1.13449	1.41e-25	1.81e-24	-1.55649
CIL0045S0005	DPBF3	CIL0045S0005	PREDICTED: ABSCISIC ACID-INSENSITIVE 5-like protein 5 [Juglans regia]	Environmental Information Processing	Signal transduction	ko04075//Plant hormone signal transduction	-	-	4.86	6.97	9.88	6.08	6.45	7.89	4.67	5.56	4.86	6.97	9.88	6.08	6.45	7.89	4.67	5.56	0.520202	1.76e-05	0.000119035	1.02355	1.27e-19	9.16e-19	0.503352	1.27e-06	5.31e-06	0.0852278	0.501352	0.629935	0.375954	0.000459516	0.000950486	0.290726	0.00592201	0.0209724	-0.756603	6.37e-11	2.66e-10	-0.465877	0.000569132	0.00162011	-0.380649
CIL0050S0016	DPBF3	CIL0050S0016	PREDICTED: ABSCISIC ACID-INSENSITIVE 5-like protein 2 isoform X1 [Juglans regia]	Environmental Information Processing	Signal transduction	ko04075//Plant hormone signal transduction	GO:0003677//DNA binding	GO:0010468//regulation of gene expression	12.56	10.82	13.6	7.42	9.88	10.04	11.76	10.56	12.56	10.82	13.6	7.42	9.88	10.04	11.76	10.56	-0.215136	0.194787	0.357159	0.11477	0.514342	0.624685	0.329906	0.049095	0.0929206	0.413092	0.0468452	0.0832106	0.436268	0.0218633	0.0363074	0.0231763	0.911282	1	0.228129	0.19338	0.276413	0.251305	0.222707	0.338123	0.664397
CIL1387S0048	DPBF3	CIL1387S0048	PREDICTED: ABSCISIC ACID-INSENSITIVE 5-like protein 2 [Juglans regia]	Environmental Information Processing	Signal transduction	ko04075//Plant hormone signal transduction	GO:0003677//DNA binding	GO:0010468//regulation of gene expression	4.91	5.83	5.69	5.9	3.82	4.39	4.68	6.95	4.91	5.83	5.69	5.9	3.82	4.39	4.68	6.95	0.247773	0.162793	0.311923	0.212706	0.228746	0.317917	-0.0350672	0.869122	0.981516	-0.627142	0.00118449	0.00281272	-0.426494	0.00729001	0.0129752	0.200648	0.296495	0.495962	0.0922876	0.613213	0.734793	0.292936	0.168588	0.26801	-0.334206
CIL1371S0059	CYCD3-3	CIL1371S0059	PREDICTED: cyclin-D3-1-like [Juglans regia]	Environmental Information Processing	Signal transduction	ko04075//Plant hormone signal transduction	-	-	0.04	0.14	0.12	1.69	0	0.02	0.56	2.18	0.04	0.14	0.12	1.69	0	0.02	0.56	2.18	1.80735	0.375062	0.575246	1.58496	0.625037	0.735107	-0.222392	1	1	-10.7228	9.47e-13	4.91e-12	-6.40088	1.89e-15	7.7e-15	4.32193	1	1	4.80735	3.07e-05	8.25e-05	9.12928	0.000245094	0.000741878	-1.59352
CIL1488S0005	CYCD3-2	CIL1488S0005	PREDICTED: cyclin-D3-3-like [Juglans regia]	Environmental Information Processing	Signal transduction	ko04075//Plant hormone signal transduction	-	-	0	0	0	0	0	0	0	0	0	0	0	0	0	0	0	0	0	1	1	0	1	1	0	1	1	0	1	1	0	1	1	0	1	1	0	1	1	0	1	1	0
CIL1340S0028	CYCD3-1	CIL1340S0028	PREDICTED: cyclin-D3-3-like [Juglans regia]	Environmental Information Processing	Signal transduction	ko04075//Plant hormone signal transduction	-	-	0	0.05	0	0	0	0.06	0	0.08	0	0.05	0	0	0	0.06	0	0.08	5.64386	1	1	0	1	1	-5.64386	1	1	0	1	1	5.90689	1	1	5.90689	1	1	-5.90689	1	1	0	1	1	0
CIL1312S0044	CURL3	CIL1312S0044	PREDICTED: brassinosteroid LRR receptor kinase-like [Juglans regia]	Environmental Information Processing	Signal transduction	ko04075//Plant hormone signal transduction	GO:0004713//protein tyrosine kinase activity;GO:0008289//lipid binding;GO:0032550//purine ribonucleoside binding;GO:0046983//protein dimerization activity	GO:0005976//polysaccharide metabolic process;GO:0006468//protein phosphorylation;GO:0008219//cell death;GO:0009617//response to bacterium;GO:0009720//detection of hormone stimulus;GO:0009826//unidimensional cell growth;GO:0009886//post-embryonic morphogenesis;GO:0009909//regulation of flower development;GO:0010208//pollen wall assembly;GO:0043401//steroid hormone mediated signaling pathway;GO:004…	10.05	14.79	6.99	14.76	13.69	13.99	18.41	19.72	10.05	14.79	6.99	14.76	13.69	13.99	18.41	19.72	0.557427	3.35e-14	7.4e-13	-0.523831	5.62e-09	2.08e-08	-1.08126	5.52e-40	1.2e-38	-0.10857	0.146885	0.22723	-0.0772968	0.235065	0.316002	0.0312735	0.659548	0.859894	0.396094	1.77e-10	7.22e-10	0.427367	1.55e-09	8.46e-09	0.318797
CIL1316S0028	BZR1	CIL1316S0028	PREDICTED: protein BRASSINAZOLE-RESISTANT 1-like [Juglans regia]	Environmental Information Processing	Signal transduction	ko04075//Plant hormone signal transduction	-	-	32.87	32.93	46.57	5.48	3.12	2.66	9.48	6.47	32.87	32.93	46.57	5.48	3.12	2.66	9.48	6.47	0.00263106	1	1	0.502629	1.92e-12	9.21e-12	0.499998	2.52e-12	1.77e-11	-0.81263	0.000359392	0.000917907	-1.04275	2.47e-07	6.68e-07	-0.23012	0.389435	0.604204	1.83346	2.38e-25	1.86e-24	1.60334	6.88e-16	5.73e-15	0.790711
CIL1497S0045	BSK7	CIL1497S0045	PREDICTED: probable serine/threonine-protein kinase At5g41260 [Juglans regia]	Environmental Information Processing	Signal transduction	ko04075//Plant hormone signal transduction	GO:0016772//transferase activity, transferring phosphorus-containing groups;GO:0032550//purine ribonucleoside binding	GO:0006464//cellular protein modification process;GO:0006796//phosphate-containing compound metabolic process	22.37	24.22	30.99	24.26	23.66	27.65	24.03	30.35	22.37	24.22	30.99	24.26	23.66	27.65	24.03	30.35	0.114634	0.0956335	0.205811	0.470237	5.88e-13	2.92e-12	0.355604	3e-08	1.5e-07	-0.0361295	0.631105	0.754884	0.1887	0.0023557	0.00447071	0.224829	0.00033558	0.00168918	-0.202443	0.00139696	0.00306967	0.0223866	0.780281	0.904029	-0.0137429
CIL1505S0018	BSK2	CIL1505S0018	PREDICTED: probable serine/threonine-protein kinase At4g35230 [Juglans regia]	Environmental Information Processing	Signal transduction	ko04075//Plant hormone signal transduction	GO:0016772//transferase activity, transferring phosphorus-containing groups;GO:0032550//purine ribonucleoside binding	GO:0006464//cellular protein modification process;GO:0006796//phosphate-containing compound metabolic process	1.04	1.19	1.88	3.69	0.77	0.59	1.86	4.3	1.04	1.19	1.88	3.69	0.77	0.59	1.86	4.3	0.194378	0.683895	0.860424	0.854149	0.0273755	0.047058	0.659771	0.0768972	0.137105	-2.26069	1.06e-10	4.86e-10	-2.64483	5.59e-17	2.42e-16	-0.384143	0.522805	0.740374	1.65652	2.51e-05	6.81e-05	1.27237	0.00388515	0.00954354	-0.988318
CIL0156S0021	BSK1	CIL0156S0021	PREDICTED: probable serine/threonine-protein kinase At4g35230 [Juglans regia]	Environmental Information Processing	Signal transduction	ko04075//Plant hormone signal transduction	GO:0004672//protein kinase activity;GO:0032550//purine ribonucleoside binding	GO:0001101//response to acid chemical;GO:0006498//N-terminal protein lipidation;GO:0006796//phosphate-containing compound metabolic process;GO:0043401//steroid hormone mediated signaling pathway	10.37	9.92	13.23	7.6	6.66	7.88	8.35	8.93	10.37	9.92	13.23	7.6	6.66	7.88	8.35	8.93	-0.0640039	0.614711	0.801432	0.351397	0.00142714	0.00301437	0.415401	0.000218469	0.000671293	-0.190477	0.209872	0.311545	0.0521962	0.71643	0.816848	0.242673	0.0673264	0.16008	0.0835806	0.547659	0.667754	0.326254	0.0290437	0.0585957	0.135777
CIL1318S0014	BSK1	CIL1318S0014	PREDICTED: probable serine/threonine-protein kinase At4g35230 [Juglans regia]	Environmental Information Processing	Signal transduction	ko04075//Plant hormone signal transduction	GO:0016772//transferase activity, transferring phosphorus-containing groups;GO:0032550//purine ribonucleoside binding	GO:0006464//cellular protein modification process;GO:0006796//phosphate-containing compound metabolic process	10.93	7.39	12.59	7.85	7.33	9.18	10.5	11.03	10.93	7.39	12.59	7.85	7.33	9.18	10.5	11.03	-0.564647	4.64e-05	0.000283975	0.203985	0.105882	0.160971	0.768632	1.42e-08	7.38e-08	-0.0988795	0.583394	0.712647	0.225801	0.100174	0.146791	0.324681	0.0221972	0.0643203	0.193823	0.138047	0.205671	0.518504	0.000844044	0.00234707	0.419625
MSTRG.22534	BSK1	MSTRG.22534	Serine/threonine-protein kinase [Actinidia chinensis var. chinensis] [Actinidia chinensis]	Environmental Information Processing	Signal transduction	ko04075//Plant hormone signal transduction	GO:0004672//protein kinase activity;GO:0032550//purine ribonucleoside binding	GO:0001101//response to acid chemical;GO:0006468//protein phosphorylation;GO:0006498//N-terminal protein lipidation;GO:0043401//steroid hormone mediated signaling pathway	2.8	4.35	2.79	3.66	3.78	3.91	0	0	2.8	4.35	2.79	3.66	3.78	3.91	0	0	0.635589	0.00183796	0.00745825	-0.0051617	1	1	-0.64075	0.00310231	0.00769029	0.0465426	0.82676	0.936713	0.095325	0.669919	0.772993	0.0487824	0.855597	1	-11.933	6.83e-34	6.78e-33	-11.8842	2.5e-28	3.58e-27	-11.8376
MSTRG.23910	BSK1	MSTRG.23910	PREDICTED: probable serine/threonine-protein kinase At4g35230 [Juglans regia]	Environmental Information Processing	Signal transduction	ko04075//Plant hormone signal transduction	GO:0004672//protein kinase activity;GO:0032550//purine ribonucleoside binding	GO:0001101//response to acid chemical;GO:0006498//N-terminal protein lipidation;GO:0006796//phosphate-containing compound metabolic process;GO:0043401//steroid hormone mediated signaling pathway	2.31	3.5	2.62	2.94	3.13	2.88	1.72	3.88	2.31	3.5	2.62	2.94	3.13	2.88	1.72	3.88	0.599462	0.033414	0.0877034	0.181674	0.343919	0.450559	-0.417788	0.260206	0.383346	0.0903465	0.691566	0.813276	-0.0297473	0.861817	0.954634	-0.120094	0.441933	0.662837	-0.74366	0.00951299	0.0182335	-0.863754	0.00285125	0.00718002	-0.773408
CIL1461S0030	BKI1	CIL1461S0030	PREDICTED: BRI1 kinase inhibitor 1-like [Juglans regia]	Environmental Information Processing	Signal transduction	ko04075//Plant hormone signal transduction	-	-	1.2	0.73	0.43	0.46	0.47	0.2	0.81	0.31	1.2	0.73	0.43	0.46	0.47	0.2	0.81	0.31	-0.717066	0.265279	0.446961	-1.48063	0.034792	0.0585913	-0.76356	0.332514	0.470996	0.0310269	1	1	-1.20163	0.226691	0.305834	-1.23266	0.226691	0.41011	2.01792	0.0213208	0.0384094	0.785261	0.454681	0.602119	0.816288
CIL1383S0002	BEH2	CIL1383S0002	PREDICTED: BES1/BZR1 homolog protein 2-like [Juglans regia]	Environmental Information Processing	Signal transduction	ko04075//Plant hormone signal transduction	-	-	55.6	21.62	23.97	30.99	9.43	13.39	23.42	40.16	55.6	21.62	23.97	30.99	9.43	13.39	23.42	40.16	-1.36272	1.74e-93	4.81e-91	-1.21385	5.89e-75	1.87e-73	0.148863	0.0708349	0.127433	-1.71647	6.07e-67	1.34e-65	-1.21065	3.04e-53	3.1e-52	0.505826	3.43e-06	2.6e-05	0.806585	9.67e-21	6.47e-20	1.31241	2.86e-34	4.95e-33	-0.404062
[truncated: 32,356 more rows]
[truncated: 59 more columns]

## Sheet: Sheet1
Table S14. Differential expression genes of photosynthesis and photosynthesis-antenna proteins pathways
[truncated: 23 more rows]
[truncated: 30 more columns]

[truncated: 1 more sheets: Sheet2]
