# Supplementary material for: Transcriptome Analysis Reveals a Comprehensive Virus Resistance Response Mechanism in Pecan Infected by a Novel Badnavirus Pecan Virus
Source: Int J Mol Sci. 2022 Nov 5;23(21):13576. doi: 10.3390/ijms232113576 (PMC9655656; doi:10.3390/ijms232113576)
Supplement: Supplementary file 1 [file ijms-23-13576-s001.zip › Table S15 . DEGs associated with the plant hormone .xlsx]

## Sheet: Table S plant hormone signal tr
Table S15. DEGs associated with the plant hormone signal transduction (KO04075) in PMV infected pecan leaves.
Symbol	id	Description	Y1	Y2	Y3	G1	G2	G3	PMV	CK	CK-vs-Y1 Log2fc	CK-vs-Y1 P-value	CK-vs-Y1 FDR	Regulated	CK-vs-Y2 Log2fc	CK-vs-Y2 P-value	CK-vs-Y2 FDR	Regulated	CK-vs-Y3 Log2fc	CK-vs-Y3 P-value	CK-vs-Y3 FDR	Regulated	CK-vs-G1 Log2fc	CK-vs-G1 P-value	CK-vs-G1 FDR	Regulated	CK-vs-G2 Log2fc	CK-vs-G2 P-value	CK-vs-G2 FDR	Regulated	CK-vs-G3 Log2fc	CK-vs-G3 P-value	CK-vs-G3 FDR	Regulated	CK-vs-PMV Log2fc	CK-vs-PMV P-value	CK-vs-PMV FDR	Regulated	Y1-vs-Y2 Log2fc	Y1-vs-Y2 P-value	Y1-vs-Y2 FDR	Regulated	Y1-vs-Y3 Log2fc	Y1-vs-Y3 P-value	Y1-vs-Y3 FDR	Regulated	Y2-vs-Y3 Log2fc	Y2-vs-Y3 P-value	Y2-vs-Y3 FDR
Auxin
LAX3	CIL1565S0004	PREDICTED: auxin transporter-like protein 3 [Juglans regia]	3.95	2.38	2.1	10.88	0.98	0.55	9.17	9.41	-1.25234	1.57e-21	7.4e-21	Down	-1.98323	4.25e-40	3.32e-39	Down	-2.16381	6.35e-42	3.91e-41	Down	0.209412	0.0490463	0.105772	Normal	-3.26334	5.74e-60	7.09e-59	Down	-4.09669	4.74e-120	6.21e-119	Down	-0.037273	0.752235	0.857454	Normal	-0.730891	0.000464922	0.0022389	Normal	-0.911463	2.39e-05	6.31e-05	Normal	-0.180572	0.508133	0.64824
LAX2	CIL1341S0001	PREDICTED: auxin transporter-like protein 2 [Juglans regia]	46.75	41.59	25.09	60.46	35.74	36.47	51.5	56.46	-0.272263	3.6e-06	8.29e-06	Normal	-0.440992	2.2e-13	7.96e-13	Normal	-1.17012	4.72e-62	4.03e-61	Down	0.0987519	0.0888506	0.172559	Normal	-0.659689	1.15e-23	6.3e-23	Normal	-0.630519	1.62e-32	7.46e-32	Normal	-0.132657	0.031157	0.0529623	Normal	-0.16873	0.0170577	0.0500402	Normal	-0.897854	4.85e-29	5.18e-28	Normal	-0.729124	8.3e-19	8.6e-18
LAX1	CIL0546S0001	PREDICTED: auxin transporter-like protein 1 [Juglans regia]	0.55	0.27	0	0.32	0	0.97	0	3.27	-2.57179	4.27e-05	9.03e-05	Down	-3.59826	1.41e-06	3.48e-06	Down	-11.6751	1.99e-08	4.62e-08	Down	-3.35315	1.46e-05	7.7e-05	Down	-11.6751	3.76e-08	1.05e-07	Down	-1.75323	4.82e-05	8.99e-05	Down	-11.6751	7.09e-08	2.42e-07	Down	-1.02647	0.687547	0.860424	Normal	-9.10329	0.125037	0.185231	Normal	-8.07682	0.500025	0.641815
IAA9	CIL0203S0027	PREDICTED: auxin-responsive protein IAA9-like [Juglans regia]	89.31	87.6	78.12	97.99	60.23	46.32	75.89	124.67	-0.481221	6.81e-36	4.7e-35	Normal	-0.509112	7.42e-40	5.76e-39	Normal	-0.67435	6.58e-63	5.68e-62	Normal	-0.347408	9.6e-19	2.05e-17	Normal	-1.04956	2.23e-129	6.17e-128	Down	-1.42841	6.79960562450068e-316	2.54920009223713e-314	Down	-0.716133	3.21e-65	6.99e-64	Normal	-0.0278909	0.540887	0.733132	Normal	-0.19313	3.81e-05	9.83e-05	Normal	-0.165239	0.000449079	0.00130395
IAA9	CIL0732S0001	PREDICTED: auxin-responsive protein IAA9-like [Juglans regia]	0.09	0.18	0.2	0.53	0.54	0.27	0.68	0.87	-3.27302	0.00419502	0.00723764	Down	-2.27302	0.0309574	0.0485568	Down	-2.12102	0.0491362	0.0687897	Down	-0.715023	0.503661	0.670276	Normal	-0.688056	0.503661	0.606446	Normal	-1.68806	0.034792	0.0500677	Down	-0.355481	0.831904	0.930368	Normal	1	1	1	Normal	1.152	1	1	Normal	0.152003	1	1
IAA8	CIL1268S0077	PREDICTED: auxin-responsive protein IAA27-like [Juglans regia]	3.46	6.98	6.63	5.77	5.95	6.67	4.56	8.12	-1.23071	1.28e-06	3.05e-06	Down	-0.218253	0.314519	0.398721	Normal	-0.292471	0.189858	0.240177	Normal	-0.492908	0.036977	0.0829444	Normal	-0.44859	0.062239	0.0944867	Normal	-0.283793	0.120625	0.160708	Normal	-0.832446	0.0011096	0.00240794	Normal	1.01245	0.000522827	0.00248003	Up	0.938237	0.00183718	0.00382084	Normal	-0.0742182	0.864864	0.9779
IAA32	CIL1619S0013	PREDICTED: auxin-responsive protein IAA32-like [Juglans regia]	0	0	0	1.87	0	0	0	0.27	-8.07682	0.00782344	0.0130472	Down	-8.07682	0.00782344	0.0133663	Down	-8.07682	0.00782344	0.0120595	Down	2.79201	4.38e-09	3.98e-08	Up	-8.07682	0.00782344	0.0135963	Down	-8.07682	0.00195752	0.00321203	Down	-8.07682	0.00782344	0.0148746	Down	0	1	1	Normal	0	1	1	Normal	0	1	1
IAA27	CIL1320S0049	PREDICTED: auxin-responsive protein IAA27-like [Juglans regia]	11.37	10.59	9.28	14.07	6.63	6.39	13.03	21.45	-0.915745	1.59e-14	5.76e-14	Normal	-1.01828	5.07e-17	2.12e-16	Down	-1.20878	1.19e-20	4.46e-20	Down	-0.608355	2.99e-07	2.1e-06	Normal	-1.6939	6.13e-31	4.2e-30	Down	-1.74709	1.02e-51	6.52e-51	Down	-0.719141	7.8e-09	2.86e-08	Normal	-0.10253	0.521872	0.713914	Normal	-0.293036	0.0814253	0.126464	Normal	-0.190506	0.277825	0.404854
IAA26	CIL0344S0014	PREDICTED: auxin-responsive protein IAA18-like [Juglans regia]	2.6	3.66	6.15	4.6	2.08	2.77	3.85	5.21	-1.00277	3.17e-09	8.88e-09	Down	-0.50944	0.000985948	0.00188605	Normal	0.239303	0.0914549	0.1228	Normal	-0.17965	0.268998	0.416008	Normal	-1.3247	2.97e-12	1.05e-11	Down	-0.911397	6.22e-11	1.56e-10	Normal	-0.436425	0.00893225	0.0168329	Normal	0.493332	0.0155587	0.0464358	Normal	1.24207	1.21e-11	5.46e-11	Up	0.748743	8.14e-06	3.1e-05
IAA26	CIL1268S0028	PREDICTED: auxin-responsive protein IAA6-like [Juglans regia]	3.1	3.19	8.82	3.42	1.86	3.15	2.62	4.23	-0.448389	0.00548655	0.00935253	Normal	-0.407101	0.0104421	0.0175573	Normal	1.06012	5.08e-18	1.76e-17	Up	-0.306661	0.0646166	0.132235	Normal	-1.18536	1.11e-09	3.4e-09	Down	-0.425306	0.00157363	0.00260792	Normal	-0.691091	0.000171862	0.000416077	Normal	0.0412882	0.845463	0.988518	Normal	1.50851	1.72e-23	1.49e-22	Up	1.46722	1.52e-22	1.87e-21
IAA20	CIL1294S0084	PREDICTED: auxin-responsive protein IAA20-like [Juglans regia]	0.08	0.08	0.09	0.83	0	0	0.19	1.12	-3.80735	0.000279321	0.000547958	Down	-3.80735	0.000279321	0.000566334	Down	-3.63743	0.000491667	0.000854403	Down	-0.432315	0.596911	0.761373	Normal	-10.1293	4.04e-05	8.92e-05	Down	-10.1293	3.03e-08	6.75e-08	Down	-2.55943	0.00664208	0.012828	Down	0	1	1	Normal	0.169925	1	1	Normal	0.169925	1	1
IAA17	CIL0385S0027	PREDICTED: auxin-responsive protein IAA17-like [Juglans regia]	2.44	1.96	0.28	4.02	0.92	0.31	2.96	5.45	-1.15938	3.76e-06	8.65e-06	Down	-1.4754	3.03e-08	8.41e-08	Down	-4.28276	1.49e-21	5.71e-21	Down	-0.439061	0.0608656	0.126579	Normal	-2.56655	1.25e-13	4.7e-13	Down	-4.13592	2.9e-33	1.35e-32	Down	-0.880659	0.000548714	0.00124128	Normal	-0.316027	0.464567	0.670347	Normal	-3.12338	1.9e-07	6.21e-07	Down	-2.80735	1.11e-05	4.14e-05
IAA16	CIL0202S0015	PREDICTED: auxin-responsive protein IAA16-like [Juglans regia]	9.22	6.04	2.15	26.42	5.05	4.84	16.57	38.44	-2.05977	1.01e-101	1.76e-100	Down	-2.66999	2.28e-138	5.63e-137	Down	-4.1602	1.52e-190	3.59e-189	Down	-0.540978	2.53e-12	3.24e-11	Normal	-2.92825	5.82e-134	1.67e-132	Down	-2.98953	1.37e-224	3.48e-223	Down	-1.21403	2.2e-42	3.01e-41	Down	-0.610218	0.000201718	0.00106745	Normal	-2.10043	9.43e-22	7.51e-21	Down	-1.49021	6.05e-10	3.55e-09
IAA13	CIL1293S0053	PREDICTED: auxin-responsive protein IAA11-like isoform X4 [Juglans regia]	19.79	24.78	31.45	7.02	15.2	15.29	12.13	9.55	1.0512	3.68e-30	2.22e-29	Up	1.3756	1.12e-56	1.17e-55	Up	1.71949	2.36e-94	2.88e-93	Up	-0.44403	0.000664431	0.00247262	Normal	0.670499	1.43e-10	4.61e-10	Normal	0.679016	1.48e-15	4.43e-15	Normal	0.345007	0.00231936	0.00482561	Normal	0.324405	0.000118009	0.000661368	Normal	0.668288	1.77e-16	1.08e-15	Normal	0.343884	8.12e-06	3.09e-05
IAA11	CIL1358S0014	PREDICTED: auxin-responsive protein IAA29-like [Juglans regia]	0.23	0.11	0.12	4.24	0.46	0.77	2.2	5.21	-4.50158	4.03e-26	2.19e-25	Down	-5.56571	3.16e-29	1.93e-28	Down	-5.44018	4.45e-27	1.98e-26	Down	-0.297219	0.178769	0.304074	Normal	-3.50158	7.13e-20	3.47e-19	Down	-2.75835	2.02e-26	8.13e-26	Down	-1.24378	2.03e-06	6.04e-06	Down	-1.06413	0.687547	0.860424	Normal	-0.938599	0.687547	0.795184	Normal	0.125531	1	1
AUX22B	CIL1485S0008	PREDICTED: auxin-responsive protein IAA4-like [Juglans regia]	1.84	1.83	0.86	9.02	2.03	0.89	3.81	19.45	-3.40199	1.71e-86	2.53e-85	Down	-3.40985	1.57e-87	2.42e-86	Down	-4.49929	1.64e-99	2.09e-98	Down	-1.10857	5.72e-20	1.32e-18	Down	-3.26022	2.41e-73	3.65e-72	Down	-4.44982	7.29e-157	1.25e-155	Down	-2.35191	1.73e-51	2.89e-50	Down	-0.00786212	1	1	Normal	-1.0973	0.0127768	0.0232735	Down	-1.08944	0.0127768	0.0278989
AUX22D	CIL0202S0016	PREDICTED: auxin-induced protein 22D-like [Juglans regia]	3.51	4.71	1.25	10.43	5.28	3.83	9.17	17.51	-2.31864	5.1e-70	6.16e-69	Down	-1.89438	2.92e-55	2.97e-54	Down	-3.80818	4.06e-106	5.48e-105	Down	-0.74744	6.29e-13	8.61e-12	Normal	-1.72957	2.07e-43	1.9e-42	Down	-2.19276	5.59e-95	5.94e-94	Down	-0.933185	2.71e-17	1.64e-16	Normal	0.424256	0.0320542	0.0846927	Normal	-1.48954	2.02e-07	6.58e-07	Down	-1.9138	2.57e-13	1.94e-12
GH3.6	CIL1313S0055	PREDICTED: probable indole-3-acetic acid-amido synthetase GH3.6 [Juglans regia]	5.48	5.07	14.27	7.96	5.37	5.12	3.55	10.73	-0.969402	4.43e-16	1.71e-15	Normal	-1.08159	3.62e-19	1.64e-18	Normal	0.411335	1.39e-05	2.72e-05	Normal	-0.43081	0.000171881	0.000732416	Normal	-0.998656	3.34e-15	1.35e-14	Normal	-1.06743	7.13e-26	2.84e-25	Down	-1.59576	3.5e-28	3.24e-27	Down	-0.11219	0.484542	0.691238	Normal	1.38074	2.32e-28	2.43e-27	Up	1.49293	1.05e-31	1.82e-30
GH3.6	CIL1405S0075	PREDICTED: indole-3-acetic acid-amido synthetase GH3.6-like [Juglans regia]	0	0.05	6.19	0.7	0.1	0.08	0.1	1.4	-10.4512	5.95e-19	2.57e-18	Down	-4.80735	1.94e-15	7.63e-15	Down	2.14451	6.09e-35	3.23e-34	Up	-1	0.00300207	0.00944804	Normal	-3.80735	6.04e-12	2.1e-11	Down	-4.12928	8.51e-21	2.99e-20	Down	-3.80735	1.05e-11	4.74e-11	Down	5.64386	0.500025	0.693156	Normal	12.5957	4.64e-64	1.21e-62	Normal	6.95187	2.51e-62	8.64e-61
GH3.1	CIL0330S0014	PREDICTED: probable indole-3-acetic acid-amido synthetase GH3.1 [Juglans regia]	0.05	0.16	0.03	0	0.03	0.1	0.07	0	5.64386	0.250037	0.320515	Up	7.32193	0.0156414	0.0256056	Up	4.90689	1	1	Normal	0	1	1	Normal	4.90689	1	1	Normal	6.64386	0.0312734	0.0451705	Up	6.12928	0.250037	0.336004	Normal	1.67807	0.289161	0.475641	Normal	-0.736966	1	1	Normal	-2.41504	0.125066	0.207536
GH3.1	CIL1456S0019	PREDICTED: probable indole-3-acetic acid-amido synthetase GH3.1 [Juglans regia]	9.25	16.27	24.53	1.33	0.51	0.7	0.76	0.93	3.31415	1.48e-101	2.58e-100	Up	4.12884	3.96e-216	1.62e-214	Up	4.72117	0	0	Normal	0.516124	0.0647725	0.132514	Normal	-0.866733	0.0259521	0.0418764	Normal	-0.409876	0.150064	0.195671	Normal	-0.291231	0.461801	0.573989	Normal	0.814689	2.12e-18	6.47e-17	Normal	1.40702	8.99e-61	2.19e-59	Up	0.592333	2.63e-15	2.24e-14
SAUR	CIL0117S0017	PREDICTED: auxin-induced protein 6B-like [Ziziphus jujuba]	0	0	0.13	1.39	0	0	0.29	1.57	-10.6165	4.04e-05	8.55e-05	Down	-10.6165	4.04e-05	8.86e-05	Down	-3.59418	0.00149764	0.00249745	Down	-0.17568	0.860162	0.989376	Normal	-10.6165	7.68e-05	0.000165122	Down	-10.6165	1.21e-07	2.62e-07	Down	-2.43664	0.0169593	0.0303338	Down	0	1	1	Normal	7.02237	1	1	Normal	7.02237	1	1
SAUR36	CIL1295S0016	PREDICTED: auxin-responsive protein SAUR36-like [Juglans regia]	12.44	14.42	27.52	6.07	16.66	23.18	14.14	12.69	-0.0287056	0.816736	0.894749	Normal	0.184379	0.0685474	0.100418	Normal	1.11679	1.85e-38	1.06e-37	Up	-1.06392	1.52e-15	2.62e-14	Down	0.392696	0.000122374	0.000258206	Normal	0.869188	4.31e-30	1.89e-29	Normal	0.15609	0.1549	0.223842	Normal	0.213085	0.0637182	0.147881	Normal	1.14549	4.42e-31	5.1e-30	Up	0.932409	1.35e-22	1.67e-21
SAUR24	MSTRG.19412	PREDICTED: auxin-responsive protein SAUR21-like [Juglans regia]	0.83	0.58	0.45	1.91	0.48	0.2	1.11	1.82	-1.13276	0.0260653	0.0407259	Down	-1.64981	0.00193496	0.00358293	Down	-2.01594	0.000687676	0.00117994	Down	0.0696342	0.895834	1	Normal	-1.92283	0.00224347	0.00417489	Down	-3.18587	8.12e-08	1.77e-07	Down	-0.713379	0.184429	0.261296	Normal	-0.517058	0.629207	0.808238	Normal	-0.883186	0.301941	0.401232	Normal	-0.366128	0.774482	0.897749
SAUR23	MSTRG.19413	PREDICTED: auxin-responsive protein SAUR21-like [Juglans regia]	3.2	3.9	0.08	6.46	2.8	1.29	7.06	17.23	-2.42878	1.03e-38	7.6e-38	Down	-2.14338	1e-33	6.83e-33	Down	-7.75071	1.23e-74	1.23e-73	Down	-1.41532	6.93e-18	1.39e-16	Down	-2.62142	6.66e-37	5.29e-36	Down	-3.73948	4.1e-85	3.97e-84	Down	-1.28718	4.41e-15	2.4e-14	Down	0.285402	0.364529	0.566128	Normal	-5.32193	5.34e-12	2.49e-11	Down	-5.60733	1.28e-14	1.05e-13
SAUR15	CIL0114S0012	PREDICTED: auxin-induced protein 6B-like [Juglans regia]	1.85	1.89	2.23	3.36	4.31	3.92	3.47	4.73	-1.35431	1.83e-07	4.61e-07	Down	-1.32345	2.17e-07	5.67e-07	Down	-1.0848	1.6e-05	3.11e-05	Down	-0.493379	0.036977	0.0829444	Normal	-0.134152	0.582083	0.68741	Normal	-0.270987	0.136318	0.178974	Normal	-0.446905	0.0707676	0.110994	Normal	0.030861	1	1	Normal	0.269518	0.551111	0.662998	Normal	0.238657	0.635909	0.773503
Cytokinine
AHK2	CIL1595S0016	PREDICTED: histidine kinase 2-like isoform X1 [Juglans regia]	0.91	1.35	1.51	1	0.83	1.01	1.65	1.83	-1.00791	2.38e-07	5.96e-07	Down	-0.438884	0.0127285	0.0211445	Normal	-0.277295	0.12208	0.160984	Normal	-0.871844	1.84e-05	9.53e-05	Normal	-1.14066	1.26e-07	3.38e-07	Down	-0.857488	6.09e-08	1.34e-07	Normal	-0.149378	0.433869	0.544786	Normal	0.569021	0.0150134	0.0450589	Normal	0.73061	0.00183792	0.00382185	Normal	0.161589	0.478428	0.631849
AHP4	CIL1268S0039	PREDICTED: histidine-containing phosphotransfer protein 4-like [Juglans regia]	0.11	1.39	0.36	5.22	13.57	6.96	0.68	3.41	-4.9542	1.28e-18	5.47e-18	Down	-1.29469	1.73e-05	3.92e-05	Down	-3.2437	3.2e-13	9.28e-13	Down	0.614278	0.00605931	0.0174533	Normal	1.99258	7.47e-33	5.4e-32	Up	1.02932	4.6e-10	1.12e-09	Up	-2.32617	4.43e-09	1.65e-08	Down	3.65951	5.72e-06	4.25e-05	Up	1.71049	0.289161	0.386145	Normal	-1.94902	0.00144222	0.00381567
AHP4	CIL0212S0010	PREDICTED: histidine-containing phosphotransfer protein 4-like isoform X1 [Juglans regia]	0.2	0	0.07	10.61	16.33	8.02	0.16	3.22	-4.00899	2.71e-13	9.29e-13	Down	-11.6528	4.19e-18	1.82e-17	Down	-5.52356	6.98e-15	2.16e-14	Down	1.72029	1.51e-18	3.18e-17	Up	2.34239	2.52e-41	2.21e-40	Up	1.31654	4.92e-14	1.4e-13	Up	-4.33092	1.96e-12	9.21e-12	Down	-7.64386	0.250037	0.427198	Normal	-1.51457	0.625037	0.735107	Normal	6.12928	1	1
AHP4	CIL1268S0040	PREDICTED: histidine-containing phosphotransfer protein 4 [Juglans regia]	0.48	0.48	0.86	3.7	7.96	4.99	1.46	1.05	-1.12928	0.0873785	0.124548	Down	-1.12928	0.0873785	0.126057	Normal	-0.287981	0.72855	0.802565	Normal	1.81714	1.15e-06	7.38e-06	Up	2.92238	4.12e-22	2.15e-21	Up	2.24865	3.46e-15	1.02e-14	Up	0.475579	0.418137	0.527938	Normal	0	1	1	Normal	0.841302	0.454681	0.572294	Normal	0.841302	0.454681	0.605671
AHP1	CIL0025S0002	PREDICTED: histidine-containing phosphotransfer protein 2-like isoform X4 [Juglans regia]	6.47	4.68	6.21	2.27	4.9	6.35	4.39	1.88	1.78303	5.37e-39	3.97e-38	Up	1.31578	6.81e-19	3.06e-18	Up	1.72386	3.42e-34	1.79e-33	Up	0.27196	0.190303	0.318349	Normal	1.38205	5.3e-19	2.49e-18	Up	1.75602	6.21e-49	3.81e-48	Up	1.22349	5.82e-14	2.98e-13	Up	-0.467257	0.000256403	0.00132456	Normal	-0.0591724	0.65596	0.7661	Normal	0.408085	0.00183606	0.00477351
AHP1	CIL0037S0021	PREDICTED: histidine-containing phosphotransfer protein 1-like [Juglans regia]	0.58	0.57	0.9	0.59	0.23	0.38	1.56	1.47	-1.34169	0.00801499	0.0133462	Down	-1.36678	0.00801499	0.0136773	Down	-0.707819	0.161313	0.206579	Normal	-1.31703	0.0162122	0.0409631	Down	-2.67611	0.000117812	0.000249008	Down	-1.95174	2.3e-05	4.38e-05	Down	0.0857299	1	1	Normal	-0.025091	1	1	Normal	0.633872	0.523698	0.63445	Normal	0.658963	0.523698	0.664202
AHP1	MSTRG.13614	PREDICTED: histidine-containing phosphotransfer protein 1-like isoform X1 [Juglans regia]	1.28	1.18	1.58	1.48	0.64	1.52	0.44	0.57	1.16711	0.0757073	0.109038	Normal	1.04975	0.107971	0.153379	Normal	1.47089	0.0126012	0.0189872	Up	1.37656	0.0290618	0.0675535	Normal	0.16711	1	1	Normal	1.41504	0.0043629	0.0069393	Up	-0.373458	0.790601	0.891747	Normal	-0.117357	1	1	Normal	0.303781	0.584949	0.698039	Normal	0.421138	0.458587	0.609894
ARR9	CIL1263S0105	PREDICTED: two-component response regulator ORR9-like isoform X1 [Juglans regia]	0	0.15	0.08	0.09	0.18	0	0	0.51	-8.99435	0.00195752	0.00351704	Down	-1.76553	0.0923899	0.132719	Normal	-2.67243	0.0386306	0.0547493	Normal	-2.5025	0.0655022	0.133421	Normal	-1.5025	0.267003	0.348601	Normal	-8.99435	0.000489894	0.000846161	Down	-8.99435	0.0215151	0.03769	Down	7.22882	0.500025	0.693156	Normal	6.32193	1	1	Normal	-0.906891	1	1
ARR8	CIL0004S0012	PREDICTED: two-component response regulator ARR8-like [Juglans regia]	2.32	2.3	0.58	1.85	2.08	1.58	0	1.49	0.638812	0.345268	0.429052	Normal	0.626322	0.345268	0.43261	Normal	-1.36119	0.143633	0.185295	Normal	0.312213	0.838916	0.972474	Normal	0.481271	0.541501	0.646	Normal	0.0846122	1	1	Normal	-10.5411	0.00636217	0.012333	Down	-0.0124909	1	1	Normal	-2	0.0213208	0.0373814	Down	-1.98751	0.0213208	0.0441132
ARR4	CIL1308S0026	PREDICTED: two-component response regulator ARR5-like [Juglans regia]	0.84	1.51	2	2.98	3.74	2.6	1.91	3.75	-2.15843	2.09e-10	6.25e-10	Down	-1.31234	5.31e-06	1.25e-05	Down	-0.906891	0.0011264	0.00189726	Normal	-0.331578	0.234476	0.376645	Normal	-0.00385233	1	1	Normal	-0.528379	0.0121735	0.0184895	Normal	-0.973318	0.00103902	0.00226545	Normal	0.846087	0.0887627	0.19356	Normal	1.25154	0.0055707	0.0107841	Up	0.405451	0.367014	0.511028
ARR15	CIL1596S0045	PREDICTED: two-component response regulator ARR5 [Juglans regia]	6.89	4.28	7.96	5.55	4.69	3.94	6.69	5.94	0.214041	0.187716	0.249988	Normal	-0.472852	0.0105873	0.0177828	Normal	0.422306	0.00940148	0.0143638	Normal	-0.0979752	0.647256	0.805055	Normal	-0.340875	0.0753413	0.112152	Normal	-0.592267	0.000164773	0.000295589	Normal	0.171543	0.342706	0.44383	Normal	-0.686893	0.000706831	0.00322591	Normal	0.208264	0.266273	0.359946	Normal	0.895158	5.29e-06	2.06e-05
RR23	CIL1575S0022	PREDICTED: two-component response regulator ARR12-like isoform X1 [Juglans regia]	2.89	5.66	8.89	1.56	1.52	3.77	2.16	2.07	0.481439	0.00767647	0.0128661	Normal	1.45117	7.1e-23	3.64e-22	Up	2.10255	1.04e-55	8.14e-55	Up	-0.408085	0.0691552	0.139859	Normal	-0.445559	0.0571934	0.0874913	Normal	0.864934	1.26e-09	3e-09	Normal	0.0614005	0.84206	0.939712	Normal	0.969733	1.15e-09	1.52e-08	Normal	1.62111	1.71e-29	1.86e-28	Up	0.651381	9.93e-08	4.7e-07
Gibberellin
GAI1	CIL1324S0067	PREDICTED: DELLA protein SLN1-like [Juglans regia]	10.23	5.98	4.06	25.59	19.1	14.88	8.7	29.41	-1.5235	5.39e-83	7.68e-82	Down	-2.29809	2.63e-143	6.72e-142	Down	-2.85676	7.23e-171	1.53e-169	Down	-0.200727	0.00228293	0.00742852	Normal	-0.622734	1.99e-18	9.17e-18	Normal	-0.982932	1.14e-60	8.31e-60	Normal	-1.75722	1.41e-87	4.31e-86	Down	-0.774589	1.05e-09	1.4e-08	Normal	-1.33325	1.28e-20	9.67e-20	Down	-0.558666	0.000728079	0.0020363
PIL15	CIL1294S0080	PREDICTED: transcription factor PIF3-like isoform X2 [Juglans regia]	2.52	1.93	2.01	5.93	2.35	3.03	4.53	8.24	-1.70922	2.32e-34	1.55e-33	Down	-2.09404	1.31e-44	1.12e-43	Down	-2.03545	1.84e-40	1.1e-39	Down	-0.474612	5.56e-05	0.000263412	Normal	-1.80998	5.31e-33	3.86e-32	Down	-1.44333	1.17e-38	6.06e-38	Down	-0.863133	2.41e-11	1.06e-10	Normal	-0.384823	0.0994134	0.212035	Normal	-0.326228	0.151316	0.220129	Normal	0.0585947	0.871261	0.983387
PIL15	CIL1512S0015	PREDICTED: transcription factor PIF3-like [Juglans regia]	3.93	5.42	4.61	1.18	2.36	3.91	15.79	0.58	2.7604	4.35e-30	2.61e-29	Up	3.22417	6.5e-49	5.95e-48	Up	2.99064	4.53e-37	2.53e-36	Up	1.02466	0.00470036	0.0139996	Up	2.02466	6.04e-12	2.1e-11	Up	2.75304	1.52e-38	7.89e-38	Up	4.76681	4.93e-170	3.23e-168	Up	0.463764	0.00648426	0.022292	Normal	0.230237	0.212579	0.298607	Normal	-0.233526	0.156255	0.252027
PIF3	CIL1366S0023	PREDICTED: transcription factor PIF3-like isoform X1 [Juglans regia]	28.83	32.52	43.44	13.91	14.74	17.9	28.54	16.6	0.796388	1.33e-42	1.05e-41	Normal	0.970144	4.63e-67	5.56e-66	Normal	1.38784	1.75e-153	3.4e-152	Up	-0.255061	0.000631429	0.00236436	Normal	-0.171447	0.0207755	0.034099	Normal	0.108776	0.0589815	0.0824416	Normal	0.781802	2.39e-36	2.77e-35	Normal	0.173756	0.00255951	0.00995138	Normal	0.591453	2.2e-27	2.22e-26	Normal	0.417697	4.64e-15	3.9e-14
PIF1	CIL1495S0010	PREDICTED: transcription factor PIF1-like [Juglans regia]	16.52	22.43	16.31	19.96	42.63	55.01	18.86	18.67	-0.176508	0.010903	0.0178706	Normal	0.264708	3.17e-05	7.01e-05	Normal	-0.194965	0.0063033	0.00985631	Normal	0.0963898	0.165981	0.285774	Normal	1.19115	2.99e-102	6.4e-101	Up	1.55897	1.72e-274	5.52e-273	Up	0.0146077	0.857269	0.95304	Normal	0.441216	2.34e-09	2.96e-08	Normal	-0.0184569	0.854617	0.951811	Normal	-0.459673	1.04e-09	6e-09
Abscisic acid
PYL4	CIL1557S0017	PREDICTED: abscisic acid receptor PYL4-like [Juglans regia]	0.27	1.32	0.34	0.98	0.93	0.75	1.55	0.83	-1.62015	0.0107331	0.0176026	Down	0.669355	0.134198	0.185716	Normal	-1.28758	0.0502843	0.0702751	Normal	0.23967	0.761042	0.905564	Normal	0.164119	0.877743	0.971193	Normal	-0.146221	0.892069	0.959336	Normal	0.901085	0.0367252	0.0613564	Normal	2.28951	0.000328077	0.00164627	Up	0.332575	1	1	Normal	-1.95693	0.00144222	0.00381567
AHG1	CIL1562S0028	PREDICTED: probable protein phosphatase 2C 75 isoform X1 [Juglans regia]	0.17	0.03	0.05	1.45	0.59	0.08	0.59	1.99	-3.54916	1.5e-19	6.61e-19	Down	-6.05166	1.9e-26	1.08e-25	Down	-5.3147	1.34e-22	5.33e-22	Down	-0.456716	0.0632819	0.130094	Normal	-1.75398	2.11e-08	5.97e-08	Down	-4.63662	6.83e-34	3.23e-33	Down	-1.75398	2.43e-08	8.57e-08	Down	-2.5025	0.0703672	0.160144	Normal	-1.76553	0.179786	0.256717	Normal	0.736966	1	1
SRK2H	CIL0302S0016	PREDICTED: serine/threonine-protein kinase SAPK7 isoform X1 [Juglans regia]	1.37	2.37	2.76	5.32	3.09	4.3	3.21	7.02	-2.3573	1.05e-26	5.79e-26	Down	-1.56658	2.47e-16	1e-15	Down	-1.3468	1.32e-12	3.72e-12	Down	-0.400045	0.0150058	0.0384673	Normal	-1.18386	4.79e-10	1.49e-09	Down	-0.707134	2.46e-07	5.25e-07	Normal	-1.1289	3.53e-09	1.33e-08	Down	0.790711	0.0139574	0.0423687	Normal	1.01049	0.00175507	0.00366353	Normal	0.219781	0.517129	0.657945
SAPK2	CIL0143S0028	PREDICTED: serine/threonine-protein kinase SAPK2-like [Juglans regia]	2.24	4.48	7.02	2.19	1.59	2.16	3.09	3.53	-0.656169	0.00235672	0.00419986	Normal	0.343831	0.0614442	0.091558	Normal	0.991803	7.73e-10	1.93e-09	Normal	-0.688737	0.00325617	0.0101661	Normal	-1.15064	4.65e-06	1.11e-05	Down	-0.708637	8.4e-05	0.000153882	Normal	-0.192061	0.385605	0.491783	Normal	1	8.88e-06	6.34e-05	Normal	1.64797	1.17e-15	6.86e-15	Up	0.647972	0.000239033	0.000729451
SAPK2	CIL0409S0006	PREDICTED: serine/threonine-protein kinase SAPK2-like [Juglans regia]	4.68	3.5	4.45	2.9	3.19	3.15	4.89	6.37	-0.444785	0.00322544	0.00566698	Normal	-0.863938	9.13e-08	2.45e-07	Normal	-0.517488	0.00109098	0.00183906	Normal	-1.13524	3.68e-10	3.82e-09	Down	-0.997737	1.97e-08	5.58e-08	Normal	-1.01594	3.37e-13	9.23e-13	Down	-0.381459	0.0204902	0.036109	Normal	-0.419154	0.0409681	0.103202	Normal	-0.0727032	0.750442	0.856168	Normal	0.34645	0.101659	0.174895
ABF2	CIL1371S0045	PREDICTED: ABSCISIC ACID-INSENSITIVE 5-like protein 6 isoform X2 [Juglans regia]	1.16	0.73	2.16	0.69	0.66	0.48	0.94	0.64	0.857981	0.0207403	0.0328094	Normal	0.189825	0.683895	0.772224	Normal	1.75489	2.91e-08	6.7e-08	Up	0.108524	0.885571	1	Normal	0.0443941	1	1	Normal	-0.415037	0.358842	0.433301	Normal	0.554589	0.220952	0.306323	Normal	-0.668156	0.134198	0.266984	Normal	0.896907	0.00622087	0.0119538	Normal	1.56506	1.35e-05	4.96e-05
ABF2	MSTRG.13354	PREDICTED: ABSCISIC ACID-INSENSITIVE 5-like protein 5 isoform X2 [Juglans regia]	25.72	21.53	23.85	19.09	27.52	31.72	22.83	15.39	0.740897	1.66e-28	9.61e-28	Normal	0.484355	4.14e-12	1.41e-11	Normal	0.631996	1.52e-19	5.5e-19	Normal	0.310824	4.74e-05	0.000228414	Normal	0.838487	6.79e-34	5.03e-33	Normal	1.0434	1.36e-81	1.26e-80	Up	0.568938	1.16e-14	6.14e-14	Normal	-0.256542	0.000292692	0.00149005	Normal	-0.108901	0.124986	0.185231	Normal	0.147641	0.0463646	0.0883641
DPBF3	CIL0045S0005	PREDICTED: ABSCISIC ACID-INSENSITIVE 5-like protein 5 [Juglans regia]	4.86	6.97	9.88	6.08	6.45	7.89	4.67	5.56	-0.194129	0.0974334	0.137817	Normal	0.326074	0.00145525	0.00273387	Normal	0.829426	5.95e-18	2.05e-17	Normal	0.128986	0.25423	0.397832	Normal	0.214214	0.0569372	0.0871092	Normal	0.50494	3.31e-09	7.75e-09	Normal	-0.251662	0.0475392	0.077505	Normal	0.520202	1.76e-05	0.000119035	Normal	1.02355	1.27e-19	9.16e-19	Up	0.503352	1.27e-06	5.31e-06
Ethylene
ETR2	CIL1493S0026	PREDICTED: ethylene receptor 2-like [Juglans regia]	0.3	0.26	0.5	0.87	0.17	0.22	0.54	1.16	-1.95109	4.35e-08	1.14e-07	Down	-2.15754	2.63e-09	7.77e-09	Down	-1.21412	0.000125806	0.000229335	Down	-0.415037	0.139969	0.248126	Normal	-2.77052	1.8e-10	5.76e-10	Down	-2.39855	4.94e-15	1.45e-14	Down	-1.10309	0.000663391	0.00148621	Down	-0.206451	0.850659	0.992306	Normal	0.736966	0.143686	0.210298	Normal	0.943416	0.0654858	0.119074
MMK1	CIL0163S0018	PREDICTED: mitogen-activated protein kinase homolog D5-like [Juglans regia]	10.07	13.64	16.73	17.61	10.67	11.22	12.78	21.35	-1.08417	2e-29	1.18e-28	Down	-0.646392	3.46e-13	1.24e-12	Normal	-0.351799	5.05e-05	9.5e-05	Normal	-0.277841	0.00160982	0.00542693	Normal	-1.00068	2.61e-23	1.41e-22	Down	-0.928163	7.91e-32	3.6e-31	Normal	-0.740348	3.57e-14	1.85e-13	Normal	0.43778	0.000234263	0.00122147	Normal	0.732374	1.89e-10	7.87e-10	Normal	0.294594	0.00628742	0.0147209
EBF2	CIL1358S0043	PREDICTED: EIN3-binding F-box protein 1-like [Juglans regia]	19.86	18.98	32.6	6.19	6.74	10.82	7.56	5.49	1.85499	5.54e-115	1.07e-113	Up	1.7896	3.47e-105	6.35e-104	Up	2.56999	1.28e-269	4.37e-268	Up	0.173133	0.147302	0.25887	Normal	0.295942	0.0115875	0.0197595	Normal	0.978822	2.2e-32	1.01e-31	Normal	0.46158	4.71e-05	0.000121464	Normal	-0.0653856	0.370651	0.573704	Normal	0.715006	2.94e-29	3.17e-28	Normal	0.780392	4.11e-34	7.63e-33
ERF1B	CIL1354S0046	PREDICTED: ethylene-responsive transcription factor 1B [Juglans regia]	0.17	0.23	0.61	0.07	0.13	0.54	0.55	0.03	2.5025	0.375062	0.460997	Normal	2.9386	0.0625313	0.0923193	Normal	4.34577	0.000245094	0.000436244	Up	1.22239	1	1	Normal	2.11548	0.625037	0.727819	Normal	4.16993	0.000145836	0.000262564	Up	4.1964	0.00097925	0.00214525	Up	0.436099	1	1	Normal	1.84327	0.0923899	0.142096	Normal	1.40718	0.179718	0.284448
Brassinosteroid
BAK1	CIL1492S0038	PREDICTED: BRASSINOSTEROID INSENSITIVE 1-associated receptor kinase 1-like [Juglans regia]	13.98	17.74	28.95	11.04	15.01	20.95	11.62	14.7	-0.0724518	0.347902	0.432087	Normal	0.27119	0.000121585	0.000255769	Normal	0.977747	1.81e-53	1.37e-52	Normal	-0.413076	8.8e-07	5.72e-06	Normal	0.0301078	0.707098	0.808164	Normal	0.511134	1.67e-18	5.48e-18	Normal	-0.339206	6.88e-05	0.000174645	Normal	0.343642	1.97e-05	0.00013177	Normal	1.0502	4.3e-47	7.75e-46	Up	0.706557	1.28e-24	1.71e-23
BKI1	CIL1461S0030	PREDICTED: BRI1 kinase inhibitor 1-like [Juglans regia]	1.2	0.73	0.43	0.46	0.47	0.2	0.81	0.31	1.95269	0.00233202	0.00415637	Up	1.23563	0.115499	0.163011	Up	0.472068	0.790601	0.863403	Normal	0.569366	0.607376	0.77105	Normal	0.600393	0.607376	0.713264	Normal	-0.632268	0.58118	0.65816	Normal	1.38565	0.0636923	0.100871	Up	-0.717066	0.265279	0.446961	Normal	-1.48063	0.034792	0.0585913	Normal	-0.76356	0.332514	0.470996
CURL3	CIL1312S0044	PREDICTED: brassinosteroid LRR receptor kinase-like [Juglans regia]	10.05	14.79	6.99	14.76	13.69	13.99	18.41	19.72	-0.972464	4.99e-56	4.98e-55	Normal	-0.415037	2.42e-13	8.72e-13	Normal	-1.4963	3.31e-100	4.25e-99	Down	-0.417967	2.41e-12	3.1e-11	Normal	-0.526537	5.48e-18	2.48e-17	Normal	-0.495264	1.29e-23	4.89e-23	Normal	-0.0991699	0.0872549	0.134506	Normal	0.557427	3.35e-14	7.4e-13	Normal	-0.523831	5.62e-09	2.08e-08	Normal	-1.08126	5.52e-40	1.2e-38
BSK2	CIL1505S0018	PREDICTED: probable serine/threonine-protein kinase At4g35230 [Juglans regia]	1.04	1.19	1.88	3.69	0.77	0.59	1.86	4.3	-2.04775	8.37e-15	3.08e-14	Down	-1.85338	3.55e-13	1.27e-12	Down	-1.1936	2.24e-07	4.89e-07	Down	-0.220716	0.28721	0.43945	Normal	-2.48141	3.68e-16	1.55e-15	Down	-2.86555	2.95e-30	1.3e-29	Down	-1.20903	6.94e-07	2.17e-06	Down	0.194378	0.683895	0.860424	Normal	0.854149	0.0273755	0.047058	Normal	0.659771	0.0768972	0.137105
BSK1	MSTRG.22534	Serine/threonine-protein kinase [Actinidia chinensis var. chinensis] [Actinidia chinensis]	2.8	4.35	2.79	3.66	3.78	3.91	0	0	11.4512	1.59e-29	9.46e-29	Up	12.0868	1.23e-45	1.07e-44	Up	11.446	9.9e-28	4.47e-27	Up	11.8376	5.25e-34	2.27e-32	Up	11.8842	6.67e-35	5.06e-34	Up	11.933	1.31e-59	9.34e-59	Up	0	1	1	Normal	0.635589	0.00183796	0.00745825	Normal	-0.0051617	1	1	Normal	-0.64075	0.00310231	0.00769029
BEH2	CIL1383S0002	PREDICTED: BES1/BZR1 homolog protein 2-like [Juglans regia]	55.6	21.62	23.97	30.99	9.43	13.39	23.42	40.16	0.469326	5.37e-20	2.4e-19	Normal	-0.893393	2.04e-44	1.74e-43	Normal	-0.744529	5.56e-31	2.71e-30	Normal	-0.373957	1.85e-09	1.76e-08	Normal	-2.09043	9.43e-134	2.69e-132	Down	-1.5846	3.7e-145	5.9e-144	Down	-0.778018	1.12e-30	1.12e-29	Normal	-1.36272	1.74e-93	4.81e-91	Down	-1.21385	5.89e-75	1.87e-73	Down	0.148863	0.0708349	0.127433
BZR1	CIL1316S0028	PREDICTED: protein BRASSINAZOLE-RESISTANT 1-like [Juglans regia]	32.87	32.93	46.57	5.48	3.12	2.66	9.48	6.47	2.34493	6.54e-133	1.49e-131	Up	2.34756	2.02e-134	4.77e-133	Up	2.84756	4.65e-225	1.32e-223	Up	-0.23959	0.148535	0.260729	Normal	-1.05222	4.66e-08	1.29e-07	Down	-1.28234	2.97e-16	9.09e-16	Down	0.551121	0.000138331	0.000338553	Normal	0.00263106	1	1	Normal	0.502629	1.92e-12	9.21e-12	Normal	0.499998	2.52e-12	1.77e-11
XTH23	CIL1436S0061	PREDICTED: probable xyloglucan endotransglucosylase/hydrolase protein 23 [Juglans regia]	1.59	2.08	1.81	0.16	1.17	1.11	1.38	0.24	2.72792	7.88e-09	2.16e-08	Up	3.11548	3.28e-12	1.12e-11	Up	2.91488	1.34e-09	3.31e-09	Up	-0.584963	0.774482	0.916998	Normal	2.2854	3.91e-05	8.66e-05	Up	2.20945	2.1e-06	4.24e-06	Up	2.52356	2.48e-06	7.34e-06	Up	0.387557	0.26738	0.449092	Normal	0.186963	0.724426	0.832393	Normal	-0.200594	0.661544	0.798613
XTH22	CIL0134S0005	PREDICTED: xyloglucan endotransglucosylase/hydrolase protein 22-like [Juglans regia]	0.18	1.3	1.47	1.7	0.15	0.31	2.35	0.34	-0.917538	0.332514	0.415271	Normal	1.9349	2.54e-05	5.67e-05	Up	2.11221	9.48e-06	1.87e-05	Up	2.32193	4.17e-07	2.86e-06	Up	-1.18057	0.301941	0.388477	Normal	-0.133267	1	1	Normal	2.78905	4.55e-11	1.97e-10	Up	2.85244	6.27e-06	4.62e-05	Up	3.02975	1.98e-06	5.85e-06	Up	0.177305	0.699314	0.830719
XTH22	CIL1577S0019	PREDICTED: xyloglucan endotransglucosylase/hydrolase protein 22-like [Juglans regia]	0.49	0.24	0.21	6.99	0.45	0.23	2.59	0.93	-0.924449	0.0887627	0.126381	Normal	-1.9542	0.00258608	0.00471742	Down	-2.14684	0.00189492	0.00312838	Down	2.90999	7.24e-32	2.95e-30	Up	-1.04731	0.0534825	0.0820977	Normal	-2.0156	0.000107819	0.000196287	Down	1.47765	1.18e-05	3.24e-05	Up	-1.02975	0.301941	0.491618	Normal	-1.22239	0.179718	0.256717	Normal	-0.192645	1	1
CYCD3-3	CIL1371S0059	PREDICTED: cyclin-D3-1-like [Juglans regia]	0.04	0.14	0.12	1.69	0	0.02	0.56	2.18	-5.76818	2.98e-20	1.34e-19	Down	-3.96083	1.66e-16	6.8e-16	Down	-4.18322	2.07e-16	6.78e-16	Down	-0.367305	0.182257	0.307686	Normal	-11.0901	1.66e-19	7.97e-19	Down	-6.76818	8.51e-31	3.79e-30	Down	-1.96083	1.01e-07	3.4e-07	Down	1.80735	0.375062	0.575246	Normal	1.58496	0.625037	0.735107	Normal	-0.222392	1	1
CYCD3-1	CIL1340S0028	PREDICTED: cyclin-D3-3-like [Juglans regia]	0	0.05	0	0	0	0.06	0	0.08	-6.32193	0.500025	0.584488	Down	-0.678072	1	1	Normal	-6.32193	0.500025	0.576621	Down	-6.32193	0.500025	0.667572	Normal	-6.32193	0.500025	0.602874	Normal	-0.415037	1	1	Normal	-6.32193	0.500025	0.610043	Normal	5.64386	1	1	Normal	0	1	1	Normal	-5.64386	1	1
Jasmonic acid
TIFY6B	CIL1390S0024	PREDICTED: protein TIFY 6B-like isoform X2 [Juglans regia]	26.45	28.61	19.58	50.67	63.05	58.36	52.39	68.38	-1.37031	4e-135	9.29e-134	Down	-1.25705	5.72e-118	1.18e-116	Down	-1.80419	2.53e-197	6.22e-196	Down	-0.432443	1.88e-17	3.69e-16	Normal	-0.117078	0.016288	0.0271407	Normal	-0.228595	3.04e-08	6.77e-08	Normal	-0.384283	7.33e-14	3.73e-13	Normal	0.113252	0.140353	0.276923	Normal	-0.433887	2.75e-07	8.85e-07	Normal	-0.547139	3.5e-11	2.26e-10
TIFY6B	CIL1565S0018	PREDICTED: protein TIFY 6B isoform X1 [Juglans regia]	76.49	68.8	31.58	49.54	50.77	57.77	74.35	42.4	0.851207	8.49e-64	9.47e-63	Normal	0.698344	2.49e-41	1.99e-40	Normal	-0.425053	6.19e-11	1.62e-10	Normal	0.22453	0.00016093	0.000689991	Normal	0.259912	1.18e-05	2.74e-05	Normal	0.446256	8.04e-21	2.82e-20	Normal	0.810268	5.46e-51	8.98e-50	Normal	-0.152863	0.0034494	0.0128522	Normal	-1.27626	6.92e-91	2.69e-89	Down	-1.1234	5.33e-68	2.05e-66
TIFY10B	CIL1295S0055	PREDICTED: protein TIFY 10A-like [Juglans regia]	2.45	3.13	11.72	2.3	0.87	2.9	3.82	0.78	1.65124	1.2e-06	2.87e-06	Up	2.00462	1.83e-10	5.71e-10	Up	3.90935	1.92e-70	1.82e-69	Up	1.56009	2.65e-05	0.000133722	Up	0.157541	0.877743	0.971193	Normal	1.89451	1.37e-11	3.53e-11	Up	2.29203	5.45e-13	2.63e-12	Up	0.353381	0.22042	0.391326	Normal	2.25812	6.24e-29	6.66e-28	Up	1.90474	1.05e-23	1.36e-22
TIFY10A	CIL1547S0020	PREDICTED: protein TIFY 10A-like [Juglans regia]	23.84	31.15	71.28	20.8	22.95	47.62	28.89	22.71	0.0700565	0.419535	0.509668	Normal	0.455904	1.11e-08	3.14e-08	Up	1.65017	9.05e-138	1.57e-136	Up	-0.126744	0.176117	0.299998	Normal	0.0151664	0.909955	1	Normal	1.06824	1.86e-65	1.44e-64	Up	0.347242	7.43e-05	0.000187854	Normal	0.385848	1.76e-05	0.00011921	Normal	1.58011	1.45e-98	6.15e-97	Up	1.19427	2.02e-64	7.24e-63
TIFY10A	CIL1582S0033	PREDICTED: protein TIFY 10A-like isoform X1 [Juglans regia]	2.76	3.71	10.85	6.83	2.47	8.86	3.88	3.48	-0.334419	0.0985362	0.139196	Normal	0.0923319	0.633174	0.72123	Normal	1.64054	4.46e-32	2.23e-31	Up	0.972798	1.81e-09	1.72e-08	Normal	-0.494576	0.0266857	0.0429678	Normal	1.34822	1.63e-27	6.73e-27	Up	0.156969	0.455298	0.566892	Normal	0.426751	0.0540634	0.129771	Normal	1.97495	4.99e-31	5.74e-30	Up	1.5482	9.34e-23	1.16e-21
TIFY10A	CIL1584S0029	PREDICTED: protein TIFY 10A-like [Juglans regia]	1.44	1.02	1.44	0.87	2	3.01	1.5	1.04	0.469485	0.13023	0.178756	Normal	-0.0280144	1	1	Normal	0.469485	0.147114	0.18942	Normal	-0.257496	0.640584	0.798921	Normal	0.943416	0.00127722	0.00243954	Normal	1.53318	7.48e-13	2.03e-12	Up	0.528379	0.114155	0.171131	Normal	-0.4975	0.195308	0.357965	Normal	0	1	1	Normal	0.4975	0.229203	0.348246
BHLH14	CIL1399S0034	PREDICTED: transcription factor MYC2-like [Juglans regia]	1.4	3.76	3.21	1.52	1.64	6.15	8.06	1.48	-0.0801703	0.918115	0.98954	Normal	1.34514	1.87e-08	5.26e-08	Up	1.11698	1.67e-05	3.25e-05	Up	0.0384741	1	1	Normal	0.148099	0.679238	0.781638	Normal	2.05499	8.98e-30	3.91e-29	Up	2.44518	6.19e-33	6.61e-32	Up	1.42531	4.37e-07	3.92e-06	Up	1.19715	6.88e-05	0.000171803	Up	-0.228159	0.343208	0.483922
Salicylic acid
NPR5	CIL0128S0002	PREDICTED: regulatory protein NPR5-like [Juglans regia]	0.13	0.21	0.27	0.34	0.34	0.42	0.25	0.48	-1.88452	0.0169593	0.027066	Down	-1.19265	0.151835	0.207916	Down	-0.830075	0.229815	0.286695	Normal	-0.4975	0.557456	0.722841	Normal	-0.4975	0.557456	0.662172	Normal	-0.192645	0.749496	0.822595	Normal	-0.941106	0.307748	0.403194	Normal	0.691878	0.726617	0.892188	Normal	1.05445	0.507911	0.617665	Normal	0.36257	1	1
TGA7	CIL1564S0058	PREDICTED: transcription factor HBP-1b(c38) isoform X2 [Theobroma cacao]	0.03	0.03	0.35	0.49	0.19	0.04	0.36	0.93	-4.9542	5.28e-09	1.46e-08	Down	-4.9542	5.28e-09	1.53e-08	Down	-1.40988	0.00324435	0.00522701	Down	-0.924449	0.0366171	0.0822601	Normal	-2.29123	9.2e-05	0.000196516	Down	-4.53916	1.64e-12	4.38e-12	Down	-1.36923	0.00388515	0.00780164	Down	0	1	1	Normal	3.54432	0.0117402	0.0215364	Up	3.54432	0.0117402	0.0258592
TGA7	CIL1326S0021	PREDICTED: transcription factor TGA7-like [Juglans regia]	4.75	5.78	17.18	4.45	5.9	16.72	4.04	5.45	-0.198329	0.197589	0.262172	Normal	0.0848133	0.583108	0.674152	Normal	1.6564	1.03e-53	7.83e-53	Up	-0.292451	0.0712376	0.14328	Normal	0.114459	0.476301	0.582658	Normal	1.61725	5.18e-69	4.15e-68	Up	-0.431901	0.0114932	0.0212822	Normal	0.283142	0.106492	0.22487	Normal	1.85473	1.23e-47	2.24e-46	Up	1.57159	3.23e-38	6.63e-37
PR1	CIL0037S0002	PREDICTED: pathogenesis-related protein 1-like [Juglans regia]	1.17	0.36	15.9	12.05	6.41	45.08	1.97	11.58	-3.30705	4.03e-29	2.37e-28	Down	-5.00749	1.24e-38	9.36e-38	Down	0.457392	0.0028169	0.00456378	Normal	0.0573979	0.787444	0.928566	Normal	-0.853239	2.75e-05	6.17e-05	Normal	1.96085	3.54e-90	3.59e-89	Up	-2.55537	1.09e-19	7.39e-19	Down	-1.70044	0.0491362	0.120001	Normal	3.76445	2.29e-36	3.09e-35	Up	5.46489	5.59e-46	1.4e-44
PR1	CIL0037S0003	PREDICTED: pathogenesis-related protein 1-like [Juglans regia]	15.85	11.74	12.59	11.6	5.72	8.94	2.6	19.06	-0.266065	0.0978025	0.138253	Normal	-0.699116	3.6e-05	7.94e-05	Normal	-0.59827	0.00053236	0.000921851	Normal	-0.716423	7.74e-05	0.000354544	Normal	-1.73646	2.53e-15	1.03e-14	Down	-1.0922	7.93e-13	2.15e-12	Down	-2.87396	9.07e-26	7.73e-25	Down	-0.43305	0.0374058	0.0959762	Normal	-0.332205	0.106534	0.16187	Up	0.100846	0.662427	0.799431
PR1	CIL0232S0001	PREDICTED: pathogenesis-related protein 1-like [Juglans regia]	27.71	8.57	1.22	95	32.76	22.17	1.26	0	14.7581	1.75e-104	3.12e-103	Up	13.0651	8.21e-33	5.48e-32	Up	10.2527	0.000122627	0.000223717	Up	16.5356	1.57852954223242e-313	1.33435075366834e-310	Up	14.9996	1.8e-109	4.11e-108	Up	14.4363	6.11e-123	8.23e-122	Up	10.2992	0.000245094	0.000582971	Up	-1.69304	8.64e-26	4.14e-24	Down	-4.50545	2.56e-66	6.89e-65	Down	-2.81241	4.96e-15	4.16e-14
PR1	CIL0027S0001	PREDICTED: pathogenesis-related protein 1A-like [Juglans regia]	0.08	0	0.08	0	0	0.5	0	0	6.32193	1	1	Normal	0	1	1	Normal	6.32193	1	1	Normal	0	1	1	Normal	0	1	1	Normal	8.96578	0.000489894	0.000846161	Up	0	1	1	Normal	-6.32193	1	1	Normal	0	1	1	Normal	6.32193	1	1
PR1	CIL0037S0006	PREDICTED: pathogenesis-related protein 1-like [Juglans regia]	0.59	0	4.95	0	0	0	0	0	9.20457	0.0312734	0.0481656	Up	0	1	1	Normal	12.2732	1.5e-14	4.59e-14	Up	0	1	1	Normal	0	1	1	Normal	0	1	1	Normal	0	1	1	Normal	-9.20457	0.0625313	0.145821	Normal	3.06864	8.12e-08	2.74e-07	Up	12.2732	1.89e-12	1.34e-11
[truncated: 30 more columns]
