# Supplementary material for: Transcriptome Analysis Reveals a Comprehensive Virus Resistance Response Mechanism in Pecan Infected by a Novel Badnavirus Pecan Virus
Source: Int J Mol Sci. 2022 Nov 5;23(21):13576. doi: 10.3390/ijms232113576 (PMC9655656; doi:10.3390/ijms232113576)
Supplement: Supplementary file 1 [file ijms-23-13576-s001.zip › Table S16. DEGs of AUX biosynthesis..xlsx]

## Sheet: Sheet1
Table S16. DEGs of AUX biosynthesis pathway in PMV infected pecan leaves.
id	Symbol	Description	Y1	Y2	Y3	G1	G2	G3	PMV	CK	CK-vs-Y1 Log2fc	CK-vs-Y1 P-value	CK-vs-Y1 FDR	Regulated	CK-vs-Y2 Log2fc	CK-vs-Y2 P-value	CK-vs-Y2 FDR	Regulated	CK-vs-Y3 Log2fc	CK-vs-Y3 P-value	CK-vs-Y3 FDR	Regulated	CK-vs-G1 Log2fc	CK-vs-G1 P-value	CK-vs-G1 FDR	Regulated	CK-vs-G2 Log2fc	CK-vs-G2 P-value	CK-vs-G2 FDR	Regulated	CK-vs-G3 Log2fc	CK-vs-G3 P-value	CK-vs-G3 FDR	Regulated	CK-vs-PMV Log2fc	CK-vs-PMV P-value	CK-vs-PMV FDR	Regulated	Y1-vs-Y2 Log2fc	Y1-vs-Y2 P-value	Y1-vs-Y2 FDR	Regulated	Y1-vs-Y3 Log2fc	Y1-vs-Y3 P-value	Y1-vs-Y3 FDR	Regulated	Y2-vs-Y3 Log2fc	Y2-vs-Y3 P-value	Y2-vs-Y3 FDR
CIL1308S0038	UGT74B1	PREDICTED: UDP-glycosyltransferase 74B1 [Juglans regia]	4.45	9.98	10	8.61	3.31	5.74	1.13	5.89	-0.404462	0.00930274	0.01537	Normal	0.760772	7.22e-10	2.19e-09	Normal	0.76366	1.88e-09	4.62e-09	Normal	0.547746	5.77e-05	0.000272632	Normal	-0.831436	3.14e-06	7.61e-06	Normal	-0.0372169	0.806522	0.87751	Normal	-2.38194	6.68e-23	5.14e-22	Down	1.16523	2.32e-14	5.18e-13	Up	1.16812	3.77e-14	2.01e-13	Up	0.00288828	1	1
CIL1531S0012	CAT1	PREDICTED: catalase isozyme 3-like [Juglans regia]	474.6	630.11	357.47	1175.16	922.16	1412.94	796.7	987.46	-1.05701	0	0	Down	-0.648119	5.96e-170	1.84e-168	Normal	-1.4659	0	0	Normal	0.251063	1.28e-28	4.57e-27	Normal	-0.0987052	1.77e-05	4.03e-05	Normal	0.516906	4.59e-124	6.24e-123	Normal	-0.309686	2.83e-40	3.68e-39	Normal	0.408892	1.85e-58	2.81e-56	Normal	-0.40889	1.13e-51	2.26e-50	Normal	-0.817782	2.84e-213	3.92e-211
CIL1531S0014	CAT1	PREDICTED: catalase isozyme 1 [Juglans regia]	2216.97	2121.58	1735.59	1276.8	3079.5	2772.75	2031.01	1171.43	0.920319	0	0	Normal	0.856868	0	0	Normal	0.567155	4.14e-144	7.56e-143	Normal	0.124262	3.9e-08	3.12e-07	Normal	1.39443	0	0	Up	1.24305	0	0	Up	0.793927	1.42e-280	1.89e-278	Normal	-0.0634502	0.00380054	0.0140273	Normal	-0.353163	3.36e-57	7.6e-56	Normal	-0.289713	5.52e-39	1.16e-37
MSTRG.28210	At5g47720	PREDICTED: acetyl-CoA acetyltransferase, cytosolic 1 [Juglans regia]	10.8	6.49	9.25	6.19	6.99	7.61	7.8	6.39	0.757143	0.000814688	0.00152818	Normal	0.0224025	1	1	Normal	0.533637	0.0359109	0.0511296	Normal	-0.0458765	0.928713	1	Normal	0.129477	0.725704	0.826144	Normal	0.252081	0.249159	0.310792	Normal	0.287658	0.299674	0.394195	Normal	-0.734741	0.00512366	0.0181731	Up	-0.223506	0.411297	0.525845	Normal	0.511235	0.0624557	0.114655
CIL1354S0003	ogdh	PREDICTED: 2-oxoglutarate dehydrogenase, mitochondrial [Juglans regia]	1.46	2.08	3.1	1.68	1.66	1.55	3.29	2.22	-0.604591	9.46e-05	0.000193769	Normal	-0.0939761	0.52996	0.6201	Normal	0.481709	0.000163709	0.000295991	Normal	-0.402098	0.0116313	0.0308519	Normal	-0.419376	0.00845248	0.0146256	Normal	-0.518291	5.24e-05	9.75e-05	Normal	0.567528	1.64e-05	4.44e-05	Normal	0.510615	0.00393564	0.0144566	Normal	1.0863	1.8e-11	8.05e-11	Up	0.575685	9.49e-05	0.000307857
CIL1320S0037	CYP77A3	PREDICTED: cytochrome P450 77A1 [Juglans regia]	0.28	0	0.37	21.69	0.04	0.04	0.5	23.9	-6.41544	2.59e-233	1.13e-231	Down	-14.5447	5.52e-254	2.74e-252	Down	-6.01334	3.59e-215	9.65e-214	Down	-0.139981	0.0608593	0.126576	Normal	-9.22279	6.14e-220	3.14e-218	Down	-9.22279	0	0	Down	-5.57894	8.22e-190	6.36e-188	Down	-8.12928	0.00391328	0.0143808	Down	0.402098	0.823891	0.922392	Normal	8.53138	0.00097925	0.00267494
CIL1293S0064	ELI5	PREDICTED: tyrosine decarboxylase 1-like isoform X2 [Juglans regia]	33.74	33.93	27.19	25.27	16.02	11.04	31.52	25.4	0.409631	1.24e-10	3.75e-10	Normal	0.417733	4.46e-11	1.44e-10	Normal	0.0982477	0.160667	0.205838	Normal	-0.00740283	0.936397	1	Normal	-0.664954	4.06e-16	1.71e-15	Normal	-1.20209	3.11e-63	2.35e-62	Down	0.311439	7.01e-06	1.98e-05	Normal	0.00810146	0.919705	1	Normal	-0.311384	1.71e-05	4.6e-05	Normal	-0.319485	9.86e-06	3.71e-05
CIL1372S0029	ALDH3I1	PREDICTED: aldehyde dehydrogenase family 3 member H1-like isoform X2 [Juglans regia]	3.44	5.44	4.19	8.79	7.39	8.56	4.72	10.21	-1.5695	8.58e-48	7.5e-47	Down	-0.908304	2.71e-21	1.32e-20	Normal	-1.28496	3.69e-34	1.93e-33	Down	-0.216048	0.0157564	0.0399522	Normal	-0.466337	6.33e-07	1.62e-06	Normal	-0.2543	0.000475806	0.000824742	Normal	-1.11312	4.01e-25	3.35e-24	Down	0.661198	2.28e-06	1.83e-05	Normal	0.284542	0.0660822	0.104612	Normal	-0.376656	0.0058738	0.0138196
CIL1372S0030	ALDH3I1	PREDICTED: aldehyde dehydrogenase family 3 member H1-like isoform X1 [Juglans regia]	109.92	105.59	73.22	51.99	90.35	101.71	27.38	33.19	1.72763	0	0	Up	1.66965	0	0	Up	1.14149	3.71e-134	6.28e-133	Up	0.647486	1.43e-35	6.54e-34	Normal	1.44478	7.03e-231	3.82e-229	Up	1.61564	0	0	Up	-0.277626	9.72e-06	2.71e-05	Normal	-0.0579807	0.134714	0.267869	Normal	-0.586144	1.02e-44	1.74e-43	Normal	-0.528164	3.95e-36	7.68e-35
CIL1512S0036	ALDH3H1	PREDICTED: aldehyde dehydrogenase family 3 member H1 [Juglans regia]	43.46	63.58	84.19	41.45	40.37	39.77	52.59	43.35	0.00365618	0.961276	1	Normal	0.552541	4.04e-27	2.34e-26	Normal	0.957617	1.31e-86	1.49e-85	Normal	-0.0646599	0.288519	0.439847	Normal	-0.102748	0.0929833	0.136439	Normal	-0.124351	0.0132941	0.0201013	Normal	0.278757	1.22e-06	3.73e-06	Normal	0.548885	1.96e-21	7.26e-20	Up	0.953961	2.45e-68	6.9e-67	Normal	0.405076	1.92e-15	1.65e-14
CIL1310S0039	ALDH2B4	PREDICTED: aldehyde dehydrogenase family 2 member B4, mitochondrial isoform X1 [Juglans regia]	239.08	254.55	159.17	186.92	323.2	321.12	204.21	179.83	0.41086	1.06e-46	9.04e-46	Normal	0.501315	4.3e-70	5.41e-69	Normal	-0.176065	1.36e-08	3.17e-08	Normal	0.0557872	0.0685794	0.138919	Normal	0.845793	2.01e-200	9.25e-199	Normal	0.836479	9.59e-229	2.48e-227	Normal	0.18342	1.71e-09	6.61e-09	Normal	0.0904556	0.00217038	0.00860884	Up	-0.586925	3.27e-76	1.05e-74	Normal	-0.677381	5.21e-103	3.19e-101
CIL0262S0009	ALDH7B4	PREDICTED: aldehyde dehydrogenase family 7 member A1 isoform X1 [Juglans regia]	19.7	17	35.64	19.6	10.62	10.86	11.84	18.69	0.0759291	0.392677	0.479762	Normal	-0.136732	0.122909	0.172601	Normal	0.931231	8.33e-36	4.51e-35	Normal	0.0685871	0.453386	0.624893	Normal	-0.815483	1.55e-14	6.09e-14	Normal	-0.783242	1.2e-20	4.2e-20	Normal	-0.658597	3.4e-10	1.39e-09	Normal	-0.212661	0.030159	0.0808311	Normal	0.855302	1.63e-24	1.47e-23	Normal	1.06796	4.61e-35	8.74e-34
CIL1439S0021	YUC6	PREDICTED: indole-3-pyruvate monooxygenase YUCCA6-like [Juglans regia]	0.34	0.39	0.22	0.81	0.91	0.9	0.82	1.02	-1.58496	8.47e-05	0.00017418	Down	-1.38702	0.000463271	0.000922344	Down	-2.21299	1.72e-06	3.56e-06	Down	-0.332575	0.34925	0.510773	Normal	-0.164631	0.760208	0.85867	Normal	-0.180572	0.543837	0.620388	Normal	-0.314873	0.402883	0.51089	Normal	0.197939	0.850659	0.992306	Normal	-0.628031	0.383562	0.494558	Normal	-0.825971	0.286545	0.415915
CIL1332S0041	YUC4	PREDICTED: probable indole-3-pyruvate monooxygenase YUCCA4 [Juglans regia]	0	0	0	0.39	0	0	0	0.29	-8.17991	0.00782344	0.0130472	Down	-8.17991	0.00782344	0.0133663	Down	-8.17991	0.0156414	0.0232479	Down	0.427421	0.803698	0.941942	Normal	-8.17991	0.0156414	0.0261144	Down	-8.17991	0.00195752	0.00321203	Down	-8.17991	0.0156414	0.0281641	Down	0	1	1	Normal	0	1	1	Normal	0	1	1
CIL0252S0012	TAR2	PREDICTED: tryptophan aminotransferase-related protein 2-like [Juglans regia]	0.03	0.14	0.04	0.52	0.04	0.02	0.34	1.16	-5.27302	7.41e-11	2.26e-10	Down	-3.05063	9.32e-08	2.5e-07	Down	-4.85798	1.34e-09	3.31e-09	Down	-1.15754	0.00683275	0.0193576	Down	-4.85798	2.43e-09	7.29e-09	Down	-5.85798	4.76e-16	1.45e-15	Down	-1.77052	0.000401804	0.000930117	Down	2.22239	0.375062	0.575246	Normal	0.415037	1	1	Normal	-1.80735	0.375062	0.518183
CIL0345S0008	TAA1	PREDICTED: L-tryptophan--pyruvate aminotransferase 1-like [Juglans regia]	0	0	0	0.44	0	0.08	0.05	0.59	-9.20457	1.11e-05	2.45e-05	Down	-9.20457	1.11e-05	2.54e-05	Down	-9.20457	2.12e-05	4.08e-05	Down	-0.423211	0.596911	0.761373	Normal	-9.20457	4.04e-05	8.92e-05	Down	-2.88264	1.54e-05	2.96e-05	Down	-3.56071	0.000860688	0.0019006	Down	0	1	1	Normal	0	1	1	Normal	0	1	1
CIL0210S0001	At4g34880	Amidase, partial [Cynara cardunculus var. scolymus] [Cynara cardunculus]	2.55	1.37	0.64	2.5	1.15	0.47	1.2	1.75	0.543142	0.458587	0.551294	Normal	-0.353179	0.831904	0.909599	Normal	-1.45121	0.143633	0.185295	Normal	0.514573	0.442379	0.613945	Normal	-0.605721	0.503661	0.606446	Normal	-1.89662	0.0118586	0.0180304	Down	-0.544321	0.647764	0.758356	Normal	-0.896321	0.263416	0.444622	Normal	-1.99435	0.0213208	0.0373814	Down	-1.09803	0.343873	0.483922
MSTRG.11178	At4g34880	probable amidase At4g34880 isoform X2 [Quercus lobata]	2.5	2.36	1.31	3.79	1.78	1.26	3.03	2.54	-0.0229004	1	1	Normal	-0.106042	0.777572	0.860138	Normal	-0.955262	0.0107186	0.0162955	Normal	0.577369	0.0347648	0.0786015	Normal	-0.512951	0.122245	0.175074	Normal	-1.0114	0.000492871	0.00085082	Normal	0.254489	0.453129	0.564755	Normal	-0.0831412	0.911249	1	Normal	-0.932361	0.0206052	0.0362177	Normal	-0.84922	0.0366171	0.0715862
MSTRG.16493	At4g34880	probable amidase At4g34880 isoform X1 [Quercus lobata]	41.9	22.92	36.78	12.73	9.98	13.86	34.42	14.06	1.57535	1.3e-61	1.41e-60	Up	0.70501	3.05e-10	9.42e-10	Normal	1.38732	5.53e-43	3.47e-42	Up	-0.143364	0.315523	0.470943	Normal	-0.494485	0.00096807	0.00187367	Normal	-0.0206693	0.884961	0.952703	Normal	1.29165	1.2e-33	1.31e-32	Up	-0.870343	7.67e-19	2.44e-17	Normal	-0.188029	0.0356313	0.0598609	Normal	0.682314	3.06e-11	1.99e-10
[truncated: 30 more columns]
