# Supplementary material for: Transcriptome Analysis Reveals a Comprehensive Virus Resistance Response Mechanism in Pecan Infected by a Novel Badnavirus Pecan Virus
Source: Int J Mol Sci. 2022 Nov 5;23(21):13576. doi: 10.3390/ijms232113576 (PMC9655656; doi:10.3390/ijms232113576)
Supplement: Supplementary file 1 [file ijms-23-13576-s001.zip › Table S17. DEGs of Linolenic acid metabolism ..xlsx]

## Sheet: Sheet1
Table S17. DEGs of α-Linolenic acid metabolism (Ko00592) in PMV infected pecan leaves.
id	Symbol	Description	Y1	Y2	Y3	G1	G2	G3	PMV	CK	CK-vs-Y1 Log2fc	CK-vs-Y1 P-value	CK-vs-Y1 FDR	Regulated	CK-vs-Y2 Log2fc	CK-vs-Y2 P-value	CK-vs-Y2 FDR	Regulated	CK-vs-Y3 Log2fc	CK-vs-Y3 P-value	CK-vs-Y3 FDR	Regulated	CK-vs-G1 Log2fc	CK-vs-G1 P-value	CK-vs-G1 FDR	Regulated	CK-vs-G2 Log2fc	CK-vs-G2 P-value	CK-vs-G2 FDR	Regulated	CK-vs-G3 Log2fc	CK-vs-G3 P-value	CK-vs-G3 FDR	Regulated	CK-vs-PMV Log2fc	CK-vs-PMV P-value	CK-vs-PMV FDR	Regulated	Y1-vs-Y2 Log2fc	Y1-vs-Y2 P-value	Y1-vs-Y2 FDR	Regulated	Y1-vs-Y3 Log2fc	Y1-vs-Y3 P-value	Y1-vs-Y3 FDR	Regulated	Y2-vs-Y3 Log2fc	Y2-vs-Y3 P-value	Y2-vs-Y3 FDR
CIL0203S0001	JMT	PREDICTED: jasmonate O-methyltransferase [Juglans regia]	0	0.06	0.07	0	0	0.22	0	0	0	1	1	Normal	5.90689	1	1	Normal	6.12928	1	1	Normal	0	1	1	Normal	0	1	1	Normal	7.78136	0.0312734	0.0451705	Up	0	1	1	Normal	5.90689	1	1	Normal	6.12928	1	1	Normal	0.222392	1	1
CIL1391S0014	HPL	PREDICTED: fatty acid hydroperoxide lyase, chloroplastic [Juglans regia]	57.13	41.05	24.49	42.98	50.85	79.79	56.6	32.01	0.835726	5.47e-46	4.63e-45	Normal	0.35886	2.5e-08	6.98e-08	Normal	-0.38633	3.27e-07	7.07e-07	Normal	0.425143	1.93e-10	2.05e-09	Normal	0.667725	1.2e-25	6.98e-25	Normal	1.31769	2.11e-171	3.99e-170	Up	0.822279	2.16e-39	2.75e-38	Normal	-0.476866	6.32e-14	1.35e-12	Normal	-1.22206	2.8e-62	7.05e-61	Normal	-0.745189	4.81e-21	5.51e-20
CIL0166S0003	PED1	PREDICTED: 3-ketoacyl-CoA thiolase 2, peroxisomal-like [Juglans regia]	8.9	8.44	7.36	10.52	10.96	20.67	7.64	7.63	0.222122	0.103483	0.145813	Normal	0.14556	0.306649	0.38996	Normal	-0.0519773	0.743088	0.817268	Normal	0.46338	0.000707323	0.00261631	Normal	0.522493	0.00012031	0.000254068	Normal	1.43778	1.29e-53	8.5e-53	Up	0.00188958	1	1	Normal	-0.0765623	0.614686	0.801432	Normal	-0.2741	0.0893267	0.13788	Normal	-0.197537	0.237422	0.358875
CIL1549S0034	PED1	PREDICTED: 3-ketoacyl-CoA thiolase 2, peroxisomal [Juglans regia]	55.74	53.88	86.48	24.97	21.7	23.07	39.89	20.11	1.4708	1.26e-136	2.97e-135	Up	1.42184	2.3e-126	5.03e-125	Up	2.10445	0	0	Up	0.312283	4.12e-05	0.000200679	Normal	0.109782	0.176306	0.242213	Normal	0.198105	0.00185826	0.00306496	Normal	0.988114	1.65e-47	2.52e-46	Normal	-0.0489632	0.376463	0.577002	Normal	0.633654	3.27e-37	4.5e-36	Normal	0.682617	1.52e-42	3.52e-41
CIL1359S0006	ACX2	PREDICTED: acyl-coenzyme A oxidase 2, peroxisomal [Juglans regia]	6.96	1.73	34.63	1.36	1.46	1.28	2.21	2.04	1.77052	2.33e-35	1.59e-34	Up	-0.237797	0.310028	0.393724	Normal	4.08538	0	0	Up	-0.584963	0.0189381	0.0468473	Normal	-0.482601	0.0497024	0.0766386	Normal	-0.672425	0.000577257	0.000990805	Normal	0.115477	0.587451	0.699288	Normal	-2.00832	8.22e-31	5.12e-29	Down	2.31486	2.41e-162	1.78e-160	Up	4.32318	9.89e-301	2.08e-298
CIL1588S0027	ACX1	PREDICTED: peroxisomal acyl-coenzyme A oxidase 1-like [Juglans regia]	0.15	0.19	0.26	0.36	0.34	0.37	0.47	0.57	-1.926	0.000393673	0.000761354	Down	-1.58496	0.00312177	0.00564434	Down	-1.13245	0.0294974	0.0426282	Down	-0.662965	0.212203	0.347676	Normal	-0.745427	0.119381	0.171262	Normal	-0.623437	0.120256	0.160247	Normal	-0.278301	0.590566	0.702749	Normal	0.341037	0.790601	0.943386	Normal	0.793549	0.454681	0.572294	Normal	0.452512	0.814613	0.932216
CIL1376S0007	LOX3.1	PREDICTED: linoleate 13S-lipoxygenase 3-1, chloroplastic-like [Juglans regia]	0	0	0.03	0.04	0	0	0	0.03	-4.90689	0.500025	0.584488	Normal	-4.90689	0.500025	0.589148	Down	0	1	1	Normal	0.415037	1	1	Normal	-4.90689	1	1	Normal	-4.90689	0.500025	0.575204	Normal	-4.90689	1	1	Normal	0	1	1	Normal	4.90689	1	1	Normal	4.90689	1	1
CIL0508S0005	LOX2.1	PREDICTED: linoleate 13S-lipoxygenase 2-1, chloroplastic-like [Juglans regia]	17.87	18.84	11.08	32.53	43.01	62.83	15.14	27.58	-0.626083	3.31e-25	1.75e-24	Normal	-0.549823	2.7e-20	1.27e-19	Normal	-1.31566	3.81e-78	3.97e-77	Down	0.238148	1.44e-05	7.63e-05	Normal	0.64105	3.34e-36	2.61e-35	Normal	1.18783	1.46e-198	3.24e-197	Up	-0.865257	5.4e-38	6.59e-37	Normal	0.0762593	0.30452	0.49502	Normal	-0.689582	3.8e-16	2.28e-15	Normal	-0.765841	5.07e-20	5.57e-19
CIL1465S0007	LOX2.1	PREDICTED: linoleate 13S-lipoxygenase 2-1, chloroplastic-like [Juglans regia]	87.26	87.35	100.11	28.16	62.34	230.93	112.61	25.8	1.75795	0	0	Up	1.75944	0	0	Up	1.95614	0	0	Up	0.126276	0.0268645	0.0631351	Normal	1.27279	1.72e-171	6.53e-170	Up	3.16201	0	0	Up	2.12589	0	0	Up	0.00148723	0.97622	1	Normal	0.198194	1.02e-07	3.43e-07	Normal	0.196706	1.22e-07	5.71e-07
CIL1537S0005	LOX2.1	PREDICTED: linoleate 13S-lipoxygenase 2-1, chloroplastic-like [Juglans regia]	0	0	0	0.06	1.08	2	0.07	0.01	-3.32193	1	1	Normal	-3.32193	1	1	Normal	-3.32193	1	1	Normal	2.58496	0.625037	0.783805	Normal	6.75489	9.47e-13	3.42e-12	Up	7.64386	3.48e-38	1.78e-37	Up	2.80735	0.250037	0.336004	Normal	0	1	1	Normal	0	1	1	Normal	0	1	1
CIL1546S0058	LOX2.1	PREDICTED: linoleate 13S-lipoxygenase 2-1, chloroplastic-like isoform X2 [Juglans regia]	0.05	0.18	15.18	0.31	0.13	0.42	0	0.45	-3.16993	0.00149764	0.00273528	Down	-1.32193	0.0757073	0.110319	Normal	5.0761	1.76e-142	3.16e-141	Up	-0.537657	0.442379	0.613945	Normal	-1.79141	0.0526069	0.0808225	Down	-0.0995357	1	1	Normal	-8.81378	0.000276113	0.000652009	Down	1.848	0.21882	0.389091	Normal	8.24603	4.33e-117	2.25e-115	Up	6.39803	1.39e-111	9.54e-110
CIL1546S0059	LOX2.1	PREDICTED: linoleate 13S-lipoxygenase 2-1, chloroplastic-like [Juglans regia]	0.12	0.1	21.22	0.09	0.2	0.43	0.56	0.3	-1.32193	0.0429279	0.0647432	Normal	-1.58496	0.0242204	0.0385922	Down	6.14432	0	0	Up	-1.73697	0.0290618	0.0675535	Normal	-0.584963	0.377469	0.474724	Normal	0.519374	0.208084	0.265729	Normal	0.900464	0.0597673	0.0958347	Normal	-0.263034	1	1	Normal	7.46625	1.72e-277	2.35e-275	Up	7.72928	1.02e-280	1.95e-278
MSTRG.5489	LOX2.1	PREDICTED: linoleate 13S-lipoxygenase 2-1, chloroplastic-like [Juglans regia]	0.75	2.01	1.72	2.82	4.46	14.9	2.36	3.79	-2.33724	8.7e-30	5.2e-29	Down	-0.915002	8.51e-09	2.44e-08	Normal	-1.13979	2.55e-11	6.82e-11	Down	-0.426503	0.00575731	0.0167062	Normal	0.234846	0.0899444	0.132338	Normal	1.97504	1.13e-129	1.61e-128	Up	-0.683411	3.73e-05	9.74e-05	Normal	1.42223	7.72e-08	7.9e-07	Up	1.19745	1.74e-05	4.68e-05	Up	-0.224787	0.33202	0.470774
MSTRG.5490	LOX2.1	PREDICTED: linoleate 13S-lipoxygenase 2-1, chloroplastic-like [Juglans regia]	0.07	0.14	34.65	0	0.16	0.28	0.75	0.07	0	1	1	Normal	1	0.625037	0.713035	Normal	8.95128	1.37e-168	2.89e-167	Up	-6.12928	1	1	Normal	1.19265	0.625037	0.727819	Normal	2	0.179786	0.231656	Normal	3.42146	0.0034275	0.00693343	Up	1	1	1	Normal	8.95128	4.6e-143	3.1e-141	Up	7.95128	2.35e-143	2.08e-141
CIL0535S0001	LOX2	PREDICTED: linoleate 13S-lipoxygenase 2-1, chloroplastic-like [Juglans regia]	1.58	2.68	0.73	2.08	0.26	1.6	0	1.88	-0.250808	0.831904	0.90851	Normal	0.5115	0.442379	0.538292	Normal	-1.36476	0.143633	0.185295	Normal	0.145851	1	1	Normal	-2.85415	0.0225028	0.0365526	Down	-0.232661	0.850659	0.919936	Normal	-10.8765	0.00636217	0.012333	Down	0.762308	0.359514	0.560417	Normal	-1.11396	0.343873	0.450544	Normal	-1.87626	0.0352229	0.0692278
CIL0535S0002	--	PREDICTED: linoleate 13S-lipoxygenase 2-1, chloroplastic-like [Juglans regia]	0.17	2.59	1.12	1	1.01	1.65	0	0.81	-2.25239	0.179786	0.240227	Normal	1.67696	0.0146935	0.0241949	Up	0.467505	0.790601	0.863403	Normal	0.304006	1	1	Normal	0.318361	1	1	Normal	1.02647	0.107971	0.145022	Normal	-9.66178	0.0312734	0.0529623	Normal	3.92935	0.000521183	0.00247313	Up	2.71989	0.125066	0.185231	Up	-1.20945	0.115499	0.195288
CIL1265S0094	OPR2	PREDICTED: 12-oxophytodienoate reductase 2-like [Juglans regia]	1.57	2.34	2.68	2.72	2.75	3.03	1.83	5.08	-1.69406	4.97e-09	1.38e-08	Down	-1.11832	1.33e-05	3.03e-05	Down	-0.922595	0.000362183	0.000635179	Normal	-0.901222	0.000715863	0.00264501	Normal	-0.885397	0.000715863	0.0014033	Normal	-0.745511	0.0001908	0.000340782	Normal	-1.47298	1.15e-06	3.5e-06	Down	0.575744	0.155621	0.300261	Normal	0.771468	0.0562759	0.0909389	Normal	0.195724	0.645085	0.782983
CIL1265S0096	OPR2	PREDICTED: 12-oxophytodienoate reductase 2-like [Juglans regia]	7.24	8.28	7.46	7.08	11.66	22.32	7.54	6.91	0.067304	0.61926	0.706871	Normal	0.260945	0.0371737	0.057431	Normal	0.11049	0.40151	0.475088	Normal	0.0350637	0.828981	0.964181	Normal	0.75481	2.46e-10	7.82e-10	Normal	1.69158	4.46e-93	4.66e-92	Up	0.125879	0.38798	0.49393	Normal	0.193641	0.177305	0.332998	Normal	0.0431859	0.806928	0.907268	Normal	-0.150455	0.301193	0.433318
CIL1305S0035	OPR2	PREDICTED: 12-oxophytodienoate reductase 2-like [Juglans regia]	0	0	0.09	0.09	0	0	0	0	0	1	1	Normal	0	1	1	Normal	6.49185	1	1	Normal	6.49185	1	1	Normal	0	1	1	Normal	0	1	1	Normal	0	1	1	Normal	0	1	1	Normal	6.49185	1	1	Up	6.49185	1	1
CIL1305S0038	OPR2	PREDICTED: 12-oxophytodienoate reductase 2-like [Juglans regia]	0	0.26	8.27	68.72	0.05	0.26	1.4	164.53	-17.328	0	0	Down	-9.30562	0	0	Down	-4.31432	0	0	Down	-1.25955	5.32e-179	1.84e-176	Down	-11.6841	0	0	Down	-9.30562	0	0	Down	-6.87678	0	0	Down	8.02237	0.0312734	0.0830472	Normal	13.0137	2.26e-53	4.69e-52	Up	4.9913	5.68e-46	1.42e-44
CIL1265S0095	OPR1	PREDICTED: 12-oxophytodienoate reductase 2-like [Juglans regia]	181.46	222.79	255.22	508.52	338.45	420.76	398.99	588	-1.69616	0	0	Down	-1.40013	0	0	Down	-1.20407	2.3350706439528e-311	9.51177515277807e-310	Down	-0.209512	7.29e-13	9.92e-12	Normal	-0.796873	2.59e-144	8e-143	Normal	-0.482819	8.28e-72	6.88e-71	Normal	-0.559464	1.62e-74	4.1e-73	Normal	0.296033	2.36e-12	4.21e-11	Normal	0.49209	3.16e-32	3.79e-31	Normal	0.196057	1.07e-06	4.53e-06
CIL1305S0033	OPR1	PREDICTED: 12-oxophytodienoate reductase 2-like [Juglans regia]	4.89	3.85	13.02	5.69	2.07	1.44	1.15	0.72	2.76377	1.6e-18	6.81e-18	Up	2.41879	2.05e-12	7.1e-12	Up	4.17659	1.47e-66	1.32e-65	Up	2.98236	2.88e-21	7.22e-20	Up	1.52356	0.000416456	0.000836312	Up	1	0.00996464	0.0152883	Up	0.675565	0.24341	0.334282	Normal	-0.344976	0.179155	0.335054	Normal	1.41282	3.97e-14	2.11e-13	Up	1.7578	3.05e-19	3.23e-18
CIL1515S0046	AOC	PREDICTED: allene oxide cyclase, chloroplastic-like [Juglans regia]	15.44	23.74	21.29	23.22	14.1	27.44	20.07	36.95	-1.2589	3.36e-46	2.85e-45	Down	-0.638254	5.52e-16	2.22e-15	Normal	-0.795398	1.61e-21	6.18e-21	Normal	-0.670206	1.3e-15	2.27e-14	Normal	-1.38988	1.18e-47	1.18e-46	Down	-0.429294	3.36e-11	8.54e-11	Normal	-0.880534	3.14e-23	2.45e-22	Normal	0.620647	1.1e-08	1.27e-07	Normal	0.463503	4.66e-05	0.000118944	Normal	-0.157144	0.129143	0.213553
CIL0320S0003	4CLL5	PREDICTED: 4-coumarate--CoA ligase-like 5 [Juglans regia]	4.04	6.69	5.45	3.26	3.23	4.04	2.78	3.22	0.327295	0.0347983	0.0532295	Normal	1.05495	1.4e-15	5.54e-15	Up	0.759196	1.56e-07	3.44e-07	Normal	0.0178113	0.956334	1	Normal	0.00447348	1	1	Normal	0.327295	0.012787	0.0193655	Normal	-0.211976	0.252498	0.339059	Normal	0.727651	6.55e-07	5.69e-06	Normal	0.431901	0.00644246	0.0123474	Normal	-0.29575	0.0344417	0.0679286
CIL0128S0007	SDP1	PREDICTED: triacylglycerol lipase SDP1-like [Juglans regia]	2.66	3.89	9.67	2.17	1.58	1.99	4.31	3.11	-0.225488	0.128105	0.176	Normal	0.322856	0.0124894	0.0207791	Normal	1.6366	2.59e-56	2.05e-55	Up	-0.51922	0.00147874	0.00503016	Normal	-0.97699	3.62e-08	1.01e-07	Normal	-0.644146	1.05e-06	2.16e-06	Normal	0.470773	0.000475213	0.00108954	Normal	0.548344	0.000393329	0.0019331	Normal	1.86209	8.37e-51	1.65e-49	Normal	1.31375	2.69e-31	4.61e-30
CIL1386S0036	ADH1	PREDICTED: alcohol dehydrogenase-like [Populus euphratica]	0.97	2.69	2.13	1.82	1.63	2.52	0.97	1.2	-0.306978	0.72031	0.802898	Normal	1.16457	0.00666709	0.0115397	Up	0.827819	0.0887627	0.119337	Normal	0.600904	0.256328	0.400466	Normal	0.441838	0.499938	0.602874	Normal	1.07039	0.00433513	0.0068991	Up	-0.306978	0.850659	0.946799	Normal	1.47155	0.00768692	0.0256514	Up	1.1348	0.0616149	0.0987723	Normal	-0.336753	0.560528	0.702884
CIL1386S0037	ADH1	Alcohol dehydrogenase 1 [Cajanus cajan]	4.05	8.74	4.28	3.02	6.98	10.49	3.02	3.5	0.210567	0.420695	0.510984	Normal	1.32028	1.22e-11	4.04e-11	Up	0.290256	0.293483	0.355571	Normal	-0.212806	0.479317	0.652025	Normal	0.995872	7.06e-06	1.67e-05	Normal	1.58359	9.15e-23	3.39e-22	Up	-0.212806	0.531043	0.642197	Normal	1.10971	5.44e-07	4.79e-06	Up	0.0796889	0.855057	0.952141	Normal	-1.03002	3.91e-06	1.54e-05
CIL1263S0033	DOX1	PREDICTED: alpha-dioxygenase 1-like [Juglans regia]	0.03	0.09	1.06	0	0	0.02	0	0	4.90689	1	1	Normal	6.49185	0.125037	0.174015	Up	10.0498	7.54e-12	2.06e-11	Up	0	1	1	Normal	0	1	1	Normal	4.32193	1	1	Normal	0	1	1	Normal	1.58496	0.625037	0.805411	Normal	5.14296	8.1e-09	2.96e-08	Up	3.558	4.26e-07	1.88e-06
[truncated: 30 more columns]
