# Supplementary material for: Transcriptome Analysis Reveals a Comprehensive Virus Resistance Response Mechanism in Pecan Infected by a Novel Badnavirus Pecan Virus
Source: Int J Mol Sci. 2022 Nov 5;23(21):13576. doi: 10.3390/ijms232113576 (PMC9655656; doi:10.3390/ijms232113576)
Supplement: Supplementary file 1 [file ijms-23-13576-s001.zip › Table S18. DEGs of fatty acid biosynthesis.xlsx]

## Sheet: Sheet1
Table S18. DEGs of fatty acid biosynthesis, elongation and degradation in PMV infected pecan leaves.
id	Symbol	Description	Y1	Y2	Y3	G1	G2	G3	PMV	CK	CK-vs-Y1 Log2fc	CK-vs-Y1 P-value	CK-vs-Y1 FDR	Regulated	CK-vs-Y2 Log2fc	CK-vs-Y2 P-value	CK-vs-Y2 FDR	Regulated	CK-vs-Y3 Log2fc	CK-vs-Y3 P-value	CK-vs-Y3 FDR	Regulated	CK-vs-G1 Log2fc	CK-vs-G1 P-value	CK-vs-G1 FDR	Regulated	CK-vs-G2 Log2fc	CK-vs-G2 P-value	CK-vs-G2 FDR	Regulated	CK-vs-G3 Log2fc	CK-vs-G3 P-value	CK-vs-G3 FDR	Regulated	CK-vs-PMV Log2fc	CK-vs-PMV P-value	CK-vs-PMV FDR	Regulated	Y1-vs-Y2 Log2fc	Y1-vs-Y2 P-value	Y1-vs-Y2 FDR	Regulated	Y1-vs-Y3 Log2fc	Y1-vs-Y3 P-value	Y1-vs-Y3 FDR	Regulated	Y2-vs-Y3 Log2fc	Y2-vs-Y3 P-value	Y2-vs-Y3 FDR
fatty acid biosynthesis（Ko00061）
CIL1615S0020	POPTRDRAFT_831870	PREDICTED: biotin carboxylase 1, chloroplastic isoform X1 [Juglans regia]	39.03	46.53	43.5	47.51	21.58	18.3	37.94	46.09	-0.23987	4.76e-05	0.00010023	Normal	0.0137074	0.818106	0.897288	Normal	-0.0834384	0.159975	0.205019	Normal	0.0437774	0.464687	0.635801	Normal	-1.09476	5.25e-52	5.67e-51	Down	-1.33261	1.36e-108	1.65e-107	Down	-0.280734	9.61e-06	2.67e-05	Normal	0.253578	0.000107294	0.000607647	Normal	0.156432	0.0214403	0.0375762	Normal	-0.0971458	0.138688	0.227171
CIL1518S0020	BCCP2	PREDICTED: biotin carboxyl carrier protein of acetyl-CoA carboxylase 2, chloroplastic-like [Juglans regia]	1.23	0.85	0.64	15.03	1.82	1.58	4.15	23.97	-4.2845	2.96e-166	8.56e-165	Down	-4.81762	5.77e-179	1.89e-177	Down	-5.22701	1.13e-174	2.46e-173	Down	-0.673385	2.48e-14	3.88e-13	Normal	-3.71922	1.24e-132	3.5e-131	Down	-3.92323	2.2e-231	5.78e-230	Down	-2.53005	1.16e-89	3.66e-88	Down	-0.533124	0.229458	0.404285	Normal	-0.942515	0.0446429	0.0734014	Normal	-0.409391	0.522805	0.663894
CIL0013S0013	BCCP1	PREDICTED: biotin carboxyl carrier protein of acetyl-CoA carboxylase 1, chloroplastic isoform X1 [Jatropha curcas]	49.78	39.77	27.44	17.81	15.14	14.03	23.39	10.39	2.26037	1.17e-171	3.48e-170	Up	1.93648	2.48e-113	4.83e-112	Up	1.40108	1.28e-47	8.83e-47	Up	0.777492	3.49e-12	4.41e-11	Normal	0.54317	3.9e-06	9.38e-06	Normal	0.433319	7.88e-06	1.54e-05	Normal	1.1707	9.96e-29	9.38e-28	Normal	-0.323886	2.92e-06	2.3e-05	Normal	-0.859286	5.57e-29	5.95e-28	Normal	-0.5354	4.04e-11	2.6e-10
CIL1461S0002	BCCP1	PREDICTED: biotin carboxyl carrier protein of acetyl-CoA carboxylase, chloroplastic isoform X1 [Juglans regia]	7.77	8.95	7.41	11.27	3.75	5.59	8.52	10.6	-0.448078	6.09e-05	0.000126953	Normal	-0.244105	0.0234722	0.0374768	Normal	-0.516519	9e-06	1.78e-05	Normal	0.0884233	0.441425	0.613473	Normal	-1.4991	2.09e-25	1.21e-24	Down	-0.923144	1.81e-19	6.1e-19	Normal	-0.315139	0.00789381	0.0149957	Normal	0.203973	0.126583	0.255033	Normal	-0.0684411	0.639989	0.750521	Normal	-0.272414	0.0431481	0.0828586
CIL1284S0002	accD	acetyl-CoA carboxylase carboxyltransferase beta subunit (chloroplast) [Juglans mandshurica]	4.2	2.33	3.32	1.71	1.3	1.32	3.75	1.16	1.85626	1.44e-05	3.15e-05	Up	1.00621	0.0472333	0.0716681	Normal	1.51706	0.0012752	0.00213962	Up	0.559872	0.458587	0.628822	Normal	0.164387	1	1	Normal	0.186413	0.868058	0.936791	Normal	1.69277	0.000393673	0.000912151	Up	-0.850059	0.0537535	0.129169	Normal	-0.339206	0.435672	0.55317	Normal	0.510853	0.291747	0.421347
CIL1396S0003	ACC1	PREDICTED: acetyl-CoA carboxylase 1-like isoform X1 [Juglans regia]	10.62	16.35	23.95	14.43	12.39	28.83	16	42.28	-1.99319	0	0	Down	-1.37068	2.02e-279	1.09e-277	Down	-0.81995	3.57e-110	5.01e-109	Normal	-1.5509	1.57823359602125e-313	1.33435075366834e-310	Down	-1.7708	0	0	Down	-0.552405	1.45e-69	1.17e-68	Normal	-1.4019	1.87e-257	2.25e-255	Down	0.622507	2.66e-29	1.54e-27	Normal	1.17324	6.01e-117	3.11e-115	Up	0.550735	3.72e-31	6.33e-30
CIL1354S0030	KAS2	PREDICTED: 3-oxoacyl-[acyl-carrier-protein] synthase II, chloroplastic-like, partial [Juglans regia]	6.39	7	9.53	8.68	4.57	4.27	9.23	13.14	-1.04008	9.46e-14	3.32e-13	Down	-0.908538	2.75e-11	8.98e-11	Normal	-0.463417	0.000351488	0.000616974	Normal	-0.598198	1.07e-05	5.81e-05	Normal	-1.5237	7.8e-21	3.92e-20	Down	-1.62166	5.1e-36	2.5e-35	Down	-0.509563	0.000212896	0.000510006	Normal	0.131539	0.497976	0.693156	Normal	0.57666	0.000805979	0.00176417	Normal	0.445121	0.00929404	0.0209705
CIL1354S0033	KAS2	PREDICTED: 3-oxoacyl-[acyl-carrier-protein] synthase II, chloroplastic-like [Juglans regia]	8.27	8.45	12.82	12.07	5.55	5.71	9.57	15.31	-0.888515	4.5e-11	1.39e-10	Normal	-0.857451	1.73e-10	5.42e-10	Normal	-0.256078	0.0431144	0.0607372	Normal	-0.343049	0.00825613	0.0228002	Normal	-1.46391	7.04e-20	3.43e-19	Down	-1.42291	2.39e-30	1.05e-29	Down	-0.677883	1.46e-06	4.41e-06	Normal	0.031064	0.859235	1	Normal	0.632437	8.14e-05	0.00020136	Normal	0.601373	0.000177632	0.00055376
CIL1393S0019	KAS1	PREDICTED: 3-oxoacyl-[acyl-carrier-protein] synthase I, chloroplastic [Juglans regia]	13.97	22.11	16.57	28.13	7.74	4.86	19.54	22.75	-0.703535	3.4e-17	1.37e-16	Normal	-0.0411675	0.587839	0.678757	Normal	-0.457293	2.62e-08	6.05e-08	Normal	0.306243	2.89e-05	0.00014492	Normal	-1.55546	2.62e-51	2.79e-50	Down	-2.22684	2.51e-132	3.65e-131	Down	-0.219436	0.00766796	0.014658	Normal	0.662367	1.29e-12	2.38e-11	Normal	0.246242	0.016748	0.0298493	Normal	-0.416125	5.56e-06	2.16e-05
MSTRG.8308	PIP2-8	aminopeptidase M1-like [Quercus suber]	0.22	0	0	1.33	0.19	0.13	0.2	1.35	-2.61738	2.59e-05	5.58e-05	Down	-10.3987	5.55e-09	1.61e-08	Down	-10.3987	1.05e-08	2.48e-08	Down	-0.0215332	1	1	Normal	-2.82889	4.3e-05	9.46e-05	Down	-3.37638	4.38e-09	1.02e-08	Down	-2.75489	4.3e-05	0.000111348	Down	-7.78136	0.125037	0.252563	Normal	-7.78136	0.125037	0.185231	Normal	0	1	1
CIL1476S0021	CLKR27	Short-chain dehydrogenase/reductase SDR [Corchorus capsularis]	20.17	23.01	32.61	36.85	15.6	15.35	18.01	32.75	-0.699284	7.54e-23	3.71e-22	Normal	-0.509234	8.13e-14	3e-13	Normal	-0.00618047	0.938312	1	Normal	0.17017	0.0079202	0.0219825	Normal	-1.06995	1.32e-40	1.14e-39	Down	-1.09326	7.84e-65	6.03e-64	Down	-0.862697	4.23e-28	3.9e-27	Normal	0.19005	0.0264567	0.0723998	Normal	0.693103	5.35e-18	3.57e-17	Normal	0.503053	9.18e-11	5.74e-10
CIL0424S0003	fabZ	PREDICTED: 3-hydroxyacyl-[acyl-carrier-protein] dehydratase FabZ-like [Ziziphus jujuba]	0.83	1.92	1.04	3.07	1.71	0.79	1.23	4.43	-2.41612	2.34e-16	9.15e-16	Down	-1.2062	2.74e-07	7.1e-07	Down	-2.09072	1.71e-13	5.02e-13	Down	-0.529068	0.0181806	0.0452133	Normal	-1.37331	9.41e-08	2.55e-07	Down	-2.48738	1.45e-24	5.6e-24	Down	-1.84865	1.25e-10	5.24e-10	Down	1.20992	0.00270936	0.0104474	Up	0.3254	0.522805	0.633774	Normal	-0.884523	0.0227863	0.0466969
CIL0436S0014	SSI2	PREDICTED: stearoyl-[acyl-carrier-protein] 9-desaturase, chloroplastic-like [Juglans regia]	5.66	5.24	3.49	7.24	6.6	5.68	4.54	7.2	-0.347195	5.84e-05	0.000121935	Normal	-0.45843	1.99e-07	5.21e-07	Normal	-1.04477	2.44e-25	1.04e-24	Down	0.00799279	0.937747	1	Normal	-0.125531	0.157991	0.218908	Normal	-0.342106	2.94e-06	5.9e-06	Normal	-0.665305	1.35e-11	6.05e-11	Normal	-0.111235	0.317829	0.511403	Normal	-0.697575	2.7e-09	1.02e-08	Normal	-0.58634	8.32e-07	3.56e-06
CIL1297S0040	S-ACP-DES6	PREDICTED: stearoyl-[acyl-carrier-protein] 9-desaturase 6, chloroplastic [Juglans regia]	0	0.03	0.03	0.41	0.07	0	0.27	1.12	-10.1293	3.37e-13	1.15e-12	Down	-5.22239	1.16e-11	3.87e-11	Down	-5.22239	2.24e-10	5.75e-10	Down	-1.4498	0.00133131	0.00457992	Down	-4	1.36e-08	3.92e-08	Down	-10.1293	3.94e-18	1.28e-17	Down	-2.05247	4.33e-05	0.000112153	Down	4.90689	1	1	Normal	4.90689	1	1	Normal	0	1	1
CIL0373S0007	ACPD	PREDICTED: stearoyl-[acyl-carrier-protein] 9-desaturase, chloroplastic [Malus domestica]	0.19	0.12	0.08	1.29	0.05	0.07	5.54	6	-4.98089	2.03e-45	1.7e-44	Down	-5.64386	4.08e-48	3.68e-47	Down	-6.22882	7.74e-47	5.27e-46	Down	-2.21759	5.53e-21	1.36e-19	Down	-6.90689	5.65e-45	5.34e-44	Down	-6.42146	5.37e-75	4.65e-74	Down	-0.115077	0.507759	0.617498	Normal	-0.662965	0.726617	0.892188	Normal	-1.24793	0.453207	0.571251	Normal	-0.584963	1	1
Fatty acid elongation（Ko00062）
MSTRG.24656	MECR	PREDICTED: probable trans-2-enoyl-CoA reductase, mitochondrial isoform X3 [Juglans regia]	0	0	0.1	0.42	0	0.11	1.11	0	0	1	1	Normal	0	1	1	Normal	6.64386	1	1	Normal	8.71425	0.0625313	0.128785	Normal	0	1	1	Normal	6.78136	0.500025	0.575204	Normal	10.1163	0.000489894	0.00111905	Up	0	1	1	Normal	6.64386	1	1	Normal	6.64386	1	1
CIL0125S0009	KCS4	PREDICTED: 3-ketoacyl-CoA synthase 4-like [Juglans regia]	3.71	2.98	2.67	11.79	12.7	8.82	3.64	11.59	-1.64339	3.95e-44	3.23e-43	Down	-1.9595	7.51e-56	7.76e-55	Down	-2.11797	1.05e-57	8.42e-57	Down	0.0246832	0.798696	0.938564	Normal	0.131948	0.153776	0.213637	Normal	-0.39403	7.67e-07	1.59e-06	Normal	-1.67087	5.68e-39	7.14e-38	Down	-0.316107	0.0972787	0.208531	Normal	-0.474579	0.0147911	0.0266697	Normal	-0.158473	0.495605	0.641815
CIL1417S0066	KCS20	PREDICTED: 3-ketoacyl-CoA synthase 20-like [Juglans regia]	0	0	0.03	0.07	0	0	0	0.1	-6.64386	0.0625313	0.0912114	Down	-6.64386	0.0625313	0.0923193	Normal	-1.73697	0.453207	0.530384	Normal	-0.514573	0.726617	0.874761	Normal	-6.64386	0.0625313	0.0944867	Normal	-6.64386	0.0156414	0.0234163	Down	-6.64386	0.0625313	0.0992113	Down	0	1	1	Normal	4.90689	1	1	Normal	4.90689	1	1
MSTRG.16106	KCS2	PREDICTED: 3-ketoacyl-CoA synthase 2-like [Juglans regia]	0.13	0.56	33.01	0.11	0	5.59	1	0.14	-0.106915	1	1	Normal	2	0.00152433	0.00285597	Up	7.88133	0	0	Up	-0.347923	1	1	Normal	-7.12928	0.0312734	0.0496513	Down	5.31935	5.62e-81	5.19e-80	Up	2.8365	2.32e-07	7.58e-07	Up	2.10692	0.00722652	0.0243375	Up	7.98825	6.69e-278	9.19e-276	Up	5.88133	2.45e-257	4.22e-255
CIL1546S0025	KCS19	PREDICTED: 3-ketoacyl-CoA synthase 19-like [Juglans regia]	25.11	46.87	34.37	18.33	52.25	73.5	51.82	17.69	0.505328	1.38e-11	4.39e-11	Normal	1.40573	5.58e-108	1.04e-106	Normal	0.958216	4.83e-42	2.98e-41	Normal	0.0512727	0.563633	0.729173	Normal	1.5625	1.2e-127	3.29e-126	Up	2.05481	0	0	Up	1.55057	3.71e-122	1.67e-120	Up	0.900403	1.46e-40	1.35e-38	Normal	0.452888	8.41e-10	3.33e-09	Normal	-0.447515	2.47e-12	1.74e-11
CIL1274S0062	KCS12	PREDICTED: 3-ketoacyl-CoA synthase 12-like [Juglans regia]	0.22	0.04	0.05	2.54	0.05	0.05	0.59	2.2	-3.32193	8.87e-12	2.84e-11	Down	-5.78136	8.97e-17	3.71e-16	Down	-5.45943	3.79e-15	1.19e-14	Down	0.207325	0.495917	0.667572	Normal	-5.45943	1.28e-14	5.06e-14	Down	-5.45943	1.69e-23	6.37e-23	Down	-1.89872	3.02e-06	8.86e-06	Down	-2.45943	0.21882	0.389091	Normal	-2.1375	0.21882	0.30574	Normal	0.321928	1	1
CIL1332S0035	KCS11	PREDICTED: 3-ketoacyl-CoA synthase 11-like [Juglans regia]	0.69	0.76	1.14	3.62	0.32	0.26	1.65	3.36	-2.28379	7.74e-23	3.81e-22	Down	-2.14439	1.55e-21	7.61e-21	Down	-1.55943	1.39e-13	4.1e-13	Down	0.107528	0.480939	0.652918	Normal	-3.39232	2.84e-29	1.85e-28	Down	-3.69188	5.89e-53	3.84e-52	Down	-1.026	3.21e-07	1.03e-06	Down	0.139403	0.801614	0.953842	Normal	0.724366	0.0399181	0.0662965	Normal	0.584963	0.0935642	0.162837
CIL1502S0040	KCS11	PREDICTED: 3-ketoacyl-CoA synthase 11-like [Juglans regia]	0.95	0.71	0.6	2.1	1.25	0.92	0.96	2.62	-1.46357	8.95e-07	2.15e-06	Down	-1.88368	3.39e-09	9.94e-09	Down	-2.12653	1.24e-09	3.06e-09	Down	-0.319177	0.265665	0.412173	Normal	-1.06764	0.000375894	0.000757783	Down	-1.50986	1.51e-09	3.59e-09	Normal	-1.44846	8.81e-06	2.46e-05	Down	-0.420108	0.441281	0.648067	Normal	-0.662965	0.256328	0.348117	Normal	-0.242857	0.860162	0.973968
MSTRG.16104	KCS11	PREDICTED: 3-ketoacyl-CoA synthase 16-like, partial [Juglans regia]	0.4	0.62	2.4	0	0.2	0.07	0.14	0	8.64386	0.00391328	0.00678299	Up	9.27612	0.000122627	0.000257623	Up	11.2288	1.5e-14	4.59e-14	Up	0	1	1	Normal	7.64386	0.125037	0.176559	Normal	6.12928	0.500025	0.575204	Normal	7.12928	0.250037	0.336004	Normal	0.632268	0.480883	0.687173	Normal	2.58496	1.1e-06	3.34e-06	Up	1.95269	2.44e-05	8.65e-05
CIL1516S0016	FDH	PREDICTED: 3-ketoacyl-CoA synthase 10 [Juglans regia]	33.3	42.12	62.15	81.93	48.45	52.29	60.8	105.09	-1.65803	1.28750145126496e-310	0	Down	-1.31905	9.61e-215	3.89e-213	Down	-0.757799	4.53e-79	4.77e-78	Normal	-0.359162	2.64e-20	6.19e-19	Normal	-1.11706	2.88e-147	9.05e-146	Down	-1.00702	3.47e-175	6.76e-174	Down	-0.789482	3.5e-79	9.47e-78	Normal	0.338983	1.09e-08	1.25e-07	Normal	0.900232	5.28e-61	1.3e-59	Normal	0.561249	7.92e-27	1.15e-25
CIL1286S0050	CUT1	PREDICTED: 3-ketoacyl-CoA synthase 6-like [Juglans regia]	19.13	5.95	2.87	69.78	9.8	7.98	48.94	55.04	-1.52464	2.6e-151	6.81e-150	Down	-3.20952	0	0	Down	-4.26136	0	0	Down	0.342333	1.02e-13	1.51e-12	Normal	-2.48963	7.74e-241	4.38e-239	Down	-2.78602	0	0	Down	-0.169466	0.000939367	0.0020656	Normal	-1.68488	1.11e-52	1.44e-50	Down	-2.73671	7.74e-92	3.06e-90	Down	-1.05184	6.59e-09	3.54e-08
CIL1524S0019	CUT1	PREDICTED: 3-ketoacyl-CoA synthase 6 [Juglans regia]	227.11	188.26	112.97	322.45	323.06	310.44	369.9	331.73	-0.546618	7.79e-86	1.14e-84	Normal	-0.817283	6.52e-181	2.17e-179	Normal	-1.55407	0	0	Down	-0.040934	0.133386	0.238568	Normal	-0.0382074	0.162228	0.224297	Normal	-0.095695	0.000142453	0.000256861	Normal	0.157126	5.43e-09	2.01e-08	Normal	-0.270665	1.96e-17	5.56e-16	Normal	-1.00745	2.22e-185	1.92e-183	Down	-0.736787	1.23e-93	6.76e-92
CIL1515S0010	KCR2	PREDICTED: very-long-chain 3-oxoacyl-CoA reductase 1-like [Juglans regia]	1.11	3.96	4.33	0.55	4.44	6.97	1.17	0.31	1.84022	5.28e-06	1.2e-05	Up	3.67516	5.04e-40	3.93e-39	Up	3.80403	1.59e-42	9.88e-42	Up	0.827163	0.132846	0.237712	Normal	3.84022	2.89e-42	2.58e-41	Up	4.49082	9.08e-100	1.01e-98	Up	1.91617	8.94e-06	2.5e-05	Up	1.83494	8.18e-14	1.73e-12	Up	1.96381	1.49e-15	8.66e-15	Up	0.128867	0.543306	0.685695
CIL1473S0013	KCR1	PREDICTED: very-long-chain 3-oxoacyl-CoA reductase 1 [Juglans regia]	29.06	27.65	24.89	67.68	25.11	22.36	44.67	76.1	-1.38886	1.64e-84	2.36e-83	Down	-1.46062	1.5e-91	2.39e-90	Down	-1.61233	1.67e-99	2.14e-98	Down	-0.169167	0.00537973	0.0157491	Normal	-1.59963	1.5e-92	2.87e-91	Down	-1.76698	2.97e-167	5.48e-166	Down	-0.76859	1.26e-29	1.22e-28	Normal	-0.0717552	0.470846	0.678278	Normal	-0.223468	0.0331999	0.0560708	Normal	-0.151713	0.154074	0.249008
CIL1515S0007	KCR1	PREDICTED: very-long-chain 3-oxoacyl-CoA reductase 1-like [Juglans regia]	0.48	0.38	0.41	0	0.11	0.23	1.27	0.15	1.67807	0.289161	0.365886	Normal	1.34104	0.453207	0.548717	Up	1.45066	0.453207	0.530384	Normal	-7.22882	0.500025	0.667572	Normal	-0.447459	1	1	Normal	0.616671	1	1	Normal	3.08179	0.000521183	0.00118305	Up	-0.337035	1	1	Normal	-0.22741	1	1	Normal	0.109624	1	1
CIL1515S0009	KCR1	PREDICTED: very-long-chain 3-oxoacyl-CoA reductase 1-like [Juglans regia]	0.16	0.32	0.23	0	0.31	0.13	0	0	7.32193	0.125037	0.172128	Up	8.32193	0.0156414	0.0256056	Up	7.84549	0.0625313	0.0859171	Up	0	1	1	Normal	8.27612	0.0312734	0.0496513	Up	7.02237	0.125037	0.165018	Normal	0	1	1	Normal	1	0.507911	0.698963	Normal	0.523562	1	1	Normal	-0.476438	0.753968	0.878845
CIL1526S0009	KCR1	PREDICTED: very-long-chain 3-oxoacyl-CoA reductase-like protein At1g24470 [Juglans regia]	0.09	0.08	0	0.29	0.2	0.3	0.21	0.8	-3.152	0.00419502	0.00723764	Down	-3.32193	0.00419502	0.00742806	Down	-9.64386	0.00183717	0.00303633	Down	-1.46395	0.0964011	0.185045	Normal	-2	0.0491362	0.0758218	Normal	-1.41504	0.0640725	0.0887372	Down	-1.92961	0.0769294	0.119615	Down	-0.169925	1	1	Normal	-6.49185	1	1	Normal	-6.32193	1	1
CIL1525S0051	ECR	PREDICTED: very-long-chain enoyl-CoA reductase-like [Juglans regia]	12.91	11.93	10.84	35.01	15.44	16.78	24.62	38.12	-1.56206	1.11e-134	2.57e-133	Down	-1.67595	1.33e-149	3.55e-148	Down	-1.81418	1.77e-157	3.51e-156	Down	-0.122781	0.0186016	0.0461415	Normal	-1.30388	5.59e-97	1.13e-95	Down	-1.18381	1.17e-126	1.63e-125	Down	-0.630717	3.61e-28	3.34e-27	Down	-0.113895	0.214722	0.385165	Normal	-0.252124	0.00788651	0.0148626	Normal	-0.138229	0.156392	0.252202
CIL0022S0008	abhd17c	PREDICTED: protein ABHD17B [Juglans regia]	0.15	0.43	0.35	0.25	0.42	0.2	0	0.58	-1.95109	0.00335045	0.00587561	Down	-0.431716	0.441281	0.537268	Normal	-0.728698	0.18815	0.238334	Normal	-1.21412	0.0803912	0.158578	Normal	-0.465664	0.418137	0.519779	Normal	-1.53605	0.0043629	0.0069393	Down	-9.17991	3.01e-06	8.85e-06	Down	1.51937	0.0769294	0.171688	Normal	1.22239	0.179718	0.256717	Normal	-0.296982	0.831904	0.948439
CIL1303S0035	abhd17c	PREDICTED: protein ABHD17B-like [Juglans regia]	0.09	0.04	0	0.59	0.05	0	0.68	1.01	-3.48829	2.48e-06	5.77e-06	Down	-4.65821	6.85e-08	1.85e-07	Down	-9.98014	3.76e-08	8.6e-08	Down	-0.775568	0.119381	0.220381	Normal	-4.33628	1.98e-06	4.88e-06	Down	-9.98014	2.38e-13	6.56e-13	Down	-0.570749	0.263047	0.351658	Normal	-1.16993	1	1	Normal	-6.49185	0.500025	0.610763	Normal	-5.32193	1	1
CIL1469S0023	abhd17c	PREDICTED: protein ABHD17B-like [Juglans regia]	0.11	0.08	0.08	1.59	0.09	0.09	0.74	1.71	-3.95842	1.96e-12	6.47e-12	Down	-4.41785	4.19e-13	1.49e-12	Down	-4.41785	1.36e-12	3.86e-12	Down	-0.10497	0.777572	0.919369	Normal	-4.24793	3.48e-11	1.16e-10	Down	-4.24793	5.88e-19	1.96e-18	Down	-1.2084	0.00119738	0.00259096	Down	-0.459432	1	1	Normal	-0.459432	1	1	Normal	0	1	1
CIL1575S0023	ABHD17B	PREDICTED: protein ABHD17B-like [Juglans regia]	2.75	1.53	2.73	2.79	0.83	0.44	2.93	4.79	-0.800594	6.08e-05	0.000126913	Normal	-1.64649	9.82e-13	3.45e-12	Down	-0.811125	9.93e-05	0.000182788	Normal	-0.779761	0.000229613	0.000953783	Normal	-2.52884	5.02e-18	2.27e-17	Down	-3.44445	5.14e-40	2.73e-39	Down	-0.709125	0.000921099	0.0020279	Normal	-0.8459	0.00565705	0.0198136	Normal	-0.0105307	1	1	Normal	0.835369	0.00621679	0.0145633
CIL1587S0008	LACS9	PREDICTED: long chain acyl-CoA synthetase 9, chloroplastic [Juglans regia]	8.51	10.55	9.99	23.36	8.84	8.44	12.13	21.68	-1.34913	6.17e-56	6.15e-55	Down	-1.03912	7.87e-38	5.85e-37	Down	-1.11781	5.56e-40	3.3e-39	Down	0.107676	0.125812	0.226896	Normal	-1.29425	7.23e-47	7.12e-46	Down	-1.36105	3.4e-79	3.08e-78	Down	-0.837785	2.71e-23	2.12e-22	Normal	0.310012	0.00582125	0.0202967	Normal	0.231326	0.0485454	0.0794436	Normal	-0.0786864	0.487908	0.641815
CIL1564S0029	LACS4	PREDICTED: long chain acyl-CoA synthetase 4-like [Juglans regia]	2.91	2.67	3.74	6.48	3.51	3.08	2.81	7.08	-1.28273	1.22e-20	5.54e-20	Down	-1.40691	1.58e-23	8.26e-23	Down	-0.920711	3.73e-12	1.04e-11	Normal	-0.127756	0.286919	0.439059	Normal	-1.01228	3.75e-13	1.38e-12	Down	-1.20082	2.85e-26	1.15e-25	Down	-1.33318	8.57e-19	5.6e-18	Down	-0.124179	0.597606	0.785067	Normal	0.362019	0.0479813	0.0785933	Normal	0.486199	0.00982224	0.0220349
Fatty acid degradation（Ko00071）
CIL1549S0034	PED1	PREDICTED: 3-ketoacyl-CoA thiolase 2, peroxisomal [Juglans regia]	55.74	53.88	86.48	24.97	21.7	23.07	39.89	20.11	1.4708	1.26e-136	2.97e-135	Up	1.42184	2.3e-126	5.03e-125	Up	2.10445	0	0	Up	0.312283	4.12e-05	0.000200679	Normal	0.109782	0.176306	0.242213	Normal	0.198105	0.00185826	0.00306496	Normal	0.988114	1.65e-47	2.52e-46	Normal	-0.0489632	0.376463	0.577002	Normal	0.633654	3.27e-37	4.5e-36	Normal	0.682617	1.52e-42	3.52e-41
CIL1359S0006	ACX2	PREDICTED: acyl-coenzyme A oxidase 2, peroxisomal [Juglans regia]	6.96	1.73	34.63	1.36	1.46	1.28	2.21	2.04	1.77052	2.33e-35	1.59e-34	Up	-0.237797	0.310028	0.393724	Normal	4.08538	0	0	Up	-0.584963	0.0189381	0.0468473	Normal	-0.482601	0.0497024	0.0766386	Normal	-0.672425	0.000577257	0.000990805	Normal	0.115477	0.587451	0.699288	Normal	-2.00832	8.22e-31	5.12e-29	Down	2.31486	2.41e-162	1.78e-160	Up	4.32318	9.89e-301	2.08e-298
CIL1588S0027	ACX1	PREDICTED: peroxisomal acyl-coenzyme A oxidase 1-like [Juglans regia]	0.15	0.19	0.26	0.36	0.34	0.37	0.47	0.57	-1.926	0.000393673	0.000761354	Down	-1.58496	0.00312177	0.00564434	Down	-1.13245	0.0294974	0.0426282	Down	-0.662965	0.212203	0.347676	Normal	-0.745427	0.119381	0.171262	Normal	-0.623437	0.120256	0.160247	Normal	-0.278301	0.590566	0.702749	Normal	0.341037	0.790601	0.943386	Normal	0.793549	0.454681	0.572294	Normal	0.452512	0.814613	0.932216
CIL0131S0003	ADH7	PREDICTED: alcohol dehydrogenase-like 7 [Juglans regia]	18.75	19.18	7.36	27.68	29.55	25.96	36.03	38.78	-1.04842	6.26e-69	7.45e-68	Down	-1.01571	1.15e-65	1.36e-64	Down	-2.39754	5.01e-203	1.26e-201	Down	-0.486469	3.68e-17	7.11e-16	Normal	-0.392155	6.71e-12	2.33e-11	Normal	-0.579022	2.16e-33	1.01e-32	Normal	-0.106114	0.0568508	0.0915159	Normal	0.0327121	0.70513	0.875586	Normal	-1.34911	4.16e-41	6.44e-40	Down	-1.38183	1.84e-43	4.34e-42
CIL0322S0001	ADH1	PREDICTED: alcohol dehydrogenase-like 1 [Juglans regia]	0.31	0.23	0.25	0.62	0.18	0.87	0	1.13	-1.86598	0.0126012	0.020486	Down	-2.29662	0.00250938	0.00458335	Down	-2.17632	0.00939996	0.0143631	Down	-0.865983	0.200827	0.332234	Normal	-2.65025	0.00409952	0.0074047	Down	-0.377235	0.461908	0.543674	Normal	-10.1421	2.12e-05	5.68e-05	Down	-0.430634	1	1	Normal	-0.31034	1	1	Normal	0.120294	1	1
CIL0143S0025	ADH2	PREDICTED: alcohol dehydrogenase-like 2 isoform X1 [Juglans regia]	1.16	0.32	0.47	7.91	0.65	0.47	3.05	10.72	-3.20811	7e-58	7.16e-57	Down	-5.06609	5.24e-79	7.31e-78	Down	-4.5115	3.42e-69	3.18e-68	Down	-0.438555	0.00076004	0.00279284	Normal	-4.04372	1.74e-60	2.17e-59	Down	-4.5115	4.4e-110	5.39e-109	Down	-1.81342	1.44e-26	1.27e-25	Down	-1.85798	0.000761073	0.00343824	Down	-1.30339	0.0166959	0.0297624	Down	0.554589	0.647764	0.785086
CIL1372S0029	ALDH3I1	PREDICTED: aldehyde dehydrogenase family 3 member H1-like isoform X2 [Juglans regia]	3.44	5.44	4.19	8.79	7.39	8.56	4.72	10.21	-1.5695	8.58e-48	7.5e-47	Down	-0.908304	2.71e-21	1.32e-20	Normal	-1.28496	3.69e-34	1.93e-33	Down	-0.216048	0.0157564	0.0399522	Normal	-0.466337	6.33e-07	1.62e-06	Normal	-0.2543	0.000475806	0.000824742	Normal	-1.11312	4.01e-25	3.35e-24	Down	0.661198	2.28e-06	1.83e-05	Normal	0.284542	0.0660822	0.104612	Normal	-0.376656	0.0058738	0.0138196
CIL1372S0030	ALDH3I1	PREDICTED: aldehyde dehydrogenase family 3 member H1-like isoform X1 [Juglans regia]	109.92	105.59	73.22	51.99	90.35	101.71	27.38	33.19	1.72763	0	0	Up	1.66965	0	0	Up	1.14149	3.71e-134	6.28e-133	Up	0.647486	1.43e-35	6.54e-34	Normal	1.44478	7.03e-231	3.82e-229	Up	1.61564	0	0	Up	-0.277626	9.72e-06	2.71e-05	Normal	-0.0579807	0.134714	0.267869	Normal	-0.586144	1.02e-44	1.74e-43	Normal	-0.528164	3.95e-36	7.68e-35
CIL1386S0036	ADH1	PREDICTED: alcohol dehydrogenase-like [Populus euphratica]	0.97	2.69	2.13	1.82	1.63	2.52	0.97	1.2	-0.306978	0.72031	0.802898	Normal	1.16457	0.00666709	0.0115397	Up	0.827819	0.0887627	0.119337	Normal	0.600904	0.256328	0.400466	Normal	0.441838	0.499938	0.602874	Normal	1.07039	0.00433513	0.0068991	Up	-0.306978	0.850659	0.946799	Normal	1.47155	0.00768692	0.0256514	Up	1.1348	0.0616149	0.0987723	Up	-0.336753	0.560528	0.702884
CIL1386S0037	ADH1	Alcohol dehydrogenase 1 [Cajanus cajan]	4.05	8.74	4.28	3.02	6.98	10.49	3.02	3.5	0.210567	0.420695	0.510984	Normal	1.32028	1.22e-11	4.04e-11	Up	0.290256	0.293483	0.355571	Normal	-0.212806	0.479317	0.652025	Normal	0.995872	7.06e-06	1.67e-05	Normal	1.58359	9.15e-23	3.39e-22	Up	-0.212806	0.531043	0.642197	Normal	1.10971	5.44e-07	4.79e-06	Up	0.0796889	0.855057	0.952141	Normal	-1.03002	3.91e-06	1.54e-05
[truncated: 30 more columns]
