# Supplementary material for: Transcriptome Analysis Reveals a Comprehensive Virus Resistance Response Mechanism in Pecan Infected by a Novel Badnavirus Pecan Virus
Source: Int J Mol Sci. 2022 Nov 5;23(21):13576. doi: 10.3390/ijms232113576 (PMC9655656; doi:10.3390/ijms232113576)
Supplement: Supplementary file 1 [file ijms-23-13576-s001.zip › Table S19. DEGs of starch and sucrose ..xlsx]

## Sheet: Sheet2
Table S19. DEGs of starch and sucrose metabolism(ko00500) in PMV infected pecan leaves.
id	Symbol	Description	Y1	Y2	Y3	G1	G2	G3	PMV	CK	CK-vs-Y1 Log2fc	CK-vs-Y1 P-value	CK-vs-Y1 FDR	Regualted	CK-vs-Y2 Log2fc	CK-vs-Y2 P-value	CK-vs-Y2 FDR	Regualted	CK-vs-Y3 Log2fc	CK-vs-Y3 P-value	CK-vs-Y3 FDR	Regualted	CK-vs-G1 Log2fc	CK-vs-G1 P-value	CK-vs-G1 FDR	Regualted	CK-vs-G2 Log2fc	CK-vs-G2 P-value	CK-vs-G2 FDR	Regualted	CK-vs-G3 Log2fc	CK-vs-G3 P-value	CK-vs-G3 FDR	Regualted	CK-vs-PMV Log2fc	CK-vs-PMV P-value	CK-vs-PMV FDR	Regualted	Y1-vs-Y2 Log2fc	Y1-vs-Y2 P-value	Y1-vs-Y2 FDR	Regualted	Y1-vs-Y3 Log2fc	Y1-vs-Y3 P-value	Y1-vs-Y3 FDR	Regualted	Y2-vs-Y3 Log2fc	Y2-vs-Y3 P-value	Y2-vs-Y3 FDR
Starch metabolism
CIL1416S0028	GLGC	PREDICTED: inactive glucose-1-phosphate adenylyltransferase small subunit 2, chloroplastic isoform X5 [Juglans regia]	0.26	0.11	0.04	0.84	0	0.11	0.58	1.07	-2.04103	5.33e-05	0.000111646	Down	-3.28204	2.17e-07	5.66e-07	Down	-4.74147	5.28e-09	1.26e-08	Down	-0.34915	0.471135	0.643225	Normal	-10.0634	4.26e-10	1.33e-09	Down	-3.28204	1.85e-10	4.57e-10	Down	-0.883486	0.052244	0.0846668	Normal	-1.24101	0.343873	0.541662	Normal	-2.70044	0.0703672	0.110709	Normal	-1.45943	0.625037	0.76288
CIL0203S0004	GLGC	PREDICTED: glucose-1-phosphate adenylyltransferase large subunit 1-like isoform X1 [Juglans regia]	3.74	4.74	2.77	6.66	4.79	3.84	6.14	9.72	-1.37792	2.36e-31	1.47e-30	Down	-1.03607	6.08e-21	2.93e-20	Down	-1.81107	4.23e-43	2.66e-42	Down	-0.545434	3.67e-07	2.54e-06	Normal	-1.02093	3.72e-18	1.69e-17	Down	-1.33985	2.49e-42	1.37e-41	Down	-0.662718	3.26e-09	1.23e-08	Normal	0.341849	0.0357189	0.0924968	Normal	-0.433152	0.016929	0.0301376	Normal	-0.775001	6.59e-06	2.53e-05
CIL0218S0017	WAXY	PREDICTED: granule-bound starch synthase 1, chloroplastic/amyloplastic-like isoform X2 [Juglans regia]	61.5	118.12	83.32	127.68	242.24	256.49	256.34	239.33	-1.96034	0	0	Down	-1.01875	1.22e-212	4.89e-211	Down	-1.52227	0	0	Down	-0.906469	4.91e-161	1.54e-158	Normal	0.0174359	0.567418	0.672882	Normal	0.0999013	0.000217876	0.000387776	Normal	0.0990574	0.00104119	0.00226909	Normal	0.941595	1.39e-98	4.52e-96	Normal	0.438076	5.65e-19	3.96e-18	Normal	-0.503519	1.84e-31	3.17e-30
CIL0389S0009	WAXY	PREDICTED: granule-bound starch synthase 1, chloroplastic/amyloplastic-like isoform X1 [Juglans regia]	50.5	55.9	25.73	47.09	66.58	53.3	44.45	53.26	-0.076769	0.128025	0.175898	Normal	0.0697959	0.15599	0.213232	Normal	-1.0496	1.06e-69	9.99e-69	Down	-0.177632	0.00088274	0.00318672	Normal	0.322036	5.64e-11	1.86e-10	Normal	0.0010831	0.989401	1	Normal	-0.260869	2.13e-06	6.35e-06	Normal	0.146565	0.00799485	0.0264905	Normal	-0.972832	5.45e-48	9.99e-47	Normal	-1.1194	5.09e-66	1.89e-64
CIL1508S0043	AMY2	PREDICTED: probable alpha-amylase 2 [Juglans regia]	4.94	6.26	7.67	3.23	12.81	9.46	6.35	5.08	-0.0403175	0.820847	0.898891	Normal	0.301334	0.023242	0.0371158	Normal	0.594398	3.61e-06	7.33e-06	Normal	-0.653294	9.03e-05	0.000409045	Normal	1.33437	8.22e-32	5.77e-31	Up	0.897012	5.33e-19	1.78e-18	Normal	0.321928	0.0241617	0.0420279	Normal	0.341652	0.0262061	0.0718038	Normal	0.634716	1.39e-05	3.76e-05	Normal	0.293064	0.034043	0.0671722
MSTRG.12278	AMY1.1	PREDICTED: alpha-amylase-like isoform X1 [Juglans regia]	4.71	3.24	33.45	5.46	4.35	16.25	12.65	3.68	0.356021	0.0310584	0.0480632	Normal	-0.183712	0.350091	0.438068	Normal	3.18423	8.72e-233	2.57e-231	Up	0.569195	0.00065583	0.00244389	Normal	0.24131	0.188883	0.257284	Normal	2.14266	7.1e-98	7.77e-97	Up	1.78136	3.15e-41	4.2e-40	Up	-0.539733	0.00655895	0.0224811	Normal	2.82821	2.31e-148	1.61e-146	Up	3.36794	3.61e-177	3.97e-175
MSTRG.2479	AMY1.1	PREDICTED: alpha-amylase-like isoform X1 [Juglans regia]	7.01	8.31	15.81	5.87	4.85	7.52	8.12	7.14	-0.0265096	0.891457	0.964365	Normal	0.218924	0.105589	0.150231	Normal	1.14684	2.74e-23	1.11e-22	Up	-0.282564	0.0786528	0.155683	Normal	-0.557939	0.000812911	0.00158491	Normal	0.0748086	0.557574	0.634182	Normal	0.185556	0.22806	0.315148	Normal	0.245434	0.110157	0.230552	Normal	1.17335	1.17e-18	8.05e-18	Up	0.927917	3.24e-13	2.43e-12
MSTRG.2481	AMY1.1	PREDICTED: alpha-amylase-like isoform X1 [Juglans regia]	5.79	5.48	12.05	4.17	3.25	6.39	3.94	4.97	0.220317	0.0758854	0.109271	Normal	0.14093	0.270749	0.348323	Normal	1.27772	9.37e-35	4.94e-34	Up	-0.253198	0.0880958	0.171352	Normal	-0.612806	9.35e-05	0.000199575	Normal	0.36257	0.000493261	0.000851385	Normal	-0.33505	0.0244139	0.0424012	Normal	-0.0793875	0.611356	0.798025	Normal	1.0574	4.25e-20	3.13e-19	Up	1.13679	2.41e-22	2.93e-21
MSTRG.2504	malZ	PREDICTED: alpha-glucosidase [Juglans regia]	31.5	39.68	44.9	20.2	9.11	9.55	43.43	10.83	1.54032	8.18e-111	1.54e-109	Up	1.87338	5.12e-183	1.73e-181	Up	2.05168	6.58e-236	1.98e-234	Up	0.899322	7.1e-25	2.12e-23	Normal	-0.24951	0.0397223	0.0622108	Normal	-0.181461	0.115516	0.154359	Normal	2.00366	2.43e-210	2.13e-208	Up	0.33306	1.72e-08	1.93e-07	Normal	0.511364	6.44e-22	5.18e-21	Up	0.178303	5.45e-05	0.000183786
Sucrose metabolism
CIL0360S0002	SPS1	PREDICTED: probable sucrose-phosphate synthase 1 [Juglans regia]	0.93	1.24	1.36	3.39	3.28	4.75	1.95	3.17	-1.76918	2.9e-22	1.4e-21	Down	-1.35414	1.71e-15	6.75e-15	Down	-1.22088	9.61e-13	2.73e-12	Down	0.0968024	0.487246	0.659957	Normal	0.049213	0.725724	0.826144	Normal	0.583445	6.99e-09	1.61e-08	Normal	-0.701009	1.78e-05	4.8e-05	Normal	0.415037	0.101503	0.215808	Normal	0.548304	0.032253	0.0545829	Normal	0.133267	0.631319	0.768488
CIL1271S0008	SPS1	PREDICTED: probable sucrose-phosphate synthase 1 [Juglans regia]	2.15	2.08	2.16	4	1.23	1.03	5.75	5.55	-1.36815	5.07e-25	2.66e-24	Down	-1.4159	4.6e-26	2.59e-25	Down	-1.36146	2.1e-23	8.53e-23	Down	-0.472488	7.37e-05	0.000339493	Normal	-2.17383	2.89e-40	2.47e-39	Down	-2.42984	4.61e-75	3.99e-74	Down	0.0510742	0.680729	0.790659	Normal	-0.0477531	0.898975	1	Normal	0.00669465	1	1	Normal	0.0544478	0.796241	0.916964
CIL1584S0004	SPS1	PREDICTED: probable sucrose-phosphate synthase 1 isoform X1 [Juglans regia]	61.68	66	50.59	36.94	53.61	60.36	65.82	28.85	1.09623	8.27e-146	2.08e-144	Up	1.19389	2.05e-179	6.74e-178	Up	0.810281	6.22e-70	5.86e-69	Normal	0.356613	2.44e-12	3.13e-11	Normal	0.893931	1.69e-83	2.89e-82	Normal	1.06502	2.45e-168	4.56e-167	Up	1.18995	2.02e-160	1.25e-158	Up	0.0976633	0.0193039	0.0556054	Normal	-0.285951	1.29e-10	5.47e-10	Normal	-0.383614	1.98e-18	2.01e-17
CIL1500S0024	GOLS2	PREDICTED: galactinol synthase 2-like [Juglans regia]	0	0	14.67	0	0.14	0	0	0	0	1	1	Normal	0	1	1	Normal	13.8406	3.2e-81	3.45e-80	Up	0	1	1	Normal	7.12928	0.250037	0.328462	Normal	0	1	1	Normal	0	1	1	Normal	0	1	1	Normal	13.8406	8.43e-69	2.4e-67	Up	13.8406	4.26e-69	1.67e-67
MSTRG.20191	GOLS2	PREDICTED: galactinol synthase 2-like [Juglans regia]	0.78	0.12	1.26	5.81	0.19	0.49	0	1.85	-1.24598	0.000605301	0.00114897	Down	-3.94642	1.96e-12	6.8e-12	Down	-0.554102	0.095902	0.128401	Normal	1.65101	2.11e-15	3.58e-14	Up	-3.28345	1.65e-09	4.99e-09	Normal	-1.91667	2.81e-09	6.59e-09	Normal	-10.8533	4.24e-14	2.19e-13	Down	-2.70044	0.000860688	0.00383421	Down	0.691878	0.144336	0.211143	Normal	3.39232	2.6e-06	1.05e-05
MSTRG.20192	GOLS2	PREDICTED: galactinol synthase 2-like [Juglans regia]	0.23	0.32	2.22	0.27	0.38	0.46	0	0.24	-0.0614005	1	1	Normal	0.415037	0.803698	0.883834	Normal	3.20945	5.2e-13	1.5e-12	Up	0.169925	1	1	Normal	0.662965	0.454681	0.558915	Normal	0.938599	0.122329	0.162836	Normal	-7.90689	0.0156414	0.0281641	Down	0.476438	0.774482	0.931043	Normal	3.27085	2.43e-09	9.24e-09	Up	2.79442	1.07e-08	5.63e-08
MSTRG.3024	GOLS2	PREDICTED: galactinol synthase 2-like [Juglans regia]	6.29	4.48	2.77	32.91	84.01	79.68	27.12	35.66	-2.50317	1.69e-133	3.87e-132	Down	-2.99274	6.07e-162	1.76e-160	Down	-3.68635	8.1e-182	1.83e-180	Down	-0.115781	0.101793	0.193636	Normal	1.23625	9.52e-117	2.34e-115	Up	1.15991	5.56e-138	8.45e-137	Up	-0.39495	1.58e-07	5.22e-07	Normal	-0.489561	0.0107427	0.034021	Normal	-1.18317	3.45e-08	1.2e-07	Down	-0.693613	0.00328431	0.00809532
CIL0309S0003	GOLS1	PREDICTED: galactinol synthase 1 [Juglans regia]	802.75	1024.25	517.02	393.74	2016.07	2028.25	967.29	348.68	1.20305	0	0	Up	1.55459	0	0	Up	0.568316	7.65e-100	9.79e-99	Normal	0.17534	4.75e-10	4.86e-09	Normal	2.53157	0	0	Up	2.54026	0	0	Up	1.47204	0	0	Normal	0.351545	8.42e-47	9.41e-45	Normal	-0.634731	4.21e-130	2.54e-128	Normal	-0.986276	0	0
CIL1358S0005	RS	Raffinose synthase	38.65	9.68	199.75	12.5	3.32	4.37	10.78	10.09	1.93754	4.69e-230	2.01e-228	Up	-0.0598472	0.508191	0.597219	Normal	4.3072	0	0	Up	0.309002	0.000223949	0.000931972	Normal	-1.60367	6.94e-41	6.02e-40	Down	-1.20722	7.16e-43	3.98e-42	Down	0.095431	0.287792	0.381227	Normal	-1.99739	1.49e-179	1.22e-176	Down	2.36966	0	0	Up	4.36704	0	0
CIL1494S0051	RS	Raffinose synthase	4.65	3.85	27.81	4.14	0.59	0.81	1.59	2.93	0.66633	2.17e-06	5.07e-06	Normal	0.393958	0.00878126	0.014913	Normal	3.24663	9.57e-296	3.61e-294	Up	0.49873	0.00122546	0.00425637	Normal	-2.31211	8.97e-19	4.19e-18	Down	-1.85491	3.57e-23	1.33e-22	Down	-0.881874	1.71e-05	4.63e-05	Normal	-0.272372	0.0690237	0.157907	Normal	2.5803	3.99e-166	3.09e-164	Normal	2.85267	1.31e-186	1.56e-184
CIL1454S0038	RS	Raffinose synthase	4.69	3.75	5.31	11.42	2.77	4.62	11.86	16.83	-1.84338	2.75e-69	3.29e-68	Down	-2.16607	1.37e-85	2.06e-84	Down	-1.66425	4.18e-57	3.34e-56	Normal	-0.559473	1.76e-10	1.88e-09	Normal	-2.60308	1.52e-92	2.91e-91	Down	-1.86507	8.92e-101	9.97e-100	Down	-0.504931	1.3e-08	4.69e-08	Normal	-0.322697	0.049836	0.121488	Normal	0.179124	0.271272	0.36555	Normal	0.501821	0.00238342	0.0060443
CIL1330S0046	STS1	PREDICTED: LOW QUALITY PROTEIN: stachyose synthase [Juglans regia]	0.24	0.13	0.36	2.45	18.06	14.35	3.47	1.16	-2.27302	3.99e-10	1.18e-09	Down	-3.15754	2.2e-14	8.28e-14	Down	-1.68806	2.68e-07	5.83e-07	Down	1.07866	5.89e-08	4.61e-07	Up	3.9606	3.53e-268	2.24e-266	Up	3.62885	5.43e-266	1.68e-264	Up	1.58081	8.14e-18	5.07e-17	Up	-0.884523	0.263416	0.444622	Normal	0.584963	0.281416	0.37776	Normal	1.46949	0.0290618	0.0583273
CIL1545S0047	STS1	PREDICTED: LOW QUALITY PROTEIN: stachyose synthase [Juglans regia]	0.12	0.07	0.1	0.05	0.08	0.07	0.17	0.01	3.58496	0.0312734	0.0481656	Up	2.80735	0.375062	0.464887	Normal	3.32193	0.0625313	0.0859171	Normal	2.32193	0.625037	0.783805	Normal	3	0.125037	0.176559	Normal	2.80735	0.21882	0.277703	Normal	4.08746	0.00782344	0.0148746	Up	-0.777608	0.726617	0.892188	Normal	-0.263034	1	1	Normal	0.514573	1	1
CIL1370S0030	α-GAL	PREDICTED: alpha-galactosidase 3 isoform X1 [Juglans regia]	50.66	56.79	69.22	28.47	36.58	42.36	35.46	31.21	0.698839	7.36e-37	5.2e-36	Normal	0.863629	3.66e-59	3.97e-58	Normal	1.14918	1.64e-110	2.32e-109	Up	-0.132566	0.0512461	0.109616	Normal	0.229047	0.000305168	0.000621501	Normal	0.440694	2.48e-18	8.08e-18	Normal	0.184184	0.0045481	0.00903658	Normal	0.16479	0.00286157	0.010962	Normal	0.450342	3.85e-17	2.44e-16	Normal	0.285552	4.76e-08	2.33e-07
CIL0021S0018	α-GAL	PREDICTED: alpha-galactosidase 1-like [Juglans regia]	35	37.64	29.53	30.07	21.71	22.05	19.73	13.71	1.35213	1.47e-74	1.88e-73	Up	1.45704	6.47e-90	1.02e-88	Up	1.10695	1.85e-44	1.2e-43	Up	1.1331	8.49e-45	5.16e-43	Up	0.663131	6.19e-14	2.37e-13	Normal	0.68555	2.38e-21	8.46e-21	Normal	0.525162	1.31e-08	4.73e-08	Normal	0.104912	0.124034	0.252563	Normal	-0.245174	0.000773277	0.00169553	Normal	-0.350085	1.05e-06	4.45e-06
MSTRG.10686	SUS6	PREDICTED: sucrose synthase 6-like [Juglans regia]	19.25	6.05	28.15	17.9	5.29	1.82	16.21	33.49	-0.798872	1.55e-45	1.3e-44	Normal	-2.46872	3.68e-233	1.64e-231	Down	-0.250595	2.58e-06	5.28e-06	Normal	-0.903771	6.9e-51	4.87e-49	Normal	-2.66239	2.15e-224	1.12e-222	Down	-4.20172	0	0	Down	-1.04685	1.22e-62	2.54e-61	Down	-1.66985	1.4e-71	2.73e-69	Down	0.548276	1.36e-16	8.38e-16	Normal	2.21813	2.83e-145	2.53e-143
MSTRG.20057	SUS7	PREDICTED: sucrose synthase 7-like [Juglans regia]	0.63	0.44	0.36	1.41	0.44	0.17	1.87	4.57	-2.85877	3.96e-42	3.12e-41	Down	-3.37662	1.94e-49	1.8e-48	Down	-3.66613	3.56e-49	2.51e-48	Down	-1.6965	9.85e-21	2.37e-19	Down	-3.37662	5.28e-43	4.79e-42	Down	-4.74859	2.39e-91	2.47e-90	Down	-1.28916	7.89e-14	4.01e-13	Down	-0.517848	0.263047	0.444398	Normal	-0.807355	0.104202	0.158598	Normal	-0.289507	0.743061	0.870759
MSTRG.4011	SUS7	PREDICTED: sucrose synthase 7-like [Juglans regia]	6.76	2.4	1.28	6.66	1.67	0.95	8.53	11.55	-0.772798	3.11e-16	1.21e-15	Normal	-2.26679	1.84e-75	2.47e-74	Down	-3.17368	2.55e-100	3.28e-99	Down	-0.794299	2.05e-15	3.49e-14	Normal	-2.78997	7e-83	1.19e-81	Down	-3.60382	1.03e-174	2e-173	Down	-0.437275	4.82e-06	1.39e-05	Normal	-1.49399	2.22e-22	8.96e-21	Down	-2.40088	8.6e-39	1.25e-37	Down	-0.906891	0.000194098	0.00060086
MSTRG.976	SUS6	Sucrose synthase 6-like isoform X1 [Prunus avium]	10.16	13.63	12.68	8.97	10.91	12.59	1.29	9.76	0.0579473	0.513175	0.598088	Normal	0.481833	4.23e-11	1.37e-10	Normal	0.377602	1.65e-07	3.65e-07	Normal	-0.121773	0.0628694	0.129374	Normal	0.160698	0.0704581	0.105352	Normal	0.367325	3.55e-10	8.66e-10	Normal	-2.91951	5.47e-103	2.02e-101	Down	0.423885	1.98e-07	1.89e-06	Normal	0.319654	5.03e-05	0.000127849	Normal	-0.104231	0.29798	0.42932
MSTRG.8306	SUS7	PREDICTED: sucrose synthase 7-like [Juglans regia]	1.94	3.18	3.2	0.31	2.42	3.47	0	1.62	0.260063	0.387853	0.474512	Normal	0.973033	0.000132522	0.000277918	Normal	0.982078	0.000189167	0.000340116	Normal	-2.38565	4.97e-06	2.86e-05	Normal	0.579013	0.0578525	0.0883846	Normal	1.09894	3.25e-07	6.9e-07	Up	-10.6618	1.1e-11	4.93e-11	Down	0.71297	0.0113482	0.0356123	Normal	0.722015	0.0126417	0.0230623	Normal	0.00904514	1	1
MSTRG.4010	SUS7	PREDICTED: sucrose synthase 7-like [Juglans regia]	0.12	0	0	0.83	0.42	0.07	0.58	0.31	-1.36923	0.687547	0.770105	Down	-8.27612	0.125037	0.174015	Down	-8.27612	0.125037	0.162666	Down	1.42084	0.226691	0.366243	Normal	0.438121	1	1	Normal	-2.14684	0.21882	0.277703	Down	0.903785	0.507911	0.617498	Normal	-6.90689	1	1	Normal	-6.90689	1	1	Normal	0	1	1
CIL1264S0043	INV	PREDICTED: acid beta-fructofuranosidase-like [Juglans regia]	3.99	3.39	3.87	8.79	6.18	3.79	5.59	10.08	-1.33703	7.49e-18	3.11e-17	Down	-1.57214	3.62e-22	1.82e-21	Down	-1.38109	1.38e-17	4.69e-17	Down	-0.197561	0.134499	0.23986	Normal	-0.705817	1.55e-06	3.87e-06	Normal	-1.41123	7.39e-27	3.01e-26	Down	-0.850575	2.65e-08	9.32e-08	Normal	-0.235103	0.35803	0.55924	Normal	-0.0440552	0.879715	0.97463	Normal	0.191048	0.478639	0.632033
CIL1506S0011	INV	PREDICTED: LOW QUALITY PROTEIN: beta-fructofuranosidase, insoluble isoenzyme CWINV1 [Theobroma cacao]	0.11	0.11	0.04	0.04	0	0.04	0.23	0.1	0.137504	1	1	Normal	0.137504	1	1	Normal	-1.32193	0.687547	0.76226	Down	-1.32193	1	1	Normal	-6.64386	0.125037	0.176559	Normal	-1.32193	0.453207	0.534674	Down	1.20163	0.343873	0.445002	Up	0	1	1	Normal	-1.45943	0.625037	0.735107	Normal	-1.45943	0.625037	0.76288
CIL1317S0076	INV	PREDICTED: beta-fructofuranosidase, cell wall isozyme-like [Juglans regia]	20.69	18.78	277.55	7.01	10.02	25.91	13.5	5.01	2.04605	8.46e-106	1.52e-104	Up	1.90631	4.24e-88	6.57e-87	Up	5.79179	0	0	Up	0.484604	0.000275291	0.00112381	Normal	1	8.65e-17	3.73e-16	Normal	2.37063	6.64e-202	1.5e-200	Up	1.43008	1.8e-37	2.15e-36	Up	-0.139737	0.0843346	0.185521	Normal	3.74574	0	0	Down	3.88548	0	0
CIL1518S0008	HK	PREDICTED: hexokinase-2, chloroplastic [Juglans regia]	6.49	9.7	10.2	9.26	3.14	3.01	5.69	8.43	-0.377314	0.00243611	0.00433338	Normal	0.202452	0.0751702	0.109595	Normal	0.274965	0.0145154	0.0217236	Normal	0.13548	0.261832	0.407887	Normal	-1.42477	3.35e-19	1.59e-18	Down	-1.48577	3.55e-32	1.63e-31	Down	-0.567104	4.44e-05	0.000114819	Normal	0.579766	1.59e-05	0.000108533	Normal	0.652279	1.27e-06	3.82e-06	Normal	0.0725125	0.569026	0.712061
CIL1459S0007	HK	PREDICTED: hexokinase-3-like isoform X2 [Juglans regia]	1.92	1.05	2.76	0.55	0.16	0.18	0.79	0.73	1.39514	4.95e-06	1.13e-05	Up	0.524421	0.154643	0.211506	Normal	1.9187	9.55e-12	2.6e-11	Up	-0.408465	0.480439	0.652907	Normal	-2.18982	0.000761073	0.00148826	Down	-2.0199	3.93e-05	7.36e-05	Down	0.113956	0.894001	0.987525	Normal	-0.870717	0.0098304	0.0314427	Normal	0.523562	0.0455913	0.0748587	Normal	1.39428	2.5e-06	1.01e-05
MSTRG.14188	HK	PREDICTED: hexokinase-3-like isoform X3 [Juglans regia]	2.51	1.37	3.91	1.1	0.2	0.2	0.11	0.72	1.80162	0.00010027	0.000205006	Up	0.928107	0.110468	0.15638	Normal	2.4411	1.8e-09	4.42e-09	Up	0.611435	0.327256	0.485508	Normal	-1.848	0.118607	0.170242	Down	-1.848	0.0192663	0.0286006	Down	-2.71049	0.0225028	0.0393112	Down	-0.873511	0.0727741	0.164369	Normal	0.639481	0.0965121	0.147725	Normal	1.51299	0.000312981	0.000934541
MSTRG.6371	HK	Hexokinase [Corchorus capsularis]	0.25	0.17	0.18	0.29	0.1	0.4	1.73	0	7.96578	0.125037	0.172128	Up	7.40939	0.250037	0.324101	Normal	7.49185	0.250037	0.306573	Up	8.17991	0.125037	0.225725	Normal	6.64386	1	1	Normal	8.64386	0.00782344	0.0121063	Up	10.7566	9.64e-07	2.97e-06	Up	-0.556393	1	1	Normal	-0.473931	1	1	Normal	0.0824622	1	1
[truncated: 30 more columns]
