# Supplementary material for: Transcriptome Analysis Reveals a Comprehensive Virus Resistance Response Mechanism in Pecan Infected by a Novel Badnavirus Pecan Virus
Source: Int J Mol Sci. 2022 Nov 5;23(21):13576. doi: 10.3390/ijms232113576 (PMC9655656; doi:10.3390/ijms232113576)
Supplement: Supplementary file 1 [file ijms-23-13576-s001.zip › Table S2. The assembled contigs sequences.xls]

## Sheet: contigs
Table S2 The assembled contigs sequences
>contigs1
AAATTATAGATAGTAACCTCTTGTCAACTTCCTGCAGATCCAATTCCCTATTTTTt
>contigs2
CACACCGAGTTGTAGTGAGGAAGAGACACTACATTGAACTGTCTCAAGAATTCCATCCCC
>contigs3
TGGATTAACGAGATTCCCACTGTCCCTGTCTACTATCCAGCGAAACCACAGCCAAGGGAA
CGGGCTTGGCAGAATCAGCGGGGAAAGAAGACCCTTTTGAGCTTGACTCTAGTTTGACAT
TGTGAAAAGACATGGAGGGTGTAGAATAAGTGGGAGCTTCGGCGC
>contigs4
AGCCCAGATCACCAGCTAAGGCCCCTAAATGACCGCTCAGTGATAAAGGAGGTAGGGGTG
CAGAGACAGCCAGGAGGTTTGCCTAGAAGCAGCCACCCTTGAAAGAGTGCg
>contigs5
GCCGAAAGCATCACTAGCTTACGCTCTGACCCGAGTAGCATGGGGCACGTGGAATCC
>contigs6
GGATCCCATCAGAACTCCGCAGTTAAGCGTGCTTGGGCGAGAGTAGTACTAGGATGGGTG
>contigs7
GGAACGAGCAATTGGATGTGACCCGTTCCTACTTAGACAAAGCAACCAAGAAGATGAAGA
AGTGGGCTGATCAGAAGAGGAGACACGCAGAGTATCGTATAGGCGACTTGGTGTTAGTAA
AGATCTTGTCGAGCCAGCACAAGT
>contigs8
GGTTCCCTCAACCTGGTTGGCAATCAGGTGGCGAGTGTAAGTGCACAAGGGAGCTTGACT
G
>contigs9
CTATGGTAGAATCAGTCGGGGGCCTGAGAGGCGGCGGTTTACCCTGTGGCGGATGTCAGC
GGTTCGAGTCCg
>contigs10
GCTCTTTGCACTACCTCTATAAAATCAGTCGTGAACTTCATCAAAACCGCATCAAGTTt
>contigs11
AAGTTCCCAAACCCAAAATCCACAATAGACGCCGAGATTTATGCAGTCATGGAt
>contigs12
ATCCACGGCCATAGAACTCGTAAAGCACCGCGTCCCGTCAGCTCCGCGAAg
>contigs13
GGTTAGCGCCTGATCCAGCCATCCCGCGTGAAGGACGACGGCCCTATGGGt
>contigs14
GGGAACAGATCCAGTGGAGACGGGGTAGGGCCTGTAGCTCAGAGGATTAGAGc
>contigs15
GGGTATTGAATCCATGGGCTACCACATCGAGGAAGGTCGCGGCAGCCTGCGAt
>contigs16
GCGAGACGAGCCGTTTATCATTACGATAGGTGTCAAGTGGAAGTGCAGTGATGTATGCAG
CTGAGGCATCCTAACAGACCGGTAGACTTGAACCTTGTTCCTACATGACCCGATCCATTC
GATCAGGCACTCGCCATCT
>contigs17
GCGCAGAACCTTACCAACCCTTGACATCCCAGGACAGCCCGAGAGATCGg
>contigs18
GTGTCCCACCCGATCCCATCCCGAACTCGGCCGTGAAACCCGACTGCGCCAATGGTACT
>contigs19
GAGGGTGATCCCCCACACTGGTACTGAGACACGGACCAGACTCCTACGGGA
>contigs20
AATCTTTTTTTTCTGTTCTGGCTCGGCTATCCCCCCTAGCCGAGCCATTCTCTTTTATGA
TAct
>contigs21
CATGAGCTTATTTTCCTAGGTCGGAACAAGTTGATAGGATCCCCTTTTTTCGCCCCCATG
TCGCCATACg
>contigs22
ATGCCTGATGACCATAGCGAGGTGGTCCCACTCCTTCCCATCCCGAACAGGACAGTGAAA
CGCCTCCGCGCCg
>contigs23
CTAGGCGTAGAGGAACCACACCAATCCATCCCGAACTTGGTGGTTAAACTCTACTGCGGt
>contigs24
TGAGAGGAATCCCAAGTAGCACGGGGCCCGAGAAATCCCGTGTGAATCTGTCAGGACCAC
CTGa
>contigs25
GCGAAGAAGGACGTGGTAAGCTGCGAAAAGCTCGGGGGATCGGCACACACGAATTGATCC
CGAGATGTCCGAATGGGGCAACCCGGCA
>contigs26
CCTGCAAACTCTTCCAGAACTGTGACGTGAACCTCGGGTCTCGATCCGACACTGTACTCT
TTGGTATGCCGTGCAg
>contigs27
CTCAAACGAGGAAAGGCTTACGGTGGATACCTAGGCACCCAGAGACGAGGAAGGGCGTAG
TAAGCGACGAAATGCTTCGGGGAGTTGAAAATAAGCGTAGATCCGGAGATTCCCGAATAG
GTCAAc
>contigs28
CAGGGACGAAAGTCGGGACTAGTGATCCGGCAGTGGCTTGTGGAAGCGCTGTCGCTCAAC
GGATAA
>contigs29
CGAGGAGAGAATCCTAAGGTGCTCGAGTGAGTCGTGGCTAAGGAACTAGGCAAAATGGCA
CCGTAACTTCGGGAGA
>contigs30
CTCACCCGATTGGCCCTCTCTCAGTCTGTTGCTTTACATCCTCAGAAGCCTAGAATTGCA
CT
>contigs31
GAGCATCCCCCCTCACCGACTTGCTCAAGAAGAACAGGGCCTGGGAGTGGTCATCAAGGT
GTCAGGAAGCCTTCGACGATCTGAAGACAGCCATCACGGAGGAAC
>contigs32
GTAGAGAATACCAAGGAGATCGAGAGAATCGTGGTTAAGGAACTCGGCAA
>contigs33
AGCATTGGGCCAAAAATGGGATTAAGTGCAAGCTCGAGATTATCAACCCAGATGTt
>contigs34
GGGCGCGTAGCTCAGCGGTAGAGCTCTCGACTGTTAATCGAGCGGCCGTAGGTTCGAATC
CTACt
>contigs35
TACCAAGCTGGAGTACGGTAGGGGCAGAGGGAATTTCCGGTGGAGCGGTGAAATGCGTAG
AGATCGGAAAGAACACCAACGGCGAAAGCACTCTGCTGGGCCGACACTGACACTGAGAGA
CGAAAGCTAGGGGAGCGAATGGGATTAGATACCCc
>contigs36
TCATTTAGAGGAAGGAGAAGTCGTAACAAGGTAGCCGTACTGGAAGGTGCGGCTGGATCA
CCTCCTTTC
>contigs37
AAACTATTGAGGTAGTGCCTCGGATGGACACCTTATGGGGTAGAGCACTGGATGGGCTAG
GG
>contigs38
AACCCTTGTGGAGGGAGCCGTCGAAGGTGGGATCGGTAATTAGGACTAAGTc
>contigs39
AGCGCTCTTGCGCCGAAGATGAACGGGGCTAAGCGATCTGCCGAAGCTGTGGGATGTAAA
AAGGCATCGGTAGGGGAGCGTTCTGTAAGCc
>contigs40
GCTTGGCTTGATCCTTTGATCGGTCGTACATCTCTATCTATGGGGGCCTAAATTTTG
>contigs41
CACCCTGAAATCGGTTTGTCCGGAGCTAGGGTTCAATGGCTGGTAGAGCTCGGCACt
>contigs42
TCTAGTATGGATCGTACATGGACGGTAGTTGGAGTCGGCGGCTCTCCTAGGGATCCCTCA
TCTG
>contigs43
AGACAGCAGGACGGTGGCCATGGAAGTCGGAATCCGCTAAGGACTGTGTAACAACTCACC
TGCCGAATGAACTAGCCCTGAAAATGGATGG
>contigs44
TGAATAGGGCGCATAGTTAGTAGGATTAGACGCGAAACCTTGTGATCTACCCATGGGCAG
GTTGAAGCTCt
>contigs45
TTTCGGTCCCTATCTGCCGTGGACGTTTGAGATTTGAGAGGGGCTGCTCCTAGTACGAGA
GGAC
>contigs46
GGTAAGTTCCGACCCGCACGAAAGGCGTAACGATCTGGGCACTGTCTCAGCCACGAGCTC
GGTGAAATTGTAGTATCGGTGAA
>contigs47
ACCCCATCGGGGAGTGAAATAGAACATGAAACCGTAAGCTCCCAAGCAGTGGGa
>contigs48
TCACATGAAACTACACGGCTTCTAGGGGAGAGATCACGTGCCAGGCTTTCc
>contigs49
CACAGAACACTGGCGAGGCACCACCCAAAGATGAAGAGCACAAGCGGATAAGCGACAAAC
TACCGAGTCTCGTGGGCAAGTATGAGGAGATGGCAAAGAGGATACGAGGACCATCTGCTA
T
>contigs50
TCGGAATCGCTAGTAATCGCCGGTCAGCCATACGGCGGTGAATTCGTTCCCGGGCCTTGT
ACACACCGCCCGTCA
>contigs51
GGGCTGACGCCTGCCCAGTGCCGGAAGGTCAAGGAAGTTGGTGACCTGATGACAGGGGAG
CCGGCGACCGAAGCCCCGGTGAACGGc
>contigs52
TTCTATTTTGGAGTATCAGGAGCCACCCACCCATAGTTTCTGCAACAAATGACGCCCCAA
AATCTGCACTAA
>contigs53
CGGAAGCCTGATGCAGCAACGCCGCGTGAGGGACGACGGCCTTCGGGTTGTAAACTGCTT
TTGTACGGAACGAAACGGCTc
>contigs54
TCCCCCACCAAGCTTCGCGACGTCCTCGACGCGGTGTCTTCATGGAACCTCCGGATGTGA
TCTTCAAACTGCCACAATGACTCCTTTGGTTCC
>contigs55
ATGAGATGAGATGAGACGAGATAAGATGAGATG
>contigs56
CAGCGTGCCTTTTGAAGAATGAGCCTGCGAGTTAGCGATACGTGGCGAGGTTAACCc
>contigs57
GTGGAGGACCGAACCCACTTAGGTTGAAAACTGAGGGGATGAGCTGTGGATAGGGGTGAA
AGGCCA
>contigs58
CATCTAGATCAATCCATGAGGCCTTCTGCATCCCAACCTCCTGTTCTTTCCGCAGCCACC
ATTAGTT
>contigs59
CAAGATGAGTGCTCTCCTATTCCGACTTCCCCAGAGCCCCCGGTAGCACAGCCGAGACAG
CGATGGGTTCTCTGCCCCTGCGGGGA
>contigs60
CTTAAACGATGATAACTAGCTGTCCGGGGACTTGGTCTTTGGGTGGCGCAGCTAACg
>contigs61
TCATACAGGCTGAGACACGATGCGGATAAAAAGTGGGTGATCCTATGCTGCCGAGAAAAG
CCTCTAGc
>contigs62
TCGATGCAACGCGAAAAACCTTACCCACCTTTGACATGTACGGAATTTGCCAGAGATGGc
>contigs63
GCTCAGGATGAACGCTAGCGGGAGGCCTAACACATGCAAGCCGAGCGGTATt
>contigs64
AGATCAAATGCAATGAGTCGAGGCCAACCAGCATAGTGACTCGTTGGCAATGg
>contigs65
GTAGAAACGATGCCCTGAGGAGTAGGCGGACGTGGAGGTCAGTGACGAAGCc
>contigs66
TGACGTCAAGTCATCATGCCCCTTATGCCCTGGGCGACACACGTGCTACAATGGCCGGGA
CAAAGGGTCGCGATCCCGCGAGGGTGAGCTAACCc
>contigs67
AGATACCGTCGTAGTCCTCACCCTAAATGATGCCGACCATGGATGGAACCCCCGt
>contigs68
ACCCTTTGGGTGCACCATCGACCGATCCTGATGTCTTCGGATGGATTTGAGTAAGAGCAT
GGCTGTTGGGACCCGAAAGATGGTGAACTATGCCTGGCCAGGACGAAGTCAGGGGAAAC
>contigs69
CCGATACGGGCAGACTAGAGTGCGGTAGGGGAGATTGGAATTCCTGGTGTAGCGGTGGAA
TGCGCAGATATCAGGAGGAACACCG
>contigs70
TACTTTGTACACGCGGTAGCGGAGCGTTCCGTAGGCCTGTGAAGCGATCTG
>contigs71
CAGGCGTAGTCGATGGACAACAGGTGAATATTCCTGTACTGCCCCTTGTTGGTCCCGAGG
GACGGAGGAGGCTAGGTTAGCCGAAa
>contigs72
CAGCGAGTCTTCATAGGGCAATTGTCACTGCTTATGGACCCGAACCTGGGTGATCTATCC
ATGAG
>contigs73
TAGAATCAATGGAGCAGGTACCCTTCTCTATCTCACTATGCTTACGACGCCACCAAGTAC
CAGCAAGATTAGTAAGATAAAGGGAAGCAGTACG
>contigs74
TGCCCCTGCGGGGATGGAGCGACAGAAGTTTTGAGAATTCAAGAGAAGGTCACGGCGAGA
CGAGCCg
>contigs75
TTGGGAGAGTGTGAGCATGGATTTCATAGTGGCTCTACCTAAATCCGAGGGGTGCGGTAC
cct
>contigs76
TTGAGTGCGATAACTGGGCAATGGCAGCCGGGCTCGAGGATCCCAAAGGGGTGGTAGATC
GGCAATTCGAACAAAGTTATAAGCCTCTGTTGAAGGAACTGGAGGCCCAAGGATACATTg
>contigs77
CTCACCAAGGCGACGACGGGTAGCCGGCCTGAGAGGGTGACCGGCCACACTGGGACTGAG
ACACGGCCCAGACTCCTACGGGa
>contigs78
ACGAATGGCGTAACGACTTCCCAACTGTCTCAACCGCGAACTCGGCGAAATTGCA
>contigs79
TTGAAAGAGAGGGGTGCCTTCGGGAACGCGGACACAGGTGGTGCATGGCTGTCGTCAGCT
CGTGC
>contigs80
CTAAGTAATGGGAAAGAGGACCGAAACATGCCACTGAAAGACTCTACTGAGACAAAGATG
GGCt
>contigs81
TACACACCGCCCGTCACACCATGGGAGTTGGATTCACCCGAAGGCGTTGCGCTAAC
>contigs82
TATTGAAAACTGAGGTGGATAGAGATGGGCACGCGCAAGATTAGATAGTTGGTGAGGTAA
CGGCTCa
>contigs83
TGGGCTGTCAAGAACGTAGAGGAGGTAGGATGGGCAGTTGGTCAGATCTAGTATGGAtcg
ta
>contigs84
CTCCTTCCGGGGGGGCCCGAGCCGTCAGTGAGATACCACTCTGGAAGAGCTAGAATTCTA
ACCTTGTGTCAGGACCTACGGGCCAAGGGACAGTCTCAGGTAGACAGTTTCTATGGGGCG
TAGGCCTCCCAAAAGGTAACGGa
>contigs85
TCAAAATAACAGGGGTCAAGGTCGGCCAGTGAGACGATGGGGGATAAGCTTCA
>contigs86
AGAGGGATGGGGTTTCTCTCGCTTTTGGCATAGCGGGCCCCGGCGGGAGGCCCGCACGCC
A
>contigs87
CGTGATCCGGTTCAGGGACAGTGCCTGGTGGGTAGTTTAACTGGGGCGGTTGCCt
>contigs88
GAGCTCTTTCTTGATTTTGTGGGTGGTGGTGCATGGCCGTTCTTAGTTCGTGGA
>contigs89
GAGCATACCTGTCGGGGCCCGAAAGATGGTTATCGGTTCAAGGACGCAAGGTGCCCCTGC
Cc
>contigs90
TGGAATTAATTCCAACCAGGTAGCCAAACAGCGAGTCAAGCAGGGGAAGATGTATGTTGG
GACCCAGTATTt
>contigs91
CTGGGCCCCCGGGTCTGGATTGGAGTTTGAGCATGTCATGTTAGGTCCCGAAAAAc
>contigs92
ATGTCACCTCCAGAGCTTGAAGAACCAAGGAGGCAACTGAAGGAGCTACTTGATGCCGGA
TTCA
>contigs93
AGGGGGAAGCACCTGCGCGAGCAGCGGTGGACGAAGCGGAAGCGAGAATGTCGGCTTGAG
TAACGCAAACATTGGTGAGAATCCAa
>contigs94
TGGAATAGACATGTCTGTGAAGATGCGGACTACCTGCACCTGGACAGAAAGACCCTATGA
AGCTTCACTGTTCCCTGGGATTGGCTTTGGGCCTTTCCTGCGCAGCTTAGGTGGAGGGCG
AAGAAGGCCTCCTTCc
>contigs95
ATGTTGCTTTAAGGACTCCGCCGGCACCTTAAGAGAAATCAAAGTCTTTGGGTTTCGGGG
GGAGTATGGTc
>contigs96
ACAGTTCGGTCTCTATCTATTGCGGGCGTTAGATGTTTGAGAGGGCTTGATTCTAGTACG
AGAGGACC
>contigs97
TTATGGCATAAAGATAATCAGAGAAGGGGAAGGAAAACAGGAATTCCGCAGCAAAGACCA
ACTAATTAACCTCCTGTACGAACATAATGCAGTCCt
>contigs98
GATTAGATACCCCAGTAGTCCTAGCCGTAAACGATGGATACTAGGCGCTGTGCGTATCGA
CCCGTGCa
>contigs99
CCTGAAATTATGGCCCCCGGCTAGCGGTAGACCAAGGGTTCAGTTCGAAGTTGGGAc
>contigs100
CAATTCCAGCTGACCGACTGGACACTTTCAATTCCAGCACAACTCCTTTTTCAGTTCCAG
CAC
>contigs101
CAACAGTGATTCCGTGAGTAGTGGCGAGCGAAACCGGAACAGGCTAAACCGAGTACg
>contigs102
GTGGTGCCCTTCCGTCAATTCCTTTAAGTTTCAGCTTTGCAACCATACTTCCCCCGGAGC
CCAAAAGCTTTg
>contigs103
CTTCGTACGGGAGATATTGGAAGAAAGAGACATTCTACTTCAGAAGATTGGCACTAAAGA
TAATTTTT
>contigs104
CTATTTTGGCCGATTGATCTTCCAATATGCTAGTTTCAATAATTCTCGTTCTTTACATTT
CTTCCTAGCGGCTTGGCCTGTAGTa
>contigs105
GACAGTCGGATTCCCCTTGTCCGTACCAGTTCTGAGTCGACTGTTCGACGCCCGg
>contigs106
CGTTTTCGGGTCCACCATTGTACCTGAATTGACGATCATAGCCTTGGTCCTGTGCCTGCT
TGTGCTGGGTCTTATAACGc
>contigs107
GGTGGAGAATCAGAGTCCTGCAGGATTGCTAGAACCACTACCCATTCCTTCTCATC
>contigs108
AGCTTCTCTTGTAATTGGACAAGACCGCACTCCCGCTTTGAAGTTTCTCTTTt
>contigs109
ATAAAAGATTTAGGAGAAGCACGGAGAATATTGGAGATAGAGATCAGCAGAAATAGGGTG
A
>contigs110
CACGTGCTACACACTGGTGACTGCCAACTTTGAGAGTTCATTGGCACGTTCCACCAGCTC
TTCTAGg
>contigs111
TAACGGAGGCGTGCAAAGGTTTCCTCGGGCCAGACGGAGATTGGCCCTCGAGTGCAAAGG
CAGAAGGGAGCTTGACTGC
>contigs112
CGGGGCTCAACCTCGGAACTGCCCTCAAAACTATTGGTCTGGAGTTCGAGAGAGGTGAGT
Gg
>contigs113
AATGATTGGTGCAATCTACTTGGAACGTGTCTAGCAAGAGCCCAAGatac
>contigs114
CAACACGAAAAACCATTGTTCCACTCTTTGACAACATGAAAAAACCAAAGg
>contigs115
TTCATTTAAAACGTGACCCACCATTGCCCTCCAACAAGCCAGCAAACTTCCAAAGCCTA
>contigs116
TCACACTAAAAAGGGGACGGATTTACGTACTTACTGGAGACTGACGGAATAGTCAAGGCC
TAGc
>contigs117
AAAACAAAGTCAAGTGAGCAGGTGAAAGGATTTCAATGGATGTCTGTCTCACTAATGCat
t
>contigs118
GGAAGCGAGACTGCCCTCATTTGGACACTATAGGCTAGGTCTATGGTGCTAAGCAATTGG
TCc
>contigs119
GGCAGCAGTGAGGAATATTGGACAATGGGCGAAAGCCTGATCCAGCCATGCCGCGTGTGT
GAA
>contigs120
ATTTTTCTAATTATGTGGGGCTGCAGCTTCACCCTTCTGTCCGCTATGGTGGCTCCTAAG
AAA
>contigs121
TGACTCCACACAATTCCACAAGATTACAAAAGACTTGGAGGCATCTAGAAGGTTAGGAAA
TTCTCTAGAAa
>contigs122
TTCAGAGCGGGCTCAATGGACAAAACGGGGATGGAATAGCGGTTGGGTGGTTAGGAc
>contigs123
CCAAAACTGGCAAGCTAGAGTAGGGCAGAGGGTGGTGGAATTTCCTGTGTAGCGg
>contigs124
ACGACAAAATACGGCCGATCGGTAGAACCTTCTTACCGTGCCAGTAAGCCCCGg
>contigs125
CTAACCAAACTCCGAATACCGACGAGTACAGCTTGGGAGACAGAGCACCGGGTGCt
>contigs126
AGGTTTGCTTCTACCACATAGGAAAGACCCCAACACCACTAGAACCAAGGGAa
>contigs127
GCCCACAAAGAGCACCCGAGCTACCAACCACTTTGTAAACCTCTATATAAg
>contigs128
GCAACTTTGGCAATGACAGCTCTCTAGTACCAGCGAGAGAGGAAGAAAGGGTGGTAAGGG
GTGGTTGTGTCATCTATGATGCCAAAGTCAAAGTCTTTTCTTCAAGGACCAA
>contigs129
ATGGCCTTGCGCCGGCGATGGTTCATTCAAATTTCTGCCCTATCAACTTTCGATGGTAGG
ATAGA
>contigs130
CACGGTGACCAGGATGGAAGTGGCGGTAGCGGATGTCAGGGATCGACTTGACATCGTAGA
GCAAGGTTTGGAGGAGCTa
>contigs131
TTGCAACCCGAAAGCCAGCGAGCTATACCCGAGGAGGATGAAGCCGGGGGAAACc
>contigs132
CGGCGGGGGCCCCGGGAAGAGTTATCTTTTCTGTTTAACAGCCTGCCCACCCTGGAAACG
GCTCAGCCGGAGG
>contigs133
ATTACCATCCACTCGGCAACCTCTCACTAAGAACCAGCCCTACTCATCTTCCCTTTTGCT
TTAACAATt
>contigs134
CGGACGGGTGAGTAACACGTGAGCAACCTGCCCTGGACTCTGGGATAAGCGCTGGAAACG
Gt
>contigs135
GGTGGGCAACTACCACTCAGGGCCGGAAAGCTCTCCAAACTCGGTCATTTAGAGGAAGTA
AAAGTCGTAACAAGGTT
>contigs136
AACTTGATTTGTAAAACTACGGCGACTCACCACTAACCCACTCACTCCACTGGACCTACA
CAACCt
>contigs137
AACGCAGCATACAACTCTCCGGTGTACTGCGCTCTCCAAGTGTGCTTGTTCCCCTCCTTC
TTCCTTACCATGg
>contigs138
AGTCTACATCGGCAAGCATTGAAGGAAGGTTCACGGAAGTAGAATAACTTGTGAAACGAT
TGACCTCTGACAAGAAGCCCTTTGGCA
>contigs139
AAGTTCAAGAGAAGTCGCACCTGGGGTGTCTACAACTTCTCAACTCTCTGAAGGCAAGCA
CGAAA
>contigs140
GCTCCGCAAACCAGTTGTAAACTATAGCAAGCAAGCCCGGGACTGGCCTCACGGCTGGAC
CTGGGCGATACGGATATCCCTGGTAATTCTGAGGCTAATACGAGATTGCACTCCCCGATC
GACTGGGCAACCGG
>contigs141
CTGTTGTACAGGGACTTCCGATCCTTCCTTCCAACTATGCCGGCAATCTTTGCACCt
>contigs142
TAACGAAGGTGTCCCAAGGCCAGCTCAGTGCGGACAGAAACCACACGTAGAGCAAAAGGG
CA
>contigs143
AGGCTAAATACTCCTGGGTGACCGATAGTGAAGTAGTACCGTGAGGGAAGGGTGAAAA
>contigs144
TTTTGTATGCCGACCACAATGCATGCCTATGCGACCTTCAAGTAAGAGTCTACATT
>contigs145
ACTCAAGTACTTGTTAAAGACTGGGCTCCGACGAACCGGGGACTGAAGAGGATGGCTGAG
AGc
>contigs146
AAGAAGACTTCCATCTCCAAGTTTAACCCAGATGTAGCTCGCTTCTTTTTGGGTGTGAag
>contigs147
CAATACTAGACAAGTACATGCAAGAAAACCCGAGATGTAGCAAATAAGCCCAACGACATG
GCGAt
>contigs148
CAATGTGTTAATGGCGACTGGAGTGACAGATACCGAACACATATCCTCATAGAACGg
>contigs149
CCCAGAGGCACGTGTTGTTGGTGAAGCCCTCGCGGCGGACGAGCCGTGCGGGCCGCCTTG
AAGTACAATTCTCACCGAGCGGCGGGTATAATCCTTTGCAGACga
>contigs150
TGTAGCTCAGTTGGTAGAGCTCCGCTCTTGCAATTGGGTCGTTGCGATTACGGGTTGGAT
GTCTAATt
>contigs151
GGCAGCAGTGGGGAATATTGCACAATGGGCGGAAGCCTGACGCAGCGACGCc
>contigs152
TACACACCGCCCGTCAAGCCATGGAAGTCTGGGGTACCTGAAGTCGGTGACCGTAACAGG
AGCTGCCTAGGGTAAAACAg
>contigs153
GGGGGTCGCAGTGACCAGGCCCGGGCGACTGTTTACCAAAAACACAGGTCTCCGCAAAGT
CGTAAGa
>contigs154
AGCAAAAGTGGGACCACATACCTGAAGAATCACTTGTCAAGATATCCAGTTACTTt
>contigs155
CAGAAACTCCCAGACCTGGAACTCCCACCAAAAGACTGCCACATCATCCTTGAAACCGAC
GGTTGTATGGAAGGGTGGGGTGgtg
>contigs156
GGGTTCGGGTCCGAGTAGAAGCGCAAGCGGAACTGGCGGCACCCCGGCCGTCGCCCCGTG
c
>contigs157
GAAGGCGACCACCTGGACCGATACTGACACTGAGGTGCGAAAGCGTGGGg
>contigs158
TGCTTCGGCATCTGCGTGCTCCTGGCGTCGGCCTGTGGGCACCCCATTCGT
>contigs159
AGCTCACATCGACGGGAAGGTTTGGCACCTCGATGTCGGCTCTTCGCCACCTGGGGCTGT
AGTATGTTCCAAGGGTTGGGCTGT
>contigs160
GGTCGGCGGCTTGAGACATGGCACACGAAACAGACAGAACTTAGGGCACACGAAGAACTG
AAGACTTGAg
>contigs161
CCACGGTAAACGCTGGGTAGCCAAGTGCGGAGCGGATAACTGCTGAAAGCATCTAAg
>contigs162
TCGATTATAGAGCACTCAACATGAACACCTATAAGGACCAGTACTCACTACCGGGAATAT
CCTCCATCATAa
>contigs163
AAATAACTCACTTCTCGGTCTTCGACCCCCTCAGTCACTACGAACGCCCCCGATCAGTGC
AATg
>contigs164
AGTCATCGTTGAAATACCACTCTGGTCACTCTGGATATCTAACTTCGAACCGTAAt
>contigs165
AGGCAGCTACCTGGACCAACACTGACACTGAGGCACGAAAGCGTGGGGAG
>contigs166
CTCTGGCGGCATGACATCCTCATAGTCACTGAGGACCCTTTGGATTTCTTTG
>contigs167
AGAAGTTGTCCTCTATCCTCACTGTACTCCCGGAGATTCACACAAGGCAAGGCCAACTCC
AGTTCTGCACGTTAAtgg
>contigs168
ACCTTGATAAGGTTCCTCCGTAGATTTCTCCACTTTGGAACATAGTTTCGCCGCCt
>contigs169
AAGGGAGCTTGACTGCAAGACCCACCCGTCGAGCAGGGACGAA
>contigs170
GGAGCAGATGACCACCAATGAATTGGACGAGAAGATCACCCTAGCAGCACTCGTCGGTTT
CATTTCGCACC
>contigs171
ATCAGGAGGAACACCGGTGGCGAAGGCGGGTCTCTGGGCTGTAACTGACGCTGAGG
>contigs172
CATGAACGGCGGCCGTCGGAACCCAGGCGAGGGGAACCGGCGGCCGCTTCt
>contigs173
CAGGGACGAAAGTCGGCCTTAGTGATCCGACGGTGCCGAGTGGAAGGGCCGTCGCTCAAC
GGATAA
>contigs174
TATTATTAGATACCTTGAGCCTCTTACAGTGGATATGTTTAAGGCACGTTTTGAGGATTG
TCA
>contigs175
GTCCTTAGTCCCCGGTGCAAACTCTTGACAGGTCTCGGCCACCCGTGCGTGCc
>contigs176
TGCCCAGTTAACGCACTCAAACTGTTCTTCTTCTTCGAGTGCGAGCAGCCCAGCCACCTT
TTGTGg
>contigs177
GGTGAGCTAACCCCAAAAACCCGTCCTCAGTTCGGATTGTAGGCTGCAACTCGCCTGc
>contigs178
AAAACGTCGTGAGACAGTTCGGTCCATATCCGGTGTGGGCGTTAGAGCATTGAGAGGACC
TTTCCCTAGTACGAGAGGAC
>contigs179
GCCTTCGGCATCCAGGGGTCGCGGACCGACCATAGAACCCTGTTCAATAAg
>contigs180
CATCTTCCTTTGGAATACCGCTGGTGCGTTCCTGAGCCCGAATGGCATAACCAAc
>contigs181
GAGAAGCTCCTGAGTCGACCATGGCGTGACTCTTCTTCCCATTGACTAGCACT
>contigs182
CTTGTTGTGTCGCGAGAGTTCGCCGGGAATGGAAGCACGCCTGGACCGCGCCAAAGACAG
ATGGACTGCCGGCTCCGGCc
>contigs183
CGAGAGCGGTACCAAATCGAGGCAAACTCTGAATACTAGATATGACCTCAAAATAAc
>contigs184
ACAGGCTGATACCGCCCAAGAGTTCATATCGACGGCGGTGTTTGGCACCTc
>contigs185
CTACCCGATGGTGAGATAGTGTGGTGTTCCAAGATTGCTTTGAGATGCCCGTTAAATTTT
GAg
>contigs186
GGAAAGCTCTCCGTTCCTGGTTCTCCTGTAGCTGGATCCTCCGGAACCACAAGAATCCTT
AGTTAGAAt
>contigs187
AGCCATCATCACCTTCGAGGAGCTGGGCCACCAATTCATGTCTAGTAGGAAAAGAAGACG
GTCGGCCCCTTACCTCTTTAATAa
>contigs188
CGGGCAAAGGAGGACGCCATGGAAAAATTCAGAACCAGCCTTGCCTCCATTgaatg
>contigs189
GATGCCATTCCCGCTTCCTCCATGGCTTCCTCTGGTACCTTCCTTATATTGATGCAa
>contigs190
CACGTTTTCGAGCCCCCCGGTACTCTAGTTGATCCCATGGCGGTTGGGCCTATTCg
>contigs191
GCGCCCCTGATAATTGCGTCGTTGTGCCTGGGCTGTGAGGGCTCTCAGCCA
>contigs192
ATCAGGAGGAACACCGATGGCGAAGGCAATCCCCTGGACCTGTACTGACGCTCATGCACG
AAAGCGt
>contigs193
AAGGGCGCTTGAGTCAGACGGATCAGACCCGAAACCAGATGATCTAGCCATg
>contigs194
GAATAGGGCGACATAGTTTGATGGATTAGACCCGAAACCCGGCGATCTATGCATGACCa
>contigs195
GTGATAGCTGGTTCTCCCCGAAATGCGTTGAGGCGCAGCAGTTGACTGGACATCTAGGGG
TAAAGCACTGTTTCGGTGCGGGCCGCGAGAGCGGTAc
>contigs196
AGCCTTTTTTTTCATGCTTTTCCCGGAGGTCTGGAGAAAGCTGCAATCAATAGGATt
>contigs197
GGTTGTAAAGCTCTTTTACCCGGGATGATAATGACAGTACCGGGAGAATAAGCTC
>contigs198
TCCACCCTCCCGTTGGAGTACTTGGCACCTCGCCCTGTATTAGCACAAAg
>contigs199
GCTATCTGCCCTCGGCTCATTCTCAAACTTTTAATGCTCTAAGGGGCCCCGGCCGTc
>contigs200
TCAACTGTTTATTCTTCTGCCGTTCGATTCCTTCCCTTATGTGAGCTTCCTGAGAAATTC
GTTGAAGTACAC
>contigs201
CCCATGTCAACCCGAATTAATAGTAACCAACAGACCGAGACGAGGAAAACGTGTACCAAC
ACa
>contigs202
CCGACCCTGAAATACCGCCCCTCGTACACTCGCTTGGCTCACTTTATGAAg
>contigs203
TAGTCGGGCAACCGACCGGCGGCGGCCAGCATCCGAGTGTTGATGCCCTTGGCAGg
>contigs204
TGTAACTTAGGGATAAGGGTTGGCTCTGCCGAGACGGCTCCAGGAGAAGCGATCCCGCCc
>contigs205
TCCGGGTGAGTACTTCGGGACCGCGATCTGGGCTTCCGAGTCTGGTGAGCGCTGCTCCTg
>contigs206
CGGCTAAAAAAAGACATACAACCTTGGCAAGAACGGCGTTCCGCAGAATATATGACTCAT
GCTCCt
>contigs207
GCGCACCGCGGGGAGGGCGTGGAACCGGCCGTCGTGCGCTGCGGCCTCTGGCCTCc
>contigs208
TGTCGGATCTTATCGGATTGATCCGGCTTCGAAGCTGTCCCGGGAAATAGCT
>contigs209
CCCTATCTTCCGTGGGCGCTGCAGATTTGAGGAAGCCTGCTCCTAGTACGAg
>contigs210
CCAATCAGCTTCCTTGCGCCTTACGGGTTTACTAGCCCGTTGACTCGCACACATGTc
>contigs211
TTTGAGCGAAGTTCCCTAATCATGATTGGACGAGCAGGATTATCACGTTc
>contigs212
TGATCGCCAACTAACTAATCCTCCAGCCACAGTGAACACATATCCAGTTGttta
>contigs213
CGTAATAGCTCACTAGTCGAGTCGGCCTGCGCGGAAGATGTAACGGGGCTCAAGACG
>contigs214
ATGAGAAGAAAAAAGAAGGCGTTAAGAGGACCCTCCTGGCCCAACCCTAGACACTCTAAG
ATCCTTTTTCAAAt
>contigs215
GAGGTAACCTTCGATGTCCCGGCTATACTAGACACGGGATGCACCACTTGTTGc
>contigs216
AAGGGAGCTTGACTGCGAGACCCACACGTCGAGCAGGTACGAAAGTAGGTCTTAGTGATC
CGGTGG
>contigs217
CTAGTACGAGAGGACCGGAGTGAACGTTCCACTGGTGGACCTGTTGTCGTGCc
>contigs218
GCGGCAACGCAACTGAGAGCGGAGACCTTGGCGGGAGCCCCAAGAAGAGt
>contigs219
TTGTACCGCCAGGTGCACCGCTGAGTAGCTACGTTTGGAAGAGATAAACACt
>contigs220
ATCGACCCGTGCAGTGCTGTAGCTAACGCGTTAAGTATCCCGCCTGGGGAGt
>contigs221
TTTCGGCTTAACCGGAAAACTGCCATTGATACTGCGGGTCTTGAGTAAGGt
>contigs222
CTTTCGGGACGAAGAGAGCGGCGTACGGGTGCGGAACACGTGTGCAACCTGCCTTT
>contigs223
TGAAGAGAGAGTTCAAGAGTACGTGAAACTGAAGTGGTGTAAACGGACGAGATCGAAAAG
Tc
>contigs224
AGTAGCGGCGAGCGAAATGGGAGCAGCCTAAACCGTGAAAACGGGGTTGTGGGAGAGCAA
TACAAg
>contigs225
CCCAAAGCGTAACGGAGGAGTTCGAAGGTACGCTAGTTACGGTCGGACATCGTGACGATA
Gt
>contigs226
TTGGGCGTAAAGAGCTCGTAGGCGGTTTGTCGCGTCTGCTGTGAAATCCCGAGGCTCAAC
CTCg
>contigs227
GTTGTCTCCTGAATCTGCGAAAGGCTCCGTATATCTGTTACAACCTACCCt
>contigs228
CGTGAAGAGCATTATTACAACACGACAGTGGGAATTCAGAAGTGGGGTTCCCAAc
>contigs229
GCGAAGGCAGGTCACTATGTCTTAACTGACGCTGATGGACGAAAGCGTGGGGAG
>contigs230
TGCAGACTTCCCGCGGTTAGACGGAAAGACCCCATGAACCTTTACTGTAGCTTTGCA
>contigs231
ACCGCAAGGAGGGCGATTACCACGGCAGGGTTCGTGACTGGGGTGAAGTC
>contigs232
GGCTGTTGACAGCTCGTGGACCGGCCGGGGCAGCAGATCTTGGTAGTAGTAGCAAGT
>contigs233
AATTGTTGAAAGGGAAGCGTTTATGACCAGACTTGGGCTTGGTTAATCATCTGGGg
>contigs234
CTAATAATTGGATATTGTGGCGCAAGAAATGATTCTGAAACCTAGCGATT
>contigs235
TTGTCCAGGCGATAATGATAGTATCTTGTACCTGAACCGGTGGCTCACTTTTTCTAAGTa
>contigs236
AGCTAATTGCGCGTTGACATGTGAACTGCAGGACACATGAACATCGACATTTCGa
>contigs237
TAGTACCTTACTACTTGGATAACCGTGGTAATTCTAGAGCTAATACATGCAT
>contigs238
GAGGGGCAACCCTTTTGGACTGGCTCGGATCTGCAATAGGACTCTTTTAGc
>contigs239
CGTGACTGGAATACGATATGGCAGAAATCCTGATGTAACATAACGTAACa
>contigs240
AATTGTAAACGACTTTGGTAACGGGCAAGGTGTTGTAAGTGGTTGAGCAGCTGCc
>contigs241
CAACTAGACGGCAGCGTAACGGACATGCTATGGTTACAACGGGTACAGAGGATAAGGGTt
>contigs242
CTCTGGCTGCGGGCAACTGTGGACGGTGAGACTGGCGAGATTCGGATCGTGAGAGa
>contigs243
AAAAGGAAGAGAGGAGTATAGGGCGGTAAAGACAATGATTAGGAGTCCCGGGGGCt
>contigs244
GTGGCAAGACTTCTTGGCAGAATTTGACTTTGTCTTGGAGTACAAACCGGGCa
>contigs245
ATTCCAAAGGAAGATGGACCAGTGCTTCCGGGGAACAGAAGATTTTATAGc
>contigs246
GGTGAACAGCCTCTGGTCGATGGAACAATGTAGGCAAGGGAAGTCGGCAAATTAGATCc
>contigs247
CCTATTGGAAAGGTCCCACCCGCAGTAGAAGATCAGTATAGAAGACATATAGACGCCCTC
CTGAAAGTAg
>contigs248
ACAGTGGTATGACGCTACGTCCGTTGGATTATGCCTGAACGCCTCTAAGGTCGT
>contigs249
GGGTGTAAGCCGTGTTGAGACTGGGACCTCGAGCCTGGTAATCGCGGATGAAGCCCGAGG
GCg
>contigs250
ACATCTCAGAAAATATGTCCTCATGTCCTCGAAACAAACACGCCATATCCaa
>contigs251
ACCCTATGAAAAACACCCCTACACCCTATGAAAAACAc
>contigs252
GAGGAGCCCAGCCCGGTGCTCTGACCGCGTGCCTGTTGAAGAATGAGCCGGCGACTCATA
GGCAGTGGCTTGGTTAAGGGAA
>contigs253
CAGTGGATTGGTTAAGGGAACCCACCGGAGCCGTAGCGAAAGCGAGTCTtta
>contigs254
CTTGCTCCGAAAGGGTGTGGTGGCCGCAGAGACTAGTGGGTAGCGACTGTTTA
>contigs255
CTTCCAGGACATTGCGAGGTACTGAGGGAATGCTCCTTTGGTCCTACGAATa
>contigs256
CAAGGGAGCTTGACTGTGAGACTGACAGGTCGAGCAGGGACGAA
