# Supplementary material for: Transcriptome Analysis Reveals a Comprehensive Virus Resistance Response Mechanism in Pecan Infected by a Novel Badnavirus Pecan Virus
Source: Int J Mol Sci. 2022 Nov 5;23(21):13576. doi: 10.3390/ijms232113576 (PMC9655656; doi:10.3390/ijms232113576)
Supplement: Supplementary file 1 [file ijms-23-13576-s001.zip › Table S20. DEGs of ribosome pathway.xlsx]

## Sheet: Suppl Table SXXX. Differentiall
Table S20. DEGs of ribosome pathway (KO03010) in PMV infected pecan leaves.
id	Symbol	Description	GO Function	GO Process	Y1	Y2	Y3	G1	G2	G3	PMV	CK	CK-vs-Y1 Log2fc	CK-vs-Y1 P-value	CK-vs-Y1 FDR	Regulated	CK-vs-Y2 Log2fc	CK-vs-Y2 P-value	CK-vs-Y2 FDR	Regulated	CK-vs-Y3 Log2fc	CK-vs-Y3 P-value	CK-vs-Y3 FDR	Regulated	CK-vs-G1 Log2fc	CK-vs-G1 P-value	CK-vs-G1 FDR	Regulated	CK-vs-G2 Log2fc	CK-vs-G2 P-value	CK-vs-G2 FDR	Regulated	CK-vs-G3 Log2fc	CK-vs-G3 P-value	CK-vs-G3 FDR	Regulated	CK-vs-PMV Log2fc	CK-vs-PMV P-value	CK-vs-PMV FDR	Regulated	Y1-vs-Y2 Log2fc	Y1-vs-Y2 P-value	Y1-vs-Y2 FDR	Regulated	Y1-vs-Y3 Log2fc	Y1-vs-Y3 P-value	Y1-vs-Y3 FDR	Regulated	Y2-vs-Y3 Log2fc
MSTRG.333	RPS13	40S ribosomal protein S13 [Prunus yedoensis var. nudiflora]	-	-	5.63	7.18	15.58	8	4.22	5.23	0.43	8.93	-0.665525	2.8e-06	6.49e-06	Normal	-0.314676	0.0182943	0.0296969	Normal	0.802963	3.29e-13	9.53e-13	Normal	-0.15866	0.247928	0.392042	Normal	-1.08142	3.62e-11	1.21e-10	Down	-0.771849	1.89e-10	4.67e-10	Normal	-4.37625	8.78e-50	1.41e-48	Down	0.350849	0.0368607	0.0948089	Normal	1.46849	1.01e-25	9.51e-25	Normal	1.11764
MSTRG.1934	RPS21C	40S ribosomal protein S21-2-like [Quercus lobata]	-	-	0.42	0.36	0.97	0.55	0.35	0.39	1.67	0.5	-0.251539	0.831904	0.90851	Normal	-0.473931	0.663792	0.751937	Normal	0.956057	0.098989	0.132237	Normal	0.137504	1	1	Normal	-0.514573	0.647764	0.750332	Normal	-0.358454	0.701302	0.774671	Normal	1.73985	0.00043649	0.00100552	Up	-0.222392	1	1	Normal	1.2076	0.0933267	0.143354	Normal	1.42999
MSTRG.7120	RPS21B	40S ribosomal protein S21-2-like [Quercus lobata]	-	-	2.54	5.89	6.38	3.42	2.23	1.63	1.29	1.44	0.81876	0.229815	0.300112	Normal	2.0322	2.59e-05	5.78e-05	Up	2.14749	9.15e-06	1.81e-05	Up	1.24793	0.0523962	0.111723	Normal	0.630975	0.383562	0.481236	Normal	0.178803	0.84512	0.914633	Normal	-0.158698	1	1	Normal	1.21344	0.0166959	0.0492093	Up	1.32873	0.00647851	0.0124111	Up	0.115289
CIL1305S0022	RPS28	40S ribosomal protein S28 [Morus notabilis]	-	GO:0010467//gene expression	1.95	2.66	3.06	2.53	1.04	1.25	1.48	1.27	0.618646	0.169542	0.227681	Normal	1.0666	0.00522183	0.00914457	Up	1.2687	0.000771085	0.00131737	Up	0.994309	0.0164996	0.0415755	Normal	-0.288245	0.743061	0.842432	Normal	-0.0229004	1	1	Normal	0.220769	0.644319	0.755384	Normal	0.447952	0.289932	0.476314	Normal	0.650058	0.118017	0.177448	Normal	0.202105
CIL0627S0004	rpsQ	PREDICTED: 30S ribosomal protein S17-like [Cucumis melo]	-	GO:0010467//gene expression	5.05	5.53	5.92	3.59	4.83	5.89	0	7.33	-0.53753	0.0181469	0.028885	Normal	-0.406534	0.0677664	0.0993591	Normal	-0.308216	0.178916	0.227815	Normal	-1.02983	9.41e-05	0.000424266	Down	-0.60179	0.0170102	0.0282602	Normal	-0.315546	0.0860891	0.117183	Normal	-12.8396	1.55e-24	1.26e-23	Down	0.130996	0.712508	0.882803	Normal	0.229314	0.461002	0.579206	Normal	0.0983177
CIL1343S0030	RPS20	PREDICTED: 30S ribosomal protein S20, chloroplastic [Juglans regia]	GO:0003723//RNA binding;GO:0005198//structural molecule activity	GO:0006779//porphyrin-containing compound biosynthetic process;GO:0010467//gene expression;GO:0016072//rRNA metabolic process	57.11	75	57.13	71.19	52.35	40.2	87.59	89.87	-0.654096	3.62e-32	2.3e-31	Normal	-0.260949	5.55e-07	1.41e-06	Normal	-0.653591	1.16e-30	5.63e-30	Normal	-0.336165	1.27e-09	1.23e-08	Normal	-0.77965	3.28e-39	2.74e-38	Normal	-1.16064	5.33e-116	6.8e-115	Down	-0.0370734	0.498839	0.610043	Normal	0.393147	7.69e-10	1.03e-08	Normal	0.000505145	1	1	Normal	-0.392642
CIL1318S0021	rplV	PREDICTED: 39S ribosomal protein L22, mitochondrial-like [Ziziphus jujuba]	-	GO:0010467//gene expression	5.88	8.1	6.27	5.6	4.34	5.37	0.07	6.08	-0.0482552	0.811401	0.889667	Normal	0.413851	0.0147031	0.0242093	Normal	0.0443941	0.857189	0.927929	Normal	-0.118644	0.617303	0.780793	Normal	-0.486376	0.021543	0.0351326	Normal	-0.179149	0.261564	0.324265	Normal	-6.44057	1.15e-28	1.08e-27	Down	0.462106	0.0159978	0.0474177	Normal	0.0926493	0.669062	0.779039	Normal	-0.369456
CIL1497S0004	RPS10A	PREDICTED: 40S ribosomal protein S10-1 [Cucumis melo]	-	-	44.2	62.03	74.03	74.03	32.07	34.8	44.58	80.37	-0.862611	1.11e-36	7.84e-36	Normal	-0.373691	2.14e-09	6.35e-09	Normal	-0.118547	0.0552777	0.0769287	Normal	-0.118547	0.0615414	0.127857	Normal	-1.32543	3.39e-64	4.5e-63	Down	-1.20757	2.82e-86	2.77e-85	Down	-0.85026	2.78e-31	2.82e-30	Normal	0.48892	9.9e-10	1.32e-08	Normal	0.744064	1.78e-21	1.41e-20	Normal	0.255144
CIL1266S0022	RPS10A	PREDICTED: 40S ribosomal protein S10-1-like [Juglans regia]	-	-	53	70.74	90.9	69.33	33.21	34.47	40.37	71.19	-0.425682	3.45e-11	1.07e-10	Normal	-0.00914838	0.89301	0.967523	Normal	0.352606	8.66e-10	2.16e-09	Normal	-0.0381948	0.557761	0.723133	Normal	-1.10006	1.41e-46	1.38e-45	Down	-1.04633	9.18e-69	7.34e-68	Down	-0.818391	1.93e-28	1.81e-27	Normal	0.416534	6.02e-09	7.22e-08	Normal	0.778288	1.11e-29	1.21e-28	Normal	0.361754
CIL1393S0010	RPS14C	PREDICTED: 40S ribosomal protein S14-3-like [Juglans regia]	-	GO:0010467//gene expression	41.36	61.94	73.87	50.05	26.1	27.4	35.08	50.96	-0.301129	4e-05	8.49e-05	Normal	0.281506	1.72e-05	3.88e-05	Normal	0.535623	5.23e-17	1.75e-16	Normal	-0.0259952	0.736295	0.883502	Normal	-0.965315	8.75e-29	5.62e-28	Normal	-0.895189	3.75e-39	1.97e-38	Normal	-0.538717	3.63e-11	1.58e-10	Normal	0.582635	5.49e-14	1.18e-12	Normal	0.836752	1.95e-28	2.04e-27	Normal	0.254117
CIL1443S0009	RPS15A	PREDICTED: 40S ribosomal protein S15-4 [Juglans regia]	GO:0005198//structural molecule activity	GO:0010467//gene expression	48.12	66.68	106.74	64.86	24.85	28.17	38.02	76.14	-0.662018	6.05e-26	3.26e-25	Normal	-0.1914	0.00104046	0.00198559	Normal	0.487374	3.6e-20	1.32e-19	Normal	-0.231326	0.000180239	0.000763941	Normal	-1.61541	2.39e-92	4.56e-91	Down	-1.4345	1.37e-121	1.82e-120	Down	-1.0019	7.71e-44	1.1e-42	Down	0.470617	6.99e-11	1.06e-09	Normal	1.14939	5.05e-68	1.42e-66	Normal	0.678775
CIL1354S0005	RPS15AA	PREDICTED: 40S ribosomal protein S15a-1 [Jatropha curcas]	-	GO:0010467//gene expression	20.28	19.65	23.25	25.26	9.9	11.13	11.76	20.16	0.00856201	1	1	Normal	-0.0369663	0.819314	0.898324	Normal	0.205735	0.150134	0.193064	Normal	0.325359	0.0218829	0.0530073	Normal	-1.026	1.7e-08	4.84e-08	Down	-0.857042	6.28e-10	1.52e-09	Normal	-0.777608	1.19e-05	3.27e-05	Normal	-0.0455283	0.787444	0.942401	Normal	0.197173	0.225552	0.314334	Normal	0.242701
CIL1274S0031	RPS15AA	PREDICTED: 40S ribosomal protein S15a-1-like [Juglans regia]	-	GO:0010467//gene expression	19.24	29.87	35.45	38.92	14.9	15.66	24.4	42.44	-1.14132	2.92e-28	1.68e-27	Down	-0.506727	3.48e-08	9.6e-08	Normal	-0.259639	0.00427657	0.00679121	Normal	-0.124913	0.174677	0.298201	Normal	-1.51011	7.28e-38	5.92e-37	Down	-1.43834	3.26e-56	2.22e-55	Down	-0.798544	2.52e-14	1.31e-13	Normal	0.634588	3.57e-07	3.27e-06	Normal	0.881677	4.49e-13	2.25e-12	Normal	0.247088
CIL1528S0026	RPS16	PREDICTED: 40S ribosomal protein S16-like [Juglans regia]	-	GO:0010467//gene expression	34.77	62.9	78.66	51.14	18.74	19.89	30.53	56.37	-0.697084	1.83e-27	1.03e-26	Normal	0.158132	0.0047149	0.00830006	Normal	0.480703	4.73e-19	1.69e-18	Normal	-0.140475	0.0233606	0.0559091	Normal	-1.58881	2.57e-87	4.61e-86	Down	-1.50288	2.76e-126	3.84e-125	Down	-0.8847	5.09e-35	5.73e-34	Normal	0.855217	1.62e-34	1.22e-32	Normal	1.17779	2.34e-68	6.6e-67	Normal	0.32257
CIL0177S0024	RPS17	PREDICTED: 40S ribosomal protein S17-like [Juglans regia]	-	GO:0010467//gene expression	27.3	38.01	53.41	45.61	19.46	21.35	21.88	41.45	-0.602471	2.34e-12	7.69e-12	Normal	-0.124993	0.115396	0.162904	Normal	0.365738	7.89e-07	1.67e-06	Normal	0.137978	0.0856862	0.167445	Normal	-1.09086	8.45e-28	5.28e-27	Down	-0.957136	4.07e-35	1.96e-34	Normal	-0.921759	6.26e-21	4.47e-20	Normal	0.477478	1.26e-06	1.06e-05	Normal	0.968209	4.84e-26	4.62e-25	Normal	0.490731
CIL1515S0025	RPS18A	PREDICTED: 40S ribosomal protein S18-like [Juglans regia]	-	-	69.94	93.65	102.69	79.93	30.88	34.26	54.11	88.46	-0.338907	9.76e-10	2.81e-09	Normal	0.0822538	0.113361	0.160168	Normal	0.215199	3.21e-05	6.11e-05	Normal	-0.146288	0.00960793	0.0260363	Normal	-1.51835	6.11e-99	1.26e-97	Down	-1.3685	9.5e-140	1.47e-138	Down	-0.70913	1.3e-29	1.26e-28	Normal	0.421161	3.62e-12	6.38e-11	Normal	0.554106	3.44e-20	2.54e-19	Normal	0.132945
CIL1518S0023	RPS19C	PREDICTED: 40S ribosomal protein S19-3-like [Juglans regia]	-	-	50.17	69.52	88.75	88.23	32.64	31.58	41.57	75.38	-0.587357	4.95e-18	2.07e-17	Normal	-0.116754	0.0649243	0.0954901	Normal	0.235565	0.00010079	0.000185393	Normal	0.227087	0.000256434	0.0010529	Normal	-1.20754	9.22e-51	9.72e-50	Normal	-1.25517	1.38e-83	1.32e-82	Down	-0.858639	5.59e-29	5.3e-28	Normal	0.470603	9.97e-10	1.32e-08	Normal	0.822922	1.29e-28	1.35e-27	Normal	0.352319
CIL1264S0058	RPS20B	PREDICTED: 40S ribosomal protein S20-2 [Juglans regia]	GO:0005198//structural molecule activity	GO:0010467//gene expression	9.09	11.26	15.74	11.03	3.44	4.49	9.87	13.77	-0.599176	0.000312712	0.000610994	Normal	-0.290322	0.0712376	0.10414	Normal	0.192907	0.198653	0.250644	Normal	-0.320096	0.0602441	0.12548	Normal	-2.00105	2.34e-18	1.07e-17	Down	-1.61674	1.83e-22	6.73e-22	Down	-0.480407	0.00601029	0.0117179	Normal	0.308855	0.127979	0.257125	Normal	0.792083	1.61e-05	4.33e-05	Normal	0.483229
CIL1264S0061	RPS20B	PREDICTED: 40S ribosomal protein S20-2 [Juglans regia]	GO:0005198//structural molecule activity	GO:0010467//gene expression	24.46	24.77	21.32	17.75	8.63	6.2	5.99	15.21	0.685404	4.53e-05	9.55e-05	Normal	0.703574	2.36e-05	5.28e-05	Normal	0.487187	0.00789874	0.0121688	Normal	0.222799	0.258817	0.403818	Normal	-0.817588	0.000549638	0.00108825	Normal	-1.29468	1.56e-10	3.86e-10	Down	-1.34439	6.89e-07	2.15e-06	Down	0.0181695	0.954002	1	Normal	-0.198217	0.271965	0.366371	Normal	-0.216386
CIL1531S0038	RPS20B	PREDICTED: 40S ribosomal protein S20-2-like [Juglans regia]	GO:0005198//structural molecule activity	GO:0010467//gene expression	8.33	9.43	13.28	12.11	5.25	6.62	3.85	10.94	-0.393224	0.118444	0.165045	Normal	-0.214283	0.4037	0.496192	Normal	0.279642	0.219534	0.274906	Normal	0.146586	0.549515	0.714805	Normal	-1.05922	0.000498023	0.000992085	Down	-0.72471	0.000875759	0.00148472	Normal	-1.50668	4.27e-06	1.23e-05	Down	0.178941	0.563138	0.753613	Normal	0.672867	0.0122251	0.0223638	Normal	0.493925
MSTRG.13082	RPS21C	PREDICTED: 40S ribosomal protein S21-2 [Juglans regia]	-	-	52.41	74.66	108.12	89.8	45.05	53.48	56.89	102.17	-0.963058	1.28e-39	9.57e-39	Normal	-0.452564	1.08e-11	3.6e-11	Normal	0.0816618	0.195685	0.247059	Normal	-0.186184	0.00572975	0.0166334	Normal	-1.18137	1.09e-48	1.11e-47	Down	-0.9339	4.04e-53	2.64e-52	Normal	-0.844725	4.87e-28	4.48e-27	Normal	0.510493	4.48e-09	5.47e-08	Normal	1.04472	4.23e-38	6e-37	Up	0.534226
CIL1520S0048	RPS24A	PREDICTED: 40S ribosomal protein S24-1-like [Juglans regia]	-	-	59.89	80.54	80.2	78.84	32.01	40.45	42.34	85	-0.505148	4.3e-15	1.6e-14	Normal	-0.0777574	0.199691	0.267729	Normal	-0.0838606	0.177977	0.226683	Normal	-0.108535	0.0891921	0.173136	Normal	-1.40894	5.3e-69	7.55e-68	Down	-1.07132	6.37e-73	5.36e-72	Down	-1.00544	3.74e-40	4.84e-39	Down	0.42739	3.98e-09	4.9e-08	Normal	0.421287	1.35e-08	4.85e-08	Normal	-0.00610324
CIL0480S0003	RPS25	PREDICTED: 40S ribosomal protein S25 [Juglans regia]	-	-	44.32	60.07	85.37	74.32	35.18	34.8	43.63	84.73	-0.934915	2.39e-52	2.24e-51	Normal	-0.496228	5.33e-18	2.31e-17	Normal	0.0108563	0.851684	0.92266	Normal	-0.189122	0.00102803	0.00364123	Normal	-1.26812	8.73e-74	1.33e-72	Down	-1.28379	2.44e-122	3.27e-121	Down	-0.957552	1.43e-47	2.19e-46	Down	0.438687	3.45e-09	4.28e-08	Normal	0.945771	4.17e-42	6.7e-41	Normal	0.507085
CIL0301S0005	RPS26C	PREDICTED: 40S ribosomal protein S26-1-like [Juglans regia]	-	-	35.36	43.05	54.22	44.19	18.65	20.15	21.59	47.41	-0.423073	9.16e-09	2.5e-08	Normal	-0.139178	0.0478375	0.0725122	Normal	0.193634	0.0042051	0.00667927	Normal	-0.101471	0.169802	0.291036	Normal	-1.34602	1.39e-48	1.41e-47	Down	-1.23441	1.05e-66	8.22e-66	Down	-1.13483	1.12e-36	1.31e-35	Down	0.283895	0.00069951	0.00319528	Normal	0.616707	2.37e-14	1.28e-13	Normal	0.332812
CIL1370S0028	RPS26C	PREDICTED: 40S ribosomal protein S26-1-like [Juglans regia]	-	-	11.63	15.97	15.09	17.36	6.18	7.12	10.2	14.7	-0.337965	0.0107306	0.0176026	Normal	0.119548	0.336828	0.424318	Normal	0.0377767	0.780843	0.853901	Normal	0.239951	0.0544929	0.11542	Normal	-1.25014	2.42e-14	9.39e-14	Down	-1.04587	3.55e-17	1.12e-16	Down	-0.527247	0.000346153	0.000807423	Down	0.457513	0.00158509	0.00655874	Normal	0.375742	0.0112661	0.0207638	Normal	-0.0817715
CIL1429S0038	RPS26C	PREDICTED: 40S ribosomal protein S26-3-like [Juglans regia]	-	GO:0010467//gene expression	106.43	133.98	172.43	120.46	59.69	62.56	69.33	130.03	-0.28894	9.89e-09	2.69e-08	Normal	0.0431731	0.369984	0.460464	Normal	0.407166	7.26e-19	2.58e-18	Normal	-0.11029	0.032114	0.0733313	Normal	-1.12328	4.71e-78	7.54e-77	Down	-1.05553	1.95e-106	2.3e-105	Down	-0.907293	2.9e-53	4.99e-52	Down	0.332113	1.97e-09	2.52e-08	Normal	0.696106	1.52e-39	2.26e-38	Normal	0.363993
MSTRG.5027	RPS27B	PREDICTED: 40S ribosomal protein S27-2 [Beta vulgaris subsp. vulgaris] [Beta vulgaris]	GO:0005198//structural molecule activity;GO:0043169//cation binding	GO:0009451//RNA modification;GO:0010467//gene expression;GO:0022613//ribonucleoprotein complex biogenesis;GO:0071555//cell wall organization	87.71	119.6	157.45	100.68	50.69	55.77	49.55	101.62	-0.212371	0.000773086	0.00145295	Normal	0.235033	5.39e-05	0.000116969	Normal	0.631709	3.28e-30	1.56e-29	Normal	-0.0134072	0.849428	0.981002	Normal	-1.00341	2.71e-39	2.27e-38	Down	-0.865623	2.27e-48	1.38e-47	Normal	-1.03623	5.06e-40	6.53e-39	Down	0.447404	3.7e-11	5.79e-10	Normal	0.844081	5.95e-39	8.67e-38	Normal	0.396676
CIL0207S0007	RPS29A	PREDICTED: 40S ribosomal protein S29-like [Juglans regia]	GO:0005198//structural molecule activity	GO:0010467//gene expression	0	0.17	0.09	0.1	0	0	0.11	0.32	-8.32193	0.0625313	0.0912114	Normal	-0.912537	0.726617	0.811315	Normal	-1.83007	0.453207	0.530384	Normal	-1.67807	0.453207	0.624707	Normal	-8.32193	0.0625313	0.0944867	Normal	-8.32193	0.0156414	0.0234163	Down	-1.54057	0.453207	0.564755	Normal	7.40939	0.500025	0.693156	Normal	6.49185	1	1	Normal	-0.917538
CIL0121S0021	RPS3B	PREDICTED: 40S ribosomal protein S3-2-like [Juglans regia]	GO:0003676//nucleic acid binding;GO:0005198//structural molecule activity	GO:0010467//gene expression	16.33	25.39	43.49	28.05	14.07	13.96	18.86	33.78	-1.04864	4.69e-33	3.04e-32	Down	-0.411909	1.35e-07	3.56e-07	Normal	0.364514	1.86e-07	4.08e-07	Normal	-0.268169	0.000867727	0.00314007	Normal	-1.26355	3.69e-39	3.08e-38	Down	-1.27487	3.82e-62	2.84e-61	Down	-0.84084	2.33e-20	1.63e-19	Normal	0.636736	8.51e-10	1.14e-08	Normal	1.41316	1.4e-52	2.86e-51	Up	0.776423
CIL1338S0019	RPS3C	PREDICTED: 40S ribosomal protein S3-3-like [Juglans regia]	-	-	66.72	85.76	103.27	80.32	31.07	31.81	43.18	84.79	-0.345775	7.34e-12	2.36e-11	Normal	0.0164108	0.737973	0.822311	Normal	0.284455	1.02e-09	2.55e-09	Normal	-0.0781349	0.125007	0.225725	Normal	-1.44837	4.42e-119	1.11e-117	Down	-1.41441	2.64e-177	5.23e-176	Down	-0.973531	9.36e-61	1.89e-59	Normal	0.362186	7.44e-11	1.12e-09	Normal	0.63023	1.96e-31	2.29e-30	Normal	0.268044
CIL0436S0006	RPS3AB	PREDICTED: 40S ribosomal protein S3a [Juglans regia]	-	GO:0010467//gene expression	82.82	97.36	136.26	99	38.27	38.53	73.72	123.12	-0.572014	1e-33	6.59e-33	Normal	-0.338664	1.12e-13	4.11e-13	Normal	0.146297	0.000744849	0.00127413	Normal	-0.314565	3.81e-11	4.35e-10	Normal	-1.68578	2.01e-185	8.33e-184	Down	-1.67601	7.05e-285	2.36e-283	Down	-0.739937	1.14e-46	1.71e-45	Normal	0.23335	2.11e-05	0.000140257	Normal	0.718311	2.21e-44	3.76e-43	Normal	0.484961
CIL0436S0005	RPS3AB	PREDICTED: 40S ribosomal protein S3a-like [Juglans regia]	-	GO:0010467//gene expression	39.94	44.23	59.82	37.68	18.17	16.96	21.66	37.69	0.0836525	0.293043	0.370316	Normal	0.230843	0.00268715	0.00488771	Normal	0.666446	4.06e-20	1.49e-19	Normal	-0.00038283	1	1	Normal	-1.05262	1.42e-24	8.01e-24	Down	-1.15205	4.81e-44	2.73e-43	Down	-0.799149	9.23e-16	5.21e-15	Normal	0.147191	0.0904958	0.196687	Normal	0.582794	5.39e-13	2.68e-12	Normal	0.435603
CIL0143S0029	RPS6A	PREDICTED: 40S ribosomal protein S6 [Juglans regia]	-	GO:0010467//gene expression	20.12	29.76	40.41	28.36	11.23	13.02	9.37	31.29	-0.637071	1.44e-25	7.7e-25	Normal	-0.0723271	0.197846	0.265386	Normal	0.369011	2.79e-12	7.77e-12	Normal	-0.141844	0.0170622	0.0427638	Normal	-1.47834	4.57e-86	8.05e-85	Down	-1.26497	2.55e-111	3.16e-110	Down	-1.73958	7.55e-105	2.86e-103	Down	0.564744	1.87e-16	4.94e-15	Normal	1.00608	6.76e-54	1.43e-52	Up	0.441338
CIL0409S0005	RPS6B	PREDICTED: 40S ribosomal protein S6-like [Juglans regia]	-	-	7.15	11.57	19.77	11.69	5.82	7.06	7.9	13.09	-0.87245	4.59e-10	1.35e-09	Normal	-0.178076	0.160884	0.219458	Normal	0.594848	4.88e-08	1.11e-07	Normal	-0.16319	0.210786	0.345813	Normal	-1.16937	7.37e-14	2.8e-13	Down	-0.890725	3.33e-14	9.51e-14	Normal	-0.728541	7e-07	2.19e-06	Normal	0.694374	1.9e-05	0.000127501	Normal	1.4673	3.54e-25	3.27e-24	Up	0.772924
CIL1277S0016	RPS9C	PREDICTED: 40S ribosomal protein S9-2-like [Juglans regia]	-	-	57.1	83.65	89.66	67.37	26.57	27.57	43.16	75.92	-0.410989	1.02e-07	2.61e-07	Normal	0.139886	0.0466412	0.0708763	Normal	0.239985	0.000676896	0.00116216	Normal	-0.172374	0.0285325	0.0665521	Normal	-1.51468	4.95e-52	5.35e-51	Down	-1.46138	4.43e-78	3.97e-77	Down	-0.814785	7.55e-20	5.15e-19	Normal	0.550875	6.16e-11	9.39e-10	Normal	0.650974	1.11e-14	6.11e-14	Normal	0.100099
CIL1295S0085	RAP40	PREDICTED: 40S ribosomal protein SA-like [Juglans regia]	-	-	77.55	117.11	152.44	112.55	46.55	46.98	58.52	109.95	-0.503649	2.22e-26	1.21e-25	Normal	0.0910167	0.0358053	0.0554871	Normal	0.471394	7.92e-30	3.75e-29	Normal	0.0337185	0.465155	0.636313	Normal	-1.23999	5.01e-111	1.17e-109	Down	-1.22673	1.7e-164	3.08e-163	Down	-0.909846	1.23e-64	2.64e-63	Normal	0.594666	4.51e-31	2.86e-29	Normal	0.975043	1.09e-88	4.1e-87	Normal	0.380377
CIL1317S0080	rpmH	50S ribosomal protein L34 [Morus notabilis]	-	GO:0010467//gene expression	2.87	5.94	11.46	5.24	2.09	3.54	2.03	6.92	-1.26972	3.42e-05	7.29e-05	Down	-0.220309	0.41761	0.511788	Normal	0.727763	0.000791238	0.00135071	Normal	-0.401205	0.169693	0.290887	Normal	-1.72727	1.33e-06	3.33e-06	Down	-0.967023	6.85e-05	0.000126272	Normal	-1.76929	1.53e-06	4.64e-06	Down	1.04941	0.00343053	0.0127928	Up	1.99748	6.51e-11	2.81e-10	Up	0.948072
CIL1445S0021	RPL3	60S ribosomal protein L3 [Morus notabilis]	-	GO:0010467//gene expression	31.25	40.2	55.82	36.92	16.08	15.32	29.11	50.41	-0.689854	2.76e-27	1.54e-26	Normal	-0.326514	5.66e-08	1.54e-07	Normal	0.147072	0.0100665	0.0153431	Normal	-0.449307	3.41e-12	4.32e-11	Normal	-1.64844	3.27e-93	6.29e-92	Down	-1.71829	1.76e-155	3e-154	Down	-0.792195	3.81e-30	3.76e-29	Normal	0.363339	1.31e-06	1.09e-05	Normal	0.836926	1.89e-32	2.28e-31	Normal	0.473587
CIL1447S0013	RPL15	PREDICTED: 50S ribosomal protein L15, chloroplastic [Juglans regia]	-	-	125.71	139.94	89.56	176.67	97.05	58.6	148.85	137.37	-0.127968	0.0038189	0.00664949	Normal	0.0267414	0.54037	0.630926	Normal	-0.617141	4.04e-37	2.26e-36	Normal	0.36299	1.25e-17	2.46e-16	Normal	-0.501267	1.24e-24	6.97e-24	Normal	-1.22909	2.63e-170	4.95e-169	Down	0.115792	0.0101336	0.0189338	Normal	0.154709	0.00146706	0.00614093	Normal	-0.489173	1.43e-19	1.03e-18	Normal	-0.643882
CIL1582S0014	rplO	PREDICTED: 50S ribosomal protein L15-like [Malus domestica]	-	GO:0010467//gene expression	2.64	4.54	6.21	2.22	1.63	1.74	2.28	2.53	0.0614005	0.870402	0.944481	Normal	0.843555	0.00010789	0.000228105	Normal	1.29546	1.43e-10	3.71e-10	Up	-0.188578	0.598664	0.762854	Normal	-0.634265	0.0403191	0.0630834	Normal	-0.54005	0.0276405	0.040334	Normal	-0.150104	0.595783	0.708305	Normal	0.782154	0.00142725	0.00599627	Normal	1.23406	6.54e-08	2.22e-07	Normal	0.451901
CIL1376S0006	RPL21M	PREDICTED: 50S ribosomal protein L21, mitochondrial [Juglans regia]	-	GO:0043412//macromolecule modification;GO:0044267//cellular protein metabolic process;GO:0044763//single-organism cellular process;GO:0048229//gametophyte development	3.8	7.33	8.85	3.38	1.43	1.79	3.4	4.8	-0.337035	0.0839167	0.119896	Normal	0.610779	9.15e-05	0.000194469	Normal	0.882643	5.81e-09	1.39e-08	Normal	-0.506011	0.0140675	0.0362718	Normal	-1.74702	1.74e-11	5.89e-11	Down	-1.42307	3.97e-14	1.13e-13	Down	-0.4975	0.018367	0.0326643	Normal	0.947814	5.19e-07	4.59e-06	Normal	1.21968	2.84e-11	1.25e-10	Up	0.271864
CIL1526S0037	RPL3B	PREDICTED: 50S ribosomal protein L3-2, chloroplastic-like [Juglans regia]	GO:0003723//RNA binding;GO:0005198//structural molecule activity	GO:0010467//gene expression	3.54	6.68	12.66	6.48	2.04	2.32	3.1	8.22	-1.21539	3.2e-12	1.04e-11	Down	-0.29929	0.0439063	0.0669669	Normal	0.623067	9.81e-07	2.06e-06	Normal	-0.343145	0.0315518	0.0721694	Normal	-2.01057	1e-20	5.02e-20	Down	-1.82501	1.7e-29	7.34e-29	Down	-1.40687	7.99e-13	3.83e-12	Down	0.916099	7.11e-06	5.19e-05	Normal	1.83846	2.54e-25	2.37e-24	Up	0.922357
CIL1310S0057	MNP1	PREDICTED: 50S ribosomal protein L7/L12 [Prunus mume]	-	-	1.37	3.59	5.99	2.7	1.02	1.5	1.54	4.12	-1.58847	4.23e-05	8.94e-05	Down	-0.19866	0.570291	0.66096	Normal	0.539912	0.0472613	0.0662865	Normal	-0.609685	0.0796783	0.15739	Normal	-2.01408	7.52e-06	1.77e-05	Down	-1.45768	1.97e-06	3.99e-06	Down	-1.41971	0.000655027	0.00146893	Down	1.38981	0.00179266	0.00730377	Up	2.12838	4.01e-08	1.39e-07	Normal	0.738572
CIL1274S0002	rplK	PREDICTED: 54S ribosomal protein L19, mitochondrial [Juglans regia]	-	GO:0010467//gene expression	1.38	1.96	1.49	0.34	0.57	0.99	2.75	1.23	0.16601	0.868058	0.942578	Normal	0.672195	0.174645	0.236571	Normal	0.276654	0.618038	0.698281	Normal	-1.85505	0.034792	0.0786301	Normal	-1.10962	0.168914	0.23265	Down	-0.313158	0.533131	0.608963	Normal	1.16077	0.0114445	0.0212007	Normal	0.506185	0.391933	0.593352	Normal	0.110644	0.850659	0.947641	Normal	-0.395541
CIL0037S0014	rpmG	PREDICTED: 54S ribosomal protein L39, mitochondrial-like [Cucumis sativus]	-	GO:0010467//gene expression	0.83	1.04	1.84	1.84	0.77	0.69	0.67	1.38	-0.733485	0.111669	0.156142	Normal	-0.408085	0.374893	0.464887	Normal	0.415037	0.302791	0.366056	Normal	0.415037	0.296307	0.448749	Normal	-0.841738	0.0988154	0.144183	Normal	-1	0.0104664	0.016033	Normal	-1.04244	0.0330558	0.0557477	Down	0.3254	0.607899	0.794667	Normal	1.14852	0.0114445	0.0210548	Normal	0.823122
CIL0025S0004	RPP2B	PREDICTED: 60S acidic ribosomal protein P2-like [Erythranthe guttata]	-	GO:0034645//cellular macromolecule biosynthetic process	46.53	64.58	93.74	67.05	30.69	32.14	37.01	74.27	-0.674618	1.66e-19	7.31e-19	Normal	-0.201692	0.00338544	0.00609618	Normal	0.335885	1.5e-07	3.31e-07	Normal	-0.147542	0.0408331	0.0902472	Normal	-1.27501	1.85e-47	1.84e-46	Down	-1.20841	3.17e-68	2.52e-67	Down	-1.00486	4.46e-32	4.64e-31	Down	0.472926	3.39e-08	3.67e-07	Normal	1.0105	1.29e-36	1.76e-35	Up	0.537577
MSTRG.12232	RPL10A	PREDICTED: 60S ribosomal protein L10a [Juglans regia]	GO:0005198//structural molecule activity	GO:0003002//regionalization;GO:0009451//RNA modification;GO:0010467//gene expression;GO:0016072//rRNA metabolic process	28.05	57.06	74.64	61.89	24.11	22.07	30.48	83.64	-1.57619	1.5e-122	3.1e-121	Down	-0.551713	4.31e-23	2.22e-22	Normal	-0.164244	0.00236444	0.00385782	Normal	-0.434487	4.46e-14	6.79e-13	Normal	-1.79456	2.87e-131	8.02e-130	Down	-1.92211	4.95e-226	1.26e-224	Down	-1.45633	4.47e-95	1.5e-93	Down	1.02448	7.13e-38	5.95e-36	Up	1.41195	5.78e-77	1.87e-75	Up	0.387469
CIL1399S0026	RPL13AD	PREDICTED: 60S ribosomal protein L13a-4 [Juglans regia]	-	GO:0010467//gene expression	37.53	51.13	52.03	48.65	12.13	14.32	25.62	51.62	-0.459886	2.41e-07	6.02e-07	Normal	-0.0137601	0.89889	0.972964	Normal	0.0114136	0.917598	0.985846	Normal	-0.0854903	0.335843	0.495693	Normal	-2.08935	9.16e-61	1.15e-59	Down	-1.8499	3.91e-84	3.75e-83	Down	-1.01066	1.23e-21	9.03e-21	Down	0.446126	7.42e-06	5.39e-05	Normal	0.471299	3.17e-06	9.19e-06	Normal	0.0251737
CIL0336S0005	RPL14A	PREDICTED: 60S ribosomal protein L14-1 [Juglans regia]	-	-	5.14	5.64	8.87	5.16	1.83	2.2	3.13	6.7	-0.382393	0.118444	0.165045	Normal	-0.248466	0.35803	0.447057	Normal	0.404773	0.0649965	0.0891126	Normal	-0.37679	0.169334	0.290492	Normal	-1.87232	4.67e-08	1.29e-07	Down	-1.60666	3.08e-10	7.52e-10	Down	-1.098	0.000404001	0.000934725	Down	0.133927	0.697224	0.868976	Normal	0.787166	0.0029194	0.00589368	Normal	0.653239
CIL0259S0008	RPL14B	PREDICTED: 60S ribosomal protein L14-2-like [Juglans regia]	-	GO:0010467//gene expression	91.86	105.59	147.08	130.27	64.3	58.67	97.19	118.6	-0.368595	6.03e-12	1.94e-11	Normal	-0.167631	0.00124258	0.00235316	Normal	0.310497	2.31e-10	5.91e-10	Normal	0.135401	0.00887102	0.0243097	Normal	-0.883213	1.85e-47	1.84e-46	Normal	-1.01541	1.12e-90	1.14e-89	Down	-0.287224	3.63e-07	1.16e-06	Normal	0.200965	0.00100855	0.004407	Normal	0.679092	1.39e-32	1.68e-31	Normal	0.478128
CIL1600S0006	RPL15	PREDICTED: 60S ribosomal protein L15-1 isoform X1 [Juglans regia]	-	GO:0010467//gene expression	32.59	44.62	62.66	47.45	16.68	17.45	19.88	52.44	-0.686238	2.23e-31	1.39e-30	Normal	-0.232977	2.18e-05	4.88e-05	Normal	0.256877	7.06e-07	1.5e-06	Normal	-0.14426	0.0112273	0.0298915	Normal	-1.65255	1.18e-109	2.71e-108	Down	-1.58744	1.41e-161	2.49e-160	Down	-1.39935	8.32e-84	2.41e-82	Down	0.453261	2.54e-11	4.05e-10	Normal	0.943115	4.48e-49	8.43e-48	Normal	0.489854
CIL0128S0031	RPL15	PREDICTED: 60S ribosomal protein L15-1 isoform X2 [Juglans regia]	-	-	52.9	65.71	76.07	67.33	29.88	36.11	41.17	76.17	-0.525955	3.2e-18	1.35e-17	Normal	-0.21311	0.000208906	0.000429187	Normal	-0.00189529	0.987028	1	Normal	-0.177973	0.00310107	0.00972454	Normal	-1.35004	4.02e-74	6.15e-73	Down	-1.07682	1.5e-83	1.43e-82	Down	-0.887629	1.86e-38	2.31e-37	Normal	0.312845	7.25e-06	5.28e-05	Normal	0.52406	1.88e-14	1.02e-13	Normal	0.211215
MSTRG.25563	RPL17A	PREDICTED: 60S ribosomal protein L17-2 [Juglans regia]	-	-	1.13	1.37	0.81	0.43	0.58	0.81	1.97	0	10.1421	0.00097925	0.00181929	Up	10.42	0.000122627	0.000257623	Up	9.66178	0.00782344	0.0120595	Up	8.74819	0.125037	0.225725	Normal	9.17991	0.0625313	0.0944867	Normal	9.66178	0.000489894	0.000846161	Up	10.944	3.07e-05	8.09e-05	Up	0.277853	0.823891	0.970279	Normal	-0.480329	0.607376	0.721234	Normal	-0.758182
CIL1486S0047	RPL17B	PREDICTED: 60S ribosomal protein L17-2-like [Juglans regia]	-	GO:0010467//gene expression	189.78	232.42	270.08	225.17	107.58	115.8	135.37	236.24	-0.315925	7.61e-17	3.03e-16	Normal	-0.023519	0.522954	0.612823	Normal	0.193134	7.99e-08	1.8e-07	Normal	-0.0692386	0.0697009	0.140776	Normal	-1.13484	1.48e-145	4.63e-144	Down	-1.02862	5.99e-176	1.18e-174	Down	-0.803345	1.24e-78	3.33e-77	Normal	0.292406	1.79e-12	3.23e-11	Normal	0.509059	9.42e-36	1.25e-34	Normal	0.216653
CIL1317S0015	RPL18B	PREDICTED: 60S ribosomal protein L18-2 [Juglans regia]	-	GO:0010467//gene expression	77.13	101.66	125.96	94.29	49.49	51.18	48.1	109.01	-0.499096	1.9e-16	7.44e-16	Normal	-0.100708	0.0779766	0.113305	Normal	0.208505	0.000163313	0.000295334	Normal	-0.209284	0.00059002	0.00222719	Normal	-1.13925	1.77e-56	2.07e-55	Down	-1.09081	4.83e-84	4.62e-83	Down	-1.18035	6.99e-58	1.32e-56	Down	0.398388	6.41e-09	7.62e-08	Normal	0.707602	1.51e-26	1.47e-25	Normal	0.309214
CIL0390S0006	RPL18C	PREDICTED: 60S ribosomal protein L18-2-like [Juglans regia]	-	GO:0010467//gene expression	38.47	54.26	74.02	43.75	16.07	18.53	29.99	44.13	-0.198026	0.00992214	0.016335	Normal	0.298129	1.62e-05	3.67e-05	Normal	0.746155	4.36e-30	2.08e-29	Normal	-0.0124767	0.889074	1	Normal	-1.45739	1.92e-47	1.91e-46	Down	-1.2519	1.23e-59	8.79e-59	Down	-0.557278	1.25e-10	5.26e-10	Normal	0.496155	8.07e-10	1.08e-08	Normal	0.944181	3.66e-35	4.78e-34	Normal	0.448026
CIL1393S0012	RPL18A	PREDICTED: 60S ribosomal protein L18a-like [Juglans regia]	-	GO:0010467//gene expression	34.49	65.71	93.4	71.45	24.09	28.78	34.78	93.52	-1.4391	2.33e-105	4.17e-104	Down	-0.509162	8.71e-20	4.03e-19	Normal	-0.00185238	0.984401	1	Normal	-0.388341	1.73e-11	2.05e-10	Normal	-1.95684	5.44e-144	1.68e-142	Down	-1.70021	1.28e-186	2.67e-185	Down	-1.42702	1.96e-90	6.22e-89	Down	0.929935	1.13e-32	7.79e-31	Normal	1.43724	1.09e-85	3.99e-84	Up	0.50731
CIL0160S0014	RPL19C	PREDICTED: 60S ribosomal protein L19-3 isoform X1 [Juglans regia]	-	GO:0010467//gene expression	35.97	48.27	52.79	43.44	18.54	17.63	26.77	46.73	-0.377555	1.06e-11	3.37e-11	Normal	0.0467778	0.373263	0.464333	Normal	0.175916	0.000718779	0.00123184	Normal	-0.105325	0.0597675	0.124669	Normal	-1.33371	1.62e-82	2.74e-81	Down	-1.40632	2.6e-147	4.22e-146	Down	-0.803732	8.29e-37	9.72e-36	Normal	0.424333	3.63e-12	6.38e-11	Normal	0.553471	7.73e-20	5.63e-19	Normal	0.129138
CIL0189S0011	RPL21A	PREDICTED: 60S ribosomal protein L21-1-like [Juglans regia]	-	GO:0010467//gene expression	71.16	92.4	115.46	91.14	34.11	31.74	48.09	93.73	-0.397444	5.54e-15	2.05e-14	Normal	-0.020618	0.675605	0.763971	Normal	0.30081	9.82e-11	2.56e-10	Normal	-0.0404265	0.429035	0.599483	Normal	-1.45832	2.8e-120	7.14e-119	Down	-1.56221	3.98e-209	9.37e-208	Down	-0.962774	1.29e-59	2.52e-58	Normal	0.376826	2.31e-11	3.72e-10	Normal	0.698255	6.57e-38	9.25e-37	Normal	0.321428
CIL1317S0033	RPL22B	PREDICTED: 60S ribosomal protein L22-3-like [Juglans regia]	-	GO:0010467//gene expression	26.85	35.6	46.13	43.57	20.63	21.43	24.41	44.84	-0.739864	3.2e-16	1.25e-15	Normal	-0.332909	7.49e-05	0.000160243	Normal	0.040919	0.637079	0.713831	Normal	-0.0414512	0.644783	0.803084	Normal	-1.12004	1.65e-27	1.02e-26	Down	-1.06515	1.28e-39	6.74e-39	Down	-0.877314	1.83e-18	1.18e-17	Normal	0.406955	0.000125589	0.000698635	Normal	0.780783	1.65e-14	8.99e-14	Normal	0.373828
CIL1293S0037	RPL23A	PREDICTED: 60S ribosomal protein L23 isoform X2 [Eucalyptus grandis]	-	GO:0009451//RNA modification;GO:0010467//gene expression	13.65	20.31	21.09	13.2	6.71	6.53	11.17	15.07	-0.142778	0.198125	0.262845	Normal	0.430511	7.7e-06	1.79e-05	Normal	0.48488	6.69e-07	1.42e-06	Normal	-0.191141	0.103966	0.197172	Normal	-1.16729	2.19e-17	9.65e-17	Down	-1.20652	1.29e-28	5.48e-28	Down	-0.43205	0.000387735	0.000899084	Normal	0.573289	2.82e-07	2.63e-06	Normal	0.627658	2.49e-08	8.75e-08	Normal	0.0543689
CIL1546S0008	RPL23A	PREDICTED: 60S ribosomal protein L23a-2 [Juglans regia]	GO:0005198//structural molecule activity	GO:0010467//gene expression	33.41	40.24	47.46	39.28	15.72	16.97	19.09	41.84	-0.324603	7.6e-06	1.7e-05	Normal	-0.0562525	0.424804	0.519017	Normal	0.181829	0.0077037	0.0119306	Normal	-0.0910879	0.219901	0.357859	Normal	-1.41228	8.1e-52	8.7e-51	Down	-1.3019	6.83e-72	5.68e-71	Down	-1.13207	3.9e-36	4.49e-35	Down	0.26835	0.00107574	0.00466183	Normal	0.506432	2.5e-10	1.03e-09	Normal	0.238082
CIL1274S0045	RPL23A	PREDICTED: 60S ribosomal protein L23a-like [Juglans regia]	GO:0005198//structural molecule activity	GO:0010467//gene expression	12.24	17.09	20.6	15.76	6.74	7.88	9.96	20.22	-0.724179	6.04e-10	1.76e-09	Normal	-0.242631	0.0239911	0.0382494	Normal	0.0268613	0.81695	0.889136	Normal	-0.359515	0.00198667	0.00653924	Normal	-1.58496	1.51e-27	9.33e-27	Down	-1.35952	1.85e-35	8.98e-35	Down	-1.02157	1.78e-14	9.35e-14	Down	0.481549	0.000460323	0.00222286	Normal	0.751041	1.66e-08	5.91e-08	Normal	0.269492
CIL0235S0005	RPL24	PREDICTED: 60S ribosomal protein L24-like [Juglans regia]	-	-	52.42	66.35	88.84	59.95	27.09	32.62	35.65	66.36	-0.340197	5.89e-09	1.62e-08	Normal	-0.000217421	1	1	Normal	0.420896	1.06e-15	3.38e-15	Normal	-0.146554	0.0140367	0.0362027	Normal	-1.29255	4.66e-70	6.75e-69	Down	-1.02456	2.15e-77	1.91e-76	Down	-0.896412	2.03e-39	2.59e-38	Normal	0.339979	1.62e-07	1.57e-06	Normal	0.761092	1.8e-35	2.36e-34	Normal	0.421113
CIL1533S0009	RPL27	PREDICTED: 60S ribosomal protein L27 [Juglans regia]	-	-	5.42	8.11	7.45	7.21	2.33	2.02	3.24	9.59	-0.823238	3.31e-05	7.07e-05	Normal	-0.241829	0.187392	0.252307	Normal	-0.36429	0.056897	0.079094	Normal	-0.411532	0.038528	0.0859319	Normal	-2.0412	2.13e-14	8.29e-14	Down	-2.24718	6.3e-26	2.51e-25	Down	-1.56554	2.65e-10	1.09e-09	Down	0.581409	0.0123091	0.0380553	Normal	0.458948	0.0592423	0.095297	Normal	-0.122461
CIL0131S0029	RPL27AC	PREDICTED: 60S ribosomal protein L27a-3-like [Juglans regia]	-	GO:0010467//gene expression	59.53	75.35	95.89	82.39	37.44	38.53	52.51	85	-0.513846	2.47e-17	1e-16	Normal	-0.173855	0.0025154	0.00459402	Normal	0.173918	0.00174937	0.00290082	Normal	-0.0449936	0.455347	0.625617	Normal	-1.18288	6.57e-60	8.08e-59	Down	-1.14148	3.92e-91	4.03e-90	Down	-0.694871	2.63e-25	2.21e-24	Normal	0.339991	1.01e-06	8.52e-06	Normal	0.687763	8.21e-25	7.48e-24	Normal	0.347773
CIL1465S0021	RPL31	PREDICTED: 60S ribosomal protein L31-like [Juglans regia]	-	GO:0010467//gene expression	54.33	87.44	112.19	87.81	27.22	30.04	40.35	99.93	-0.879169	3.51e-35	2.39e-34	Normal	-0.192624	0.00222518	0.00408727	Normal	0.166954	0.00601397	0.00941999	Normal	-0.186533	0.00489459	0.0144999	Normal	-1.87625	6.12e-97	1.23e-95	Down	-1.73403	2.78e-138	4.24e-137	Down	-1.30835	9.57e-57	1.78e-55	Down	0.686544	2.13e-17	6.02e-16	Normal	1.04612	1.64e-41	2.57e-40	Up	0.359579
CIL1371S0025	ARP2	PREDICTED: 60S ribosomal protein L3-2 [Juglans regia]	-	GO:0010467//gene expression	3.56	5.71	4.85	8.17	1.7	2.06	3.65	12.58	-1.82118	1.24e-33	8.18e-33	Down	-1.13957	8.1e-18	3.49e-17	Down	-1.37508	6.3e-22	2.45e-21	Down	-0.622724	1.25e-06	7.92e-06	Normal	-2.88753	5.54e-50	5.78e-49	Down	-2.61042	7.99e-75	6.89e-74	Down	-1.78516	2.09e-28	1.95e-27	Down	0.681614	0.00069893	0.00319374	Normal	0.446108	0.0423571	0.0699727	Normal	-0.235506
CIL0258S0008	RPL32A	PREDICTED: 60S ribosomal protein L32-1-like [Juglans regia]	-	GO:0010467//gene expression	43.06	50.79	82.31	43.84	23.63	25.16	26.63	53.03	-0.30046	2.17e-05	4.7e-05	Normal	-0.0622643	0.367906	0.457962	Normal	0.634259	2.18e-25	9.31e-25	Normal	-0.274561	0.000206017	0.000861588	Normal	-1.16619	1.08e-40	9.29e-40	Down	-1.07568	1.56e-55	1.06e-54	Down	-0.993756	9.07e-31	9.08e-30	Normal	0.238196	0.00292998	0.011193	Normal	0.934719	3.96e-38	5.62e-37	Normal	0.696523
CIL1325S0013	RPL34	PREDICTED: 60S ribosomal protein L34 [Theobroma cacao]	-	GO:0010467//gene expression	5.01	5.7	9.12	9.25	3.4	5.13	3.43	9.35	-0.900156	2.99e-05	6.4e-05	Normal	-0.714004	0.000606894	0.00118917	Normal	-0.0359325	0.903977	0.972672	Normal	-0.015513	1	1	Normal	-1.45943	7.27e-09	2.12e-08	Down	-0.866008	1.43e-06	2.92e-06	Normal	-1.44676	2.05e-08	7.29e-08	Down	0.186151	0.520721	0.712598	Normal	0.864223	0.000561479	0.00125351	Normal	0.678072
CIL1618S0007	RPL34	PREDICTED: 60S ribosomal protein L34-like [Juglans regia]	-	GO:0010467//gene expression	8.13	9.42	14.77	9.57	2.77	4.22	4.32	8.03	0.0178554	1	1	Normal	0.230327	0.401444	0.493753	Normal	0.879198	0.000165037	0.000298275	Normal	0.253119	0.38391	0.549662	Normal	-1.53551	4.49e-05	9.87e-05	Down	-0.928157	0.000449285	0.000780354	Normal	-0.894369	0.0113723	0.0210799	Normal	0.212472	0.493769	0.693156	Normal	0.861343	0.00113354	0.00242573	Normal	0.648871
CIL0338S0007	RPL35	PREDICTED: 60S ribosomal protein L35-like [Juglans regia]	-	GO:0010467//gene expression	46.37	54.47	76.27	49.88	33.08	38.1	45.33	71.63	-0.627372	1.52e-19	6.68e-19	Normal	-0.395102	2.71e-09	7.99e-09	Normal	0.0905518	0.152211	0.195607	Normal	-0.522102	4e-13	5.59e-12	Normal	-1.1146	5.78e-44	5.35e-43	Down	-0.910773	2.7e-50	1.69e-49	Normal	-0.660098	1.3e-18	8.42e-18	Normal	0.23227	0.00488145	0.0174222	Normal	0.717924	1.37e-20	1.03e-19	Normal	0.485654
MSTRG.7141	RPL35	PREDICTED: 60S ribosomal protein L35-like [Juglans regia]	GO:0005198//structural molecule activity	GO:0009451//RNA modification;GO:0010467//gene expression;GO:0022613//ribonucleoprotein complex biogenesis	47.19	60.16	70.68	70.66	28.14	31.1	36.23	74.72	-0.663013	1.74e-21	8.21e-21	Normal	-0.31269	1.33e-06	3.27e-06	Normal	-0.0801924	0.215653	0.270601	Normal	-0.0806007	0.224968	0.364504	Normal	-1.40887	8.14e-62	1.04e-60	Down	-1.26458	4.32e-81	4e-80	Down	-1.04431	3.35e-38	4.12e-37	Down	0.350323	2.3e-05	0.000151419	Normal	0.582821	3.06e-13	1.55e-12	Normal	0.232497
CIL1520S0064	RPL36C	PREDICTED: 60S ribosomal protein L36-3-like [Juglans regia]	-	GO:0010467//gene expression	16.78	31.6	44.99	34.21	13.13	12	19.62	38.77	-1.2082	3.13e-21	1.46e-20	Down	-0.295016	0.00670888	0.011607	Normal	0.214664	0.0371396	0.0528052	Normal	-0.180523	0.111398	0.208505	Normal	-1.56207	5.8e-27	3.53e-26	Down	-1.69191	4.19e-48	2.54e-47	Down	-0.982616	1.12e-13	5.66e-13	Normal	0.913182	9.51e-10	1.27e-08	Normal	1.42286	7.23e-25	6.59e-24	Normal	0.50968
CIL1520S0065	RPL36C	PREDICTED: 60S ribosomal protein L36-3-like [Juglans regia]	-	GO:0010467//gene expression	19.41	32.93	48.24	29.65	16.23	13.72	23.33	29.24	-0.591143	3.56e-11	1.11e-10	Normal	0.171459	0.026696	0.0422968	Normal	0.722287	1e-23	4.1e-23	Normal	0.0200888	0.81709	0.953013	Normal	-0.84928	1.07e-17	4.77e-17	Down	-1.09166	2.74e-40	1.46e-39	Down	-0.325757	0.000414264	0.000957407	Normal	0.762602	2.58e-15	6.17e-14	Normal	1.31343	1.36e-48	2.54e-47	Normal	0.550827
CIL0121S0016	RPL37A	PREDICTED: 60S ribosomal protein L37-3 [Juglans regia]	GO:0003723//RNA binding;GO:0005198//structural molecule activity;GO:0043169//cation binding	GO:0010467//gene expression	5.71	8.01	7.84	7.11	1.83	2.85	2.99	4.96	0.203151	0.486147	0.581162	Normal	0.691462	0.00382616	0.00683714	Normal	0.660514	0.00832082	0.012781	Normal	0.519509	0.0472613	0.102396	Normal	-1.4385	0.000274287	0.000561951	Down	-0.799378	0.00321991	0.00519988	Normal	-0.730195	0.0379565	0.0632772	Normal	0.488311	0.0717679	0.162697	Normal	0.457363	0.115131	0.173688	Normal	-0.0309486
CIL1456S0044	RPL38A	PREDICTED: 60S ribosomal protein L38-like [Juglans regia]	-	GO:0010467//gene expression	6.79	10.24	21.31	24.59	13.26	10.97	18.07	40.94	-2.59203	2.4e-60	2.56e-59	Normal	-1.9993	6.94e-45	5.95e-44	Normal	-0.941981	6.96e-15	2.16e-14	Normal	-0.735439	8.24e-10	8.21e-09	Normal	-1.62643	2.09e-30	1.42e-29	Down	-1.89995	5.48e-60	3.94e-59	Down	-1.17991	6.77e-19	4.44e-18	Down	0.592732	0.0164864	0.0486628	Normal	1.65005	1.97e-15	1.14e-14	Up	1.05731
CIL0324S0010	RPL3	PREDICTED: 60S ribosomal protein L3-like [Juglans regia]	-	GO:0010467//gene expression	42.38	57.24	75.82	69.63	23.85	24.09	34.2	60.38	-0.510687	4.58e-27	2.54e-26	Normal	-0.0770471	0.0833773	0.120631	Normal	0.328508	1.15e-14	3.54e-14	Normal	0.205638	3.51e-06	2.07e-05	Normal	-1.34008	4.62e-126	1.25e-124	Down	-1.32564	5.57e-188	1.18e-186	Down	-0.820074	2.6e-54	4.6e-53	Normal	0.43364	2.09e-16	5.54e-15	Normal	0.839195	4.67e-63	1.19e-61	Normal	0.405555
CIL0059S0018	RPL4	PREDICTED: 60S ribosomal protein L4 [Juglans regia]	-	GO:0010467//gene expression	1.16	2.26	3.37	2.45	1.39	0.84	2.27	2.99	-1.36602	3.01e-07	7.46e-07	Down	-0.403823	0.0783121	0.11375	Normal	0.172603	0.426366	0.501839	Normal	-0.287364	0.221978	0.360461	Normal	-1.10506	3.84e-05	8.52e-05	Down	-1.83168	1.52e-14	4.37e-14	Down	-0.397453	0.105207	0.159347	Normal	0.962198	0.00236821	0.00928453	Normal	1.53862	7.04e-08	2.38e-07	Up	0.576426
CIL1594S0028	RPL44	PREDICTED: 60S ribosomal protein L44-like [Gossypium hirsutum]	-	GO:0010467//gene expression	37.38	40.41	50.66	56.9	26.93	29.44	29.12	67.73	-0.857528	1.3e-33	8.52e-33	Normal	-0.745083	8.06e-27	4.62e-26	Normal	-0.418948	4.86e-10	1.22e-09	Normal	-0.251366	0.000183327	0.000775692	Normal	-1.33058	1.44e-59	1.76e-58	Down	-1.20202	2.63e-79	2.39e-78	Down	-1.21778	1.84e-50	3e-49	Down	0.112446	0.213295	0.383023	Normal	0.438581	3.17e-07	1.01e-06	Normal	0.326135
CIL0426S0003	RPL7B	PREDICTED: 60S ribosomal protein L7-2-like [Juglans regia]	-	-	5.97	7.52	7.64	5.75	3.93	3.65	5.23	10.33	-0.791037	2.11e-08	5.64e-08	Normal	-0.458036	0.000568409	0.00111697	Normal	-0.435196	0.00132368	0.00221866	Normal	-0.845206	2.22e-08	1.84e-07	Normal	-1.39424	5.82e-17	2.53e-16	Down	-1.50087	1.78e-29	7.68e-29	Down	-0.981957	5.62e-10	2.25e-09	Normal	0.333002	0.0515713	0.125026	Normal	0.355842	0.0476498	0.0780646	Normal	0.02284
CIL1515S0038	RPL7A-1	PREDICTED: 60S ribosomal protein L7a-1 [Juglans regia]	-	-	72.95	98.78	137.1	73.32	31.55	34.9	50.72	87.35	-0.2599	2.64e-07	6.58e-07	Normal	0.177411	0.000160454	0.00033339	Normal	0.650349	6.19e-49	4.34e-48	Normal	-0.252601	1.7e-06	1.06e-05	Normal	-1.46917	1.66e-118	4.14e-117	Down	-1.32358	1.06e-154	1.79e-153	Down	-0.784253	3.23e-41	4.31e-40	Normal	0.437311	7.72e-16	1.94e-14	Normal	0.910249	1.13e-71	3.38e-70	Normal	0.472938
CIL0569S0001	RPL9	PREDICTED: 60S ribosomal protein L9 [Juglans regia]	GO:0003723//RNA binding	GO:0010467//gene expression	61.73	95.58	117.74	138.81	41.89	41.46	52.44	168.12	-1.44545	4.92e-205	1.82e-203	Down	-0.814711	3.52e-78	4.86e-77	Normal	-0.513887	3.22e-33	1.65e-32	Normal	-0.27638	5.98e-11	6.7e-10	Normal	-2.00481	8.3e-307	6.22e-305	Down	-2.0197	0	0	Down	-1.68075	6.2e-228	6.11e-226	Down	0.630737	1.06e-26	5.37e-25	Normal	0.931561	1.68e-60	4.08e-59	Normal	0.300824
CIL1550S0001	RPS24A	PREDICTED: probable ribosome biogenesis protein RLP24 [Juglans regia]	-	-	0	0	0	0	0	0	0	13.29	-13.6981	8.6e-67	9.96e-66	Down	-13.6981	4.55e-67	5.47e-66	Down	-13.6981	2.67e-63	2.31e-62	Down	-13.6981	7.21e-60	6.27e-58	Normal	-13.6981	1.35e-59	1.65e-58	Down	-13.6981	4.02e-99	4.43e-98	Down	-13.6981	2.64e-57	4.95e-56	Down	0	1	1	Normal	0	1	1	Normal	0
CIL1471S0028	RPS27AA	PREDICTED: ubiquitin-40S ribosomal protein S27a [Vitis vinifera]	-	-	1.82	6.18	4.19	4.49	2.12	1.84	1.26	5.27	-1.53386	0.00647851	0.0109562	Down	0.229804	0.609468	0.700613	Normal	-0.330853	0.568648	0.647086	Normal	-0.231088	0.775719	0.917715	Normal	-1.31374	0.0238373	0.0386066	Down	-1.5181	0.000949698	0.00160599	Down	-2.06438	0.00189492	0.00398685	Down	1.76367	0.00335045	0.0125494	Up	1.20301	0.134014	0.19735	Normal	-0.560657
CIL1306S0038	UBI3	Ribosomal protein S27a [Corchorus capsularis]	-	-	2.4	1.73	2.35	2.01	0.25	0.39	0.53	1.7	0.4975	0.557456	0.643703	Normal	0.0252373	1	1	Normal	0.467126	0.541501	0.619223	Normal	0.241661	0.831904	0.966743	Normal	-2.76553	0.0225028	0.0365526	Down	-2.12399	0.0127622	0.0193333	Down	-1.68147	0.179718	0.255397	Down	-0.472262	0.647764	0.825967	Normal	-0.0303736	1	1	Normal	0.441889
CIL0435S0003	YRPS3	ribosomal protein S3, partial (mitochondrion) [Alnus incana subsp. rugosa] [Alnus incana]	GO:0003723//RNA binding;GO:0005198//structural molecule activity	GO:0010467//gene expression	0.56	0.8	0.76	0.23	0.18	0.39	0.12	0.16	1.80735	0.0309574	0.0479174	Up	2.32193	0.000491667	0.000975528	Up	2.24793	0.00149764	0.00249745	Up	0.523562	0.753968	0.899322	Normal	0.169925	1	1	Normal	1.2854	0.115499	0.154345	Normal	-0.415037	1	1	Normal	0.514573	0.442379	0.64866	Normal	0.440573	0.690224	0.797307	Normal	-0.0740006
CIL1545S0037	RPL30	Ribosomal_L30 domain-containing protein [Cephalotus follicularis]	-	GO:0010467//gene expression	1.13	1.5	2.57	2.32	0.82	0.59	0.46	2.22	-0.974237	0.108472	0.152381	Normal	-0.565597	0.280462	0.360055	Normal	0.211209	0.672199	0.749512	Normal	0.0635651	1	1	Normal	-1.43686	0.0244257	0.0395028	Down	-1.91177	0.00043649	0.000758709	Down	-2.27085	0.00335045	0.00679988	Down	0.40864	0.663792	0.841506	Normal	1.18545	0.0616149	0.0987723	Normal	0.776806
MSTRG.335	RPS13	small subunit ribosomal protein S13e [Salvia splendens]	-	-	71.64	86.96	113.84	65.45	30.12	38.27	52.39	74.61	-0.0586037	0.3733	0.460769	Normal	0.220983	0.000316152	0.000638255	Normal	0.609567	1.44e-25	6.2e-25	Normal	-0.188976	0.00664662	0.0189134	Normal	-1.30865	2.48e-53	2.73e-52	Down	-0.963155	4.09e-51	2.59e-50	Normal	-0.510078	9.72e-12	4.38e-11	Normal	0.279587	6e-05	0.000358627	Normal	0.66817	9.8e-24	8.56e-23	Normal	0.388584
[truncated: 27 more columns]
