# Supplementary material for: Transcriptome Analysis Reveals a Comprehensive Virus Resistance Response Mechanism in Pecan Infected by a Novel Badnavirus Pecan Virus
Source: Int J Mol Sci. 2022 Nov 5;23(21):13576. doi: 10.3390/ijms232113576 (PMC9655656; doi:10.3390/ijms232113576)
Supplement: Supplementary file 1 [file ijms-23-13576-s001.zip › Table S21. DEGs of ribosome biogenesis..xlsx]

## Sheet: Sheet1
Table S21. DEGs of ribosome biogenesis in eukaryotes (KO03008).
id	Symbol	Description	GO Function	GO Process	Y1	Y2	Y3	G1	G2	G3	PMV	CK	CK-vs-Y1 Log2fc	CK-vs-Y1 P-value	CK-vs-Y1 FDR	Regulated	CK-vs-Y2 Log2fc	CK-vs-Y2 P-value	CK-vs-Y2 FDR	Regulated	CK-vs-Y3 Log2fc	CK-vs-Y3 P-value	CK-vs-Y3 FDR	Regulated	CK-vs-G1 Log2fc	CK-vs-G1 P-value	CK-vs-G1 FDR	Regulated	CK-vs-G2 Log2fc	CK-vs-G2 P-value	CK-vs-G2 FDR	Regulated	CK-vs-G3 Log2fc	CK-vs-G3 P-value	CK-vs-G3 FDR	Regulated	CK-vs-PMV Log2fc	CK-vs-PMV P-value	CK-vs-PMV FDR	Regulated	Y1-vs-Y2 Log2fc	Y1-vs-Y2 P-value	Y1-vs-Y2 FDR	Regulated	Y1-vs-Y3 Log2fc	Y1-vs-Y3 P-value	Y1-vs-Y3 FDR	Regulated	Y2-vs-Y3 Log2fc
CIL1431S0015	XRN3	PREDICTED: 5'-3' exoribonuclease 3-like [Juglans regia]	-	GO:0006139//nucleobase-containing compound metabolic process	26.83	23.04	35.78	12.85	12.24	12.24	12.96	9.94	1.43253	1.92e-50	1.76e-49	Up	1.21282	5.9e-34	4.03e-33	Up	1.84784	6.73e-92	7.99e-91	Up	0.370451	0.00293242	0.00926982	Normal	0.300286	0.0175512	0.0290928	Normal	0.300286	0.003219	0.00519872	Normal	0.382748	0.00261073	0.00538763	Normal	-0.219706	0.0162119	0.0479504	Normal	0.415306	7.06e-07	2.18e-06	Normal	0.635013
CIL1400S0012	RAN-A1	PREDICTED: GTP-binding nuclear protein Ran-3-like [Juglans regia]	-	-	34.13	43.9	67.27	49.01	23.95	25.53	33.3	65.07	-0.930952	4.53e-55	4.45e-54	Normal	-0.567772	6.91e-24	3.67e-23	Normal	0.0479707	0.365653	0.435872	Normal	-0.408916	1.56e-12	2.04e-11	Normal	-1.44197	7.26e-95	1.41e-93	Down	-1.3498	8.23e-141	1.28e-139	Down	-0.96647	3.37e-51	5.58e-50	Normal	0.363181	5.84e-07	5.11e-06	Normal	0.978923	1.96e-48	3.63e-47	Normal	0.615742
CIL1502S0031	RAN2	PREDICTED: GTP-binding nuclear protein Ran1A-like [Juglans regia]	GO:0032550//purine ribonucleoside binding	GO:0006405//RNA export from nucleus;GO:0006886//intracellular protein transport	1.43	1.84	1.9	1.7	4.35	4.99	2.32	1.17	0.289507	0.22298	0.29262	Normal	0.653197	0.00266735	0.00485365	Normal	0.699491	0.0013797	0.00230903	Normal	0.539026	0.0228622	0.0548782	Normal	1.89451	1.61e-26	9.69e-26	Up	2.09253	1.21e-49	7.51e-49	Up	0.987616	4.71e-06	1.35e-05	Normal	0.363691	0.131902	0.263693	Normal	0.409984	0.0915146	0.140979	Normal	0.0462937
CIL1578S0029	ZK795.3	PREDICTED: U3 small nucleolar ribonucleoprotein protein IMP4 [Juglans regia]	-	GO:0016070//RNA metabolic process	0.95	1.82	3.19	1.16	0.29	0.75	2.22	2.1	-1.14439	0.00413006	0.0071387	Down	-0.206451	0.5951	0.686384	Normal	0.603167	0.0433671	0.0610712	Normal	-0.856265	0.0417457	0.0919862	Normal	-2.85626	2.12e-06	5.21e-06	Down	-1.48543	2.26e-05	4.31e-05	Down	0.0801703	0.914395	1	Normal	0.937939	0.0490132	0.119816	Normal	1.74756	1.79e-05	4.8e-05	Up	0.809618
CIL1265S0052	Wdr43	PREDICTED: WD repeat-containing protein 43-like [Juglans regia]	-	-	2.7	5.84	14.8	5.41	4.26	4.14	4.25	7.7	-1.5119	1.17e-09	3.36e-09	Down	-0.39889	0.0473831	0.0718714	Normal	0.942667	3.13e-09	7.57e-09	Normal	-0.50923	0.0187252	0.0464012	Normal	-0.854005	0.000261943	0.000537639	Normal	-0.895228	1.16e-06	2.39e-06	Normal	-0.857396	0.000309878	0.000727626	Normal	1.11301	0.00015522	0.000842076	Up	2.45457	1.61e-25	1.51e-24	Up	1.34156
CIL1383S0030	utp6	PREDICTED: U3 small nucleolar RNA-associated protein 6 homolog [Juglans regia]	-	GO:0000338//protein deneddylation;GO:0000377//RNA splicing, via transesterification reactions with bulged adenosine as nucleophile;GO:0003006//developmental process involved in reproduction;GO:0006355//regulation of transcription, DNA-templated;GO:0006405//RNA export from nucleus;GO:0006605//protein targeting;GO:0006997//nucleus organization;GO:0009451//RNA modification;GO:0009639//response to re…	3.43	4.88	7.35	6.49	5.05	5.43	3.64	6.87	-1.0021	3.37e-13	1.15e-12	Down	-0.493429	8.58e-05	0.000182696	Normal	0.0974342	0.417513	0.492495	Normal	-0.0820916	0.53783	0.703258	Normal	-0.444027	0.000759657	0.00148581	Normal	-0.339358	0.00113674	0.0019085	Normal	-0.916372	4.63e-10	1.86e-09	Normal	0.508673	0.00293786	0.0112183	Normal	1.09954	7.41e-13	3.66e-12	Up	0.590863
CIL1416S0034	rio2	PREDICTED: serine/threonine-protein kinase rio2 isoform X1 [Juglans regia]	-	-	7.05	11.97	11.96	10.43	4.29	5.25	6.9	14.02	-0.991791	8.13e-21	3.74e-20	Normal	-0.228063	0.0148442	0.0244342	Normal	-0.229269	0.0163941	0.0243243	Normal	-0.426747	2.45e-05	0.000124418	Normal	-1.70844	2.45e-40	2.1e-39	Down	-1.4171	1.26e-49	7.79e-49	Down	-1.02282	7.31e-19	4.79e-18	Down	0.763728	3.86e-10	5.35e-09	Normal	0.762522	9.38e-10	3.7e-09	Normal	-0.00120576
CIL1459S0026	PCN	PREDICTED: U3 small nucleolar RNA-associated protein 4 [Juglans regia]	GO:0016846//carbon-sulfur lyase activity;GO:0043168//anion binding	-	3.79	6.69	11.28	7.53	3.11	3.5	4.3	10.08	-1.41123	7.5e-32	4.72e-31	Down	-0.591418	9.67e-09	2.76e-08	Normal	0.162271	0.0817077	0.110344	Normal	-0.420774	7.72e-05	0.000354088	Normal	-1.69651	1.28e-36	1.01e-35	Down	-1.52607	1.32e-50	8.32e-50	Down	-1.22909	1.03e-22	7.89e-22	Down	0.819808	2.92e-08	3.18e-07	Normal	1.5735	1.81e-33	2.26e-32	Up	0.753689
CIL1427S0004	NSN1	PREDICTED: guanine nucleotide-binding protein-like NSN1 [Juglans regia]	GO:0032550//purine ribonucleoside binding	GO:0003006//developmental process involved in reproduction;GO:0006355//regulation of transcription, DNA-templated;GO:0010074//maintenance of meristem identity	6.67	11.78	14.83	7	3.38	4.21	6.77	9.71	-0.541785	0.000382443	0.000740794	Normal	0.278796	0.0334677	0.0520332	Normal	0.610975	1.17e-06	2.46e-06	Normal	-0.472116	0.00318667	0.0099676	Normal	-1.52245	7.66e-15	3.05e-14	Down	-1.20565	3.78e-17	1.19e-16	Down	-0.520315	0.00159114	0.00338419	Normal	0.820581	6.18e-07	5.39e-06	Normal	1.15276	1.37e-13	7.07e-13	Up	0.332179
CIL1520S0020	NOP5-2	PREDICTED: probable nucleolar protein 5-2 [Juglans regia]	-	-	1.52	2.97	9.41	5.78	1.94	1.87	3.17	9.9	-2.70336	8.51e-57	8.57e-56	Down	-1.73697	4.4e-34	3.02e-33	Down	-0.0732338	0.538638	0.616385	Normal	-0.776359	1.09e-09	1.07e-08	Normal	-2.35137	2.97e-43	2.71e-42	Down	-2.40439	6.39e-73	5.38e-72	Down	-1.64295	3.77e-27	3.37e-26	Down	0.966392	0.000165845	0.00089455	Normal	2.63012	2.02e-43	3.37e-42	Up	1.66373
CIL1520S0022	NOP5-2	PREDICTED: probable nucleolar protein 5-2 [Juglans regia]	-	-	0.8	1.84	7.08	4.25	1.08	1.74	2.07	4.42	-2.46597	9.37e-22	4.46e-21	Down	-1.26434	1.46e-09	4.36e-09	Down	0.679703	4.51e-06	9.1e-06	Normal	-0.0565835	0.780241	0.921839	Normal	-2.03302	2.67e-15	1.08e-14	Down	-1.34496	1.89e-14	5.44e-14	Down	-1.09442	4.43e-07	1.41e-06	Down	1.20163	0.0011026	0.00476098	Up	3.14568	6.22e-35	8.06e-34	Up	1.94404
CIL1328S0014	nol6	PREDICTED: nucleolar protein 6 [Juglans regia]	-	-	1.57	3.81	9.41	2.47	1.84	2.06	2.13	4.17	-1.40928	1.21e-17	4.98e-17	Down	-0.130256	0.341287	0.429478	Normal	1.17415	8.28e-30	3.92e-29	Up	-0.755536	1.04e-06	6.71e-06	Normal	-1.18034	1.5e-12	5.35e-12	Down	-1.0174	1.76e-15	5.26e-15	Down	-0.969194	3.14e-09	1.19e-08	Normal	1.27903	5.9e-12	1.02e-10	Up	2.58343	7.91e-67	2.17e-65	Up	1.3044
CIL1393S0058	MDN1	PREDICTED: midasin [Juglans regia]	-	-	0.25	0.58	1.89	0.27	0.3	0.25	0.45	0.38	-0.604071	0.0422907	0.0638531	Normal	0.610053	0.00502766	0.00882668	Normal	2.31431	3.3e-46	2.22e-45	Up	-0.49304	0.105267	0.199138	Normal	-0.341037	0.248192	0.328462	Normal	-0.604071	0.0189878	0.028204	Normal	0.243926	0.320739	0.418477	Normal	1.21412	2.07e-05	0.000138035	Up	2.91839	1.25e-43	2.09e-42	Up	1.70426
CIL1393S0059	MDN1	PREDICTED: midasin [Juglans regia]	-	-	1.89	3.28	8.31	1.41	1.14	1.55	2.86	1.86	0.0230836	0.869153	0.943466	Normal	0.818393	7.42e-14	2.74e-13	Normal	2.15955	1.78e-134	3.02e-133	Up	-0.399607	0.0065636	0.0186947	Normal	-0.706269	7.6e-06	1.79e-05	Normal	-0.263034	0.0234698	0.0344815	Normal	0.620713	4.39e-07	1.4e-06	Normal	0.79531	2.38e-10	3.38e-09	Normal	2.13646	2.78e-98	1.17e-96	Up	1.34115
CIL1365S0022	LSG1-2	PREDICTED: GTPase LSG1-2 [Juglans regia]	GO:0003824//catalytic activity	-	15.5	18.56	29.14	10.16	13.97	16.05	13.63	13.85	0.162382	0.0212939	0.0336616	Normal	0.422311	2.38e-10	7.42e-10	Normal	1.07311	3.15e-69	2.94e-68	Up	-0.446986	5.55e-08	4.36e-07	Normal	0.012446	0.890847	0.98348	Normal	0.212687	0.000406244	0.000707527	Normal	-0.0231004	0.780281	0.882675	Normal	0.259928	0.000445311	0.0021587	Normal	0.910733	1.61e-41	2.52e-40	Normal	0.650804
CIL1431S0036	GTPBP4	PREDICTED: nucleolar GTP-binding protein 1 isoform X2 [Juglans regia]	GO:0005381//iron ion transmembrane transporter activity	GO:0006826//iron ion transport	9.98	13.48	14.65	13.87	7.9	6.52	4.17	12.87	-0.3669	0.00028578	0.000560264	Normal	0.0668084	0.482178	0.580062	Normal	0.186889	0.0459703	0.064555	Normal	0.107956	0.275694	0.424858	Normal	-0.704087	5.54e-10	1.72e-09	Normal	-0.981068	2.04e-25	8.03e-25	Normal	-1.62589	1.09e-32	1.16e-31	Down	0.433709	9.31e-05	0.000534384	Normal	0.553789	6.63e-07	2.05e-06	Normal	0.12008
CIL1470S0019	At5g22100	PREDICTED: probable RNA 3'-terminal phosphate cyclase-like protein [Juglans regia]	GO:0009975//cyclase activity	GO:0010467//gene expression;GO:0022613//ribonucleoprotein complex biogenesis	7.21	7.42	8.49	7.07	4.49	2.76	7.03	8.34	-0.210048	0.369899	0.456923	Normal	-0.168628	0.452426	0.548717	Normal	0.0257172	0.945811	1	Normal	-0.238337	0.315902	0.471457	Normal	-0.893332	0.000651491	0.00128213	Normal	-1.59538	4.06e-12	1.07e-11	Down	-0.246523	0.34535	0.446571	Normal	0.0414199	0.932921	1	Normal	0.235765	0.36109	0.470707	Normal	0.194345
CIL1312S0050	At1g10490	PREDICTED: RNA cytidine acetyltransferase 1-like [Juglans regia]	-	-	0.82	2.02	4.4	1.22	0.72	0.87	1.51	1.91	-1.21988	1.95e-07	4.9e-07	Down	0.0807827	0.680082	0.768332	Normal	1.20393	8.97e-16	2.87e-15	Up	-0.646691	0.00301569	0.00948649	Normal	-1.4075	4.06e-08	1.13e-07	Down	-1.13449	3.13e-09	7.33e-09	Down	-0.339024	0.131391	0.192743	Normal	1.30066	2.81e-07	2.62e-06	Up	2.42381	1.01e-30	1.14e-29	Up	1.12315
CIL1427S0003	--	PREDICTED: guanine nucleotide-binding protein-like NSN1 [Juglans regia]	-	-	1.88	3.57	4.89	3.43	1.83	1.11	1.71	3.1	-0.721536	0.184429	0.24596	Normal	0.203656	0.694427	0.780525	Normal	0.657566	0.0821761	0.110954	Normal	0.14594	0.784127	0.92538	Normal	-0.760425	0.164592	0.227194	Normal	-1.48171	0.00142124	0.00236582	Down	-0.858272	0.11765	0.17574	Normal	0.925191	0.0898104	0.195375	Normal	1.3791	0.0043629	0.00858708	Up	0.45391
[truncated: 27 more columns]
