# Supplementary material for: Transcriptome Analysis Reveals a Comprehensive Virus Resistance Response Mechanism in Pecan Infected by a Novel Badnavirus Pecan Virus
Source: Int J Mol Sci. 2022 Nov 5;23(21):13576. doi: 10.3390/ijms232113576 (PMC9655656; doi:10.3390/ijms232113576)
Supplement: Supplementary file 1 [file ijms-23-13576-s001.zip › Table S22.xlsx]

## Sheet: Sheet1
Table S22 Genes primers in this paper
ID	Genes	Primer’s name	Primer sequences (5’-3’)
CIL1406S0036	MPK3	F	TGATGTGTGGTCTGTGGGTTGC
		R	CGAGGGTGTGATGGCTGTTGG
CIL1559S0007	RIN4	F	ATGAACAGCGGAATAGGGAAGATGG
		R	CTGGCGGAGTGGCGAACG
CIL1399S0010	RPM1	F	AAGCAGACGAAGGCGGTGAC
		R	GAATCAATGGAGGTGGAGAAGAAAGG
CIL0252S0012	TAR2	F	TGGTTCACGATCTTGCCTACTACTG
		R	TCGGTCATCCTCCTTGCTATTTCTC
CIL0345S0008	TAA1	F	ATCTCAGTTTGTTCAAGTATCCACGAC
		R	TGCTTTCCACCTCTCCCAACG
CIL1332S0041	YUC4	F	CTCCTGCTTGTCGCCAACTTAAC
		R	ATCTCCTTCACACCTTCCATCACC
CIL1348S0047	PAL	F	ATTTGGAGGAGAACTTGAAGAACACTG
		R	AGGCGTCGTCTGCGTAAGC
CIL1563S0001	ICS	F	CCGCCAAATTAAGAAGTGAAGATGATG
		R	ACCAATGCTGACCTGATGCCTAC
CIL1573S0016	IPT	F	CCTGTGCTCCGCTCATTTGTTTC
		R	TCCTTCATTTGACTTACTGCTTCTTGG
CIL0232S0001	PR1	F	GTCGGACCTATTACTTGGGATACTACC
		R	CGGCAGCACATGAGTTAGAGTTG
	Actin	ACTIN-F	GCTGAACGGGAAATTGTC
		ACTIN-R	AGAGATGGCTGGAAGAGG
