# Supplementary material for: Transcriptome Analysis Reveals a Comprehensive Virus Resistance Response Mechanism in Pecan Infected by a Novel Badnavirus Pecan Virus
Source: Int J Mol Sci. 2022 Nov 5;23(21):13576. doi: 10.3390/ijms232113576 (PMC9655656; doi:10.3390/ijms232113576)
Supplement: Supplementary file 1 [file ijms-23-13576-s001.zip › Table S3. Virus-related contigs .xlsx]

## Sheet: only_nr_nt.out.best
Table S3. Virus-related contigs annotation information
Query id	Length	Subject id	% identity	Alignment length	Mismatches	Gap openings	Q. start	Q. end	S. start	S. end	E-value	Bit score	Description	Annotation type
contigs47	54	KY883335.1	100	53	0	0	2	54	2038	1986	1.38e-19	99	Prunus necrotic ringspot virus isolate Q15R3N segment RNA3, complete sequence	Viruses only annotated by NCBI Nr/Nt.
contigs27	126	KJ936089.1	97.143	70	1	1	58	126	9752	9821	1.33e-24	117	Turnip mosaic virus isolate NSW3, complete genome
contigs104	85	gi|388483859|ref|NC_006882.2|	88.71	62	7	0	2	63	20001	20062	8.96e-14	76.8	Prochlorococcus phage P-SSP7, complete genome	Virus Nucleotide Reference Sequences annotated
contigs3	165	gi|109255272|ref|NC_008168.1|	87.879	66	3	2	2	67	25962	25902	2.66e-12	73.1	Choristoneura occidentalis granulovirus, complete genome
contigs68	119	gi|401829616|ref|NC_018464.1|	91.111	45	2	2	57	101	879	837	1.4e-08	60.2	Shamonda virus N and NSs genes, segment S, genomic RNA, isolate Ib An 5550
contigs33	56	gi|749717047|ref|YP_009116631.1|	83.333	18	3	0	3	56	1378	1395	5.1e-06	40.8	polyprotein [Rubus yellow net virus]	Virus Protein Reference Sequences annotated
contigs162	72	gi|394743641|ref|YP_006495799.1|	78.261	23	5	0	3	71	1481	1503	2.5e-07	45.1	polyprotein [Gooseberry vein banding associated virus]
contigs155	85	gi|807743929|ref|YP_009130664.1|	85.714	28	4	0	1	84	1588	1615	3.55e-14	64.7	polyprotein [Taro bacilliform CH virus]
contigs106	80	gi|827047351|ref|YP_009140788.1|	84.615	26	4	0	78	1	1278	1303	1.13e-08	48.9	polyprotein [Grapevine roditis leaf discoloration-associated virus]
contigs180	55	gi|655454942|ref|YP_009041481.1|	94.444	18	1	0	54	1	1496	1513	1.21e-06	42.7	polyprotein [Pagoda yellow mosaic associated virus]
