# Supplementary material for: Transcriptome Analysis Reveals a Comprehensive Virus Resistance Response Mechanism in Pecan Infected by a Novel Badnavirus Pecan Virus
Source: Int J Mol Sci. 2022 Nov 5;23(21):13576. doi: 10.3390/ijms232113576 (PMC9655656; doi:10.3390/ijms232113576)
Supplement: Supplementary file 1 [file ijms-23-13576-s001.zip › Table S4. Virus effectiveness assessment.xlsx]

## Sheet: annot.virus.stat
Table S4. Virus effectiveness assessment
Ref seq ID	Virus description	Length	Avg_cov	Ratio_host_unmapped	Ratio_total_reads	Tags
gi|109255272|ref|NC_008168.1|	Choristoneura occidentalis granulovirus	104710	0.12	0.0002	0	619
gi|401829616|ref|NC_018464.1|	Shamonda virus N and NSs genes	927	5.72	0.0001	0	260
gi|388483859|ref|NC_006882.2|	Prochlorococcus phage P-SSP7	45176	0.08	0	0	176
gi|749717044|ref|NC_026238.1|	Rubus yellow net virus strain Baumforth's Seedling A	7836	0.25	0	0	90
gi|394743638|ref|NC_018105.1|	Gooseberry vein banding virus	7659	0.04	0	0	13
gi|807743926|ref|NC_026819.1|	Taro bacilliform CH virus isolate TaBCHV-1	7641	0.02	0	0	9
gi|655454939|ref|NC_024301.1|	Pagoda yellow mosaic associated virus strain pymav-01	7424	0.01	0	0	2
