# Supplementary material for: Transcriptome Analysis Reveals a Comprehensive Virus Resistance Response Mechanism in Pecan Infected by a Novel Badnavirus Pecan Virus
Source: Int J Mol Sci. 2022 Nov 5;23(21):13576. doi: 10.3390/ijms232113576 (PMC9655656; doi:10.3390/ijms232113576)
Supplement: Supplementary file 1 [file ijms-23-13576-s001.zip › Table S5. Summary of RNA sequencing .xlsx]

## Sheet: Sheet1
Table S5 . Summary of RNA sequencing and mapping using the Carya illinoinensis genome (Cil.genome.fa, ftp://parrot.genomics.cn/gigadb/pub/10.5524/100001_101000/10 0571/) as the reference
Sample ID	Raw Reads	Clean reads	Clean bases	GC Content(%)	Q30(%)	Unique_Mapped(%)	Multiple_Mapped(%)	Total_Mapped(%)
G1	46094984	43597200	6507100776	3020763134 (46.42%)	6079800644 (93.43%)	39792073 (91.37%)	1117045 (2.57%)	40909118 (93.94%)
G2	46578360	44029070	6580107461	3035204345 (46.13%)	6155657242 (93.55%)	40114761 (91.23%)	1138687 (2.59%)	41253448 (93.82%)
G3	95297094	90206562	13485264308	6143379951 (45.56%)	12566636041 (93.19%)	81813401 (90.91%)	2409911 (2.68%)	84223312 (93.59%)
Y1	47992224	47477576	7099243313	3316840537 (46.72%)	6701022713 (94.39%)	43860010 (92.62%)	1300671 (2.75%)	45160681 (95.36%)
Y2	50828098	49267930	7351934056	3399501098 (46.24%)	6885409914 (93.65%)	45171708 (91.90%)	1251165 (2.55%)	46422873 (94.44%)
Y3	50365148	47493392	7089271358	3231539158 (45.58%)	6642923888 (93.70%)	43274480 (91.33%)	1094790 (2.31%)	44369270 (93.64%)
ML	45612492	43258020	6465000321	2983280895 (46.15%)	6065469834 (93.82%)	38930533 (90.16%)	1092409 (2.53%)	40022942 (92.69%)
CK	104185646	99286814	14858118572	6831517582 (45.98%)	13850548130 (93.22%)	89933972 (90.72%)	2651949 (2.68%)	92585921 (93.40%)
