# Supplementary material for: Transcriptome Analysis Reveals a Comprehensive Virus Resistance Response Mechanism in Pecan Infected by a Novel Badnavirus Pecan Virus
Source: Int J Mol Sci. 2022 Nov 5;23(21):13576. doi: 10.3390/ijms232113576 (PMC9655656; doi:10.3390/ijms232113576)
Supplement: Supplementary file 1 [file ijms-23-13576-s001.zip › Table S6. Information statistics of genes .xlsx]

## Sheet: Sheet1
Table S6. Information statistics of genes and mapped to the pecan genome
Samples	Reference genes	Sequenced reference genes (%)	Sequenced total novel genes	Sequenced novel genes (%)	Total genes	Sequenced total genes (%)
Y1	31072	23662 (76.15%)	1978	1678 (84.83%)	33050	25340 (76.67%)
Y2	31072	23811 (76.63%)	1978	1670 (84.43%)	33050	25481 (77.10%)
Y3	31072	23908 (76.94%)	1978	1668 (84.33%)	33050	25576 (77.39%)
G1	31072	23904 (76.93%)	1978	1659 (83.87%)	33050	25563 (77.35%)
G2	31072	23392 (75.28%)	1978	1632 (82.51%)	33050	25024 (75.72%)
G3	31072	24091 (77.53%)	1978	1701 (86.00%)	33050	25792 (78.04%)
ML	31072	23590 (75.92%)	1978	1586 (80.18%)	33050	25176 (76.18%)
CK	31072	24687 (79.45%)	1978	1726 (87.26%)	33050	26413 (79.92%)
