# Supplementary material for: Transcriptome Analysis Reveals a Comprehensive Virus Resistance Response Mechanism in Pecan Infected by a Novel Badnavirus Pecan Virus
Source: Int J Mol Sci. 2022 Nov 5;23(21):13576. doi: 10.3390/ijms232113576 (PMC9655656; doi:10.3390/ijms232113576)
Supplement: Supplementary file 1 [file ijms-23-13576-s001.zip › Table S7. 33050 identified genes expressions s.xlsx]

## Sheet: Table S7 33050 identified genes
Table S7. 33050 identified genes expressions and functional annotations
id	Y3_fpkm	Y2_fpkm	Y1_fpkm	G3_fpkm	G2_fpkm	G1_fpkm	ML_fpkm	CK_fpkm	Y3_count	Y2_count	Y1_count	G3_count	G2_count	G1_count	ML_count	CK_count	Symbol	Description	KEGG_A_class	KEGG_B_class	Pathway	K_ID	GO Component	GO Function	GO Process
CIL0001S0002	28.08	27.89	30.77	258.81	180.98	190.13	109.77	228.62	651	701	768	10903	3872	4115	2256	10956	--	PREDICTED: sec-independent protein translocase protein TATC, chloroplastic [Ziziphus jujuba]	-	-	-	-	-	-	-
CIL0001S0003	39.71	36.58	33.86	30.16	28.77	32.99	30.59	35.74	766	765	703	1057	512	594	523	1425	RAC1	PREDICTED: rac-like GTP-binding protein RHO1 [Juglans regia]	Cellular Processes	Transport and catabolism	ko04145//Phagosome	K04392	GO:0044464//cell part	GO:0004620//phospholipase activity;GO:0032550//purine ribonucleoside binding	GO:0035556//intracellular signal transduction
CIL0001S0004	39.81	31.75	26.12	23.75	20.63	16.3	18.47	22.49	1617	1398	1142	1753	773	618	665	1888	VPS35B	PREDICTED: vacuolar protein sorting-associated protein 35B-like [Juglans regia]	Cellular Processes	Transport and catabolism	ko04144//Endocytosis	K18468	GO:0010008//endosome membrane	-	GO:0008104//protein localization;GO:0016192//vesicle-mediated transport
CIL0001S0005	4.78	3.47	4.44	4.02	3.55	2.42	4	3.4	89	70	89	136	61	42	66	131	--	PREDICTED: pre-mRNA-splicing factor CWC22 homolog [Arachis duranensis]	-	-	-	-	-	-	-
CIL0001S0009	97.4	179.86	197.48	218.66	250.5	147.7	363.47	165.43	2415.54	4836.2	5272.33	9853.44	5732.74	3419.43	7990.7	8480.31	EXL3	PREDICTED: GDSL esterase/lipase EXL3-like [Juglans regia]	-	-	-	-	-	GO:0016788//hydrolase activity, acting on ester bonds	-
CIL0001S0010	7.2	8.3	8.23	10.14	11.26	9.05	11.09	8.44	104	130	128	266	150	122	142	252	NHX7	PREDICTED: sodium/hydrogen exchanger 7 isoform X5 [Juglans regia]	-	-	-	-	-	-	-
CIL0001S0011	2.36	1.56	1.6	2.6	2.21	2.04	2.97	2.13	52.05	37.14	38	104.11	45	42	58	97	NHX7	PREDICTED: sodium/hydrogen exchanger 7 isoform X3 [Juglans regia]	-	-	-	-	GO:0031224//intrinsic component of membrane	GO:0015078//hydrogen ion transmembrane transporter activity;GO:0015291//secondary active transmembrane transporter activity	GO:0015992//proton transport;GO:0044763//single-organism cellular process
CIL0001S0012	21.75	20.21	17.94	28.82	24.07	17.7	23.05	19.96	795	801	706	1914	812	604	747	1508	NHX7	PREDICTED: sodium/hydrogen exchanger 7 isoform X5 [Juglans regia]	-	-	-	-	GO:0031224//intrinsic component of membrane	GO:0015078//hydrogen ion transmembrane transporter activity;GO:0015291//secondary active transmembrane transporter activity	GO:0015992//proton transport;GO:0044763//single-organism cellular process
CIL0001S0013	111.42	21.69	20.93	43.32	28.29	20.82	29.51	20.61	4293	906	868	3033	1006	749	1008	1641	At1g06650	PREDICTED: 1-aminocyclopropane-1-carboxylate oxidase homolog 4-like [Juglans regia]	-	-	-	-	-	GO:0016705//oxidoreductase activity, acting on paired donors, with incorporation or reduction of molecular oxygen;GO:0043169//cation binding	GO:0044710//single-organism metabolic process
CIL0001S0014	0	0	0	0	0	0	0	0	0	0	0	0	0	0	0	0	--	PLATZ domain-containing protein [Cephalotus follicularis]	-	-	-	-	-	GO:0046914//transition metal ion binding	-
CIL0001S0015	13.34	10.23	12.1	4.37	7.08	19.16	15.28	26.9	255	212	249	152	125	342	259	1063	PXG4	PREDICTED: probable peroxygenase 4 [Juglans regia]	Metabolism	Lipid metabolism	ko00073//Cutin, suberine and wax biosynthesis	K17991	-	-	-
CIL0001S0016	2.56	3.38	2.89	7.84	10.12	7.14	6.24	10.45	70	100	85	389	255	182	151	590	CRRSP12	PREDICTED: cysteine-rich repeat secretory protein 12-like [Juglans regia]	-	-	-	-	-	-	-
CIL0001S0017	0	0	0	0	0	0	1.64	0	0	0	0	0	0	0	14	0	Os09g0529100	PREDICTED: probable 6-phosphogluconolactonase 4, chloroplastic [Juglans regia]	Metabolism;Metabolism;Metabolism;Metabolism	Global and overview maps;Global and overview maps;Global and overview maps;Carbohydrate metabolism	ko01100//Metabolic pathways;ko01110//Biosynthesis of secondary metabolites;ko01200//Carbon metabolism;ko00030//Pentose phosphate pathway	K01057;K01057;K01057;K01057	-	GO:0052689//carboxylic ester hydrolase activity	GO:0006739//NADP metabolic process
CIL0001S0019	1.94	3.12	3.64	1.95	2.5	2.12	2.79	1.36	47	82	95	86	56	48	60	68	RBCMT	PREDICTED: ribulose-1,5 bisphosphate carboxylase/oxygenase large subunit N-methyltransferase, chloroplastic-like isoform X1 [Juglans regia]	-	-	-	-	GO:0009536//plastid	GO:0008757//S-adenosylmethionine-dependent methyltransferase activity	GO:0006644//phospholipid metabolic process;GO:0006725//cellular aromatic compound metabolic process;GO:0006807//nitrogen compound metabolic process;GO:0009657//plastid organization;GO:0019752//carboxylic acid metabolic process;GO:0032259//methylation;GO:0044249//cellular biosynthetic process;GO:0044260//cellular macromolecule metabolic process;GO:0044711//single-organism biosynthetic process;GO:1…
CIL0001S0023	0	0	0	0.04	0	0	0	0	0	0	0	1	0	0	0	0	--	PREDICTED: uncharacterized protein LOC109000323 [Juglans regia]	-	-	-	-	-	-	-
CIL0001S0024	0	0.07	0	0.04	0.09	0	0	0.08	0	1	0	1	1	0	0	2	CRRSP3	PREDICTED: cysteine-rich repeat secretory protein 3-like isoform X2 [Juglans regia]	-	-	-	-	-	-	-
CIL0001S0025	0	0	0	0	0	0	0	0	0	0	0	0	0	0	0	0	--	calcium-dependent lipid-binding (CaLB domain) family protein [Medicago truncatula]	-	-	-	-	-	-	-
CIL0001S0026	6.82	5.56	2.8	5.26	4.37	3.48	3.71	4.49	296	262	131	415	175	141	143	403	--	Vacuolar protein sorting-associated protein 62 [Theobroma cacao]	-	-	-	-	-	-	-
CIL0001S0027	17.93	16.22	10.55	1.92	1.97	5.79	9.22	7.64	886	869	561	172	90	267	404	780	FTSHI5	PREDICTED: probable inactive ATP-dependent zinc metalloprotease FTSHI 5, chloroplastic [Juglans regia]	-	-	-	-	-	GO:0070011//peptidase activity, acting on L-amino acid peptides	-
CIL0001S0028	0.02	0	0.02	0.01	0	0.09	0.12	0.33	1	0	1	1	0	4	5	33	PXL1	PREDICTED: leucine-rich repeat receptor-like protein kinase PXL1 [Juglans regia]	-	-	-	-	GO:0031224//intrinsic component of membrane	GO:0004672//protein kinase activity;GO:0032550//purine ribonucleoside binding	GO:0006464//cellular protein modification process;GO:0006796//phosphate-containing compound metabolic process;GO:0009617//response to bacterium;GO:0009886//post-embryonic morphogenesis;GO:0010065//primary meristem tissue development;GO:0044710//single-organism metabolic process;GO:0048437//floral organ development;GO:0048869//cellular developmental process;GO:0050794//regulation of cellular proce…
CIL0001S0029	12.51	8.19	8.63	10.96	8.6	10.38	9.41	12.11	93	66	69	148	59	72	62	186	IPUT1	PREDICTED: inositol phosphorylceramide glucuronosyltransferase 1 [Juglans regia]	-	-	-	-	GO:0031224//intrinsic component of membrane;GO:0031984//organelle subcompartment;GO:0043231//intracellular membrane-bounded organelle	GO:0016740//transferase activity;GO:0043169//cation binding	-
CIL0001S0030	19.9	13.59	13.1	16.76	15.36	15.34	15.52	19.83	285	211	202	436	203	205	197	587	IPUT1	PREDICTED: inositol phosphorylceramide glucuronosyltransferase 1 [Juglans regia]	-	-	-	-	-	GO:0004527//exonuclease activity;GO:0035251//UDP-glucosyltransferase activity	GO:0090304//nucleic acid metabolic process
CIL0001S0031	0	0	0	0	0	0	0	0	0	0	0	0	0	0	0	0	ZFP10	PREDICTED: transcriptional regulator SUPERMAN [Theobroma cacao]	-	-	-	-	-	-	-
CIL0001S0032	0	0	0	0	0	0	0	0	0	0	0	0	0	0	0	0	AP37	PREDICTED: probable aspartyl protease At4g16563 [Juglans regia]	-	-	-	-	GO:0031224//intrinsic component of membrane	GO:0004175//endopeptidase activity	GO:0019538//protein metabolic process
CIL0001S0033	0	0	0	0	0	0	0	0	0	0	0	0	0	0	0	0	PXM16	PREDICTED: insulin-degrading enzyme-like 1, peroxisomal, partial [Juglans regia]	-	-	-	-	-	-	GO:0008152//metabolic process
CIL0001S0034	75.29	86.15	96.8	83.3	84.62	63.23	26.12	33.93	1268	1573	1755	2549	1315	994	390	1181	SDR	PREDICTED: tropinone reductase homolog [Juglans regia]	Metabolism;Metabolism;Metabolism	Global and overview maps;Global and overview maps;Biosynthesis of other secondary metabolites	ko01100//Metabolic pathways;ko01110//Biosynthesis of secondary metabolites;ko00960//Tropane, piperidine and pyridine alkaloid biosynthesis	K08081;K08081;K08081	-	GO:0003824//catalytic activity	GO:0044710//single-organism metabolic process
CIL0001S0035	6.55	6.69	9.71	7.13	9.42	7.32	10.9	6.74	141	156	225	279	187	147	208	300	UVR8	PREDICTED: ultraviolet-B receptor UVR8-like isoform X1 [Juglans regia]	-	-	-	-	-	-	-
CIL0001S0036	42.46	34.51	35.11	32.1	25.33	20.32	32.05	26.3	1466	1292	1305	2014	807	655	981	1877	EMB1444	PREDICTED: transcription factor bHLH155-like isoform X1 [Juglans regia]	-	-	-	-	-	-	-
CIL0001S0037	0.06	0.06	0	0.02	0.07	0.07	0.04	0.13	2	2	0	1	2	2	1	8	IP5P8	PREDICTED: type I inositol polyphosphate 5-phosphatase 8-like [Juglans regia]	-	-	-	-	-	-	-
CIL0001S0038	86.57	69.83	60.5	50.31	46.72	47.04	68.53	64.67	1522	1331	1145	1607	758	772	1068	2350	RABE1C	PREDICTED: ras-related protein RABE1c-like [Juglans regia]	Cellular Processes	Transport and catabolism	ko04144//Endocytosis	K07901	GO:0016020//membrane;GO:0043231//intracellular membrane-bounded organelle;GO:0044444//cytoplasmic part	GO:0032550//purine ribonucleoside binding	GO:0008104//protein localization;GO:0035556//intracellular signal transduction;GO:0051234//establishment of localization
CIL0001S0039	20.36	20.72	19.35	17.25	15.45	14.54	30.77	16.19	375.39	414.35	384.21	578.19	263	250.36	502.95	617.19	PPA1	PREDICTED: soluble inorganic pyrophosphatase 4-like [Juglans regia]	Metabolism	Energy metabolism	ko00190//Oxidative phosphorylation	K01507	GO:0044424//intracellular part	GO:0016462//pyrophosphatase activity	GO:0006793//phosphorus metabolic process
CIL0001S0040	31.45	20.11	16.9	9.2	7.73	11.12	7.63	11.18	600	416	347	319	136	198	129	441	--	PREDICTED: uncharacterized protein LOC109006776 isoform X1 [Juglans regia]	-	-	-	-	-	-	-
CIL0001S0041	0.75	0.28	0.84	0.7	2.68	20.51	1.95	37.62	10	4	12	17	33	255	23	1036	HIS2B	PREDICTED: probable histone H2B.1 [Vigna radiata var. radiata] [Vigna radiata]	-	-	-	-	GO:0043231//intracellular membrane-bounded organelle;GO:0043232//intracellular non-membrane-bounded organelle	GO:0003676//nucleic acid binding;GO:0046983//protein dimerization activity	-
CIL0001S0043	100.56	109.65	118.55	102.41	106.41	159.86	110.63	180.72	1531	1810	1943	2833	1495	2272	1493	5687	At5g02560	PREDICTED: histone H2A [Juglans regia]	-	-	-	-	GO:0043231//intracellular membrane-bounded organelle;GO:0043232//intracellular non-membrane-bounded organelle	GO:0003676//nucleic acid binding;GO:0046983//protein dimerization activity	-
CIL0001S0048	0	0	0	0	0	0	0	0	0	0	0	0	0	0	0	0	--	PREDICTED: uncharacterized protein LOC103450204 isoform X2 [Malus domestica]	-	-	-	-	-	-	-
CIL0001S0049	26.3	22.08	16.17	11.87	14.15	18.11	12.62	21.14	423	385	280	347	210	272	180	703	--	BRI1-KD interacting protein [Phaseolus vulgaris]	-	-	-	-	-	-	-
CIL0001S0050	5.65	5.68	3.08	3.85	3.04	2.69	3.29	3.18	252	275	148	312	125	112	130	293	MEE40	PREDICTED: pentatricopeptide repeat-containing protein At3g53700, chloroplastic [Juglans regia]	-	-	-	-	GO:0043231//intracellular membrane-bounded organelle	-	GO:0003006//developmental process involved in reproduction;GO:0009058//biosynthetic process;GO:0009668//plastid membrane organization
CIL0001S0051	25.28	18.96	20.33	20.48	18.6	12.58	22.66	17.75	536	436	464	789	364	249	426	778	TIF3A1	PREDICTED: eukaryotic translation initiation factor 3 subunit A-like [Juglans regia]	Genetic Information Processing	Translation	ko03013//RNA transport	K03254	GO:0043234//protein complex;GO:0070993//translation preinitiation complex	GO:0008135//translation factor activity, RNA binding	GO:0006417//regulation of translation
CIL0001S0052	45.66	48.98	45.97	42.67	36.51	31.43	44.24	34.18	1049	1220	1137	1781	774	674	901	1623	TIF3A1	PREDICTED: eukaryotic translation initiation factor 3 subunit A-like [Juglans regia]	Genetic Information Processing	Translation	ko03013//RNA transport	K03254	-	-	-
CIL0001S0053	1.31	0.65	0.84	0	0.55	0.54	0.34	0.44	13	7	9	0	5	5	3	9	--	PREDICTED: uncharacterized protein LOC109006767 [Juglans regia]	-	-	-	-	-	-	-
CIL0001S0054	0.19	0.44	0.79	0.16	0.1	0.81	0.85	0.73	2	5	9	3	1	8	8	16	TIC32	PREDICTED: short-chain dehydrogenase TIC 32, chloroplastic-like isoform X2 [Juglans regia]	-	-	-	-	-	GO:0003824//catalytic activity	GO:0044710//single-organism metabolic process
CIL0001S0055	0	0.07	0.03	0.02	0.04	0	0.32	0.09	0	2	1	1	1	0	8	5	CHX20	PREDICTED: cation/H(+) antiporter 20-like [Juglans regia]	-	-	-	-	GO:0031224//intrinsic component of membrane	GO:0015078//hydrogen ion transmembrane transporter activity	GO:0015992//proton transport;GO:0044763//single-organism cellular process
CIL0001S0056	0	0	0	0	0	0	0	0	0	0	0	0	0	0	0	0	CHX20	PREDICTED: cation/H(+) antiporter 20 [Theobroma cacao]	-	-	-	-	GO:0031224//intrinsic component of membrane	GO:0015078//hydrogen ion transmembrane transporter activity	GO:0015992//proton transport;GO:0044763//single-organism cellular process
CIL0001S0057	898.37	815.5	702.06	237.82	224.67	405.13	470.25	408.51	34411	33867	28949	16552	7941	14486	15967	32343	HSC-2	PREDICTED: heat shock cognate 70 kDa protein 2 [Juglans regia]	Genetic Information Processing;Genetic Information Processing;Cellular Processes	Folding, sorting and degradation;Transcription;Transport and catabolism	ko04141//Protein processing in endoplasmic reticulum;ko03040//Spliceosome;ko04144//Endocytosis	K03283;K03283;K03283	-	GO:0016628//oxidoreductase activity, acting on the CH-CH group of donors, NAD or NADP as acceptor;GO:0032550//purine ribonucleoside binding	GO:0044710//single-organism metabolic process
CIL0001S0058	16.67	14.72	14.06	12.28	11.04	10.62	11.68	11.51	491	470	445.83	657	300	291.93	305	701	--	HSP20-like chaperones superfamily protein [Theobroma cacao]	-	-	-	-	-	-	GO:0000302//response to reactive oxygen species;GO:0006972//hyperosmotic response;GO:0009642//response to light intensity
CIL0001S0059	30.23	22.8	23.82	34.29	30.94	59.2	27.03	77.58	395	323	335	814	373	722	313	2095	SlH4	histone H4 [Zea mays]	-	-	-	-	GO:0005911//cell-cell junction;GO:0009536//plastid;GO:0031090//organelle membrane;GO:0043232//intracellular non-membrane-bounded organelle	GO:0003676//nucleic acid binding;GO:0046983//protein dimerization activity	GO:0034728//nucleosome organization
CIL0001S0060	4.61	3.73	2.47	5.24	4.64	1.73	3.06	3.13	97	85	56	200	90	34	57	136	KNL2	PREDICTED: uncharacterized protein LOC109006787 isoform X1 [Juglans regia]	-	-	-	-	-	-	-
CIL0001S0061	0	0	0	0	0	0	0	0	0	0	0	0	0	0	0	0	N	PREDICTED: disease resistance protein TAO1-like [Juglans regia]	-	-	-	-	-	-	-
CIL0002S0001	0.04	0	0	0	0	0	0	0	1	0	0	0	0	0	0	0	LEGA	PREDICTED: legumin A-like [Juglans regia]	-	-	-	-	-	-	-
CIL0002S0002	11.36	26.82	26.38	28.43	29.93	28.14	37.77	27.81	320	819	800	1455	778	740	943	1619	PATL4	PREDICTED: patellin-4-like [Juglans regia]	-	-	-	-	-	-	-
CIL0002S0003	46.93	35.45	26.87	26.77	22.1	22.39	32.6	27.65	3049	2497	1879	3160	1325	1358	1877	3713	SMC1	PREDICTED: structural maintenance of chromosomes protein 1 [Juglans regia]	-	-	-	-	GO:0043231//intracellular membrane-bounded organelle;GO:0043232//intracellular non-membrane-bounded organelle;GO:0043234//protein complex	GO:0032550//purine ribonucleoside binding;GO:0046983//protein dimerization activity	GO:0000280//nuclear division;GO:0006259//DNA metabolic process;GO:0007062//sister chromatid cohesion;GO:0033554//cellular response to stress
CIL0002S0004	77.65	54.32	55.9	36.75	36.14	35.58	32.97	34.22	1751	1328	1357	1506	752	749	659	1595	TOL2	PREDICTED: TOM1-like protein 2 [Juglans regia]	-	-	-	-	-	-	GO:0015031//protein transport
CIL0002S0005	19.74	15.35	16.1	12.15	13.05	13.82	13.53	16.99	433	365	380	484	264	283	263	770	--	PREDICTED: mitochondrial inner membrane protease subunit 2-like [Malus domestica]	-	-	-	-	-	GO:0070011//peptidase activity, acting on L-amino acid peptides	-
CIL0002S0006	28.25	30.91	19.24	15.03	16.09	21.69	16.27	18.37	660	783	484	638	347	473	337	887	RHON1	PREDICTED: rho-N domain-containing protein 1, chloroplastic [Juglans regia]	-	-	-	-	-	-	-
CIL0002S0007	30.84	41.6	41	45.25	43.7	20.68	42.12	22.16	703	1028	1006	1874	919	440	851	1044	XBOS34	auxin-regulated protein-like protein [Populus trichocarpa]	-	-	-	-	-	-	-
CIL0002S0008	0.2	0	0	0	0	0	0	0.1	1	0	0	0	0	0	0	1	--	-	-	-	-	-	-	-	-
CIL0002S0009	17.37	13.39	10.25	15.01	11.16	10.58	12.26	11.84	614	513	390	964	364	349	384	865	PUB3	PREDICTED: U-box domain-containing protein 3 [Juglans regia]	-	-	-	-	-	GO:0019787//ubiquitin-like protein transferase activity	GO:0032446//protein modification by small protein conjugation
CIL0002S0010	0.21	0.38	0.13	0.3	0.45	0.81	0.23	0.37	3	6	2	8	6	11	3	11	LSH3	PREDICTED: protein LIGHT-DEPENDENT SHORT HYPOCOTYLS 3-like [Juglans regia]	-	-	-	-	-	-	-
CIL0002S0011	0.41	0	0	0	0	0	0	0	4.25	0	0	0	0	0	0	0	EP3	PREDICTED: endochitinase EP3-like [Juglans regia]	Metabolism;Metabolism	Global and overview maps;Carbohydrate metabolism	ko01100//Metabolic pathways;ko00520//Amino sugar and nucleotide sugar metabolism	K01183;K01183	-	GO:0097367//carbohydrate derivative binding	GO:0006026//aminoglycan catabolic process;GO:0044036//cell wall macromolecule metabolic process;GO:0044238//primary metabolic process
CIL0002S0014	22.99	24.73	25.55	21.56	29.01	60.14	32.25	44.18	530	618	634	903	617	1294	659	2105	SETH3	PREDICTED: probable arabinose 5-phosphate isomerase [Juglans regia]	Metabolism	Global and overview maps	ko01100//Metabolic pathways	K06041	-	GO:0016861//intramolecular oxidoreductase activity, interconverting aldoses and ketoses;GO:0017076//purine nucleotide binding;GO:0032550//purine ribonucleoside binding	GO:0006089//lactate metabolic process;GO:0044238//primary metabolic process
CIL0002S0015	8.24	5.78	4.81	6.9	4.69	5.8	24.87	6.83	318	242	200	484	167	209	851	545	JMJ703	PREDICTED: putative lysine-specific demethylase JMJ16 isoform X3 [Juglans regia]	-	-	-	-	-	-	-
CIL0002S0017	12.62	8.49	4.87	6.1	6.38	1.69	8.56	5.82	296	216	123	260	138	37	178	282	NAC021	PREDICTED: NAC domain-containing protein 21/22-like [Juglans regia]	-	-	-	-	GO:0043231//intracellular membrane-bounded organelle	GO:0001071//nucleic acid binding transcription factor activity	GO:0010468//regulation of gene expression;GO:0034645//cellular macromolecule biosynthetic process
CIL0002S0018	3.01	2.4	2.27	3.41	4.15	5.32	5.42	5.4	37	32	30	76	47	61	59	137	STK19	PREDICTED: serine/threonine-protein kinase 19 homolog isoform X1 [Juglans regia]	-	-	-	-	-	GO:0016772//transferase activity, transferring phosphorus-containing groups	GO:0006796//phosphate-containing compound metabolic process
CIL0002S0019	0.09	0	0	0	0	0	0	0	1	0	0	0	0	0	0	0	--	PREDICTED: uncharacterized protein LOC109014472 [Juglans regia]	-	-	-	-	-	-	-
CIL0002S0020	41.66	35.98	29.92	33.78	27.91	37.44	32.38	47.37	1414	1324	1093	2083	874	1186	974	3323	RPN2	PREDICTED: dolichyl-diphosphooligosaccharide--protein glycosyltransferase subunit 2-like [Juglans regia]	Metabolism;Genetic Information Processing;Metabolism	Global and overview maps;Folding, sorting and degradation;Glycan biosynthesis and metabolism	ko01100//Metabolic pathways;ko04141//Protein processing in endoplasmic reticulum;ko00510//N-Glycan biosynthesis	K12667;K12667;K12667	GO:0005618//cell wall;GO:0005911//cell-cell junction;GO:0031090//organelle membrane;GO:0031224//intrinsic component of membrane;GO:0043231//intracellular membrane-bounded organelle	GO:0004576//oligosaccharyl transferase activity	GO:0006487//protein N-linked glycosylation;GO:0016072//rRNA metabolic process;GO:0030243//cellulose metabolic process
CIL0002S0021	1.69	2.65	3.97	5.19	8.32	22.91	12.19	31.22	47	80	119	263	214	596	301	1798	At1g04430	PREDICTED: probable methyltransferase PMT8 [Juglans regia]	-	-	-	-	-	GO:0003824//catalytic activity	GO:0008152//metabolic process
CIL0002S0022	0	0	0	0.19	0	0	0	0	0	0	0	1	0	0	0	0	--	-	-	-	-	-	-	-	-
CIL0002S0023	6.39	5.66	2.71	1.96	1.99	2.9	2.72	4.14	278	267	127	155	80	118	105	372	RUS1	PREDICTED: protein root UVB sensitive 1, chloroplastic [Juglans regia]	-	-	-	-	GO:0009526//plastid envelope	-	GO:0009411//response to UV
CIL0002S0024	7.97	8.05	5.58	7.32	8.17	11.45	9.26	12.76	167	183	126	279	158	224	172	553	NECAP2	ABC transporter family protein [Hevea brasiliensis]	-	-	-	-	-	-	-
CIL0002S0025	16	12.53	11.1	10.63	8.85	7.63	11.95	9.95	1027	872	767	1239	524	457	680	1320	CHR8	PREDICTED: protein CHROMATIN REMODELING 8 isoform X2 [Juglans regia]	Genetic Information Processing	Replication and repair	ko03420//Nucleotide excision repair	K10841	-	GO:0003676//nucleic acid binding;GO:0017111//nucleoside-triphosphatase activity;GO:0032550//purine ribonucleoside binding	GO:0006259//DNA metabolic process;GO:0010212//response to ionizing radiation
CIL0002S0026	58.64	43.24	40.08	33.44	34.01	34.65	31.71	44.24	1162	929	855	1204	622	641	557	1812	ABCI19	PREDICTED: ABC transporter I family member 19-like [Juglans regia]	Genetic Information Processing	Folding, sorting and degradation	ko03018//RNA degradation	K12608	-	GO:0017111//nucleoside-triphosphatase activity;GO:0032550//purine ribonucleoside binding	-
CIL0002S0027	0.2	0.72	0.27	1.28	1.26	2.75	1.51	3.71	9	35	13	104	52	115	60	343	SCR	PREDICTED: protein SCARECROW-like isoform X1 [Juglans regia]	-	-	-	-	-	-	GO:0009987//cellular process;GO:0044699//single-organism process
CIL0002S0029	7.01	5.46	4.38	6.01	5.9	4.72	4.53	6.1	251	212	169	391	195	158	144	452	STK38L	PREDICTED: serine/threonine-protein kinase tricorner isoform X1 [Juglans regia]	-	-	-	-	-	GO:0004674//protein serine/threonine kinase activity;GO:0032550//purine ribonucleoside binding	GO:0006464//cellular protein modification process;GO:0006796//phosphate-containing compound metabolic process
CIL0002S0030	413.54	334.3	386.11	314.05	381.22	406.22	535.64	469.66	9032	7916	9078	12463	7683	8282	10370	21202	PAE8	PREDICTED: pectin acetylesterase 8-like [Juglans regia]	-	-	-	-	-	-	-
CIL0002S0031	11.59	8.93	7.65	9.63	8.53	8.16	9.8	10.6	543	454	386	820	369	357	407	1027	--	PREDICTED: uncharacterized protein LOC109000018 isoform X1 [Juglans regia]	-	-	-	-	-	-	-
CIL0002S0033	0	0	0	0	0	0	0	0	0	0	0	0	0	0	0	0	--	PREDICTED: uncharacterized protein LOC109010488 [Juglans regia]	-	-	-	-	-	-	-
CIL0002S0034	3.01	3.38	3.43	2.19	1.87	7.59	7.25	9.19	87	106	107	115	50	205	186	550	UGT92A1	PREDICTED: UDP-glycosyltransferase 92A1-like [Juglans regia]	-	-	-	-	-	GO:0035251//UDP-glucosyltransferase activity	-
CIL0002S0036	0	0	0	0	0	0	0	0	0	0	0	0	0	0	0	0	--	-	-	-	-	-	-	-	-
CIL0002S0037	4.95	11.41	5.36	3.52	6.26	6.19	7.45	5.79	24	60	28	31	28	28	32	58	--	PREDICTED: putative lipid-transfer protein DIR1 [Juglans regia]	-	-	-	-	-	-	-
CIL0002S0040	5.65	6.18	8.59	5.2	8.48	7.73	7.02	10.29	62.44	74.06	102.26	104.51	86.54	79.74	68.82	235.19	APL	PREDICTED: myb family transcription factor APL isoform X2 [Juglans regia]	-	-	-	-	GO:0043231//intracellular membrane-bounded organelle	GO:0001071//nucleic acid binding transcription factor activity;GO:0005488//binding	GO:0010087//phloem or xylem histogenesis;GO:0010468//regulation of gene expression;GO:0034645//cellular macromolecule biosynthetic process
CIL0002S0041	33.9	30.96	33.52	16.34	16.59	21.82	18.27	19.76	1105	1094	1176	968	499	664	528	1331	ALDH5F1	PREDICTED: succinate-semialdehyde dehydrogenase, mitochondrial [Prunus mume]	Metabolism;Metabolism;Metabolism	Global and overview maps;Amino acid metabolism;Carbohydrate metabolism	ko01100//Metabolic pathways;ko00250//Alanine, aspartate and glutamate metabolism;ko00650//Butanoate metabolism	K17761;K17761;K17761	-	-	-
CIL0002S0042	0	0	0	0	0.19	0	0	0	0	0	0	0	1.08	0	0	0	--	PREDICTED: uncharacterized protein LOC108988365 [Juglans regia]	-	-	-	-	-	GO:0016741//transferase activity, transferring one-carbon groups	GO:0008152//metabolic process
CIL0002S0043	90.02	60.1	52.41	64.74	56.73	49.34	49.14	56.15	1546	1119	969	2020	899	791	748	1993	ALIS3	PREDICTED: ALA-interacting subunit 3 [Juglans regia]	-	-	-	-	-	-	-
CIL0002S0044	4.76	6.44	4.55	6.18	5.72	6.02	7.19	6.83	139	204	143	328	154	164	186	412	rlmI	LOW QUALITY PROTEIN: IMPDH domain-containing protein/Methyltrans_SAM domain-containing protein, partial [Cephalotus follicularis]	-	-	-	-	GO:0016020//membrane	GO:0016741//transferase activity, transferring one-carbon groups	GO:0008152//metabolic process
CIL0002S0046	16.25	17.39	10.87	11.89	12.25	20.56	13.88	21.48	243	282	175	323	169	287	184	664	TFCA	PREDICTED: tubulin-folding cofactor A-like [Juglans regia]	-	-	-	-	GO:0015630//microtubule cytoskeleton;GO:0044444//cytoplasmic part	GO:0005515//protein binding	GO:0043623//cellular protein complex assembly
CIL0002S0048	1.63	1.88	0.9	0.57	0.54	1.04	0.53	1.33	69	86	41	44	21	41	20	116	GA2	PREDICTED: ent-kaur-16-ene synthase, chloroplastic [Juglans regia]	Metabolism;Metabolism;Metabolism	Global and overview maps;Global and overview maps;Metabolism of terpenoids and polyketides	ko01100//Metabolic pathways;ko01110//Biosynthesis of secondary metabolites;ko00904//Diterpenoid biosynthesis	K04121;K04121;K04121	-	GO:0010333//terpene synthase activity;GO:0043169//cation binding	-
CIL0002S0049	0.13	0.31	0.56	0.45	0.07	0.22	0	0.07	2	5	9	12.19	1	3	0	2	ERF5	PREDICTED: ethylene-responsive transcription factor 5-like [Juglans regia]	-	-	-	-	-	-	-
CIL0003S0001	7.02	7.21	3.98	1.18	1.84	7.7	4.33	8.67	392	436	239	120	95	401	214	1000	At5g10020	PREDICTED: probable inactive receptor kinase At5g10020 [Juglans regia]	-	-	-	-	GO:0031224//intrinsic component of membrane;GO:0044444//cytoplasmic part	GO:0016301//kinase activity;GO:0032550//purine ribonucleoside binding	GO:0000226//microtubule cytoskeleton organization;GO:0006464//cellular protein modification process;GO:0006796//phosphate-containing compound metabolic process;GO:0071555//cell wall organization
CIL0003S0002	299.22	362.03	399.46	430.78	444.28	386.4	422.58	324.92	10250	13446	14731	26813	14044	12356	12832	23006	ABC1K8	PREDICTED: uncharacterized aarF domain-containing protein kinase At1g79600, chloroplastic [Jatropha curcas]	-	-	-	-	GO:0009526//plastid envelope	GO:0016740//transferase activity	GO:0051234//establishment of localization
CIL0003S0003	8.39	4.89	4.37	3.85	4.7	6.07	3.4	6.9	114	72	64	95	59	77	41	194	HIT4	Myosin-H heavy chain isoform 2 [Theobroma cacao]	-	-	-	-	-	-	-
CIL0003S0004	8.68	8.45	10.42	9.03	7.71	5.68	4.49	5.83	72	76	93	136	59	44	33	100	CPR5	PREDICTED: protein CPR-5-like isoform X2 [Juglans regia]	-	-	-	-	GO:0031224//intrinsic component of membrane;GO:0043231//intracellular membrane-bounded organelle	-	GO:0000302//response to reactive oxygen species;GO:0000904//cell morphogenesis involved in differentiation;GO:0009642//response to light intensity;GO:0009648//photoperiodism;GO:0009756//carbohydrate mediated signaling;GO:0009814//defense response, incompatible interaction;GO:0010260//organ senescence
CIL0003S0005	9.08	5.16	5.3	8.19	7.32	4.19	5.36	5.42	86	53	54	141	64	37	45	106	CPR5	PREDICTED: protein CPR-5-like isoform X2 [Juglans regia]	-	-	-	-	GO:0016020//membrane	-	GO:0006952//defense response;GO:0009416//response to light stimulus;GO:0044763//single-organism cellular process;GO:0048731//system development;GO:1901700//response to oxygen-containing compound
CIL0003S0007	3.38	1.36	1.5	2.67	1.59	2.84	0.83	1.71	23	10	11	33	10	18	5	24	--	PREDICTED: protein CPR-5-like isoform X1 [Juglans regia]	-	-	-	-	-	-	-
CIL0003S0008	0	0	0	0	0	0	0	0	0	0	0	0	0	0	0	0	RPS8A	40S ribosomal protein S8 isoform 3 [Theobroma cacao]	Genetic Information Processing	Translation	ko03010//Ribosome	K02995	GO:0030529//intracellular ribonucleoprotein complex	-	GO:0010467//gene expression
CIL0003S0009	16.38	17.61	15.1	9.32	10.75	13.86	9.24	15.49	266	310	264	275	161	210	133	520	--	PREDICTED: uncharacterized protein LOC109013314 isoform X1 [Juglans regia]	-	-	-	-	-	-	-
CIL0003S0010	0	0	0	0	0	0	0	0.12	0	0	0	0	0	0	0	3	--	PREDICTED: elicitor peptide 6-like [Juglans regia]	-	-	-	-	-	-	-
CIL0003S0011	4.3	3.51	2.23	3.23	2.15	3.98	3.54	4.88	52	46	29	71	24	45	38	122	--	PREDICTED: uncharacterized protein LOC109013313 [Juglans regia]	-	-	-	-	-	-	-
CIL0003S0013	0	0.08	0	0	0	0	0	0	0	1	0	0	0	0	0	0	MIZ1	PREDICTED: protein MIZU-KUSSEI 1-like [Juglans regia]	-	-	-	-	-	-	-
CIL0003S0014	0	0	0	0.16	0.02	0.02	0	0.01	0	0	0	13	1	1	0	1	--	PREDICTED: probable leucine-rich repeat receptor-like protein kinase At1g35710 [Ipomoea nil]	-	-	-	-	-	-	-
CIL0003S0016	0	0	0	0	0	0	0	0	0	0	0	0	0	0	0	0	--	PREDICTED: zinc finger protein 3-like [Juglans regia]	-	-	-	-	-	-	-
CIL0003S0017	11.5	7.2	5.96	6.54	5.22	8.2	2.34	5.07	676	459	377	698	283	450	122	616	CRK25	PREDICTED: cysteine-rich receptor-like protein kinase 10 isoform X1 [Juglans regia]	-	-	-	-	-	-	-
CIL0003S0018	0	0	0	0	0	0	0	0	0	0	0	0	0	0	0	0	CRK5	PREDICTED: cysteine-rich receptor-like protein kinase 25 [Juglans regia]	-	-	-	-	-	GO:0004672//protein kinase activity	-
CIL0003S0019	1.38	1.31	1.18	1.48	0.95	1.36	1.07	1.71	38	39	34.85	73.96	24	35	26	96.97	NPF5.7	PREDICTED: protein NRT1/ PTR FAMILY 5.6-like [Juglans regia]	-	-	-	-	-	-	GO:0051234//establishment of localization
CIL0003S0020	1.02	0.14	0.22	0.86	0.17	0.34	0.44	0.49	13	2	3	20	2	4	5	13	At3g53970	PREDICTED: probable proteasome inhibitor isoform X2 [Juglans regia]	Genetic Information Processing	Folding, sorting and degradation	ko03050//Proteasome	K06700	-	-	-
CIL0003S0024	0	0	0	0	0	0	0	0	0	0	0	0	0	0	0	0	--	Uncharacterized protein TCM_021829 [Theobroma cacao]	-	-	-	-	-	-	-
CIL0003S0025	0	0.57	0.58	0.17	0	0	0	0	0	2	2	1	0	0	0	0	--	-	-	-	-	-	-	-	-
CIL0003S0026	1.83	1.38	1.39	0.82	1.08	0.53	0.94	0.4	11	9	9	9	6	3	5	5	--	PREDICTED: uncharacterized protein LOC109016239 [Juglans regia]	-	-	-	-	-	-	-
CIL0003S0028	0	0	0	0	0	0	0	0	0	0	0	0	0	0	0	0	POPTRDRAFT_833824	PREDICTED: CASP-like protein 2D1 [Juglans regia]	-	-	-	-	GO:0031224//intrinsic component of membrane	-	-
CIL0004S0001	5.56	7.46	8.88	12.55	13.46	6.3	7.01	8.07	68	99	117	279	152	72	76	204	SIB1	PREDICTED: sigma factor binding protein 1, chloroplastic-like [Juglans regia]	-	-	-	-	-	-	-
CIL0004S0002	42.49	85.4	105.28	114.15	115.8	43.27	76.32	40.7	1292	2815	3446	6306	3249	1228	2057	2558	AVT1A	PREDICTED: vacuolar amino acid transporter 1-like isoform X1 [Juglans regia]	-	-	-	-	-	-	-
CIL0004S0003	0	0	0	0	0	0	0	0	0	0	0	0	0	0	0	0	PIP5K4	PREDICTED: phosphatidylinositol 4-phosphate 5-kinase 5-like [Juglans regia]	Metabolism;Cellular Processes;Environmental Information Processing;Metabolism	Global and overview maps;Transport and catabolism;Signal transduction;Carbohydrate metabolism	ko01100//Metabolic pathways;ko04144//Endocytosis;ko04070//Phosphatidylinositol signaling system;ko00562//Inositol phosphate metabolism	K00889;K00889;K00889;K00889	-	GO:0016307//phosphatidylinositol phosphate kinase activity	GO:0046488//phosphatidylinositol metabolic process
CIL0004S0005	0.97	1.12	0.9	2	2.89	1.3	0.82	1.29	4	5	4	15	11	5	3	11	--	PREDICTED: ferredoxin-dependent glutamate synthase, chloroplastic-like isoform X1 [Juglans regia]	Metabolism;Metabolism	Carbohydrate metabolism;Energy metabolism	ko00630//Glyoxylate and dicarboxylate metabolism;ko00910//Nitrogen metabolism	K00284;K00284	-	-	GO:0008152//metabolic process
CIL0004S0006	35.86	41.62	37.28	72.67	73.44	30.92	56.31	39.39	2027.1	2551	2269	7465	3831	1632.01	2822	4603	FdGOGAT	PREDICTED: ferredoxin-dependent glutamate synthase, chloroplastic-like isoform X1 [Juglans regia]	Metabolism;Metabolism	Carbohydrate metabolism;Energy metabolism	ko00630//Glyoxylate and dicarboxylate metabolism;ko00910//Nitrogen metabolism	K00284;K00284	-	GO:0015930//glutamate synthase activity	GO:0006536//glutamate metabolic process
CIL0004S0008	0	0	0	0	0	0	0	0	0	0	0	0	0	0	0	0	--	PREDICTED: GATA transcription factor 5-like [Juglans regia]	-	-	-	-	GO:0043231//intracellular membrane-bounded organelle	GO:0001071//nucleic acid binding transcription factor activity;GO:0003677//DNA binding;GO:0046914//transition metal ion binding	GO:0006355//regulation of transcription, DNA-templated
CIL0004S0009	0.09	0	0	0	0	0	0	0	1	0	0	0	0	0	0	0	ORG2	PREDICTED: transcription factor ORG2-like [Juglans regia]	-	-	-	-	-	-	-
CIL0004S0010	34.5	10.03	12.34	8.06	5.79	10.6	11.38	12.09	530	167	204	225	82	152	155	384	MK0970	PREDICTED: haloacid dehalogenase-like hydrolase domain-containing protein 3 [Juglans regia]	-	-	-	-	-	GO:0003824//catalytic activity	GO:0009648//photoperiodism;GO:0042221//response to chemical
CIL0004S0011	0.78	0.43	0.43	0.6	0.34	1.33	0.7	0.53	5	3	3	7	2	8	4	7	ARR8	PREDICTED: two-component response regulator ARR8-like [Juglans regia]	Environmental Information Processing	Signal transduction	ko04075//Plant hormone signal transduction	K14492	-	GO:0016772//transferase activity, transferring phosphorus-containing groups	GO:0006796//phosphate-containing compound metabolic process
CIL0004S0012	0.58	2.3	2.32	1.58	2.08	1.85	0	1.49	3	13	13	15	10	9	0	16	ARR8	PREDICTED: two-component response regulator ARR8-like [Juglans regia]	Environmental Information Processing	Signal transduction	ko04075//Plant hormone signal transduction	K14492	-	-	-
CIL0004S0013	25.22	24.03	15.3	22.04	21.91	19.86	24.27	20.93	721	745	471	1145	578	530	615	1237	At3g28850	glutaredoxin family protein [Populus trichocarpa]	-	-	-	-	-	-	-
CIL0004S0014	41.72	42.31	37.79	38.68	37.71	35.72	38.79	35.01	603	663	588	1016	503	482	497	1046	NRPE5A	PREDICTED: DNA-directed RNA polymerase V subunit 5A-like [Juglans regia]	Metabolism;Metabolism;Metabolism;Genetic Information Processing	Global and overview maps;Nucleotide metabolism;Nucleotide metabolism;Transcription	ko01100//Metabolic pathways;ko00230//Purine metabolism;ko00240//Pyrimidine metabolism;ko03020//RNA polymerase	K03013;K03013;K03013;K03013	GO:0043231//intracellular membrane-bounded organelle	GO:0034062//RNA polymerase activity	GO:0034645//cellular macromolecule biosynthetic process
CIL0004S0015	19.94	14.56	9.56	6.82	6.28	12.42	11.16	17.94	399	316	206	248	116	232	198	742	2022-08-01	PREDICTED: AUGMIN subunit 1 isoform X1 [Juglans regia]	-	-	-	-	GO:0005875//microtubule associated complex	-	GO:0031023//microtubule organizing center organization
CIL0004S0016	5.73	5.49	4.96	7.81	7.72	4.83	4.52	3.15	103	107	96	255	128	81	72	117	FIS1A	PREDICTED: mitochondrial fission 1 protein A-like [Juglans regia]	-	-	-	-	GO:0009536//plastid;GO:0031224//intrinsic component of membrane;GO:0031966//mitochondrial membrane;GO:0044439//peroxisomal part	-	GO:0007031//peroxisome organization
CIL0004S0017	0	0	0	0	0	0	0	0	0	0	0	0	0	0	0	0	--	S-adenosyl-L-methionine-dependent methyltransferases superfamily protein [Arabidopsis thaliana]	-	-	-	-	GO:0043231//intracellular membrane-bounded organelle;GO:0044444//cytoplasmic part	-	GO:0009404//toxin metabolic process;GO:0010038//response to metal ion;GO:0014070//response to organic cyclic compound
CIL0004S0018	64.68	14.79	15.63	13.2	9.88	9.64	6.63	8.08	1057	262	275	392	149	147	96	273	--	embryo-abundant family protein [Populus trichocarpa]	-	-	-	-	-	GO:0016741//transferase activity, transferring one-carbon groups	GO:0008152//metabolic process
CIL0004S0019	0	0	0.04	0.13	0	0.21	0	0	0	0	0.28	1.73	0	1.38	0	0	AHG1	PREDICTED: probable protein phosphatase 2C 75 [Ricinus communis]	Environmental Information Processing;Environmental Information Processing	Signal transduction;Signal transduction	ko04075//Plant hormone signal transduction;ko04016//MAPK signaling pathway - plant	K14497;K14497	-	GO:0004721//phosphoprotein phosphatase activity;GO:0043169//cation binding	GO:0001101//response to acid chemical;GO:0003006//developmental process involved in reproduction;GO:0006631//fatty acid metabolic process;GO:0006721//terpenoid metabolic process;GO:0009409//response to cold;GO:0009639//response to red or far red light;GO:0009756//carbohydrate mediated signaling;GO:0032446//protein modification by small protein conjugation;GO:0048507//meristem development;GO:00485…
CIL0004S0021	0	0	0	0	0	0	0	0	0	0	0	0	0	0	0	0	BHLH87	PREDICTED: transcription factor bHLH87-like [Juglans regia]	-	-	-	-	-	-	-
CIL0004S0023	0	0.03	0	0	0	0	0	0	0	1	0	0	0	0	0	0	At1g05700	PREDICTED: probable LRR receptor-like serine/threonine-protein kinase At1g05700 [Juglans regia]	-	-	-	-	-	-	-
CIL0004S0024	0	0	0	0	0	0	0	0	0	0	0	0	0	0	0	0	At4g20450	PREDICTED: probable LRR receptor-like serine/threonine-protein kinase At1g05700 [Juglans regia]	-	-	-	-	-	GO:0016301//kinase activity	GO:0006796//phosphate-containing compound metabolic process
CIL0004S0025	0	0	0	0	0	0	0	0	0	0	0	0	0	0	0	0	IOS1	PREDICTED: probable LRR receptor-like serine/threonine-protein kinase At1g05700 [Juglans regia]	-	-	-	-	-	GO:0016772//transferase activity, transferring phosphorus-containing groups	-
CIL0004S0026	0	0	0	0	0	0	0	0	0	0	0	0	0	0	0	0	--	PREDICTED: UPF0481 protein At3g47200-like [Juglans regia]	-	-	-	-	-	-	-
CIL0005S0001	0	0	0	0	0	0	0	0	0	0	0	0	0	0	0	0	--	-	-	-	-	-	-	-	-
CIL0006S0001	0	0	0	0	0	0	0	0	0	0	0	0	0	0	0	0	--	PREDICTED: dr1-associated corepressor-like isoform X3 [Juglans regia]	-	-	-	-	-	-	-
CIL0006S0002	15.82	13.25	8.49	5.19	4.64	9.45	8.05	12.94	488	443	282	291	132	272	220	825	NUP58	PREDICTED: nuclear pore complex protein NUP58 [Juglans regia]	Genetic Information Processing	Translation	ko03013//RNA transport	K14307	GO:0046930//pore complex	-	GO:0016482//cytoplasmic transport
CIL0006S0003	43.04	0.78	3.55	0.07	0	0	0.44	0.09	665	13	59	2	0	0	6	3	PIR7B	PREDICTED: methylesterase 10-like [Juglans regia]	-	-	-	-	-	GO:0052689//carboxylic ester hydrolase activity	-
CIL0006S0004	0	0	0	0	0	0	0	0	0	0	0	0	0	0	0	0	SABP2	PREDICTED: salicylic acid-binding protein 2-like [Juglans regia]	-	-	-	-	-	-	-
CIL0006S0005	0	0	0	0	0	0	0	0	0	0	0	0	0	0	0	0	--	-	-	-	-	-	-	-	-
CIL0006S0006	1.49	0.94	0.5	0.3	0.07	0.48	0.72	0.46	47	32	17	17	2	14	20	30	At2g01390/At2g01380	PREDICTED: pentatricopeptide repeat-containing protein At2g01390 [Juglans regia]	-	-	-	-	-	-	-
CIL0006S0007	20.91	17.52	12.17	11.67	10.76	13.87	12.85	15.48	415	377	260	421	197	257	226	635	--	PREDICTED: uncharacterized protein LOC109001279 [Juglans regia]	-	-	-	-	-	-	-
CIL0006S0009	18.61	15.81	21.08	12.55	12.44	10.95	17.15	13.49	355	327	433	435	219	195	290	532	--	PREDICTED: OTU domain-containing protein DDB_G0284757 [Juglans regia]	-	-	-	-	-	-	-
CIL0006S0011	25.87	0.7	0.22	1.24	0.17	0.13	1.13	0.31	644	19	6	56	4	3	25	16	CHS	PREDICTED: chalcone synthase-like [Juglans regia]	Metabolism;Metabolism;Metabolism;Organismal Systems	Global and overview maps;Global and overview maps;Biosynthesis of other secondary metabolites;Environmental adaptation	ko01100//Metabolic pathways;ko01110//Biosynthesis of secondary metabolites;ko00941//Flavonoid biosynthesis;ko04712//Circadian rhythm - plant	K00660;K00660;K00660;K00660	GO:0005774//vacuolar membrane	GO:0016747//transferase activity, transferring acyl groups other than amino-acyl groups	GO:0009411//response to UV;GO:0009813//flavonoid biosynthetic process;GO:0034285//response to disaccharide;GO:0060918//auxin transport
CIL0006S0013	7.19	6.02	4.36	5.72	3.89	3.51	4.76	4.66	274	249	179	396	137	125	161	367	At3g19330	PREDICTED: UPF0496 protein At3g19330 isoform X1 [Juglans regia]	-	-	-	-	-	-	-
CIL0006S0014	0	0	0	0	0	0	0	0	0	0	0	0	0	0	0	0	RPK2	LRR-RLK, partial [Vernicia fordii]	-	-	-	-	-	-	-
CIL0006S0015	9.69	7.47	7.09	8.79	6.73	7.63	7.81	8.28	287	240	226	473	184	211	205	507	--	DUF3754 domain-containing protein [Cephalotus follicularis]	-	-	-	-	-	-	-
CIL0006S0016	26.99	23.74	22.19	21.19	19.56	13.02	22.9	16.47	1081	1031	957	1542	723	487	813	1364	--	Nuclear factor related to kappa-B-binding protein [Corchorus capsularis]	-	-	-	-	-	-	-
CIL0006S0017	0	0	0.19	0	0	0.22	0	0	0	0	1	0	0	1	0	0	--	-	-	-	-	-	-	-	-
CIL0006S0018	0	0	0	0	0	0	0	0	0	0	0	0	0	0	0	0	FES1	ubiquinol-cytochrome c reductase iron-sulfur subunit 2 [Phaseolus vulgaris]	Metabolism;Metabolism	Global and overview maps;Energy metabolism	ko01100//Metabolic pathways;ko00190//Oxidative phosphorylation	K00411;K00411	GO:0044425//membrane part	GO:0015078//hydrogen ion transmembrane transporter activity;GO:0016491//oxidoreductase activity;GO:0043169//cation binding;GO:0051536//iron-sulfur cluster binding	GO:0015992//proton transport;GO:0044710//single-organism metabolic process
CIL0006S0021	15.16	13.17	10.42	7.03	4.49	5.39	4.91	6.61	223	210	165	188	61	74	64	201	MAK3	PREDICTED: N-alpha-acetyltransferase MAK3 [Juglans regia]	-	-	-	-	-	GO:0016746//transferase activity, transferring acyl groups	-
CIL0006S0022	15.69	11.87	10.03	10.87	10.05	13.73	14.59	16.54	677	555	466	852	400	553	558	1475	At3g26720	PREDICTED: alpha-mannosidase At3g26720-like [Juglans regia]	Metabolism	Glycan biosynthesis and metabolism	ko00511//Other glycan degradation	K01191	GO:0005618//cell wall;GO:0031090//organelle membrane;GO:0043231//intracellular membrane-bounded organelle	GO:0015923//mannosidase activity;GO:0046914//transition metal ion binding	GO:0000904//cell morphogenesis involved in differentiation;GO:0007015//actin filament organization;GO:0009409//response to cold;GO:0010053//root epidermal cell differentiation;GO:0019318//hexose metabolic process;GO:0022610//biological adhesion;GO:0045229//external encapsulating structure organization
CIL0006S0024	49.05	53.67	45.55	27.91	31.14	52.76	45.6	51.77	2245	2663	2244	2321	1315	2254	1850	4897	At5g13980	PREDICTED: probable alpha-mannosidase At5g13980 isoform X4 [Juglans regia]	Metabolism	Glycan biosynthesis and metabolism	ko00511//Other glycan degradation	K01191	-	GO:0015923//mannosidase activity;GO:0046914//transition metal ion binding	GO:0019318//hexose metabolic process
CIL0006S0025	22.5	17.47	19.62	40.28	31.99	18.99	19.54	22.47	961	809	902	3126	1261	757	740	1984	Rnf10	PREDICTED: RING finger protein 10 [Juglans regia]	-	-	-	-	-	-	GO:0006996//organelle organization;GO:0007059//chromosome segregation;GO:0022402//cell cycle process
CIL0007S0001	0.67	0.31	0.16	0	0	0	0	0	4	2	1	0	0	0	0	0	PCMP-E95	PREDICTED: pentatricopeptide repeat-containing protein At3g22150, chloroplastic [Juglans regia]	-	-	-	-	-	-	-
CIL0008S0001	0.05	0	0.05	0.14	0.11	0.05	0.06	0.14	1	0	1	5	2	1	1	6	--	PREDICTED: LEAF RUST 10 DISEASE-RESISTANCE LOCUS RECEPTOR-LIKE PROTEIN KINASE-like 2.2 [Juglans regia]	-	-	-	-	-	-	-
CIL0008S0003	0.46	1.04	0.62	4.83	6.04	2.28	1.72	1.64	5.04	12.37	7.28	95.85	60.84	23.25	16.61	37.02	GME-2	PREDICTED: GDP-mannose 3,5-epimerase 2 [Juglans regia]	Metabolism;Metabolism;Metabolism;Metabolism	Global and overview maps;Global and overview maps;Carbohydrate metabolism;Carbohydrate metabolism	ko01100//Metabolic pathways;ko01110//Biosynthesis of secondary metabolites;ko00520//Amino sugar and nucleotide sugar metabolism;ko00053//Ascorbate and aldarate metabolism	K10046;K10046;K10046;K10046	-	-	-
CIL0008S0007	0.48	0.33	0.22	0.53	0.26	0.13	0.13	0	4	3	2	8	2	1	1	0	--	-	-	-	-	-	-	-	-
CIL0008S0008	42.87	29.37	27.06	21.8	17.77	25.06	24.9	28.41	1391	1033	945	1285	532	759	716	1905	At5g26710	PREDICTED: glutamate--tRNA ligase, cytoplasmic [Juglans regia]	Metabolism;Metabolism;Genetic Information Processing;Metabolism	Global and overview maps;Global and overview maps;Translation;Metabolism of cofactors and vitamins	ko01100//Metabolic pathways;ko01110//Biosynthesis of secondary metabolites;ko00970//Aminoacyl-tRNA biosynthesis;ko00860//Porphyrin and chlorophyll metabolism	K01885;K01885;K01885;K01885	GO:0044424//intracellular part	GO:0004812//aminoacyl-tRNA ligase activity;GO:0032550//purine ribonucleoside binding	GO:0006418//tRNA aminoacylation for protein translation
CIL0008S0009	0	0.06	0.24	0.07	0	1.23	0.14	1.12	0	1	4	2	0	18	2	36	GLP4	PREDICTED: germin-like protein subfamily 2 member 1 [Juglans regia]	-	-	-	-	-	GO:0003824//catalytic activity;GO:0046914//transition metal ion binding	GO:0006801//superoxide metabolic process;GO:0044710//single-organism metabolic process
CIL0008S0010	0	0	0	0	0	0	0	0	0	0	0	0	0	0	0	0	--	PREDICTED: uncharacterized protein LOC109014265 [Juglans regia]	-	-	-	-	-	-	-
CIL0008S0011	1.73	1.05	0.85	2.53	1.92	3.51	3.64	3.57	38	25	20	101	39	72	71	162	AKR1	PREDICTED: probable aldo-keto reductase 1 [Juglans regia]	-	-	-	-	-	-	GO:0044710//single-organism metabolic process
CIL0008S0012	60.67	39.81	34.69	31.08	28.62	43.38	38.65	46.71	866	616	533	806	377	578	489	1378	At3g04780	PREDICTED: PITH domain-containing protein At3g04780 [Jatropha curcas]	-	-	-	-	-	GO:0015036//disulfide oxidoreductase activity	GO:0019725//cellular homeostasis;GO:0044710//single-organism metabolic process
CIL0008S0013	6.01	0.46	0.2	0.82	0.31	0	1.2	0.58	85	7	3	21	4	0	15	17	--	PREDICTED: micronemal protein 6-like, partial [Juglans regia]	-	-	-	-	-	-	-
CIL0008S0014	0.67	1.35	1.1	1.11	2.32	4.48	1.49	4.96	29	63	51	87	92	180	57	441	NEK2	PREDICTED: serine/threonine-protein kinase Nek2-like isoform X2 [Juglans regia]	-	-	-	-	-	GO:0004672//protein kinase activity;GO:0032550//purine ribonucleoside binding	GO:0006464//cellular protein modification process;GO:0006796//phosphate-containing compound metabolic process
CIL0008S0015	0	0	0	0	0	0	0	0	0	0	0	0	0	0	0	0	--	-	-	-	-	-	-	-	-
CIL0008S0016	0	0	0	0	0	0	0	0	0	0	0	0	0	0	0	0	NEK1	Serine/threonine-protein kinase Nek1 [Morus notabilis]	-	-	-	-	-	GO:0004672//protein kinase activity;GO:0032550//purine ribonucleoside binding	GO:0006464//cellular protein modification process;GO:0006796//phosphate-containing compound metabolic process
CIL0008S0018	0.31	0.66	0.4	0.26	0.13	2.52	1.68	3.14	10	23	14	15	4	76	48	209	At5g28300	PREDICTED: LOW QUALITY PROTEIN: trihelix transcription factor GTL2-like [Juglans regia]	-	-	-	-	-	GO:0005488//binding	GO:0006351//transcription, DNA-templated
CIL0008S0019	84.83	25.98	22.88	8.44	9.9	5.27	16.57	8.94	2872.5	954	834	519.5	309.5	166.5	497.5	626	LHT1	PREDICTED: lysine histidine transporter 1-like [Juglans regia]	-	-	-	-	GO:0031224//intrinsic component of membrane	-	-
CIL0008S0020	3.44	2.42	2.27	1.73	1.67	1.94	1.77	2.26	57	43.5	40.5	52	25.5	30	26	77.5	At5g14285	PREDICTED: TLC domain-containing protein At5g14285-like [Juglans regia]	-	-	-	-	-	-	-
CIL0008S0021	35.95	31.7	38.61	16.44	15.93	12.8	36.86	27.04	1629.51	1557.66	1883.94	1353.8	666.48	541.75	1480.98	2533	GTE8	PREDICTED: transcription factor GTE8-like [Juglans regia]	-	-	-	-	-	-	-
CIL0008S0025	0	0	0	0	0	0	0	0	0	0	0	0	0	0	0	0	TYW1	PREDICTED: S-adenosyl-L-methionine-dependent tRNA 4-demethylwyosine synthase [Juglans regia]	-	-	-	-	-	-	-
CIL0008S0027	14.86	13.22	10.02	12.85	12.37	13.96	10.29	16.29	285	275	207	448	219	250	175	646	--	PREDICTED: uncharacterized protein LOC109020557 [Juglans regia]	-	-	-	-	-	-	-
CIL0008S0028	74.28	67.18	61.96	32.27	34.8	55.12	51	62.78	1344	1318	1207	1061	581	931	818	2348	RPS3B	PREDICTED: 40S ribosomal protein S3-2 [Juglans regia]	Genetic Information Processing	Translation	ko03010//Ribosome	K02985	GO:0044391//ribosomal subunit	GO:0003676//nucleic acid binding;GO:0005198//structural molecule activity	GO:0010467//gene expression
CIL0008S0029	32.54	64.28	76.41	65.2	91.24	82.26	95.12	59.85	523	1120	1322	1904	1353	1234	1355	1988	ndhU	PREDICTED: NAD(P)H-quinone oxidoreductase subunit U, chloroplastic [Juglans regia]	-	-	-	-	-	-	-
CIL0009S0003	0	0	0	0	0	0	0	0	0	0	0	0	0	0	0	0	-	-	-	-	-	-	-	-	-
CIL0009S0005	4.93	3.23	1.59	3.7	2.77	1.16	0	0.89	187	133	65	255	97	41	0	70	-	-	-	-	-	-	-	-	-
CIL0009S0006	1.58	1.66	1.46	0.87	0.98	0.24	0	0.11	7	8	7	7	4	1	0	1	-	-	-	-	-	-	-	-	-
CIL0009S0007	11.03	6.12	5.06	7.12	6.05	2.53	0	1.81	168	101	83	197	85	36	0	57	-	-	-	-	-	-	-	-	-
CIL0009S0008	5.51	2.9	1.89	3.23	2.94	1.23	0	0.66	154	88	57	164	76	32	0	38	-	-	-	-	-	-	-	-	-
CIL0009S0009	0	0	0	0	0	0	0	0	0	0	0	0	0	0	0	0	-	-	-	-	-	-	-	-	-
CIL0009S0013	4.85	4.94	5.05	3.97	3.28	1.71	3.06	3.77	83.29	91.94	93.38	123.81	52.04	27.47	46.62	133.67	-	-	-	-	-	-	-	-	-
CIL0009S0014	0	0	0	0	0	0	0	0	0	0	0	0	0	0	0	0	-	-	-	-	-	-	-	-	-
CIL0009S0015	0.28	0.25	0.51	0.15	0.6	0	0.31	0	1	1	2	1	2	0	1	0	-	-	-	-	-	-	-	-	-
CIL0009S0016	0.92	1.09	1.83	0.8	2.7	3.66	3.11	1.91	7	9	15	11	19	26	21	30	-	-	-	-	-	-	-	-	-
CIL0009S0017	28.27	17.15	15.13	14.34	14.81	11.54	12.08	12.81	821	540	473	757	397	313	311	769	-	-	-	-	-	-	-	-	-
CIL0009S0018	0	0	0.28	0.88	0	0	0	0.11	0	0	4	21	0	0	0	3	-	-	-	-	-	-	-	-	-
CIL0009S0020	26.69	25.84	20.04	23.79	19.78	14.33	16.63	17.84	1211	1271	979	1961	828	607	669	1673	-	-	-	-	-	-	-	-	-
CIL0009S0021	1.22	2.55	2.3	5.71	4.05	4.18	4.4	5.53	30	68	61	255	92	96	96	281	-	-	-	-	-	-	-	-	-
CIL0009S0022	0.56	0.33	0.38	0.45	0.41	0.05	0.23	0.11	22	14	16	32	15	2	8	9	-	-	-	-	-	-	-	-	-
CIL0009S0023	0.38	0.28	0.07	0.08	0.08	0.25	0.09	0.18	5	4	1	2	1	3	1	5	-	-	-	-	-	-	-	-	-
CIL0009S0024	5.55	2.42	1.28	0.76	0.98	1.61	1.21	3.12	129	61	32	32	21	35	25	150	-	-	-	-	-	-	-	-	-
CIL0009S0025	11.08	11.36	8.36	18.66	12.11	0.51	1.6	0.69	117	130	95	358	118	5	15	15	-	-	-	-	-	-	-	-	-
CIL0009S0026	9.91	14.02	13.24	4.1	1.1	1.24	1.06	0.14	137	210	197	103	14	16	13	4	-	-	-	-	-	-	-	-	-
CIL0009S0027	17.09	4.51	8.55	6.97	1.39	4.91	1.75	1	440	126	237	326	33	118	40	53	-	-	-	-	-	-	-	-	-
CIL0009S0028	1.68	1.76	3.05	0.58	0.21	0.67	0.92	0.08	43	49	84	27	5	16	21	4	-	-	-	-	-	-	-	-	-
CIL0009S0029	0.13	0	0.37	0.29	0.72	0.14	0	0.7	1	0	3	4	5	1	0	11	-	-	-	-	-	-	-	-	-
CIL0009S0031	23.76	19.63	20.41	11.73	12.26	17.78	14.82	18.57	796	713	736	714	379	556	440	1286	-	-	-	-	-	-	-	-	-
CIL0009S0032	22.25	16.97	15.73	21.27	17.78	21.48	14.38	22.81	335	277	255	582	247	302	192	710	-	-	-	-	-	-	-	-	-
CIL0009S0033	0.57	0.59	0.33	0.83	1.55	0.38	0.56	0.14	8	9	5	21	20	5	7	4	-	-	-	-	-	-	-	-	-
CIL0009S0034	0	0	0	0	0	0	0	0	0	0	0	0	0	0	0	0	-	-	-	-	-	-	-	-	-
CIL0009S0035	12.59	12.13	9.01	16.34	12.43	14.5	15.32	18.5	292	305	225	689	266	314	315	887	-	-	-	-	-	-	-	-	-
CIL0009S0036	0	0.25	0.25	0	0.58	0	0	0.13	0	1	1	0	2	0	0	1	-	-	-	-	-	-	-	-	-
CIL0009S0037	4.1	2.08	1.09	1.52	2.9	0.81	3.49	1.62	49	27	14	33	32	9	37	40	-	-	-	-	-	-	-	-	-
CIL0009S0038	13.51	16.45	14.2	18.2	19.28	20.58	22.37	23.33	265	350	300	649	349	377	389	946	-	-	-	-	-	-	-	-	-
CIL0009S0039	0.06	0	0	0.22	0	0	0.19	0.05	1	0	0	7	0	0	3	2	-	-	-	-	-	-	-	-	-
CIL0009S0040	29.68	3.61	9.51	12.58	2.1	0.52	2.02	0.23	797	105	275	614	52	13	48	13	-	-	-	-	-	-	-	-	-
CIL0009S0042	0.91	0.37	0.47	25.59	13.41	0.27	0.16	0.58	25	11	14	1281	341	7	4	33	-	-	-	-	-	-	-	-	-
CIL0009S0043	8.47	9.78	7.63	6.87	4.91	5.77	8.3	6.87	99	124	96	146	53	63	86	166	-	-	-	-	-	-	-	-	-
CIL0009S0044	0.33	0.12	0.12	0.07	0	0.28	0.45	0.74	5	2	2	2	0	4	6	23	-	-	-	-	-	-	-	-	-
CIL0010S0001	0.64	0	0	0.19	0.05	0.05	0.06	0.14	13	0	0	7	1	1	1	6	-	-	-	-	-	-	-	-	-
CIL0010S0003	6.51	3.03	4.1	2.24	2.88	2.73	6.19	6.21	115	58	78	72	47	45	97	227	-	-	-	-	-	-	-	-	-
CIL0010S0004	72.07	68.83	79.57	48.96	37.51	37.98	27.61	36.78	1549	1604	1841	1912	744	762	526	1634	-	-	-	-	-	-	-	-	-
CIL0010S0005	0.13	0	0	0	0	0.2	0	0.86	2	0	0	0	0	3	0	28	-	-	-	-	-	-	-	-	-
CIL0010S0006	10.29	11.77	11.29	7.93	8.1	8.75	12	10.68	504	625	595	706	366	400	521	1081	-	-	-	-	-	-	-	-	-
CIL0010S0007	0	2.08	0	11.21	10.87	5.21	6.38	6.53	0	74.12	0	671.27	330.38	160.13	186.44	444.54	-	-	-	-	-	-	-	-	-
CIL0010S0008	25.36	20.52	18.82	12.37	10.69	12.69	14.29	14.76	1729	1516.88	1381	1532.73	672.62	807.87	863.56	2080.46	-	-	-	-	-	-	-	-	-
CIL0010S0009	43.57	30.13	26.04	34.57	38.35	28.73	40.54	29.51	1363	1022	877	1965	1107	839	1124	1908	-	-	-	-	-	-	-	-	-
CIL0010S0010	41.78	42.25	63.93	65.85	80.62	121.56	133.23	153.29	975	1069	1606	2792	1736	2648	2756	7394	-	-	-	-	-	-	-	-	-
CIL0010S0011	16.99	10.53	6.47	14.62	11.47	4.18	0.1	5.26	183	123	75	286	114	42	1	117	-	-	-	-	-	-	-	-	-
CIL0010S0012	0.88	0.84	0.78	0.95	0.87	1.5	0.91	2.31	25	26	24	49	23	40	23	136	-	-	-	-	-	-	-	-	-
CIL0010S0013	26.41	14.81	13.37	13.04	9.94	12.46	13.41	14.86	602	366	328	540	209	265	271	700	-	-	-	-	-	-	-	-	-
CIL0010S0014	0	0	0	0	0	0	0	0	0	0	0	0	0	0	0	0	-	-	-	-	-	-	-	-	-
CIL0010S0015	0	0	0.47	0	0	0.18	0	0.08	0	0	3	0	0	1	0	1	-	-	-	-	-	-	-	-	-
CIL0010S0017	49.91	10.31	14.69	4.73	4.25	4.85	7.56	4.52	1831	410	580	315	144	166	246	343	-	-	-	-	-	-	-	-	-
CIL0010S0018	11.16	9.65	7.73	2.44	2.87	4.25	2.59	4.89	287	269	214	114	68	102	59	260	-	-	-	-	-	-	-	-	-
CIL0010S0019	3.42	6.59	8.08	3.08	0.67	6.66	4.56	1.2	11	23	28	18	2	20	13	8	-	-	-	-	-	-	-	-	-
CIL0010S0020	875.99	708.5	1210.33	562.6	737.04	659.62	834.24	661.98	14369	12600	21372	16768	11156	10100	12130	22444	-	-	-	-	-	-	-	-	-
CIL0010S0021	17.68	12.73	10.07	8.93	8	11.28	7.97	12.87	388	303	238	356	162	231	155	584	-	-	-	-	-	-	-	-	-
CIL0010S0022	4.1	3.9	1.67	1.48	1.95	3.89	2.56	4.54	130	134	57	85	57	115	72	297	-	-	-	-	-	-	-	-	-
CIL0010S0023	8.98	12.47	7.45	11.51	14.26	23.77	16.64	34.1	344	518	307	801	504	850	565	2700	-	-	-	-	-	-	-	-	-
CIL0010S0024	6.15	6.43	10.58	9.48	7.76	4.7	8.38	5.9	433	491	802	1212	504	309	523	859	-	-	-	-	-	-	-	-	-
CIL0010S0025	85.86	167.9	302.9	161.6	128.28	94.38	169.82	73.63	1455	3085	5526	4976	2006	1493	2551	2579	-	-	-	-	-	-	-	-	-
CIL0010S0027	66.48	71.18	64.99	27.33	28.48	38.49	40.36	37.66	1715	1991	1805	1281	678	927	923	2008	-	-	-	-	-	-	-	-	-
CIL0010S0028	0	0	0	0	0	0	0	0	0	0	0	0	0	0	0	0	-	-	-	-	-	-	-	-	-
CIL0010S0030	0.87	0.32	0.57	0.38	0.19	0.14	1.67	0.13	20	8	14	16	4	3	34	6	-	-	-	-	-	-	-	-	-
CIL0010S0031	10.83	15.81	14.91	6.37	8.53	12.54	9.96	8.31	249	394	369	266	181	269	203	395	-	-	-	-	-	-	-	-	-
CIL0010S0032	32.14	30.11	32.92	24.36	20.64	24.83	23.13	32.85	1851	1880	2041	2549	1097	1335	1181	3911	-	-	-	-	-	-	-	-	-
CIL0010S0033	60.03	65.24	64.53	49.46	49.42	49.78	51.52	47.79	903	1064	1045	1352	686	699	687	1486	-	-	-	-	-	-	-	-	-
CIL0010S0034	0.85	0.82	0.49	0.18	0.11	0.11	0.11	0.13	26	27	16	10	3	3	3	8	-	-	-	-	-	-	-	-	-
CIL0010S0035	127.17	95.7	91.35	87.97	84.14	108.13	66.58	114.46	3515	2868	2718	4417.99	2146	2790	1631.28	6539	-	-	-	-	-	-	-	-	-
CIL0010S0036	19.78	9.21	9.7	6.13	6.31	12.37	12.12	14.64	394	199	208	222	116	230	214	603	-	-	-	-	-	-	-	-	-
CIL0010S0037	1	0.31	1.86	0.37	0	1.43	0.75	0.49	3	1	6	2	0	4	2	3	-	-	-	-	-	-	-	-	-
CIL0010S0038	114.82	133.14	166.39	84.34	84.91	57.5	77.95	44.69	3857	4849	6017	5148	2632	1803	2321	3103	-	-	-	-	-	-	-	-	-
CIL0010S0041	0	0	0	0	0	0	0	0	0	0	0	0	0	0	0	0	-	-	-	-	-	-	-	-	-
CIL0010S0043	0	0	0	0	0	0	0	0	0	0	0	0	0	0	0	0	-	-	-	-	-	-	-	-	-
CIL0010S0045	5.33	5.76	4.55	2.89	2.37	3.55	3.66	4.01	151	177	139	149	62	94	92	235	-	-	-	-	-	-	-	-	-
CIL0010S0047	0	0.03	0	0	0	0.03	0	0.03	0	1	0	0	0	1	0	2	-	-	-	-	-	-	-	-	-
CIL0010S0048	6.5	0	0	0.12	0.17	0.06	0	0.08	123	0	0	4	3	1	0	3	-	-	-	-	-	-	-	-	-
CIL0010S0049	35.94	45.48	40.7	39.83	40.89	21.15	32.55	23.36	1223	1678	1491	2463	1284	672	982	1643	-	-	-	-	-	-	-	-	-
CIL0010S0050	0.3	0.19	0.12	0.18	0.16	4.88	0.54	6.55	12	8	5	13	6	180	19	535	-	-	-	-	-	-	-	-	-
CIL0010S0051	15.53	13.36	10.58	9.14	7.99	13.01	12.28	14.32	518	483	380	554	246	405	363	987	-	-	-	-	-	-	-	-	-
CIL0010S0052	0	0	0.05	0.09	0.24	0.36	0	0.11	0	0	1	3	4	6	0	4	-	-	-	-	-	-	-	-	-
CIL0010S0053	5.49	7.1	5.25	7.97	6.03	6.74	10.19	8.17	279	391	287	736	283	320	459	858	-	-	-	-	-	-	-	-	-
CIL0010S0054	753.6	1613.2	2241.43	2877.58	3659.06	3364.76	2753.43	1898.28	15753.3	36561.7	50440	109298	70581.7	65658.4	51021.2	82020.1	-	-	-	-	-	-	-	-	-
CIL0010S0055	7.44	9.18	12.46	12.19	12.38	7.32	26.07	4.1	86	115	155	256	132	79	267	98	-	-	-	-	-	-	-	-	-
CIL0010S0056	1.99	3.06	3.7	2.65	3.24	1.24	5.05	1.04	12	20	24	29	18	7	27	13	-	-	-	-	-	-	-	-	-
CIL0010S0057	0	0	0	0.02	0	0	0.04	0	0	0	0	1	0	0	1	0	-	-	-	-	-	-	-	-	-
CIL0010S0058	105.45	168.85	189.94	165.8	183.3	140.03	144.83	107.95	1803	3130	3496	5151	2892	2235	2195	3815	-	-	-	-	-	-	-	-	-
CIL0010S0059	0	0	0	0	0	0	0	0	0	0	0	0	0	0	0	0	-	-	-	-	-	-	-	-	-
CIL0010S0060	0	0	0.2	0	0	0	0	0	0	0	2	0	0	0	0	0	-	-	-	-	-	-	-	-	-
CIL0010S0061	19.67	24.54	31.4	22.42	21.32	17.29	25.32	21.23	156	211	268	323	156	128	178	348	-	-	-	-	-	-	-	-	-
CIL0011S0003	1.64	3.16	3.87	1.39	0.81	2.47	0	7.81	22	46	56	34	10	31	0	217	-	-	-	-	-	-	-	-	-
CIL0011S0010	0.1	0.09	0	0	0.11	3.56	0	3.59	1	1	0	0	1	34	0	76	-	-	-	-	-	-	-	-	-
CIL0011S0012	0	0	0	0	0	0	0	0	0	0	0	0	0	0	0	0	-	-	-	-	-	-	-	-	-
CIL0011S0013	1.39	0.99	0.94	1.09	1.08	0.97	0.85	1.01	78	60	57	111	56	51	42	117	-	-	-	-	-	-	-	-	-
CIL0011S0014	20.44	18.03	16.64	11.42	11.45	14.69	6.18	17.46	526	503	461	534	272	353	141	929	-	-	-	-	-	-	-	-	-
CIL0011S0015	50.56	56.93	49.74	37.24	39.17	45.46	25.09	35.09	1007.96	1230.57	1067.57	1349.06	720.67	845.99	443.35	1445.88	-	-	-	-	-	-	-	-	-
CIL0011S0016	0.18	0.33	0.17	0.1	0	0.19	0	0.09	1	2	1	1	0	1	0	1	-	-	-	-	-	-	-	-	-
CIL0011S0017	0	0	0	0	0	0	0	0	0	0	0	0	0	0	0	0	-	-	-	-	-	-	-	-	-
CIL0011S0020	9.49	9.97	7.71	5.97	6.73	6.47	4.59	7.31	132.04	150.43	115.43	150.94	86.33	84.01	56.65	210.12	-	-	-	-	-	-	-	-	-
CIL0012S0001	0	0	0	0	0	0	0	0	0	0	0	0	0	0	0	0	-	-	-	-	-	-	-	-	-
CIL0013S0001	0	0	0	0	0	0	0	0.05	0	0	0	0	0	0	0	1	At5g24100	PREDICTED: probable inactive receptor kinase At2g26730 isoform X5 [Juglans regia]	-	-	-	-	-	GO:0016772//transferase activity, transferring phosphorus-containing groups	GO:0006796//phosphate-containing compound metabolic process
CIL0013S0002	0	0	0	0	0	0	0	0.15	0	0	0	0	0	0	0	3	PRK1	PREDICTED: probable inactive receptor kinase At2g26730 isoform X4 [Juglans regia]	-	-	-	-	-	GO:0016772//transferase activity, transferring phosphorus-containing groups	GO:0006796//phosphate-containing compound metabolic process
CIL0013S0003	0	0	0	0	0	0	0	0	0	0	0	0	0	0	0	0	H1	PREDICTED: homeobox protein SBH1-like isoform X1 [Juglans regia]	-	-	-	-	GO:0043231//intracellular membrane-bounded organelle	GO:0003677//DNA binding	GO:0007389//pattern specification process;GO:0009653//anatomical structure morphogenesis;GO:0009987//cellular process;GO:0010468//regulation of gene expression;GO:0048437//floral organ development;GO:0050793//regulation of developmental process
CIL0013S0004	0	0.13	1.41	0.35	0.31	24.16	7.06	27.06	0	5	53	22	10	786	218	1949	At2g32990	PREDICTED: endoglucanase 11-like isoform X1 [Juglans regia]	-	-	-	-	-	GO:0004553//hydrolase activity, hydrolyzing O-glycosyl compounds	GO:0030243//cellulose metabolic process
CIL0013S0005	0	0	0	0	0	0	0	0	0	0	0	0	0	0	0	0	At3g07870	PREDICTED: F-box protein At3g07870-like [Juglans regia]	-	-	-	-	-	-	-
CIL0013S0007	1.32	1.81	1.79	0.48	0.66	2.51	2.43	3.25	41	61	60	27	19	73	67	209	NAT1	PREDICTED: nucleobase-ascorbate transporter 1 isoform X1 [Juglans regia]	-	-	-	-	GO:0005911//cell-cell junction;GO:0031224//intrinsic component of membrane	-	GO:0044763//single-organism cellular process;GO:0051234//establishment of localization
CIL0013S0008	1.75	1.91	1.66	1.96	1.71	2.79	1.84	1.95	101.42	120.18	103.69	206.85	91.78	151	94.66	234	2022-08-02	PREDICTED: AUGMIN subunit 2-like [Juglans regia]	-	-	-	-	-	-	GO:0000226//microtubule cytoskeleton organization;GO:0000280//nuclear division;GO:0006461//protein complex assembly
CIL0013S0009	0.94	0.34	0.98	0.57	0.01	0	0.25	0	22.58	8.82	25.31	25.15	0.22	0	5.34	0	pif1	PREDICTED: ATP-dependent DNA helicase PIF1-like [Juglans regia]	-	-	-	-	-	-	GO:0006259//DNA metabolic process;GO:0051276//chromosome organization
CIL0013S0010	2.06	1.52	1.21	1.56	1.03	0.92	4.48	2.86	65	52	41	89	30	27	125	186	--	PREDICTED: uncharacterized protein LOC108993943 [Juglans regia]	-	-	-	-	-	-	-
CIL0013S0011	22.48	19.31	14.11	18.87	18.47	17.37	16.67	18.13	219	204	148	334	166	158	144	365	--	PREDICTED: uncharacterized protein LOC108985728 [Juglans regia]	-	-	-	-	-	-	-
CIL0013S0013	27.44	39.77	49.78	14.03	15.14	17.81	23.39	10.39	548	861	1070	509	279	332	414	429	BCCP1	PREDICTED: biotin carboxyl carrier protein of acetyl-CoA carboxylase 1, chloroplastic isoform X1 [Jatropha curcas]	Metabolism;Metabolism;Metabolism;Metabolism;Metabolism;Metabolism;Metabolism	Global and overview maps;Global and overview maps;Global and overview maps;Carbohydrate metabolism;Global and overview maps;Lipid metabolism;Carbohydrate metabolism	ko01100//Metabolic pathways;ko01110//Biosynthesis of secondary metabolites;ko01200//Carbon metabolism;ko00620//Pyruvate metabolism;ko01212//Fatty acid metabolism;ko00061//Fatty acid biosynthesis;ko00640//Propanoate metabolism	K02160;K02160;K02160;K02160;K02160;K02160;K02160	GO:0044435//plastid part	-	GO:0006631//fatty acid metabolic process;GO:0006694//steroid biosynthetic process;GO:0009888//tissue development;GO:0016049//cell growth;GO:0046165//alcohol biosynthetic process;GO:0048513//animal organ development;GO:0048869//cellular developmental process;GO:0060560//developmental growth involved in morphogenesis;GO:0065008//regulation of biological quality;GO:0071555//cell wall organization
CIL0013S0015	64.76	61.77	63.41	46.76	39.97	38.99	44.02	45.43	1703	1761	1795	2234	970	957	1026	2469	usp106	LUC7 domain-containing protein [Cephalotus follicularis]	-	-	-	-	-	-	-
CIL0013S0019	41.06	38.9	33.56	35.72	33.75	47.72	49.54	72.81	849	872	747	1342	644	921	908	3112	emc10	PREDICTED: ER membrane protein complex subunit 10 [Juglans regia]	-	-	-	-	GO:0043231//intracellular membrane-bounded organelle	-	-
CIL0013S0021	9.55	7.51	7.06	13.45	5.38	3.36	5.18	3.22	649	553	516	1660	337	213	312	452	CRT3	PREDICTED: calreticulin-3-like isoform X2 [Juglans regia]	Genetic Information Processing;Cellular Processes	Folding, sorting and degradation;Transport and catabolism	ko04141//Protein processing in endoplasmic reticulum;ko04145//Phagosome	K08057;K08057	GO:0043231//intracellular membrane-bounded organelle	GO:0005515//protein binding	GO:0044267//cellular protein metabolic process
CIL0013S0022	24.23	20.01	16.88	12.96	12.03	28.66	19.46	33.01	288	257.93	216	280	132	317.97	205	811	MTACP2	PREDICTED: acyl carrier protein 2, mitochondrial-like [Juglans regia]	Metabolism;Metabolism	Global and overview maps;Energy metabolism	ko01100//Metabolic pathways;ko00190//Oxidative phosphorylation	K03955;K03955	GO:0044425//membrane part;GO:0044429//mitochondrial part	GO:0046914//transition metal ion binding	GO:0006631//fatty acid metabolic process;GO:0006950//response to stress;GO:0007275//multicellular organism development
CIL0014S0001	0.53	0.16	0.49	0	0	0	0	0	3	1	3	0	0	0	0	0	AtMg01280	PREDICTED: uncharacterized mitochondrial protein AtMg01280 [Gossypium hirsutum]	-	-	-	-	GO:0016020//membrane;GO:0043231//intracellular membrane-bounded organelle	GO:0046872//metal ion binding	GO:0044699//single-organism process
CIL0015S0002	0.9	0	0	0.33	0	0	0	0	6	0	0	4	0	0	0	0	EFR	PREDICTED: LRR receptor-like serine/threonine-protein kinase EFR [Juglans regia]	-	-	-	-	-	-	-
CIL0015S0004	0	0	0	0.08	0	0.16	0	0.07	0	0	0	1	0	1	0	1	EFR	PREDICTED: LRR receptor-like serine/threonine-protein kinase EFR [Juglans regia]	-	-	-	-	-	-	-
CIL0015S0005	0	0	0	0	0	0	0	0	0	0	0	0	0	0	0	0	--	PREDICTED: traB domain-containing protein isoform X2 [Gossypium raimondii]	-	-	-	-	-	-	-
CIL0015S0006	0	0	0	0.05	0	0.05	0.41	0.17	0	0	0	2	0	1	8	8	TUBB1	PREDICTED: LRR receptor-like serine/threonine-protein kinase EFR [Juglans regia]	-	-	-	-	-	-	-
CIL0015S0008	0	0	0	0	0	0	0.3	0	0	0	0	0	0	0	2	0	GSO2	PREDICTED: LRR receptor-like serine/threonine-protein kinase EFR [Juglans regia]	-	-	-	-	-	-	-
CIL0015S0013	0	0	0	0.02	0	1.64	0.41	3.18	0	0	0	1	0	34	8	146	--	PREDICTED: ankyrin repeat-containing protein At5g02620-like isoform X2 [Juglans regia]	-	-	-	-	-	-	-
CIL0016S0001	0	0	0	0	0	0	0	0	0	0	0	0	0	0	0	0	--	F-box family protein [Theobroma cacao]	-	-	-	-	-	-	-
CIL0017S0001	1.08	0.77	0.53	0.49	1.18	0.39	0	0.82	12	9.25	6.32	9.88	12.07	4	0	18.86	UPL5	PREDICTED: E3 ubiquitin-protein ligase UPL5 [Juglans regia]	Cellular Processes;Genetic Information Processing	Transport and catabolism;Folding, sorting and degradation	ko04144//Endocytosis;ko04120//Ubiquitin mediated proteolysis	K10591;K10591	-	-	GO:0008152//metabolic process
CIL0018S0001	13.51	10	9.32	10.13	8.29	8.34	7.68	9.37	415	333	308	565	235	239	209	595	At1g54610	PREDICTED: probable serine/threonine-protein kinase At1g54610 [Juglans regia]	-	-	-	-	-	-	-
CIL0018S0003	1.94	1.34	1.35	1.87	1.31	0.26	1.92	0.94	8	6	6	14	5	1	7	8	--	PREDICTED: uncharacterized protein LOC109004483 isoform X1 [Juglans regia]	-	-	-	-	-	-	-
CIL0018S0004	12.76	10.5	9.43	13.32	10.42	7.5	9.8	8.25	288	257	229	546	217	158	196	385	--	PREDICTED: WD repeat-containing protein 48 isoform X2 [Juglans regia]	-	-	-	-	GO:0031461//cullin-RING ubiquitin ligase complex	-	GO:0006625//protein targeting to peroxisome;GO:0009062//fatty acid catabolic process;GO:0009791//post-embryonic development
CIL0018S0006	6.47	5.41	5.73	8.39	7.52	3.7	6.8	4.41	193	175	184	455	207	103	180	272	At1g05030	PREDICTED: probable plastidic glucose transporter 1 isoform X2 [Juglans regia]	-	-	-	-	GO:0031224//intrinsic component of membrane	GO:0022857//transmembrane transporter activity	GO:0044763//single-organism cellular process;GO:0044765//single-organism transport
CIL0018S0007	0	0	0	0	0	0	0	0	0	0	0	0	0	0	0	0	At3g07870	PREDICTED: F-box protein At3g07870-like [Juglans regia]	-	-	-	-	-	-	-
CIL0018S0008	0	0	0	0	0	0	0	0	0	0	0	0	0	0	0	0	--	PREDICTED: F-box protein At3g07870-like, partial [Juglans regia]	-	-	-	-	-	-	-
CIL0018S0009	11.03	10.59	8.69	7.8	5.77	7.86	7.65	8.45	197	205	167	253	95	131	121	312	--	EamA domain-containing protein [Cephalotus follicularis]	-	-	-	-	GO:0031224//intrinsic component of membrane	-	GO:0006694//steroid biosynthetic process;GO:0030148//sphingolipid biosynthetic process
CIL0018S0010	0.25	0.31	0.24	0.26	0.09	1.86	0.57	1.76	6	8	6	11	2	41	12	86	NAT1	PREDICTED: nucleobase-ascorbate transporter 1-like [Juglans regia]	-	-	-	-	GO:0005911//cell-cell junction;GO:0031224//intrinsic component of membrane	-	GO:0044763//single-organism cellular process;GO:0051234//establishment of localization
CIL0018S0011	5.1	5.29	5.64	3.78	4.73	7.87	5.53	7.87	104	117	124	140	89	150	100	332	2022-08-02	PREDICTED: AUGMIN subunit 2 [Juglans regia]	-	-	-	-	-	-	GO:0000226//microtubule cytoskeleton organization;GO:0000280//nuclear division;GO:0006461//protein complex assembly
CIL0018S0012	31.99	24.79	28.97	25.59	24.32	16.14	28.46	15.83	1722	1447	1679	2503	1208	811	1358	1761	--	PREDICTED: uncharacterized protein LOC109006079 isoform X1 [Juglans regia]	-	-	-	-	-	-	-
CIL0018S0014	55.71	140.35	107.45	102.06	147.36	139.43	183.3	132.81	1577	4307	3274	5249	3849	3684	4599	7770	At3g13560	PREDICTED: glucan endo-1,3-beta-D-glucosidase [Juglans regia]	-	-	-	-	-	GO:0016798//hydrolase activity, acting on glycosyl bonds	GO:0009653//anatomical structure morphogenesis;GO:0032535//regulation of cellular component size;GO:0044238//primary metabolic process;GO:0048509//regulation of meristem development;GO:0051301//cell division;GO:0060918//auxin transport
CIL0018S0015	0	0.03	0	0.02	0.04	0.07	0	0	0	1	0	1	1	2	0	0	AP180	PREDICTED: clathrin coat assembly protein AP180-like [Juglans regia]	-	-	-	-	-	-	-
CIL0018S0016	7.34	6.5	5.66	10.93	8.8	11.52	6.14	13.48	329	316	273	890	364	482	244	1249	--	PREDICTED: protein ARABIDILLO 1 [Juglans regia]	-	-	-	-	-	-	-
CIL0018S0017	5.9	4.62	3.16	1.22	1.06	1.84	2.29	2.08	224	190	129	84	37	65	77	163	--	PREDICTED: uncharacterized protein LOC109006074 [Juglans regia]	-	-	-	-	-	-	-
CIL0018S0018	0.43	0.17	0.34	0.31	0.07	0.07	0.42	0.69	7	3	6	9	1	1	6	23	--	PREDICTED: LON peptidase N-terminal domain and RING finger protein 1-like [Jatropha curcas]	-	-	-	-	-	GO:0043169//cation binding	-
CIL0018S0020	484.79	320.68	294.43	317.85	283.58	282.44	194.79	246.64	6612	4742	4323	7877	3569	3596	2355	6953	ACO1	PREDICTED: 1-aminocyclopropane-1-carboxylate oxidase [Juglans regia]	Metabolism;Metabolism;Metabolism	Global and overview maps;Global and overview maps;Amino acid metabolism	ko01100//Metabolic pathways;ko01110//Biosynthesis of secondary metabolites;ko00270//Cysteine and methionine metabolism	K05933;K05933;K05933	-	GO:0016705//oxidoreductase activity, acting on paired donors, with incorporation or reduction of molecular oxygen;GO:0043169//cation binding	GO:0044710//single-organism metabolic process
CIL0018S0021	2.51	2.79	3.5	24.81	16.98	14.84	3.38	3.5	68	82	102	1220	424	375	81	196	DSP1	PREDICTED: probable tyrosine-protein phosphatase At1g05000 [Juglans regia]	-	-	-	-	-	GO:0042578//phosphoric ester hydrolase activity	GO:0006470//protein dephosphorylation
CIL0018S0023	0	0	0	0	0	0	0	0.47	0	0	0	0	0	0	0	6	--	-	-	-	-	-	-	-	-
CIL0018S0024	99.11	107.67	120.56	68.03	65.32	38.36	85.09	41.69	3762	4431	4926	4692	2288	1359	2863	3271	COP1	E3 ubiquitin ligase [Carya cathayensis]	Genetic Information Processing;Organismal Systems	Folding, sorting and degradation;Environmental adaptation	ko04120//Ubiquitin mediated proteolysis;ko04712//Circadian rhythm - plant	K10143;K10143	GO:0031461//cullin-RING ubiquitin ligase complex;GO:0044451//nucleoplasm part	GO:0016628//oxidoreductase activity, acting on the CH-CH group of donors, NAD or NADP as acceptor;GO:0019787//ubiquitin-like protein transferase activity;GO:0046914//transition metal ion binding	GO:0003006//developmental process involved in reproduction;GO:0006259//DNA metabolic process;GO:0007602//phototransduction;GO:0009646//response to absence of light;GO:0009648//photoperiodism;GO:0009812//flavonoid metabolic process;GO:0010099//regulation of photomorphogenesis;GO:0032446//protein modification by small protein conjugation;GO:0044710//single-organism metabolic process
CIL0019S0001	13.28	8.02	7.49	12.09	11.17	9	6.22	7.59	313	205	190	518	243	198	130	370	--	PREDICTED: uncharacterized protein LOC108983424, partial [Juglans regia]	-	-	-	-	-	-	-
CIL0020S0001	0.36	0.33	0.33	0.2	0	0	0.4	0.52	1	1	1	1	0	0	1	3	COPT5.1	PREDICTED: copper transporter 5.1-like [Juglans regia]	-	-	-	-	GO:0031224//intrinsic component of membrane	-	GO:0006825//copper ion transport
CIL0021S0001	6.7	4.54	2.77	1.84	1.97	2.85	2.59	3.73	166	122	74	83	45	66	57	191	WDR4	PREDICTED: tRNA (guanine-N(7)-)-methyltransferase non-catalytic subunit wdr4 [Juglans regia]	-	-	-	-	GO:0043231//intracellular membrane-bounded organelle	-	GO:0001510//RNA methylation;GO:0008033//tRNA processing;GO:1901068//guanosine-containing compound metabolic process
CIL0021S0002	49.51	9.67	8.45	2.93	2.63	3.88	5.92	4.74	1284	272	236	138	63	94	136	254	MARD1	PREDICTED: protein MARD1-like [Juglans regia]	-	-	-	-	-	-	-
CIL0021S0003	0	0	0	0	0	0	0	0	0	0	0	0	0	0	0	0	--	PREDICTED: late embryogenesis abundant protein D-34 [Ziziphus jujuba]	-	-	-	-	-	-	-
CIL0021S0005	0	0	0	0	0	0	0	0	0	0	0	0	0	0	0	0	At5g08350	PREDICTED: GEM-like protein 4 [Vitis vinifera]	-	-	-	-	-	-	-
CIL0021S0006	8.58	8.79	4.83	7.14	8.68	11.84	8.81	11.38	254	282	154	384	237	327	231	696	SRM1	PREDICTED: transcription factor DIVARICATA-like [Juglans regia]	-	-	-	-	GO:0043231//intracellular membrane-bounded organelle	GO:0005488//binding	-
CIL0021S0007	11.17	8.57	5.75	3.89	4.38	9.76	7.46	12.62	613	510	340	388	222	500	363	1432	--	PREDICTED: reticulocalbin-2 [Juglans regia]	-	-	-	-	-	-	-
CIL0021S0008	0	0	0	0	0	0	0	0	0	0	0	0	0	0	0	0	TOM40-2	Eukaryotic porin/Tom40 [Cynara cardunculus var. scolymus] [Cynara cardunculus]	-	-	-	-	-	-	-
CIL0021S0009	7.78	6.25	4.64	5.34	5.45	9.53	5.39	8.98	223	194	143	278	144	255	137	532	PRMT6	PREDICTED: probable protein arginine N-methyltransferase 6 isoform X1 [Juglans regia]	-	-	-	-	-	GO:0016274//protein-arginine N-methyltransferase activity	GO:0016571//histone methylation
CIL0021S0010	8.2	3.86	2.84	4.61	8.26	8.38	7.83	14.11	241	123	90	246	224	230	204	857	ASPG2	PREDICTED: protein ASPARTIC PROTEASE IN GUARD CELL 2-like [Juglans regia]	-	-	-	-	-	GO:0004175//endopeptidase activity	GO:0019538//protein metabolic process
CIL0021S0011	8.39	6.37	5.59	7.11	5.79	6.83	5.7	8.57	512	421	367	788	326	389	308	1080	CHR28	PREDICTED: helicase-like transcription factor CHR28 isoform X1 [Juglans regia]	-	-	-	-	-	GO:0017111//nucleoside-triphosphatase activity;GO:0032550//purine ribonucleoside binding;GO:0046914//transition metal ion binding	-
CIL0021S0012	0.12	0.42	0.17	0.13	0.3	3.8	1.57	7.49	4	15	6	8	9	117	46	511	--	PREDICTED: DNA-damage-repair/toleration protein DRT100 [Juglans regia]	-	-	-	-	GO:0005911//cell-cell junction	GO:0016628//oxidoreductase activity, acting on the CH-CH group of donors, NAD or NADP as acceptor	GO:0006796//phosphate-containing compound metabolic process;GO:0044710//single-organism metabolic process
CIL0021S0013	34.92	27.1	23.57	29.79	30.03	18.12	19.61	17.67	896	754	651	1389	711	434	446	937	--	Tetratricopeptide-like helical [Corchorus capsularis]	-	-	-	-	-	GO:0003824//catalytic activity	-
CIL0021S0015	17.15	13.97	14.07	8.61	8.37	10.05	12.14	15.81	808	714	714	737	364	442	507	1540	ptrB	PREDICTED: protease 2-like [Prunus mume]	-	-	-	-	GO:0044444//cytoplasmic part	GO:0008236//serine-type peptidase activity	GO:0009409//response to cold;GO:0019538//protein metabolic process
CIL0021S0016	0	0	0	0	0	0	0	0	0	0	0	0	0	0	0	0	dapb1	oligopeptidase B [Nicotiana benthamiana]	-	-	-	-	-	-	-
CIL0021S0017	94.94	103.59	102.01	98.01	93.79	90.58	76.55	96.81	2815	3330	3256	5280	2566	2507	2012	5933	At4g26390	PREDICTED: pyruvate kinase, cytosolic isozyme-like [Juglans regia]	Metabolism;Metabolism;Metabolism;Metabolism;Metabolism;Metabolism;Metabolism	Global and overview maps;Global and overview maps;Global and overview maps;Global and overview maps;Carbohydrate metabolism;Nucleotide metabolism;Carbohydrate metabolism	ko01100//Metabolic pathways;ko01110//Biosynthesis of secondary metabolites;ko01200//Carbon metabolism;ko01230//Biosynthesis of amino acids;ko00010//Glycolysis / Gluconeogenesis;ko00230//Purine metabolism;ko00620//Pyruvate metabolism	K00873;K00873;K00873;K00873;K00873;K00873;K00873	-	-	-
CIL0021S0018	29.53	37.64	35	22.05	21.71	30.07	19.73	13.71	765	1057	976	1038	519	727	453	734	AGAL1	PREDICTED: alpha-galactosidase 1-like [Juglans regia]	Metabolism;Metabolism;Metabolism;Metabolism;Metabolism	Global and overview maps;Lipid metabolism;Carbohydrate metabolism;Lipid metabolism;Glycan biosynthesis and metabolism	ko01100//Metabolic pathways;ko00561//Glycerolipid metabolism;ko00052//Galactose metabolism;ko00600//Sphingolipid metabolism;ko00603//Glycosphingolipid biosynthesis - globo and isoglobo series	K07407;K07407;K07407;K07407;K07407	-	GO:0004557//alpha-galactosidase activity	GO:0044238//primary metabolic process
CIL0021S0019	34.36	33.79	29.41	24.12	29.43	25.52	24.04	24.17	740	789	682	944	585	513	459	1076	--	BnaA03g55710D [Brassica napus]	-	-	-	-	-	-	GO:0043623//cellular protein complex assembly
CIL0021S0020	15.27	12.87	11.95	6.86	6.57	16.83	14.22	21.8	418	382	352	341	166	430	345	1233	At5g23430	PREDICTED: katanin p80 WD40 repeat-containing subunit B1 homolog isoform X1 [Juglans regia]	-	-	-	-	-	-	-
CIL0021S0021	3.71	3.93	3.04	2.16	1.78	6.2	3.33	6.77	34	39	30	36	15	53	27	128	At5g23430	PREDICTED: katanin p80 WD40 repeat-containing subunit B1 homolog isoform X2 [Populus euphratica]	-	-	-	-	-	-	-
CIL0021S0023	8.14	4.68	3.64	3.38	2.23	1.62	3.23	2.75	162	101	78	122	41	30	57	113	LIC	PREDICTED: zinc finger CCCH domain-containing protein 16 isoform X1 [Juglans regia]	Genetic Information Processing	Translation	ko03013//RNA transport	K14321	-	-	-
CIL0022S0001	0	0	0	0	0	0	0	0	0	0	0	0	0	0	0	0	--	PREDICTED: uncharacterized protein LOC100257848 [Vitis vinifera]	-	-	-	-	-	-	-
CIL0022S0003	0.03	0	0.03	0	0	0	0.03	0	1	0	1	0	0	0	1	0	At1g23070	PREDICTED: protein LAZ1 homolog 2 isoform X1 [Juglans regia]	-	-	-	-	-	-	GO:0006631//fatty acid metabolic process
CIL0022S0004	8.41	19.88	18.19	17.24	23.55	34.32	23.44	48.33	261.65	670.98	609.46	975.37	676.59	997.44	646.82	3109.99	AAO	PREDICTED: L-ascorbate oxidase-like [Juglans regia]	Metabolism;Metabolism	Global and overview maps;Carbohydrate metabolism	ko01100//Metabolic pathways;ko00053//Ascorbate and aldarate metabolism	K00423;K00423	-	GO:0003824//catalytic activity;GO:0043169//cation binding	GO:0044710//single-organism metabolic process
CIL0022S0008	0.35	0.43	0.15	0.2	0.42	0.25	0	0.58	9.34	12.45	4.23	9.71	10.45	6.13	0	32.16	abhd17c	PREDICTED: protein ABHD17B [Juglans regia]	Metabolism	Lipid metabolism	ko00062//Fatty acid elongation	K01076	-	-	-
CIL0022S0010	0	0	0	0	0	0	0.03	0	0	0	0	0	0	0	1	0	OSCBPY	PREDICTED: beta-amyrin synthase [Juglans regia]	-	-	-	-	-	GO:0016853//isomerase activity	-
CIL0022S0011	0	0	0	0	0	0	0	0	0	0	0	0	0	0	0	0	FAP1	PREDICTED: fatty-acid-binding protein 1 [Juglans regia]	-	-	-	-	GO:0009536//plastid	-	-
CIL0022S0012	5.2	3.95	3.2	5.47	5.51	11.04	6.58	13.63	222	183	147	424	217	440	249	1203	ORP1D	PREDICTED: oxysterol-binding protein-related protein 1D-like [Juglans regia]	-	-	-	-	-	-	-
CIL0023S0004	0.13	0	0	0	0.14	0	0.29	0.38	1	0	0	0	1	0	2	6	GLP4	PREDICTED: germin-like protein subfamily T member 1 [Juglans regia]	-	-	-	-	-	-	-
CIL0023S0005	21.34	18.08	14.51	15.68	15.54	14.93	10.31	11.53	418	384	306	558	281	273	179	467	5FCL	PREDICTED: 5-formyltetrahydrofolate cyclo-ligase, mitochondrial-like [Juglans regia]	Metabolism;Metabolism	Global and overview maps;Metabolism of cofactors and vitamins	ko01100//Metabolic pathways;ko00670//One carbon pool by folate	K01934;K01934	-	GO:0016874//ligase activity;GO:0043167//ion binding	-
CIL0023S0006	0	0	0.07	0.02	0.08	0	0	0.02	0	0	2	1	2	0	0	1	MYOB5	PREDICTED: probable myosin-binding protein 5 isoform X1 [Juglans regia]	-	-	-	-	-	-	-
CIL0023S0007	7.59	6.7	5.28	6.97	5.31	5.69	5.9	6.05	347	332	260	579	224	243	239	572	MOS14	PREDICTED: transportin MOS14-like isoform X1 [Juglans regia]	-	-	-	-	GO:0043231//intracellular membrane-bounded organelle	GO:0017016//Ras GTPase binding	GO:0006886//intracellular protein transport;GO:0010468//regulation of gene expression
CIL0023S0008	31.92	41.99	55.77	26.22	23.55	26.62	43.22	29.96	880	1255	1655	1313	599	685	1056	1707	KUA1	PREDICTED: transcription factor MYB1R1 [Juglans regia]	-	-	-	-	-	-	-
CIL0023S0009	3.12	3.21	3.26	2.86	2.96	3.15	3.02	3.98	104	116	117	173	91	98	89	274	DHS	PREDICTED: deoxyhypusine synthase isoform X1 [Juglans regia]	-	-	-	-	-	GO:0016765//transferase activity, transferring alkyl or aryl (other than methyl) groups	-
CIL0023S0012	28.36	23.72	23.89	11.94	11.62	9.43	13.15	7.96	664	602	602	508	251	206	273	385	--	PREDICTED: suppressor protein SRP40 isoform X2 [Ziziphus jujuba]	-	-	-	-	-	-	-
CIL0023S0013	4.12	5.37	3.96	5.82	2.78	3.9	2.82	4.21	119	168	123	305	74	105	72	251	EDS1B	PREDICTED: protein EDS1B-like [Juglans regia]	Organismal Systems	Environmental adaptation	ko04626//Plant-pathogen interaction	K18875	-	-	-
CIL0023S0016	6.95	5.07	4.55	3.93	4.19	2.98	3.75	5	115	91	81	118	64	46	55	171	--	PREDICTED: DEAD-box ATP-dependent RNA helicase 21 [Juglans regia]	-	-	-	-	-	-	-
CIL0023S0017	4.39	3.15	2.01	2.03	2	2.96	3	4.35	81	63	40	68	34	51	49	166	APC8	PREDICTED: anaphase-promoting complex subunit 8 [Juglans regia]	Genetic Information Processing	Folding, sorting and degradation	ko04120//Ubiquitin mediated proteolysis	K03355	-	-	GO:0007088//regulation of mitotic nuclear division
CIL0023S0018	1.48	2.11	0.63	1.26	0.87	1.15	1.06	0.78	11	17	5	17	6	8	7	12	APC8	PREDICTED: anaphase-promoting complex subunit 8 [Juglans regia]	Genetic Information Processing	Folding, sorting and degradation	ko04120//Ubiquitin mediated proteolysis	K03355	GO:0000152//nuclear ubiquitin ligase complex	-	GO:0001558//regulation of cell growth;GO:0003006//developmental process involved in reproduction;GO:0006606//protein import into nucleus;GO:0006952//defense response;GO:0007088//regulation of mitotic nuclear division;GO:0032446//protein modification by small protein conjugation;GO:0044702//single organism reproductive process;GO:0044786//cell cycle DNA replication
CIL0023S0019	0	0.12	0	0.03	0	0.88	0	0.55	0	2	0	1	0	13	0	18	E2FF	PREDICTED: E2F transcription factor-like E2FE [Juglans regia]	-	-	-	-	GO:0044424//intracellular part	-	GO:0010467//gene expression;GO:0034645//cellular macromolecule biosynthetic process
CIL0023S0020	1.71	0.36	0	0.31	0.14	0	0	0	13	3	0	4.31	1	0	0	0	--	PREDICTED: uncharacterized protein LOC109000277 [Juglans regia]	-	-	-	-	-	-	-
CIL0023S0021	1.07	1.05	1.6	1.3	1.56	0.79	2.04	1.43	13.52	14.44	21.87	29.97	18.21	9.4	22.97	37.53	HIPP36	PREDICTED: heavy metal-associated isoprenylated plant protein 3-like [Juglans regia]	-	-	-	-	-	-	-
CIL0024S0001	0.94	1.65	0.87	1.19	1.12	0.4	1.06	0.41	10	19	10	23	11	4	10	9	CYP82A3	PREDICTED: cytochrome P450 CYP82D47-like [Juglans regia]	-	-	-	-	-	-	-
CIL0024S0002	0.71	1.53	0.44	0.3	0.17	0.08	0.44	0	9	21	6	7	2	1	5	0	CYP82C2	PREDICTED: cytochrome P450 CYP82D47-like [Juglans regia]	-	-	-	-	-	-	-
CIL0024S0003	0	0.08	0.25	0.15	0.3	0.39	0	0.04	0	1	3	3	3	4	0	1	--	PREDICTED: probable transcription factor KAN4 [Juglans regia]	-	-	-	-	-	-	-
CIL0024S0004	0	0.64	0	0.13	0.75	0.25	0.26	0.44	0	6	0	2	6	2	2	8	KAN4	PREDICTED: probable transcription factor KAN4 [Juglans regia]	-	-	-	-	-	-	-
CIL0024S0005	24.84	20.95	16.29	12.92	11.48	19.04	12.88	19.76	422	386	298	399	180	302	194	694	--	PREDICTED: transmembrane protein 147-like [Juglans regia]	-	-	-	-	GO:0043231//intracellular membrane-bounded organelle	-	-
CIL0024S0006	0	0	0	0	0	0	0	0	0	0	0	0	0	0	0	0	--	core-2/I-branching enzyme [Medicago truncatula]	-	-	-	-	-	-	-
CIL0024S0007	9.28	8.21	5.26	6.35	5.5	6.27	6.2	6.19	130	124.68	79.32	161.47	71	82	77	179.22	DELTA-ADR	PREDICTED: AP-3 complex subunit delta-like [Juglans regia]	-	-	-	-	GO:0044424//intracellular part	-	GO:0007033//vacuole organization;GO:0015031//protein transport;GO:0016192//vesicle-mediated transport;GO:0046907//intracellular transport
CIL0024S0008	10.67	8.74	6.75	7	4.46	5.36	4.94	6.34	299.32	265.74	203.75	356.84	115.51	140.29	122.93	367.5	DELTA-ADR	PREDICTED: AP-3 complex subunit delta-like [Juglans regia]	-	-	-	-	GO:0043234//protein complex	-	GO:0015031//protein transport
CIL0024S0009	0	0	0	0	0	0	0	0	0	0	0	0	0	0	0	0	--	PREDICTED: vitellogenin [Prunus mume]	-	-	-	-	-	-	-
CIL0024S0010	0.15	0.81	1.49	0.4	0.16	0.47	1.48	0.14	1	6	11	5	1	3	9	2	--	PetM domain-containing protein [Cephalotus follicularis]	-	-	-	-	-	-	-
CIL0024S0011	18.94	20.66	20.61	12.48	11.57	16.29	21.79	18.15	614	726	719	735	346	493	626	1216	REM16	PREDICTED: B3 domain-containing protein REM16-like [Juglans regia]	-	-	-	-	-	-	-
CIL0024S0012	216.13	227.67	215.39	97.75	82.14	69.91	99.19	74.88	3653	4172	3919	3002	1281	1103	1486	2616	DI19-3	PREDICTED: protein DEHYDRATION-INDUCED 19 homolog 3-like isoform X1 [Juglans regia]	-	-	-	-	-	-	-
CIL0024S0013	7.06	6.06	6.65	8.88	7.36	6.02	7.21	7.3	314	292	318	717	302	250	284	671	--	PREDICTED: bromodomain adjacent to zinc finger domain protein 1A-like isoform X4 [Juglans regia]	-	-	-	-	-	-	-
CIL0024S0014	0.48	0.6	0.67	0.49	0.7	3.34	0.61	3.63	26	35	39	48	35	168	29	405	KIN14G	PREDICTED: kinesin-4-like [Juglans regia]	-	-	-	-	-	-	-
CIL0024S0015	0.41	0.88	0.58	0.37	0.76	5.57	1.58	9.2	11	26	17	18	19	141	38	516	At1g09160	PREDICTED: probable protein phosphatase 2C 5 isoform X1 [Juglans regia]	-	-	-	-	GO:0016020//membrane	GO:0016791//phosphatase activity;GO:0043169//cation binding	GO:0006796//phosphate-containing compound metabolic process
CIL0024S0016	0	0	0	0	0	0	0	0	0	0	0	0	0	0	0	0	WAKL20	PREDICTED: wall-associated receptor kinase-like 20 [Juglans regia]	-	-	-	-	-	GO:0001871//pattern binding	GO:0006796//phosphate-containing compound metabolic process
CIL0024S0017	2.75	1.29	0.42	0.81	0.84	1.8	0.42	2.04	67	34	11	36	19	41	9	103	At4g11060	PREDICTED: single-stranded DNA-binding protein, mitochondrial-like isoform X1 [Juglans regia]	-	-	-	-	-	GO:0043566//structure-specific DNA binding	GO:0006259//DNA metabolic process
CIL0024S0018	18.68	10.46	8.54	6.19	5.31	6.62	5.14	9.07	1471	893	724	886	386	487	359	1476	TPR3	PREDICTED: topless-related protein 3-like [Juglans regia]	-	-	-	-	-	-	-
CIL0024S0019	6.92	8.1	7.8	6.33	6.99	8.41	10.61	12.33	89	113	108	148	83	101	121	328	TEN1	PREDICTED: CST complex subunit TEN1 isoform X2 [Juglans regia]	-	-	-	-	-	-	-
CIL0024S0020	9.21	14.61	11.08	6.99	11.34	11.81	18.34	10.36	132	227	171	182	150	158	233	307	--	Tetratricopeptide-like helical [Corchorus olitorius]	-	-	-	-	-	-	-
CIL0024S0021	0	0	0	0	0	0	0	0	0	0	0	0	0	0	0	0	--	PREDICTED: coatomer subunit zeta-2-like [Arachis duranensis]	-	-	-	-	-	-	-
CIL0024S0022	1.08	0.47	0.45	12.98	2.33	0.43	0.85	1.93	40	19	18	876.67	80	15	28	148.42	MIK1	PREDICTED: receptor-like protein kinase 5 [Juglans regia]	-	-	-	-	-	-	-
CIL0025S0001	0	0	0	0	0	0	0	0	0	0	0	0	0	0	0	0	--	PREDICTED: histidine-containing phosphotransfer protein 2-like isoform X1 [Juglans regia]	-	-	-	-	-	-	-
CIL0025S0002	6.21	4.68	6.47	6.35	4.9	2.27	4.39	1.88	279	228	313	518	203	95	175	175	AHP1	PREDICTED: histidine-containing phosphotransfer protein 2-like isoform X4 [Juglans regia]	Environmental Information Processing	Signal transduction	ko04075//Plant hormone signal transduction	K14490	-	GO:0060089//molecular transducer activity	-
CIL0025S0004	93.74	64.58	46.53	32.14	30.69	67.05	37.01	74.27	960	717	513	598	290	641	336	1572	RPP2B	PREDICTED: 60S acidic ribosomal protein P2-like [Erythranthe guttata]	Genetic Information Processing	Translation	ko03010//Ribosome	K02943	GO:0030529//intracellular ribonucleoprotein complex	-	GO:0034645//cellular macromolecule biosynthetic process
CIL0025S0006	1.75	1.34	1.38	2.07	2.03	2.06	1.69	3.17	192	159	163	412	205	211	164	719	POL2A	PREDICTED: DNA polymerase epsilon catalytic subunit A-like [Juglans regia]	Metabolism;Metabolism;Metabolism;Genetic Information Processing;Genetic Information Processing;Genetic Information Processing	Global and overview maps;Nucleotide metabolism;Nucleotide metabolism;Replication and repair;Replication and repair;Replication and repair	ko01100//Metabolic pathways;ko00230//Purine metabolism;ko00240//Pyrimidine metabolism;ko03420//Nucleotide excision repair;ko03030//DNA replication;ko03410//Base excision repair	K02324;K02324;K02324;K02324;K02324;K02324	GO:0000109//nucleotide-excision repair complex	GO:0003676//nucleic acid binding;GO:0034061//DNA polymerase activity;GO:0046914//transition metal ion binding	GO:0006259//DNA metabolic process
CIL0025S0007	49.71	85.02	91.64	67.5	83.54	65.88	68.98	51.01	982	1821	1949	2423	1523	1215	1208	2083	--	PREDICTED: flagellar radial spoke protein 5 isoform X1 [Prunus mume]	-	-	-	-	GO:0005618//cell wall;GO:0009526//plastid envelope;GO:0009532//plastid stroma	-	GO:0006090//pyruvate metabolic process;GO:0006351//transcription, DNA-templated;GO:0006544//glycine metabolic process;GO:0006633//fatty acid biosynthetic process;GO:0006739//NADP metabolic process;GO:0006779//porphyrin-containing compound biosynthetic process;GO:0009658//chloroplast organization;GO:0009668//plastid membrane organization;GO:0009694//jasmonic acid metabolic process;GO:0016109//tetr…
CIL0025S0008	2.67	3.94	4.02	11.18	15.06	6.93	8.38	7.5	50	80	81	380	260	121	139	290	--	Eukaryotic initiation factor 4F subunit p150 isoform 1 [Theobroma cacao]	-	-	-	-	-	-	-
CIL0025S0009	2.11	2.05	2.23	1.51	1.46	2.26	2.18	3.74	36	38	41	47	23	36	33	132	--	Presequence protease, mitochondrial [Anthurium amnicola]	-	-	-	-	-	-	-
CIL0025S0014	8.26	5.11	3.24	2.9	2.89	6.15	4.23	7.2	282	189	119	180	91	196	128	508	PRORP2	PREDICTED: proteinaceous RNase P 2-like [Juglans regia]	Genetic Information Processing	Translation	ko03013//RNA transport	K18213	-	GO:0003824//catalytic activity	GO:0044710//single-organism metabolic process
CIL0025S0015	0.23	0	0	0.02	0.11	0.07	0	0.05	7	0	0	1	3	2	0	3	FAR3	PREDICTED: fatty acyl-CoA reductase 3-like [Juglans regia]	Cellular Processes;Metabolism	Transport and catabolism;Lipid metabolism	ko04146//Peroxisome;ko00073//Cutin, suberine and wax biosynthesis	K13356;K13356	-	GO:0016620//oxidoreductase activity, acting on the aldehyde or oxo group of donors, NAD or NADP as acceptor	GO:0009058//biosynthetic process;GO:0044238//primary metabolic process;GO:0044710//single-organism metabolic process
CIL0025S0016	31.26	24.89	16.9	22.28	22.47	23.37	17.84	28.98	585	505	340.55	757.56	388	408.32	296	1121	SKD1	PREDICTED: protein SUPPRESSOR OF K(+) TRANSPORT GROWTH DEFECT 1-like [Juglans regia]	Cellular Processes	Transport and catabolism	ko04144//Endocytosis	K12196	-	GO:0032550//purine ribonucleoside binding;GO:0042623//ATPase activity, coupled	-
CIL0025S0017	0.13	0.5	0	0.25	0.39	0.05	0	0	3	12	0	10	8	1	0	0	FAR3	PREDICTED: fatty acyl-CoA reductase 3-like [Juglans regia]	Cellular Processes;Metabolism	Transport and catabolism;Lipid metabolism	ko04146//Peroxisome;ko00073//Cutin, suberine and wax biosynthesis	K13356;K13356	-	GO:0016620//oxidoreductase activity, acting on the aldehyde or oxo group of donors, NAD or NADP as acceptor	GO:0044710//single-organism metabolic process
CIL0025S0019	60.44	53.78	44.36	54.98	49.04	50.36	47.05	58.04	1194	1152	943.45	1973.44	894	928.68	824	2370	SKD1	PREDICTED: protein SUPPRESSOR OF K(+) TRANSPORT GROWTH DEFECT 1 isoform X1 [Juglans regia]	Cellular Processes	Transport and catabolism	ko04144//Endocytosis	K12196	-	GO:0032550//purine ribonucleoside binding;GO:0042623//ATPase activity, coupled	-
CIL0026S0001	0	0	0.24	0	0	0	0	0	0	0	0.97	0	0	0	0	0	CSLA2	PREDICTED: glucomannan 4-beta-mannosyltransferase 2-like [Juglans regia]	-	-	-	-	GO:0031224//intrinsic component of membrane;GO:0043231//intracellular membrane-bounded organelle	GO:0019187//beta-1,4-mannosyltransferase activity	GO:0070085//glycosylation
CIL0026S0003	0	0	0	0	0	0	0	0	0	0	0	0	0	0	0	0	--	PREDICTED: zinc finger CCCH domain-containing protein 44-like [Juglans regia]	-	-	-	-	-	-	-
CIL0026S0005	0	0	0	0	0	0	0	0	0	0	0	0	0	0	0	0	--	DUF761 domain-containing protein/DUF4408 domain-containing protein [Cephalotus follicularis]	-	-	-	-	-	-	-
CIL0026S0007	0	0	0	0	0	0	0	0	0	0	0	0	0	0	0	0	--	-	-	-	-	-	-	-	-
CIL0026S0010	1.83	3.66	1.59	0.45	1.06	4.64	2.58	8.62	60	130	56	27	32	142	75	584	PAO5	PREDICTED: probable polyamine oxidase 5 isoform X2 [Juglans regia]	Metabolism;Metabolism	Amino acid metabolism;Metabolism of other amino acids	ko00330//Arginine and proline metabolism;ko00410//beta-Alanine metabolism	K12259;K12259	-	GO:0003824//catalytic activity	GO:0009755//hormone-mediated signaling pathway;GO:0044710//single-organism metabolic process
CIL0026S0014	204.19	42.69	68.02	9.6	11.52	5.32	19.71	9.32	8065	1828	2892	689	420	196	690	761	BGAL1	PREDICTED: beta-galactosidase-like [Juglans regia]	-	-	-	-	-	GO:0005488//binding;GO:0015925//galactosidase activity	GO:0044238//primary metabolic process
CIL0026S0016	2.99	2.48	4.82	1.73	2.27	2.51	2.64	2.13	94.01	84.71	163.02	99.12	65.84	73.77	73.64	138.51	--	PREDICTED: uncharacterized protein LOC109009622 [Juglans regia]	-	-	-	-	-	-	-
CIL0026S0017	604.17	634.77	875.07	241.46	252.9	187.8	347.71	124.43	35005	39874.3	54580	25419.9	13521.2	10157.2	17858.4	14901.5	BGAL1	PREDICTED: beta-galactosidase-like [Juglans regia]	-	-	-	-	-	GO:0005488//binding;GO:0015925//galactosidase activity	GO:0044238//primary metabolic process
CIL0026S0019	194.96	235.34	200.52	139.77	127.18	60.39	132.2	61.67	4738	6201	5246	6172	2852	1370	2848	3098	GATA21	PREDICTED: GATA transcription factor 21 isoform X2 [Juglans regia]	-	-	-	-	-	-	-
CIL0026S0020	0.18	0.17	0.21	0.37	0.29	0.34	2.04	1.36	4	4	5	15	6	7	40	62	CXP;2-3	PREDICTED: serine carboxypeptidase II-3-like isoform X2 [Juglans regia]	-	-	-	-	-	-	-
CIL0027S0001	0.08	0	0.08	0.5	0	0	0	0	1	0	1	11.1	0	0	0	0	At2g14610	PREDICTED: pathogenesis-related protein 1A-like [Juglans regia]	Organismal Systems;Environmental Information Processing;Environmental Information Processing	Environmental adaptation;Signal transduction;Signal transduction	ko04626//Plant-pathogen interaction;ko04075//Plant hormone signal transduction;ko04016//MAPK signaling pathway - plant	K13449;K13449;K13449	-	-	-
CIL0027S0002	0.73	0.94	0.67	0.23	0.32	8.24	1.44	15.77	17	24	17	10	7	180.24	30	763.92	PRN2	PREDICTED: pirin-like protein [Juglans regia]	-	-	-	-	-	-	-
CIL0027S0004	29.4	28.31	20.77	27.15	38.48	52.58	41.05	66.1	1198	1251	911	2010	1447	2000	1483	5568	METE	PREDICTED: 5-methyltetrahydropteroyltriglutamate--homocysteine methyltransferase-like [Juglans regia]	Metabolism;Metabolism;Metabolism;Metabolism;Metabolism	Global and overview maps;Global and overview maps;Global and overview maps;Amino acid metabolism;Metabolism of other amino acids	ko01100//Metabolic pathways;ko01110//Biosynthesis of secondary metabolites;ko01230//Biosynthesis of amino acids;ko00270//Cysteine and methionine metabolism;ko00450//Selenocompound metabolism	K00549;K00549;K00549;K00549;K00549	GO:0009536//plastid	GO:0008172//S-methyltransferase activity;GO:0046914//transition metal ion binding	GO:0000097//sulfur amino acid biosynthetic process
CIL0027S0005	9.67	9.15	8.84	6.85	6.09	4.92	7	5.69	360	369	354	463	209	171	231	438	CNX1	PREDICTED: molybdopterin biosynthesis protein CNX1 [Juglans regia]	Metabolism;Metabolism	Global and overview maps;Metabolism of cofactors and vitamins	ko01100//Metabolic pathways;ko00790//Folate biosynthesis	K15376;K15376	GO:0044444//cytoplasmic part	GO:0003824//catalytic activity;GO:0032550//purine ribonucleoside binding;GO:0046914//transition metal ion binding	GO:0006605//protein targeting;GO:0006952//defense response;GO:0009108//coenzyme biosynthetic process;GO:0009620//response to fungus;GO:0009755//hormone-mediated signaling pathway;GO:0009863//salicylic acid mediated signaling pathway;GO:0018130//heterocycle biosynthetic process;GO:0043067//regulation of programmed cell death
CIL0027S0007	165.05	166.92	185.96	128.35	164.31	121.28	150	101.16	2114	2318	2564	2987	1942	1450	1703	2678	--	forkhead-associated domain-containing family protein [Populus trichocarpa]	-	-	-	-	-	-	-
CIL0027S0008	14.06	14.52	12.1	6.16	7.91	14.45	6.03	19.3	368	412	341	293	191	353	140	1044	CBR1	PREDICTED: NADH--cytochrome b5 reductase 1-like [Juglans regia]	Metabolism	Carbohydrate metabolism	ko00520//Amino sugar and nucleotide sugar metabolism	K00326	-	GO:0003824//catalytic activity	GO:0044710//single-organism metabolic process
CIL0027S0009	2.31	3.85	2.82	0.96	0.35	2.39	1.19	2.39	57	103	75	43	8	55	26	122	DAO	PREDICTED: 2-oxoglutarate-dependent dioxygenase DAO-like [Juglans regia]	-	-	-	-	-	GO:0016706//oxidoreductase activity, acting on paired donors, with incorporation or reduction of molecular oxygen, 2-oxoglutarate as one donor, and incorporation of one atom each of oxygen into both donors;GO:0043169//cation binding	GO:0044710//single-organism metabolic process
CIL0027S0011	0.31	0.46	0.12	0.38	0.07	0.33	0.21	0.27	5	8	2	11	1	5	3	9	DAO	PREDICTED: 2-oxoglutarate-dependent dioxygenase DAO-like isoform X1 [Juglans regia]	-	-	-	-	-	GO:0016491//oxidoreductase activity	-
CIL0027S0012	0	0	0	0	0	0	0	0	0	0	0	0	0	0	0	0	--	T2.11 [Malus x robusta]	-	-	-	-	-	-	-
CIL0027S0013	0	0	0	0	0	0	0	0	0	0	0	0	0	0	0	0	ICDH-1	NADP-dependent isocitrate dehydrogenase, partial [Capsicum annuum]	Metabolism;Metabolism;Metabolism;Metabolism;Metabolism;Cellular Processes;Metabolism;Metabolism	Global and overview maps;Global and overview maps;Global and overview maps;Global and overview maps;Metabolism of other amino acids;Transport and catabolism;Carbohydrate metabolism;Global and overview maps	ko01100//Metabolic pathways;ko01110//Biosynthesis of secondary metabolites;ko01200//Carbon metabolism;ko01230//Biosynthesis of amino acids;ko00480//Glutathione metabolism;ko04146//Peroxisome;ko00020//Citrate cycle (TCA cycle);ko01210//2-Oxocarboxylic acid metabolism	K00031;K00031;K00031;K00031;K00031;K00031;K00031;K00031	GO:0005576//extracellular region;GO:0005911//cell-cell junction;GO:0009532//plastid stroma;GO:0016020//membrane	GO:0000166//nucleotide binding;GO:0004448//isocitrate dehydrogenase activity;GO:0046914//transition metal ion binding	GO:0006006//glucose metabolic process;GO:0006090//pyruvate metabolic process;GO:0006101//citrate metabolic process;GO:0006970//response to osmotic stress;GO:0006996//organelle organization;GO:0009617//response to bacterium;GO:0019941//modification-dependent protein catabolic process;GO:0032879//regulation of localization;GO:0035966//response to topologically incorrect protein;GO:0042044//fluid tr…
CIL0027S0017	0	0	0	0	0	0	0	0	0	0	0	0	0	0	0	0	ICDH-1	PREDICTED: isocitrate dehydrogenase [NADP] [Juglans regia]	Metabolism;Metabolism;Metabolism;Metabolism;Metabolism;Cellular Processes;Metabolism;Metabolism	Global and overview maps;Global and overview maps;Global and overview maps;Global and overview maps;Metabolism of other amino acids;Transport and catabolism;Carbohydrate metabolism;Global and overview maps	ko01100//Metabolic pathways;ko01110//Biosynthesis of secondary metabolites;ko01200//Carbon metabolism;ko01230//Biosynthesis of amino acids;ko00480//Glutathione metabolism;ko04146//Peroxisome;ko00020//Citrate cycle (TCA cycle);ko01210//2-Oxocarboxylic acid metabolism	K00031;K00031;K00031;K00031;K00031;K00031;K00031;K00031	GO:0016020//membrane;GO:0042579//microbody	GO:0000166//nucleotide binding;GO:0004448//isocitrate dehydrogenase activity;GO:0043169//cation binding	GO:0006101//citrate metabolic process;GO:0044262//cellular carbohydrate metabolic process;GO:0045491//xylan metabolic process;GO:0050896//response to stimulus
CIL0028S0003	0	0	0	0	0	0	0	0	0	0	0	0	0	0	0	0	CYP71A21	PREDICTED: cytochrome P450 71A1-like [Juglans regia]	-	-	-	-	-	-	-
CIL0028S0006	0	0	0	0	0	0	0	0	0	0	0	0	0	0	0	0	CET2	PREDICTED: CEN-like protein 2 [Juglans regia]	-	-	-	-	GO:0043231//intracellular membrane-bounded organelle	-	GO:0009909//regulation of flower development
CIL0028S0008	0	0	0	0	0	0	0	0	0	0	0	0	0	0	0	0	DYW9	PREDICTED: pentatricopeptide repeat-containing protein At5g66520-like [Juglans regia]	-	-	-	-	-	-	-
CIL0028S0009	0	0	0.11	0	0	0	0	0	0	0	1	0	0	0	0	0	DYW10	PREDICTED: pentatricopeptide repeat-containing protein At5g66520-like [Juglans regia]	-	-	-	-	-	-	-
CIL0028S0010	0.41	0.09	0.13	0.07	0.04	0	0.42	0.15	12	3	4	4	1	0	11	9	PCMP-H61	PREDICTED: pentatricopeptide repeat-containing protein At5g66520-like [Juglans regia]	-	-	-	-	-	-	-
CIL0028S0012	1	0.59	0.64	0.3	0.54	1.08	0.57	1.19	22	14	15	12	11	22	11	54	--	PREDICTED: uncharacterized protein LOC108995394 isoform X1 [Juglans regia]	-	-	-	-	-	-	-
CIL0028S0013	19.21	17.3	13.84	16.96	14.94	13.94	13.07	18.96	568.42	555	441	911.97	408	385	342.88	1159.59	PRP31	PREDICTED: U4/U6 small nuclear ribonucleoprotein Prp31-like [Juglans regia]	Genetic Information Processing	Transcription	ko03040//Spliceosome	K12844	GO:0044423//virion part;GO:0097525//spliceosomal snRNP complex	-	GO:0000377//RNA splicing, via transesterification reactions with bulged adenosine as nucleophile
CIL0028S0014	25.51	23.3	19.81	19.25	18.76	21.21	19.94	23.69	706	699	590	968	479	547.97	489.14	1355	Os06g0170500	PREDICTED: zinc finger CCCH domain-containing protein 40-like [Juglans regia]	Genetic Information Processing	Transcription	ko03040//Spliceosome	K12872	-	GO:0003676//nucleic acid binding;GO:0043169//cation binding	-
CIL0028S0018	1.37	0.61	0.62	0.54	0.43	0.52	0.25	1.24	31	15	15	22	9	11	5.1	58	BAT1	PREDICTED: amino-acid permease BAT1 homolog [Juglans regia]	-	-	-	-	-	-	-
CIL0028S0022	0	0	0	0	0	0	0	0	0	0	0	0	0	0	0	0	--	PREDICTED: RRP12-like protein [Juglans regia]	-	-	-	-	-	-	-
CIL0028S0027	0	0	0	0	0.16	0	0	0	0	0	0	0	1	0	0	0	--	PREDICTED: glucose-induced degradation protein 4 homolog [Juglans regia]	-	-	-	-	-	-	-
CIL0028S0028	0	0	0	0	0	0	0	0	0	0	0	0	0	0	0	0	LECRK41	PREDICTED: L-type lectin-domain containing receptor kinase IV.1-like [Juglans regia]	-	-	-	-	-	GO:0004672//protein kinase activity;GO:0005488//binding	GO:0006796//phosphate-containing compound metabolic process
CIL0029S0001	0	0	0	0	0	0	0	0	0	0	0	0	0	0	0	0	--	PREDICTED: heat shock 70 kDa protein 16-like [Juglans regia]	-	-	-	-	-	GO:0016628//oxidoreductase activity, acting on the CH-CH group of donors, NAD or NADP as acceptor;GO:0032550//purine ribonucleoside binding	GO:0044710//single-organism metabolic process
CIL0029S0002	0	0	0	0.03	0	0	0	0	0	0	0	1	0	0	0	0	--	La-related protein 7 [Glycine soja]	-	-	-	-	-	-	-
CIL0030S0001	0.58	1.92	1.86	1.05	1.26	2.23	1.03	3.67	7	25	24	23	14	25	11	91	--	PREDICTED: vitellogenin-1-like [Glycine max]	-	-	-	-	-	-	-
CIL0030S0002	0.28	0.43	0.22	2.43	1.42	0.55	0.79	1.23	6	10	5	94	28	11	15	54	--	PREDICTED: uncharacterized protein LOC108984048 [Juglans regia]	-	-	-	-	-	-	-
CIL0030S0003	0	0	0	0	0	0.14	0	0.31	0	0	0	0	0	1	0	5	--	PREDICTED: uncharacterized protein LOC109018430 [Juglans regia]	-	-	-	-	-	-	-
CIL0030S0004	4.14	2.59	1.54	1.98	1.6	0.89	4.5	1.3	115	78	46	100	41	23	111	75	At5g38830	PREDICTED: cysteine--tRNA ligase 2, cytoplasmic-like isoform X1 [Juglans regia]	Genetic Information Processing	Translation	ko00970//Aminoacyl-tRNA biosynthesis	K01883	-	GO:0004812//aminoacyl-tRNA ligase activity;GO:0032550//purine ribonucleoside binding	GO:0006418//tRNA aminoacylation for protein translation
CIL0030S0005	0	0	0	0	0	0	0	0	0	0	0	0	0	0	0	0	RD21B	PREDICTED: low-temperature-induced cysteine proteinase-like [Juglans regia]	-	-	-	-	-	-	-
CIL0030S0006	0.09	0.17	0.09	0.2	0.2	0.3	0.21	0.62	1	2	1	4	2	3	2	14	GIS3	PREDICTED: zinc finger protein 6-like [Juglans regia]	-	-	-	-	-	-	-
CIL0030S0007	26.1	16.61	15.74	26.55	19.85	14.1	16.93	22.43	593	409	385	1096	416	299	341	1053	ATJ15	PREDICTED: chaperone protein dnaJ 15-like [Juglans regia]	-	-	-	-	-	-	-
CIL0030S0008	27.72	18.85	21.05	25.45	19.39	15.28	12.52	11.82	1559	1149	1274	2600	1006	802	624	1374	BTS	Hemerythrin domain-containing protein/zf-CHY domain-containing protein/zf-RING_2 domain-containing protein [Cephalotus follicularis]	-	-	-	-	-	GO:0043169//cation binding	-
CIL0030S0009	0	0	0	0.08	0.15	0	0	0.17	0	0	0	2	2	0	0	5	NFYB2	PREDICTED: nuclear transcription factor Y subunit B-3-like [Solanum lycopersicum]	-	-	-	-	GO:0043231//intracellular membrane-bounded organelle	GO:0001071//nucleic acid binding transcription factor activity;GO:0003677//DNA binding;GO:0046983//protein dimerization activity	GO:0010468//regulation of gene expression;GO:0034645//cellular macromolecule biosynthetic process
CIL0030S0010	0	0	0	0	0	0	0	0	0	0	0	0	0	0	0	0	BTS	PREDICTED: uncharacterized RING finger protein C2F3.16-like [Juglans regia]	-	-	-	-	-	GO:0043169//cation binding	-
CIL0030S0011	0	0	0	0	0	0	0	0	0	0	0	0	0	0	0	0	--	PREDICTED: AP2-like ethylene-responsive transcription factor ANT [Juglans regia]	-	-	-	-	-	-	-
CIL0030S0012	18.05	18.68	17.57	20.35	17.49	23.74	22.61	23.79	689	773	722	1411	616	846	765	1877	LACTB2	Metallo-hydrolase/oxidoreductase superfamily protein isoform 3 [Theobroma cacao]	-	-	-	-	GO:0043231//intracellular membrane-bounded organelle	GO:0003824//catalytic activity	-
CIL0030S0013	3.47	1.64	1.5	1.98	1.24	0.05	0.33	0.31	82	42	38	85	27	1	7	15	--	PREDICTED: uncharacterized protein LOC109011983 [Juglans regia]	-	-	-	-	-	-	-
CIL0030S0014	2.39	1.28	1.75	0.3	0.36	7.06	2.18	12.48	57	33	45	13	8	157	46	615	At1g68400	PREDICTED: probable leucine-rich repeat receptor-like protein kinase At1g68400 [Juglans regia]	-	-	-	-	GO:0031224//intrinsic component of membrane	GO:0004672//protein kinase activity;GO:0032550//purine ribonucleoside binding	GO:0006464//cellular protein modification process;GO:0006796//phosphate-containing compound metabolic process
CIL0030S0015	5.5	3.9	3.87	2.31	2.49	8.82	4.55	10.47	203	156	154	155	85	304	149	799	Os01g0513100	PREDICTED: probable protein phosphatase 2C 15 [Juglans regia]	-	-	-	-	-	GO:0016791//phosphatase activity;GO:0043169//cation binding	GO:0006796//phosphate-containing compound metabolic process
CIL0030S0016	11.63	8.2	6.13	3.86	3.16	5.76	3.6	6.57	335	256	190	202	84	155	92	391	NDT2	PREDICTED: nicotinamide adenine dinucleotide transporter 2, mitochondrial-like [Juglans regia]	-	-	-	-	-	-	-
CIL0030S0017	0.06	0.62	0.28	0.43	0.72	1.43	0.75	1.41	1	11	5	13	11	22	11	48	--	PREDICTED: uncharacterized protein LOC108987652 [Juglans regia]	-	-	-	-	-	-	-
CIL0030S0018	16.6	14.23	13.71	12.21	9.4	5.81	8.86	6.73	863	802	767	1153	451	282	408	723	LRK10L-1.1	PREDICTED: LEAF RUST 10 DISEASE-RESISTANCE LOCUS RECEPTOR-LIKE PROTEIN KINASE-like 1.1 isoform X2 [Juglans regia]	-	-	-	-	-	GO:0016301//kinase activity	-
CIL0031S0001	0	0.15	0.2	0.61	0.4	0.57	0	0.33	0	3	4	21	7	10	0	13	BON3	PREDICTED: protein BONZAI 3-like [Juglans regia]	-	-	-	-	-	-	-
CIL0031S0002	0.71	0.26	0.34	0.68	0.67	0.53	0.31	0.51	23	9	12	40	20	16	9	34	BON3	PREDICTED: protein BONZAI 3-like [Juglans regia]	-	-	-	-	-	-	-
CIL0031S0003	0	0	0	0	0.22	0	0	0	0	0	0	0	2	0	0	0	DYT1	PREDICTED: transcription factor DYT1-like [Juglans regia]	-	-	-	-	-	-	-
CIL0031S0006	2.99	3.47	3.14	7.16	7.45	6.91	4.12	7.5	77	97	87	335	177	166	94	399	--	PREDICTED: uncharacterized protein LOC108989336 [Juglans regia]	-	-	-	-	-	-	-
CIL0031S0009	11.51	13.79	16.14	8.87	6.14	9.67	12.45	9.64	394	512	595	552	194	309	378	682	--	PREDICTED: uncharacterized protein At5g39570 [Juglans regia]	-	-	-	-	-	-	-
CIL0031S0010	50.3	63.67	52.63	23.65	22.58	43.38	32.05	38.28	1195	1640	1346	1021	495	962	675	1880	MORF9	PREDICTED: DAG protein, chloroplastic-like [Juglans regia]	-	-	-	-	GO:0009526//plastid envelope;GO:0009532//plastid stroma	-	GO:0003006//developmental process involved in reproduction;GO:0006355//regulation of transcription, DNA-templated;GO:0006605//protein targeting;GO:0008652//cellular amino acid biosynthetic process;GO:0009451//RNA modification;GO:0009668//plastid membrane organization;GO:0034660//ncRNA metabolic process
CIL0031S0011	5.05	5.55	4.93	5.38	4.63	4.64	7.05	6.62	176	210	185	341	149	151	218	477	BHLH123	PREDICTED: transcription factor bHLH112 isoform X1 [Juglans regia]	-	-	-	-	-	-	GO:0009889//regulation of biosynthetic process;GO:0010467//gene expression;GO:0034645//cellular macromolecule biosynthetic process;GO:0044763//single-organism cellular process;GO:0050794//regulation of cellular process
CIL0031S0013	0	0	0	0	0	0	0	0	0	0	0	0	0	0	0	0	--	PREDICTED: receptor-like serine/threonine-protein kinase SD1-7 [Juglans regia]	-	-	-	-	-	GO:0016772//transferase activity, transferring phosphorus-containing groups	GO:0009987//cellular process
CIL0031S0017	0.31	0.88	0.65	1.09	0.97	1.49	0	2.33	4.5	13.71	10	28.42	12.8	20	0	69	EXPA1	PREDICTED: expansin-A1-like [Juglans regia]	-	-	-	-	GO:0030312//external encapsulating structure	-	GO:0071555//cell wall organization
CIL0032S0001	0	0.2	0.21	0	0	0	0	0.11	0	1.22	1.27	0	0	0	0	1.22	RPL10	PREDICTED: 60S ribosomal protein L10-like [Juglans regia]	Genetic Information Processing	Translation	ko03010//Ribosome	K02866	-	-	-
CIL0032S0002	0	0	0	0	0	0.23	0	0	0	0	0	0	0	1	0	0	--	PREDICTED: CLIP-associated protein isoform X3 [Juglans regia]	-	-	-	-	GO:0005737//cytoplasm;GO:0015630//microtubule cytoskeleton;GO:0044430//cytoskeletal part	-	GO:0016049//cell growth;GO:0065007//biological regulation;GO:1902589//single-organism organelle organization
CIL0032S0003	0	0	0	0	0	0	0	0	0	0	0	0	0	0	0	0	CLASP	PREDICTED: CLIP-associated protein isoform X3 [Juglans regia]	-	-	-	-	-	-	-
CIL0032S0007	0	0	0.14	0.06	0	0	0	0	0	0	1.32	1	0	0	0	0	BON3	A_TM021B04.11 protein [Theobroma cacao]	-	-	-	-	-	-	GO:0006873//cellular ion homeostasis;GO:0030001//metal ion transport
CIL0032S0008	0	0	0	0	0	0	0	0	0	0	0	0	0	0	0	0	--	A_TM021B04.11 protein [Theobroma cacao]	-	-	-	-	-	-	-
CIL0032S0010	0	0	0	0	0	0	0	0	0	0	0	0	0	0	0	0	--	-	-	-	-	-	-	-	-
CIL0032S0011	0	0	0	0.04	0	0	0.07	0	0	0	0	1.32	0	0	1	0	--	PREDICTED: U-box domain-containing protein 5-like isoform X2 [Juglans regia]	-	-	-	-	-	-	-
CIL0032S0012	0	0	0	0.22	0	0	0.46	0	0	0	0	3	0	0	3	0	PUB5	PREDICTED: U-box domain-containing protein 5-like isoform X1 [Juglans regia]	-	-	-	-	-	-	-
CIL0033S0001	1.46	0.4	0.27	0.24	0.16	0.47	0	0.21	10	3	2	3	1	3	0	3	--	PREDICTED: protein FAM136A-like [Juglans regia]	-	-	-	-	-	-	-
CIL0034S0001	3.76	2.08	0.7	0	0	0	0	0	10	6	2	0	0	0	0	0	Cht2	PREDICTED: endochitinase-like [Juglans regia]	Metabolism;Environmental Information Processing;Metabolism	Global and overview maps;Signal transduction;Carbohydrate metabolism	ko01100//Metabolic pathways;ko04016//MAPK signaling pathway - plant;ko00520//Amino sugar and nucleotide sugar metabolism	K20547;K20547;K20547	-	GO:0016787//hydrolase activity;GO:0097367//carbohydrate derivative binding	GO:0006026//aminoglycan catabolic process;GO:0044036//cell wall macromolecule metabolic process;GO:0044238//primary metabolic process
CIL0035S0004	1.66	1.41	1.65	0.82	1.83	4.04	1.2	5.85	111	102	119	99	113	252	71	808	NCRK	PREDICTED: receptor-like serine/threonine-protein kinase NCRK [Juglans regia]	-	-	-	-	GO:0010008//endosome membrane	GO:0004672//protein kinase activity;GO:0005488//binding	GO:0006796//phosphate-containing compound metabolic process;GO:0009653//anatomical structure morphogenesis;GO:0016043//cellular component organization;GO:0044260//cellular macromolecule metabolic process;GO:0048468//cell development;GO:0048513//animal organ development;GO:0090558//plant epidermis development
CIL0035S0006	65.05	44.22	44.62	43.11	43.32	38.91	50.2	47.24	2978	2195	2199	3586	1830	1663	2037	4470	WAV3	PREDICTED: uncharacterized protein LOC108990326 [Juglans regia]	-	-	-	-	-	GO:0043169//cation binding	-
CIL0035S0007	0	0	0	0	0	0	0	0	0	0	0	0	0	0	0	0	RKD5	PREDICTED: protein RKD5-like, partial [Juglans regia]	-	-	-	-	-	-	-
CIL0035S0011	0	0	0	0	0	0	0	0	0	0	0	0	0	0	0	0	--	PREDICTED: germin-like protein subfamily T member 1 [Juglans regia]	-	-	-	-	-	-	-
CIL0035S0015	0	0	0	0	0	0	0	0	0	0	0	0	0	0	0	0	--	PREDICTED: ankyrin repeat-containing protein ITN1-like isoform X4 [Juglans regia]	-	-	-	-	-	-	-
CIL0035S0016	0.04	0	0.08	0.02	0	0.31	0	0.4	1	0	2	1	0	7	0	20	--	PREDICTED: ankyrin repeat-containing protein ITN1-like isoform X2 [Juglans regia]	-	-	-	-	-	-	-
CIL0035S0021	0	0	0	0.21	0.14	1.02	0	0.94	0	0	0	10.84	3.82	27.47	0	56.21	GULLO6	FAD_binding_4 domain-containing protein/ALO domain-containing protein, partial [Cephalotus follicularis]	-	-	-	-	-	GO:0016899//oxidoreductase activity, acting on the CH-OH group of donors, oxygen as acceptor	-
CIL0035S0022	0	3.21	2.56	0.33	2.6	6.55	3.25	7.72	0	29	23	5	20	51	24	133	RIC4	PREDICTED: CRIB domain-containing protein RIC4-like [Juglans regia]	-	-	-	-	GO:0016020//membrane	-	GO:0000904//cell morphogenesis involved in differentiation;GO:0007275//multicellular organism development;GO:0008064//regulation of actin polymerization or depolymerization;GO:0040007//growth;GO:0045229//external encapsulating structure organization;GO:0051234//establishment of localization;GO:0051641//cellular localization;GO:0090558//plant epidermis development
CIL0035S0024	0	0	0	0	0	0	0	0	0	0	0	0	0	0	0	0	AVT1H	PREDICTED: vacuolar amino acid transporter 1-like [Juglans regia]	-	-	-	-	-	-	-
CIL0036S0001	2.98	4.06	3.04	2.03	1.54	2.13	1.44	3.64	21	31	23	26	10	14	9	53	SSL10	PREDICTED: protein STRICTOSIDINE SYNTHASE-LIKE 10-like [Juglans regia]	-	-	-	-	-	GO:0016829//lyase activity	-
CIL0037S0001	0	0	0	0	0	0	0	0	0	0	0	0	0	0	0	0	PR1B1	PREDICTED: basic form of pathogenesis-related protein 1-like [Juglans regia]	Organismal Systems;Environmental Information Processing;Environmental Information Processing	Environmental adaptation;Signal transduction;Signal transduction	ko04626//Plant-pathogen interaction;ko04075//Plant hormone signal transduction;ko04016//MAPK signaling pathway - plant	K13449;K13449;K13449	-	-	-
CIL0037S0002	15.9	0.36	1.17	45.08	6.41	12.05	1.97	11.58	164	4	13	845	61	116	18	247	PRB1	PREDICTED: pathogenesis-related protein 1-like [Juglans regia]	Organismal Systems;Environmental Information Processing;Environmental Information Processing	Environmental adaptation;Signal transduction;Signal transduction	ko04626//Plant-pathogen interaction;ko04075//Plant hormone signal transduction;ko04016//MAPK signaling pathway - plant	K13449;K13449;K13449	-	-	-
CIL0037S0003	12.59	11.74	15.85	8.94	5.72	11.6	2.6	19.06	93	94	126	120	39	80	17	291	PRB1	PREDICTED: pathogenesis-related protein 1-like [Juglans regia]	Organismal Systems;Environmental Information Processing;Environmental Information Processing	Environmental adaptation;Signal transduction;Signal transduction	ko04626//Plant-pathogen interaction;ko04075//Plant hormone signal transduction;ko04016//MAPK signaling pathway - plant	K13449;K13449;K13449	-	-	-
CIL0037S0004	0	0	0	0	0	0	0	0	0	0	0	0	0	0	0	0	--	-	-	-	-	-	-	-	-
CIL0037S0005	0	0	0	0	0	0	0	0	0	0	0	0	0	0	0	0	--	PREDICTED: zinc finger protein 3-like [Juglans regia]	-	-	-	-	-	-	-
CIL0037S0006	4.95	0	0.59	0	0	0	0	0	39	0	5	0	0	0	0	0	At2g14610	PREDICTED: pathogenesis-related protein 1-like [Juglans regia]	Organismal Systems;Environmental Information Processing;Environmental Information Processing	Environmental adaptation;Signal transduction;Signal transduction	ko04626//Plant-pathogen interaction;ko04075//Plant hormone signal transduction;ko04016//MAPK signaling pathway - plant	K13449;K13449;K13449	-	-	-
CIL0037S0007	0.14	0.13	0.13	0.15	0.15	0.3	0.16	0	1	1	1	2	1	2	1	0	PRMS	PREDICTED: basic form of pathogenesis-related protein 1-like [Juglans regia]	Organismal Systems;Environmental Information Processing;Environmental Information Processing	Environmental adaptation;Signal transduction;Signal transduction	ko04626//Plant-pathogen interaction;ko04075//Plant hormone signal transduction;ko04016//MAPK signaling pathway - plant	K13449;K13449;K13449	-	-	-
CIL0037S0008	21	15.61	12.73	15.15	13.67	12.18	13.55	15.46	1044	841	681	1368	627	565	597	1588	dnj-1	DNAJ heat shock N-terminal domain-containing protein [Populus tomentosa]	-	-	-	-	-	-	-
CIL0037S0010	21.04	20.77	22.64	17.72	15.55	10.78	16.62	11.99	500	535	579	765	341	239	350	589	--	PREDICTED: E3 ubiquitin-protein ligase MARCH7 isoform X1 [Prunus mume]	-	-	-	-	-	GO:0003824//catalytic activity;GO:0046914//transition metal ion binding	-
CIL0037S0011	0	0.19	0	0.28	0.33	0.44	0	0.59	0	2	0	5	3	4	0	12	--	hypothetical protein glysoja_004426 [Glycine soja]	-	-	-	-	-	-	-
CIL0037S0012	0	0	0	0	0	0	0	0	0	0	0	0	0	0	0	0	HIPP19	PREDICTED: heavy metal-associated isoprenylated plant protein 20 [Juglans regia]	-	-	-	-	-	-	-
CIL0037S0013	28.06	54.62	57.47	26.92	38.74	75.64	88.7	53.33	1249	2636.08	2754	2177	1591.29	3143	3499.89	4906.5	TKT2	PREDICTED: probable 1-deoxy-D-xylulose-5-phosphate synthase, chloroplastic isoform X1 [Juglans regia]	Metabolism;Metabolism;Metabolism;Metabolism	Global and overview maps;Global and overview maps;Metabolism of terpenoids and polyketides;Metabolism of cofactors and vitamins	ko01100//Metabolic pathways;ko01110//Biosynthesis of secondary metabolites;ko00900//Terpenoid backbone biosynthesis;ko00730//Thiamine metabolism	K01662;K01662;K01662;K01662	-	GO:0016744//transferase activity, transferring aldehyde or ketonic groups	GO:0006721//terpenoid metabolic process
CIL0037S0014	1.84	1.04	0.83	0.69	0.77	1.84	0.67	1.38	31	19	15	21	12	29	10	48	rpmG	PREDICTED: 54S ribosomal protein L39, mitochondrial-like [Cucumis sativus]	Genetic Information Processing	Translation	ko03010//Ribosome	K02913	GO:0030529//intracellular ribonucleoprotein complex	-	GO:0010467//gene expression
CIL0037S0015	8.75	8.88	10.39	5.06	5.88	15.42	5	10.5	79	87	101	83	49	130	40	196	At5g18800	PREDICTED: NADH dehydrogenase [ubiquinone] 1 alpha subcomplex subunit 8-B-like [Juglans regia]	Metabolism;Metabolism	Global and overview maps;Energy metabolism	ko01100//Metabolic pathways;ko00190//Oxidative phosphorylation	K03952;K03952	-	-	-
CIL0037S0016	24.33	23.02	24.89	19.46	18.32	17.5	19.53	21.39	426	437	469	619	296	286	303	774	SCL28	PREDICTED: serine/arginine-rich SC35-like splicing factor SCL28 [Juglans regia]	Genetic Information Processing	Transcription	ko03040//Spliceosome	K12900	GO:0000785//chromatin;GO:0043231//intracellular membrane-bounded organelle	GO:0003676//nucleic acid binding	GO:0048232//male gamete generation
CIL0037S0017	13.55	13.06	10.17	22.34	20.57	17.59	11.66	15.23	582	608	470	1743	815	705	444	1352	SPL7	PREDICTED: squamosa promoter-binding-like protein 7 isoform X2 [Juglans regia]	-	-	-	-	-	-	-
CIL0037S0018	9.83	16.91	16.48	2.26	1.7	0.3	3.66	0.12	282	526	509	118	45	8	93	7	At5g18840	PREDICTED: sugar transporter ERD6-like 16 isoform X1 [Juglans regia]	-	-	-	-	GO:0031224//intrinsic component of membrane	GO:0022857//transmembrane transporter activity	GO:0044763//single-organism cellular process;GO:0044765//single-organism transport
CIL0037S0019	0	0	0	0	0	0	0	0	0	0	0	0	0	0	0	0	--	PREDICTED: uncharacterized protein LOC109005931 [Juglans regia]	-	-	-	-	-	-	-
CIL0037S0020	0.81	0.32	0.14	0.48	0.59	0.12	0.05	0.15	37	16	7	40	25	5	2	14	iunH	Inosine-uridine preferring nucleoside hydrolase family protein isoform 1 [Theobroma cacao]	-	-	-	-	-	GO:0003824//catalytic activity	-
CIL0037S0021	0.9	0.57	0.58	0.38	0.23	0.59	1.56	1.47	13	9	9	10	3	8	20	44	AHP1	PREDICTED: histidine-containing phosphotransfer protein 1-like [Juglans regia]	Environmental Information Processing	Signal transduction	ko04075//Plant hormone signal transduction	K14490	GO:0043231//intracellular membrane-bounded organelle;GO:0044444//cytoplasmic part	GO:0004871//signal transducer activity;GO:0016628//oxidoreductase activity, acting on the CH-CH group of donors, NAD or NADP as acceptor;GO:0019901//protein kinase binding	GO:0006796//phosphate-containing compound metabolic process;GO:0006820//anion transport;GO:0009755//hormone-mediated signaling pathway;GO:0009845//seed germination;GO:0009966//regulation of signal transduction;GO:0035556//intracellular signal transduction;GO:0040007//growth;GO:0044710//single-organism metabolic process;GO:0048229//gametophyte development;GO:0080090//regulation of primary metaboli…
CIL0037S0022	61.64	114.34	129.71	26.14	30.92	25.4	93.87	16.45	1700	3419	3851	1310	787	654	2295	938	RBK2	PREDICTED: receptor-like cytosolic serine/threonine-protein kinase RBK2 [Juglans regia]	-	-	-	-	-	GO:0004672//protein kinase activity;GO:0032550//purine ribonucleoside binding	GO:0006464//cellular protein modification process;GO:0006796//phosphate-containing compound metabolic process
CIL0037S0023	167.98	242.46	333.45	118.64	125.13	116.08	164.46	89.93	3519	5507	7520	4516	2419	2270	3054	3894	At4g15545	PREDICTED: uncharacterized protein At4g15545 isoform X2 [Juglans regia]	-	-	-	-	-	GO:0005215//transporter activity	GO:0044763//single-organism cellular process
CIL0037S0024	22.87	20.34	16.71	21.64	19.11	32.98	33.17	35.07	445	429	350	765	343	599	572	1410	--	PREDICTED: uncharacterized protein LOC109005926 [Juglans regia]	-	-	-	-	-	-	-
CIL0037S0025	1.09	0.23	0.16	0.56	0.46	0.23	0.12	0.27	31	7	5	29	12	6	3	16	--	endonuclease/exonuclease/phosphatase family protein [Populus trichocarpa]	-	-	-	-	-	GO:0016787//hydrolase activity	-
CIL0037S0026	4.38	3.34	3.11	2.71	1.84	2.35	3.03	2.63	80	66	61	90	31	40	49	99	--	PREDICTED: rRNA methyltransferase 1, mitochondrial [Fragaria vesca subsp. vesca] [Fragaria vesca]	-	-	-	-	GO:0044464//cell part	GO:0003676//nucleic acid binding;GO:0008168//methyltransferase activity	GO:0006625//protein targeting to peroxisome;GO:0009062//fatty acid catabolic process;GO:0010467//gene expression
CIL0037S0027	34.49	60.39	70.8	300.44	248.4	73.56	114.58	81.02	1922	3649	4248	30425	12775	3827	5661	9333	PPD	PREDICTED: pyruvate, phosphate dikinase, chloroplastic [Juglans regia]	Metabolism;Metabolism;Metabolism;Metabolism	Global and overview maps;Global and overview maps;Carbohydrate metabolism;Energy metabolism	ko01100//Metabolic pathways;ko01200//Carbon metabolism;ko00620//Pyruvate metabolism;ko00710//Carbon fixation in photosynthetic organisms	K01006;K01006;K01006;K01006	-	GO:0016781//phosphotransferase activity, paired acceptors;GO:0032550//purine ribonucleoside binding;GO:0043169//cation binding	GO:0006796//phosphate-containing compound metabolic process;GO:0032787//monocarboxylic acid metabolic process
CIL0037S0028	6.59	5.97	5.03	11.14	8.49	5.63	7.78	7.11	281	276	231	863	334	224	294	627	MIP1	zf-C3HC4_3 domain-containing protein [Cephalotus follicularis]	-	-	-	-	-	GO:0043169//cation binding	-
CIL0037S0029	8.95	21.69	13.95	29.16	18.42	5.89	17.81	12.15	140	368	235	829	266	86	247	393	MSRB2	PREDICTED: peptide methionine sulfoxide reductase B5-like isoform X1 [Juglans regia]	-	-	-	-	-	-	-
CIL0037S0031	0	0	0	0	0	0	0	0	0	0	0	0	0	0	0	0	--	calcineurin-like metallo-phosphoesterase superfamily protein [Medicago truncatula]	-	-	-	-	-	-	-
CIL0037S0032	0.85	0.13	0.33	0.68	0.12	0	0.28	0.17	24	4	10	35	3	0	7	10	--	Cobyric acid synthase [Anthurium amnicola]	-	-	-	-	-	-	-
CIL0037S0033	0.3	0	0.14	0.16	0	0	0.17	0	2	0	1	2	0	0	1	0	--	PREDICTED: uncharacterized protein LOC108992313 isoform X1 [Juglans regia]	-	-	-	-	-	-	-
CIL0037S0035	0.02	0.02	0	0	0	0	0	0	1	1	0	0	0	0	0	0	GLR2.8	PREDICTED: glutamate receptor 2.2-like isoform X1 [Juglans regia]	-	-	-	-	GO:0016020//membrane	-	GO:0006810//transport;GO:0044699//single-organism process
CIL0037S0036	6.28	6.36	3.33	5.1	4.18	6.56	7.28	8.59	114	125	65	168	70	111	117	322	EMB2001	PREDICTED: GTP-binding protein At2g22870 [Juglans regia]	-	-	-	-	-	GO:0003824//catalytic activity;GO:0032550//purine ribonucleoside binding	GO:0090529//cell septum assembly
CIL0038S0005	0.25	1	1.21	0.71	0.93	0	1.39	1.83	1	4.37	5.26	5.24	3.47	0	5	15.27	--	PREDICTED: uncharacterized protein LOC108979838 [Juglans regia]	-	-	-	-	-	-	-
CIL0038S0006	4.23	6.15	12.45	13.68	11.23	26.34	10.06	21.5	47	74	148.76	276	115	273	99	493.43	--	PREDICTED: ankyrin repeat-containing protein At3g12360-like isoform X2 [Ziziphus jujuba]	-	-	-	-	-	-	-
CIL0038S0007	0	0	0	0	0	0	0	0	0	0	0	0	0	0	0	0	rpl2-A	ribosomal protein L2 (chloroplast) [Helianthus praecox]	Genetic Information Processing	Translation	ko03010//Ribosome	K02886	GO:0009536//plastid;GO:0044391//ribosomal subunit	GO:0003723//RNA binding;GO:0003824//catalytic activity;GO:0005198//structural molecule activity	GO:0010467//gene expression
CIL0038S0014	0	0	0	0	0	0	0	0	0	0	0	0	0	0	0	0	--	-	-	-	-	-	-	-	-
CIL0039S0009	12.41	12	13.18	14.09	10.1	9.34	12.68	9.61	666	698	761	1374	500	468	603	1066	SIS8	PREDICTED: serine/threonine-protein kinase EDR1-like isoform X1 [Juglans regia]	-	-	-	-	-	GO:0004672//protein kinase activity;GO:0032550//purine ribonucleoside binding	GO:0006464//cellular protein modification process;GO:0006796//phosphate-containing compound metabolic process
CIL0039S0010	67.21	55.42	47.08	40.13	32.31	49.88	46.53	54.09	1745	1560	1316	1893	774	1209	1071	2903	HMGIY2	PREDICTED: wiskott-Aldrich syndrome protein homolog 1-like [Juglans regia]	-	-	-	-	-	-	-
CIL0039S0012	10.94	10.9	9.83	13.37	10.53	14.52	13.01	14.89	464	501	449	1030	412	575	489	1305	MPK9	mitogen-activated protein kinase 9 [Prunus cerasus x Prunus canescens]	Environmental Information Processing	Signal transduction	ko04016//MAPK signaling pathway - plant	K20538	GO:0043231//intracellular membrane-bounded organelle;GO:0044444//cytoplasmic part	GO:0004702//receptor signaling protein serine/threonine kinase activity;GO:0032550//purine ribonucleoside binding	GO:0006464//cellular protein modification process;GO:0006796//phosphate-containing compound metabolic process;GO:0009755//hormone-mediated signaling pathway
CIL0039S0013	0	0	0	0	0	0	0	0	0	0	0	0	0	0	0	0	MFT	PREDICTED: protein MOTHER of FT and TFL1-like [Juglans regia]	-	-	-	-	GO:0043231//intracellular membrane-bounded organelle	GO:0005543//phospholipid binding	GO:0001101//response to acid chemical;GO:0010029//regulation of seed germination
CIL0039S0014	1.34	1.65	1.91	0.76	1.31	8.45	6.37	10.36	30	40	46	31	27	176	126	478	At4g28100	PREDICTED: uncharacterized GPI-anchored protein At4g28100-like [Juglans regia]	-	-	-	-	GO:0031224//intrinsic component of membrane	-	GO:0003006//developmental process involved in reproduction;GO:0010476//gibberellin mediated signaling pathway
CIL0040S0004	0	0	0	0	0	0	0	0	0	0	0	0	0	0	0	0	--	PREDICTED: disease resistance protein TAO1-like [Juglans regia]	-	-	-	-	-	-	-
CIL0040S0005	0	0	0	0	0	0	0	0	0	0	0	0	0	0	0	0	--	-	-	-	-	-	-	-	-
CIL0040S0008	4.24	4.97	3.51	2.99	3.68	1.77	12.2	2.73	100	127	89	128	80	39	255	133	JGB	PREDICTED: vegetative incompatibility protein HET-E-1 [Ricinus communis]	-	-	-	-	-	GO:0016740//transferase activity	GO:0009725//response to hormone
CIL0040S0009	0	0	0	0	0	0	0	0	0	0	0	0	0	0	0	0	--	PREDICTED: uncharacterized protein LOC109000277 [Juglans regia]	-	-	-	-	-	-	-
CIL0040S0011	22.78	18.51	15.95	11.07	11.01	21.69	18.91	24.16	1910	1683	1440	1687	852	1698	1406	4188	Os12g0104800	PREDICTED: clathrin heavy chain 1-like [Juglans regia]	Cellular Processes	Transport and catabolism	ko04144//Endocytosis	K04646	-	-	-
CIL0040S0012	61.36	40.15	35.08	31.1	32.31	62.89	45.29	82.64	671	476	413	618	326	642	439	1868	RANBP1C	PREDICTED: ran-binding protein 1 homolog a-like [Juglans regia]	-	-	-	-	-	-	-
CIL0040S0013	0	0.19	0	0	0	0.21	0	0	0	1	0	0	0	1	0	0	--	-	-	-	-	-	-	-	-
CIL0040S0014	0	0	0	0	0	0	0	0	0	0	0	0	0	0	0	0	PDC4	PREDICTED: pyruvate decarboxylase 1-like [Juglans regia]	Metabolism;Metabolism;Metabolism	Global and overview maps;Global and overview maps;Carbohydrate metabolism	ko01100//Metabolic pathways;ko01110//Biosynthesis of secondary metabolites;ko00010//Glycolysis / Gluconeogenesis	K01568;K01568;K01568	-	GO:0016831//carboxy-lyase activity;GO:0019842//vitamin binding	-
CIL0040S0015	0.61	2.23	4.85	6.38	5.33	23.09	15.45	23	14	55	119	264	112	491	312	1083	CHUP1	PREDICTED: protein CHUP1, chloroplastic isoform X2 [Juglans regia]	-	-	-	-	-	-	-
CIL0040S0016	12.55	12.38	11.71	17.6	16.24	7.83	14.65	8.88	464	496	466	1182	554	270	480	678	FKFBP	PREDICTED: 6-phosphofructo-2-kinase/fructose-2,6-bisphosphatase-like isoform X1 [Juglans regia]	Metabolism	Carbohydrate metabolism	ko00051//Fructose and mannose metabolism	K01103	GO:0016020//membrane;GO:0044444//cytoplasmic part	GO:0008443//phosphofructokinase activity;GO:0030247//polysaccharide binding;GO:0032550//purine ribonucleoside binding;GO:0050308//sugar-phosphatase activity	GO:0015976//carbon utilization;GO:0016310//phosphorylation;GO:0019318//hexose metabolic process;GO:0019321//pentose metabolic process
CIL0040S0017	0.2	0.12	0.25	0.11	0.22	2.5	0.75	2.19	3	2	4	3	3	35	10	68	ATL60	PREDICTED: RING-H2 finger protein ATL63-like [Juglans regia]	-	-	-	-	-	-	-
CIL0040S0018	0.29	0.69	0.11	0.09	0.12	0.24	0.26	0.53	5	13	2	3	2	4	4	19	At2g23060	PREDICTED: probable N-acetyltransferase HLS1-like [Juglans regia]	-	-	-	-	-	GO:0016740//transferase activity	-
CIL0040S0019	0.7	1.15	0.93	0.47	1.47	4.88	3.73	8.75	14	25	20	17	27	91	66	361	BAG4	PREDICTED: BAG family molecular chaperone regulator 4-like [Juglans regia]	-	-	-	-	-	-	-
CIL0040S0020	3.55	2.62	3.4	2.57	1.28	3.1	1.4	3.83	60	48	62	79	20	49	21	134	--	PREDICTED: SAGA-associated factor 11 homolog 2-like isoform X1 [Juglans regia]	-	-	-	-	-	-	-
CIL0040S0022	0	0	0	0	0	0	0	0	0	0	0	0	0	0	0	0	GATA5	PREDICTED: GATA transcription factor 5 isoform X3 [Juglans regia]	-	-	-	-	-	-	-
CIL0040S0023	0.31	0	0	0.08	0	0.33	0	0.15	2	0	0	1	0	2	0	2	--	PREDICTED: uncharacterized protein LOC108996859 [Juglans regia]	-	-	-	-	-	-	-
CIL0041S0003	0.5	0.83	1.19	0.58	1.45	2.94	2.43	5.33	16	29	41	34	43	88	69	353	--	PREDICTED: uncharacterized protein LOC109021620 isoform X2 [Juglans regia]	-	-	-	-	-	-	GO:0010087//phloem or xylem histogenesis;GO:0042546//cell wall biogenesis;GO:0045491//xylan metabolic process
CIL0041S0004	0.21	0.14	0.03	0.14	0.21	0.23	0.09	0.27	13	9	2	15	12	13	5	34	ABCG28	PREDICTED: ABC transporter G family member 28-like [Juglans regia]	-	-	-	-	GO:0031224//intrinsic component of membrane	GO:0017111//nucleoside-triphosphatase activity;GO:0032550//purine ribonucleoside binding	GO:0051234//establishment of localization
CIL0041S0005	0	0	0	0	0	0	0	0	0	0	0	0	0	0	0	0	TCP20	PREDICTED: transcription factor PCF1-like [Juglans regia]	-	-	-	-	-	-	-
CIL0041S0006	248.8	304.33	202.73	41.7	48.84	253.34	208.5	178.62	8508	11283	7463	2591	1541	8087	6320	12625	CPN60A1	PREDICTED: ruBisCO large subunit-binding protein subunit alpha [Juglans regia]	-	-	-	-	GO:0044424//intracellular part	GO:0032550//purine ribonucleoside binding	GO:0006457//protein folding
CIL0041S0007	0.17	0	0	0	0	0	0	0	3	0	0	0	0	0	0	0	Os04g0179200	PREDICTED: secoisolariciresinol dehydrogenase-like [Juglans regia]	-	-	-	-	-	-	-
CIL0041S0009	0	0	0	0	0	0	0	0	0	0	0	0	0	0	0	0	--	PREDICTED: 30S ribosomal protein S18, chloroplastic [Nelumbo nucifera]	-	-	-	-	-	-	-
CIL0041S0012	0	0	0	0	0	0	0	0	0	0	0	0	0	0	0	0	ALF4	PREDICTED: aberrant root formation protein 4 isoform X3 [Juglans regia]	-	-	-	-	-	-	-
CIL0041S0013	0	0	0	0	0	0	0	0	0	0	0	0	0	0	0	0	Os04g0179200	PREDICTED: secoisolariciresinol dehydrogenase-like [Juglans regia]	-	-	-	-	-	-	-
CIL0041S0014	0	0	0	0	0	0	0	0	0	0	0	0	0	0	0	0	SDR2a	PREDICTED: secoisolariciresinol dehydrogenase-like [Juglans regia]	-	-	-	-	-	-	-
CIL0041S0015	0	0	0	0	0	0	0	0	0	0	0	0	0	0	0	0	Os04g0179200	PREDICTED: secoisolariciresinol dehydrogenase-like [Juglans regia]	-	-	-	-	-	-	-
CIL0041S0016	3.93	3.4	2.72	3.04	3.63	3.77	4.16	6.24	161	151	120	226	137	144	151	528	At5g60760	PREDICTED: P-loop NTPase domain-containing protein LPA1 homolog 1-like [Juglans regia]	-	-	-	-	-	GO:0003824//catalytic activity	-
CIL0041S0017	0	0	0	0	0	0	0	0	0	0	0	0	0	0	0	0	--	-	-	-	-	-	-	-	-
CIL0041S0018	0	0	0	0	0	0	0	0	0	0	0	0	0	0	0	0	NRT2.1	PREDICTED: high-affinity nitrate transporter 2.1-like [Juglans regia]	Metabolism	Energy metabolism	ko00910//Nitrogen metabolism	K02575	-	-	GO:0044763//single-organism cellular process
CIL0041S0019	0.9	1.3	1.12	1.71	1.63	8.29	3.17	5.15	9	14	12	31	15	77	28	106	--	hypothetical protein PRUPE_ppa013763mg [Prunus persica]	-	-	-	-	-	-	-
CIL0041S0025	0	0	0	0	0	0	0	0	0	0	0	0	0	0	0	0	SDR2a	PREDICTED: secoisolariciresinol dehydrogenase-like [Juglans regia]	-	-	-	-	-	-	-
CIL0041S0026	0	0	0	0	0	0	0	0	0	0	0	0	0	0	0	0	ZSD1	PREDICTED: secoisolariciresinol dehydrogenase-like [Juglans regia]	-	-	-	-	-	-	-
CIL0042S0001	0	0	0.13	0.08	0.3	0.15	0	0	0	0	1	1	2	1	0	0	--	PREDICTED: G-type lectin S-receptor-like serine/threonine-protein kinase At5g24080 [Juglans regia]	-	-	-	-	-	-	-
CIL0043S0001	0	0	0	0	0	0	0	0	0	0	0	0	0	0	0	0	--	RING finger protein 214 isoform 1 [Theobroma cacao]	-	-	-	-	-	-	-
CIL0043S0002	0	0.18	0	0.08	0	0.42	0	0.75	0	1.71	0	1.29	0	3.48	0	13.97	BHLH3	PREDICTED: transcription factor bHLH3 [Juglans regia]	-	-	-	-	GO:0043231//intracellular membrane-bounded organelle	GO:0001071//nucleic acid binding transcription factor activity;GO:0005515//protein binding	GO:0010468//regulation of gene expression;GO:0034645//cellular macromolecule biosynthetic process
CIL0043S0003	0	0	0	0	0	0	0	0.38	0	0	0	0	0	0	0	15	--	-	-	-	-	-	-	-	-
CIL0044S0001	2.05	1.51	1.01	0.38	0.28	0.28	0.47	0.31	79	63	42	27	10	10	16	25	PCMP-E63	PREDICTED: pentatricopeptide repeat-containing protein At1g53600, mitochondrial [Juglans regia]	-	-	-	-	-	-	-
CIL0045S0001	0	0.44	0	0	0	0	0	0	0	2	0	0	0	0	0	0	--	Thionin-like protein [Medicago truncatula]	-	-	-	-	GO:0031224//intrinsic component of membrane	GO:0005215//transporter activity	GO:0044763//single-organism cellular process
CIL0045S0002	0	0	0	0.04	0	0	0	0.04	0	0	0	1	0	0	0	1	--	DUF793 domain-containing protein [Cephalotus follicularis]	-	-	-	-	-	-	-
CIL0045S0003	0.44	0	0.41	0.36	0	0.95	0.25	0.43	2	0	2	3	0	4	1	4	--	-	-	-	-	-	-	-	-
CIL0045S0004	27.2	17.44	14.63	26.91	20.94	25.42	27.29	35.69	525	365	304	944	373	458	467	1424	TULP8	PREDICTED: tubby-like F-box protein 8 isoform X1 [Juglans regia]	-	-	-	-	GO:0016020//membrane;GO:0043231//intracellular membrane-bounded organelle;GO:0044444//cytoplasmic part	-	GO:0006865//amino acid transport;GO:0010468//regulation of gene expression;GO:0016482//cytoplasmic transport;GO:0032412//regulation of ion transmembrane transporter activity;GO:0032446//protein modification by small protein conjugation;GO:0051707//response to other organism
CIL0045S0005	9.88	6.97	4.86	7.89	6.45	6.08	4.67	5.56	468	358	248	679	282	269	196	544	DPBF3	PREDICTED: ABSCISIC ACID-INSENSITIVE 5-like protein 5 [Juglans regia]	Environmental Information Processing	Signal transduction	ko04075//Plant hormone signal transduction	K14432	-	-	-
CIL0045S0006	0	0	0	0	0	0	0	0.04	0	0	0	0	0	0	0	1.14	FLA19	fasciclin domain protein [Medicago truncatula]	-	-	-	-	-	-	-
CIL0045S0007	4.67	1.97	0.83	0.44	0.47	0.96	1.38	1.72	256	117	49	44	24	49	67	194.86	MAA3	PREDICTED: probable helicase MAGATAMA 3 isoform X3 [Juglans regia]	-	-	-	-	GO:0043231//intracellular membrane-bounded organelle	GO:0017111//nucleoside-triphosphatase activity;GO:0032550//purine ribonucleoside binding	GO:0007154//cell communication;GO:0048229//gametophyte development;GO:0050918//positive chemotaxis
CIL0045S0009	0.42	0.1	0	0.11	0	0	0	0.25	4	1	0	2	0	0	0	5	--	Uncharacterized protein TCM_020206 [Theobroma cacao]	-	-	-	-	-	-	-
CIL0045S0010	66.83	62.99	54.08	36.4	40.66	37.14	45.85	36.54	962	983	838	952	540	499	585	1087	CSN8	PREDICTED: COP9 signalosome complex subunit 8 [Juglans regia]	-	-	-	-	-	-	-
CIL0045S0011	1.35	1.13	0.84	2.05	2.58	2.75	1.09	2.89	21	19	14	58	37	40	15	93	--	LEA_2 domain-containing protein [Cephalotus follicularis]	-	-	-	-	-	-	-
CIL0045S0012	48.84	36.38	30.54	21.82	16.18	18.23	25.09	25.48	1263	1020	850	1025	386	440	575	1362	--	PREDICTED: pinin [Juglans regia]	Genetic Information Processing;Genetic Information Processing	Translation;Translation	ko03013//RNA transport;ko03015//mRNA surveillance pathway	K13114;K13114	-	GO:0003677//DNA binding	GO:0010468//regulation of gene expression
CIL0045S0013	0.23	0.52	1.02	0.79	1.06	0.85	0.26	1.3	6	15	29	38	26	21	6	71	WRKY9	PREDICTED: probable WRKY transcription factor 9 [Juglans regia]	-	-	-	-	-	-	GO:0009987//cellular process;GO:0044699//single-organism process;GO:0050896//response to stimulus
CIL0045S0014	36.1	28.25	19.06	38.46	28.67	14.88	15.82	18	1879	1594	1068	3637	1377	723	730	1936	--	PREDICTED: mucin-17 [Theobroma cacao]	-	-	-	-	-	-	-
CIL0045S0015	107.67	78.21	82.11	36.1	32.47	20.54	44.56	21.6	3116	2454	2558	1898	867	555	1143	1292	--	uncharacterized LOC103319142 [Prunus mume]	-	-	-	-	-	-	-
CIL0045S0016	1.53	0.69	0.45	0.6	0.61	1.32	0.33	2.41	171	84	54	122	63	138	33	556	ESP1	PREDICTED: separase isoform X2 [Juglans regia]	-	-	-	-	-	-	-
CIL0045S0017	13.6	9.01	7.12	7.82	5.97	9.95	9.26	10.67	227	163	128	237	92	155	137	368	MRTO4	PREDICTED: mRNA turnover protein 4 homolog isoform X1 [Juglans regia]	-	-	-	-	-	-	-
CIL0045S0018	3.91	3.23	3.44	4.19	3.84	3.26	1.81	3.43	95	85	90	185	86	74	39	172	PYM	PREDICTED: partner of Y14 and mago-like [Juglans regia]	Genetic Information Processing;Genetic Information Processing	Translation;Translation	ko03013//RNA transport;ko03015//mRNA surveillance pathway	K14294;K14294	GO:0031981//nuclear lumen;GO:0043232//intracellular non-membrane-bounded organelle	-	GO:0010467//gene expression
CIL0045S0019	0.93	1.15	0.94	0.62	0.46	1.5	1.18	1.43	24	32	26	29	11	36	27	76	At5g38460	PREDICTED: probable dolichyl pyrophosphate Man9GlcNAc2 alpha-1,3-glucosyltransferase [Juglans regia]	Metabolism;Metabolism	Global and overview maps;Glycan biosynthesis and metabolism	ko01100//Metabolic pathways;ko00510//N-Glycan biosynthesis	K03848;K03848	GO:0031090//organelle membrane;GO:0031224//intrinsic component of membrane	GO:0016757//transferase activity, transferring glycosyl groups	GO:0006464//cellular protein modification process
CIL0045S0020	22.42	20.49	17.71	19.45	15.81	17.59	14.12	19.31	661	655	562	1042	430	484	369	1177	purB	Lyase_1 domain-containing protein/ASL_C domain-containing protein [Cephalotus follicularis]	Metabolism;Metabolism;Metabolism;Metabolism	Global and overview maps;Global and overview maps;Nucleotide metabolism;Amino acid metabolism	ko01100//Metabolic pathways;ko01110//Biosynthesis of secondary metabolites;ko00230//Purine metabolism;ko00250//Alanine, aspartate and glutamate metabolism	K01756;K01756;K01756;K01756	-	GO:0016842//amidine-lyase activity	GO:0006167//AMP biosynthetic process;GO:0006188//IMP biosynthetic process
CIL0045S0021	2.73	2.54	1.67	1.68	1.45	1.71	1.43	2.26	108	109	71	121	53	63	50	185	--	PREDICTED: sterol 3-beta-glucosyltransferase UGT80B1 isoform X1 [Juglans regia]	-	-	-	-	-	GO:0016757//transferase activity, transferring glycosyl groups	-
CIL0045S0022	1.16	0.08	0.33	0	0.1	1.24	2.21	2.11	13	1	4	0	1	13	22	49	ARPN	PREDICTED: basic blue protein-like [Juglans regia]	-	-	-	-	-	-	-
CIL0045S0023	0	0	0	0	0	0	0	0	0	0	0	0	0	0	0	0	--	PREDICTED: basic blue protein-like [Juglans regia]	-	-	-	-	-	-	-
CIL0045S0024	128.06	166.22	161.2	101.43	116.42	112.53	174.75	117.99	2414	3397	3271	3474	2025	1980	2920	4597	PAP4	PREDICTED: probable plastid-lipid-associated protein 4, chloroplastic isoform X1 [Juglans regia]	-	-	-	-	-	-	-
CIL0045S0025	14.39	12.86	11.63	1.42	1.75	0.83	3.57	0.84	223	216	194	40	25	12	49	27	At1g18250	PREDICTED: pathogenesis-related protein 5-like [Juglans regia]	-	-	-	-	-	-	-
CIL0045S0026	9.71	17.26	17.27	6.13	7.96	11.8	10.56	12.38	164	316	314	188	124	186	158	432	HOS3	PREDICTED: elongation of fatty acids protein 3-like [Juglans regia]	-	-	-	-	-	-	-
CIL0045S0027	74.28	79.47	81.89	56.55	60.76	62.14	64.31	64.87	2301	2669	2731	3183	1737	1797	1766	4154	--	PREDICTED: protein RETICULATA-RELATED 1, chloroplastic-like [Juglans regia]	-	-	-	-	-	-	-
CIL0045S0028	0.17	0.32	0.45	0.17	0.43	0.65	0.84	0.78	4	8	11	7	9	14	17	37	RHC1A	PREDICTED: E3 ubiquitin-protein ligase RING1-like [Juglans regia]	-	-	-	-	-	-	-
CIL0045S0029	8.04	7.36	4.07	16.1	12.04	7.14	6.87	9.5	264	262	144	961	365	219	200	645	--	PREDICTED: synaptojanin-1 [Prunus mume]	-	-	-	-	-	-	-
CIL0045S0030	0.18	0.2	0.17	0.12	0.24	1.02	0.29	2.14	5	6	5	6	6	26	7	121	At1g10780	PREDICTED: F-box protein At1g10780-like isoform X1 [Juglans regia]	-	-	-	-	-	-	-
CIL0045S0031	2.4	1.29	0.71	1.16	1.08	0.56	1.12	1.22	41	24	13	36	17	9	17	43	At1g09580	PREDICTED: transmembrane emp24 domain-containing protein p24delta3-like [Juglans regia]	-	-	-	-	-	-	-
CIL0045S0032	1.62	1.44	0.91	0.35	0.38	9.28	1.76	8.25	28	27	17	11	6	150	27	295	--	PREDICTED: uncharacterized protein LOC109006977 [Juglans regia]	-	-	-	-	-	-	-
CIL0045S0033	19.37	16.55	14.8	12.95	11.11	13.64	11.31	14.91	423	392	348	514	224	278	219	673	--	PREDICTED: uncharacterized protein At1g10890 isoform X1 [Juglans regia]	-	-	-	-	-	-	-
CIL0045S0034	18.13	14.02	11.87	15.13	12.03	9.63	10.29	11.19	831	697	586	1260	509	412	418	1060	PIP5K8	PREDICTED: phosphatidylinositol 4-phosphate 5-kinase 8-like [Juglans regia]	Metabolism;Cellular Processes;Environmental Information Processing;Metabolism	Global and overview maps;Transport and catabolism;Signal transduction;Carbohydrate metabolism	ko01100//Metabolic pathways;ko04144//Endocytosis;ko04070//Phosphatidylinositol signaling system;ko00562//Inositol phosphate metabolism	K00889;K00889;K00889;K00889	-	GO:0016307//phosphatidylinositol phosphate kinase activity	GO:0046488//phosphatidylinositol metabolic process
CIL0046S0003	6.91	12.08	10.08	1.9	2.67	7.52	9.15	8.88	126	239	198	63	45	128	148	335	Dynll2	PREDICTED: dynein light chain 2, cytoplasmic [Juglans regia]	-	-	-	-	-	-	-
CIL0046S0004	8.82	4.09	3	1.18	0.83	1	1.05	1.25	161	81	59	39	14	17	17	47	MARD1	senescence-associated family protein [Populus trichocarpa]	-	-	-	-	-	-	-
CIL0046S0005	0.14	1	0.35	0	0.31	1.81	0.69	2.43	3	23	8	0	6	36	13	107	DTX55	PREDICTED: protein DETOXIFICATION 55-like [Juglans regia]	-	-	-	-	GO:0031224//intrinsic component of membrane	GO:0015291//secondary active transmembrane transporter activity	GO:0044763//single-organism cellular process
CIL0046S0006	16.34	8.89	9.37	6.65	5.88	5.84	6.45	5.65	680	401	420	503	226	227	238	486	BCE2	PREDICTED: lipoamide acyltransferase component of branched-chain alpha-keto acid dehydrogenase complex, mitochondrial [Juglans regia]	Metabolism;Metabolism;Metabolism;Metabolism	Global and overview maps;Global and overview maps;Amino acid metabolism;Carbohydrate metabolism	ko01100//Metabolic pathways;ko01110//Biosynthesis of secondary metabolites;ko00280//Valine, leucine and isoleucine degradation;ko00640//Propanoate metabolism	K09699;K09699;K09699;K09699	GO:0005739//mitochondrion	GO:0005488//binding;GO:0016747//transferase activity, transferring acyl groups other than amino-acyl groups	GO:0006631//fatty acid metabolic process
CIL0046S0008	30.54	20.1	17.41	24.87	15.46	15.28	11.92	17.1	471	336	289	697	220	220	163	545	FAHD1	PREDICTED: acylpyruvase FAHD1, mitochondrial-like [Juglans regia]	Metabolism;Metabolism	Global and overview maps;Amino acid metabolism	ko01100//Metabolic pathways;ko00350//Tyrosine metabolism	K01557;K01557	-	GO:0016831//carboxy-lyase activity	-
CIL0046S0009	6.98	9.06	8.96	7.46	6.45	20.33	12.53	24.46	157	221	217	305	134	427	250	1138	ephA	PREDICTED: bifunctional epoxide hydrolase 2-like [Juglans regia]	-	-	-	-	-	GO:0003824//catalytic activity	-
CIL0046S0012	10.18	4.3	3.98	2.98	1.49	3.92	1.07	2.69	214	98	90	114	29	77	20	117	ATL2	PREDICTED: RING-H2 finger protein ATL2-like [Juglans regia]	-	-	-	-	-	-	-
CIL0046S0013	0.09	0.06	0.17	0.28	0.36	0.26	0.24	0.04	3	2	6	17	11	8	7	3	PME21	PREDICTED: probable pectinesterase/pectinesterase inhibitor 21 [Juglans regia]	Metabolism;Metabolism	Global and overview maps;Carbohydrate metabolism	ko01100//Metabolic pathways;ko00040//Pentose and glucuronate interconversions	K01051;K01051	GO:0005576//extracellular region;GO:0030312//external encapsulating structure	GO:0052689//carboxylic ester hydrolase activity	GO:0000272//polysaccharide catabolic process;GO:0009892//negative regulation of metabolic process;GO:0071555//cell wall organization
CIL0046S0014	28.61	17.22	16.56	18.39	17.98	17.97	13.14	21.89	1300	848	810	1518	754	762	529	2056	IBR3	PREDICTED: probable acyl-CoA dehydrogenase IBR3 [Juglans regia]	Metabolism;Metabolism;Metabolism;Metabolism;Metabolism;Metabolism;Metabolism;Metabolism	Global and overview maps;Global and overview maps;Global and overview maps;Global and overview maps;Amino acid metabolism;Metabolism of other amino acids;Lipid metabolism;Carbohydrate metabolism	ko01100//Metabolic pathways;ko01110//Biosynthesis of secondary metabolites;ko01200//Carbon metabolism;ko01212//Fatty acid metabolism;ko00280//Valine, leucine and isoleucine degradation;ko00410//beta-Alanine metabolism;ko00071//Fatty acid degradation;ko00640//Propanoate metabolism	K00249;K00249;K00249;K00249;K00249;K00249;K00249;K00249	-	GO:0000166//nucleotide binding;GO:0016491//oxidoreductase activity;GO:0016740//transferase activity	GO:0009608//response to symbiont;GO:0044710//single-organism metabolic process;GO:0048588//developmental cell growth
CIL0046S0015	0	0	0.13	0.07	0.15	0.16	0	0	0	0	1	1	1	1.11	0	0	--	hypothetical protein glysoja_037390 [Glycine soja]	-	-	-	-	-	-	-
CIL0046S0017	4.22	4.5	5.04	2.82	3.27	1.23	9.32	0.12	70	81	90	85	50	19	137	4	SRG1	PREDICTED: protein SRG1-like [Juglans regia]	-	-	-	-	-	GO:0016706//oxidoreductase activity, acting on paired donors, with incorporation or reduction of molecular oxygen, 2-oxoglutarate as one donor, and incorporation of one atom each of oxygen into both donors;GO:0043169//cation binding	GO:0051553//flavone biosynthetic process
CIL0046S0018	77.64	64.86	52.15	64.16	49.88	51.03	50.17	58.1	1304	1181	943	1958	773	800	747	2017	EIF4E1	PREDICTED: eukaryotic translation initiation factor 4E-1-like [Juglans regia]	Genetic Information Processing	Translation	ko03013//RNA transport	K03259	GO:0044424//intracellular part	GO:0008135//translation factor activity, RNA binding	GO:0006412//translation
CIL0046S0019	14.39	10.03	10.03	13.11	10.39	7.27	5.37	9.24	369	279	277	611	246	174	122	490	GTE12	PREDICTED: transcription factor GTE12-like isoform X1 [Juglans regia]	-	-	-	-	-	-	-
CIL0046S0020	3.1	2.39	0.66	1.14	0.28	0.76	0.44	0.59	48	40	11	32	4	11	6	19	SWEET2A	PREDICTED: bidirectional sugar transporter SWEET2a-like [Juglans regia]	-	-	-	-	-	-	-
CIL0046S0021	25.08	2.62	2.64	2.39	1.27	0	1.13	0	150	17	17	26	7	0	6	0	--	PREDICTED: uncharacterized protein LOC109002113 [Juglans regia]	-	-	-	-	-	-	-
CIL0046S0022	1.84	2.13	1.92	6.76	8.49	18.89	12.4	18.66	76	95	85	506	323	727	453	1590	SBT5.6	PREDICTED: subtilisin-like protease SBT5.6 [Juglans regia]	-	-	-	-	-	GO:0016787//hydrolase activity	GO:0019538//protein metabolic process
CIL0046S0026	2.28	3.65	7.08	2.12	2.95	15.84	0.91	0.07	107	186	358	181	128	694	37.72	7	--	Death-associated protein kinase 1 [Morus notabilis]	-	-	-	-	-	-	-
CIL0046S0030	0.16	0.07	0.3	0	0	0.69	0.45	0.43	2	1	4	0	0	8	5	11	--	Death-associated protein kinase 1 [Morus notabilis]	-	-	-	-	-	-	-
CIL0047S0002	8.83	15.49	8.49	27.21	25.11	6.73	13.15	3.38	167.5	318.5	173.42	938.04	439.61	119.19	221.11	132.58	BASS4	PREDICTED: probable sodium/metabolite cotransporter BASS4, chloroplastic [Juglans regia]	-	-	-	-	-	-	-
CIL0047S0003	0	0	0	0	0	0	0	0	0	0	0	0	0	0	0	0	CHS2	PREDICTED: chalcone synthase 6-4-like [Juglans regia]	Metabolism;Metabolism;Metabolism;Organismal Systems	Global and overview maps;Global and overview maps;Biosynthesis of other secondary metabolites;Environmental adaptation	ko01100//Metabolic pathways;ko01110//Biosynthesis of secondary metabolites;ko00941//Flavonoid biosynthesis;ko04712//Circadian rhythm - plant	K00660;K00660;K00660;K00660	-	-	-
CIL0047S0004	0	0	0	0	0	0	0	0	0	0	0	0	0	0	0	0	CHS3	PREDICTED: chalcone synthase [Ricinus communis]	Metabolism;Metabolism;Metabolism;Organismal Systems	Global and overview maps;Global and overview maps;Biosynthesis of other secondary metabolites;Environmental adaptation	ko01100//Metabolic pathways;ko01110//Biosynthesis of secondary metabolites;ko00941//Flavonoid biosynthesis;ko04712//Circadian rhythm - plant	K00660;K00660;K00660;K00660	-	GO:0016746//transferase activity, transferring acyl groups	-
CIL0047S0006	11.98	11.63	6.83	9.42	7.2	10.37	10.42	9.42	106.43	112	65.28	152	59	86	82	173	EHD3	PREDICTED: PHD finger protein EHD3-like, partial [Juglans regia]	-	-	-	-	-	-	-
CIL0047S0007	17.79	14.5	14.63	16.3	15.53	13.39	15.24	16.28	370	327.07	327.49	616	298	260	281.06	700	--	PREDICTED: PHD finger protein EHD3-like isoform X2 [Juglans regia]	-	-	-	-	-	-	-
CIL0047S0008	0	0	0	0	0	0	0	0	0	0	0	0	0	0	0	0	EHD3	PREDICTED: PHD finger protein EHD3-like [Juglans regia]	-	-	-	-	-	-	-
CIL0047S0009	0	0	0	0	0.39	0	0	0	0	0	0	0	2	0	0	0	--	remorin-like protein [Dimocarpus longan]	-	-	-	-	-	-	-
CIL0047S0010	7.64	10.32	5.11	29.71	30.17	5.63	11.1	3.87	98.43	144.11	70.89	695.58	358.68	67.71	126.74	103.06	CML44	PREDICTED: probable calcium-binding protein CML44 [Juglans regia]	Organismal Systems	Environmental adaptation	ko04626//Plant-pathogen interaction	K13448	-	-	-
CIL0047S0011	11.51	9.94	6.67	13.6	13.32	14.74	10.89	13.59	266	249	166	571	284	318	223	649	USP	PREDICTED: UDP-sugar pyrophosphorylase-like [Juglans regia]	Metabolism;Metabolism;Metabolism;Metabolism;Metabolism	Global and overview maps;Carbohydrate metabolism;Carbohydrate metabolism;Carbohydrate metabolism;Carbohydrate metabolism	ko01100//Metabolic pathways;ko00520//Amino sugar and nucleotide sugar metabolism;ko00040//Pentose and glucuronate interconversions;ko00052//Galactose metabolism;ko00053//Ascorbate and aldarate metabolism	K12447;K12447;K12447;K12447;K12447	GO:0042995//cell projection;GO:0044444//cytoplasmic part	GO:0051748//UTP-monosaccharide-1-phosphate uridylyltransferase activity	GO:0009165//nucleotide biosynthetic process;GO:0009225//nucleotide-sugar metabolic process;GO:0048229//gametophyte development
CIL0047S0012	15.15	11.09	11.55	16.14	11.65	7.54	11.97	9.32	1569	1245	1288	3038	1114	729	1099	1995	At1g21570	PREDICTED: uncharacterized protein LOC109004825 isoform X1 [Juglans regia]	-	-	-	-	-	-	-
CIL0047S0013	0	0	0	0	0	0	0	0	0	0	0	0	0	0	0	0	AMT3-3	PREDICTED: ammonium transporter 3 member 1-like [Juglans regia]	-	-	-	-	-	-	GO:0015696//ammonium transport
CIL0047S0014	6.96	12.39	13.07	31.6	29.58	35.12	24.49	45.92	298	575	602	2457	1168	1403	929	4061	PERK1	PREDICTED: probable receptor-like serine/threonine-protein kinase At5g57670 [Juglans regia]	-	-	-	-	-	GO:0004683//calmodulin-dependent protein kinase activity;GO:0032550//purine ribonucleoside binding	GO:0006464//cellular protein modification process;GO:0006796//phosphate-containing compound metabolic process;GO:0050896//response to stimulus
CIL0047S0015	22.51	15.59	14.31	13.49	10.52	8.69	20.56	11	494	371	338	538	213	178	400	499	TCHQD	PREDICTED: glutathione S-transferase TCHQD isoform X1 [Juglans regia]	-	-	-	-	-	GO:0003824//catalytic activity	-
CIL0047S0016	16.79	10.92	11.06	8.99	7.37	8.33	8.86	8.9	1451	1023	1029	1412	588	672	679	1589	ASHH2	PREDICTED: histone-lysine N-methyltransferase ASHH2-like isoform X2 [Juglans regia]	-	-	-	-	-	-	-
CIL0047S0017	0	0	0	0	0	0	0	0.16	0	0	0	0	0	0	0	6	PMADS2	PREDICTED: floral homeotic protein PMADS 2-like [Juglans regia]	-	-	-	-	GO:0043231//intracellular membrane-bounded organelle	GO:0001071//nucleic acid binding transcription factor activity;GO:0005515//protein binding	GO:0010468//regulation of gene expression;GO:0034645//cellular macromolecule biosynthetic process;GO:0048869//cellular developmental process;GO:0090567//reproductive shoot system development
CIL0047S0018	29.76	23.72	20.1	24.49	19.79	12.3	16.38	15.4	1154	997	839	1725	708	445	563	1234	UBN1	PREDICTED: ubinuclein-1-like isoform X1 [Juglans regia]	-	-	-	-	-	-	-
CIL0047S0019	33.01	22.3	26.62	27.53	21.36	15.77	16.33	9.48	1834	1343	1592	2779	1095	818	804	1089	NADK2	PREDICTED: NAD kinase 2, chloroplastic-like isoform X1 [Juglans regia]	Metabolism;Metabolism	Global and overview maps;Metabolism of cofactors and vitamins	ko01100//Metabolic pathways;ko00760//Nicotinate and nicotinamide metabolism	K00858;K00858	-	GO:0016772//transferase activity, transferring phosphorus-containing groups	GO:0006739//NADP metabolic process
CIL0047S0020	0.07	0	0	0	0	0	0	0.03	1	0	0	0	0	0	0	1	At1g77330	PREDICTED: 1-aminocyclopropane-1-carboxylate oxidase 5-like [Juglans regia]	Metabolism;Metabolism;Metabolism	Global and overview maps;Global and overview maps;Amino acid metabolism	ko01100//Metabolic pathways;ko01110//Biosynthesis of secondary metabolites;ko00270//Cysteine and methionine metabolism	K05933;K05933;K05933	-	-	-
CIL0047S0021	3.71	3.25	2.23	2.65	2.33	1.4	1.94	1.71	119	113	77	154	69	42	55	113	PCMP-H42	PPR domain-containing protein/PPR_2 domain-containing protein/PPR_3 domain-containing protein [Cephalotus follicularis]	-	-	-	-	-	-	-
CIL0047S0022	3.81	3.64	2.65	3.3	3.13	1.89	1.11	2.46	54	56	40.42	85	41	25.06	14	72	At2g37990	PREDICTED: ribosome biogenesis regulatory protein homolog [Juglans regia]	-	-	-	-	GO:0043231//intracellular membrane-bounded organelle;GO:0043232//intracellular non-membrane-bounded organelle	-	GO:0000338//protein deneddylation;GO:0006405//RNA export from nucleus;GO:0006605//protein targeting;GO:0009451//RNA modification;GO:0009639//response to red or far red light;GO:0022613//ribonucleoprotein complex biogenesis;GO:0048580//regulation of post-embryonic development
CIL0047S0023	0	0	0	0	0	0	0	0	0	0	0	0	0	0	0	0	At1g77330	PREDICTED: 1-aminocyclopropane-1-carboxylate oxidase 5-like [Juglans regia]	Metabolism;Metabolism;Metabolism	Global and overview maps;Global and overview maps;Amino acid metabolism	ko01100//Metabolic pathways;ko01110//Biosynthesis of secondary metabolites;ko00270//Cysteine and methionine metabolism	K05933;K05933;K05933	-	GO:0016641//oxidoreductase activity, acting on the CH-NH2 group of donors, oxygen as acceptor;GO:0016705//oxidoreductase activity, acting on paired donors, with incorporation or reduction of molecular oxygen;GO:0019842//vitamin binding;GO:0043169//cation binding	GO:0001101//response to acid chemical;GO:0009267//cellular response to starvation;GO:0009692//ethylene metabolic process;GO:0015698//inorganic anion transport;GO:0016129//phytosteroid biosynthetic process
CIL0048S0001	0	0	0	0	0	0	0	0	0	0	0	0	0	0	0	0	--	PREDICTED: epidermal growth factor receptor substrate 15-like 1 isoform X2 [Juglans regia]	-	-	-	-	-	-	-
CIL0049S0001	400.17	415.2	452.32	198.96	217.93	210.46	203.59	181.98	17764	19983	21615	16048	8927	8721	8011	16697	AVP1	PREDICTED: pyrophosphate-energized vacuolar membrane proton pump-like [Juglans regia]	Metabolism	Energy metabolism	ko00190//Oxidative phosphorylation	K01507	-	GO:0015405//P-P-bond-hydrolysis-driven transmembrane transporter activity	GO:0006818//hydrogen transport;GO:0044763//single-organism cellular process
CIL0049S0002	1.5	0.91	0.44	0.54	0.24	0.96	1.27	0.97	67	44	21	44	10	40	50	89	TYRAAT1	PREDICTED: arogenate dehydrogenase 1, chloroplastic-like [Juglans regia]	Metabolism;Metabolism;Metabolism;Metabolism	Global and overview maps;Global and overview maps;Global and overview maps;Amino acid metabolism	ko01100//Metabolic pathways;ko01110//Biosynthesis of secondary metabolites;ko01230//Biosynthesis of amino acids;ko00400//Phenylalanine, tyrosine and tryptophan biosynthesis	K15227;K15227;K15227;K15227	GO:0009536//plastid	GO:0016628//oxidoreductase activity, acting on the CH-CH group of donors, NAD or NADP as acceptor	GO:0006566//threonine metabolic process;GO:0006570//tyrosine metabolic process;GO:0008652//cellular amino acid biosynthetic process
CIL0049S0003	13.64	3.71	3.04	6.12	4.43	1.82	3.55	0.24	217	64	52	177	65	27	50	8	SRG1	PREDICTED: protein SRG1-like [Juglans regia]	-	-	-	-	-	GO:0016705//oxidoreductase activity, acting on paired donors, with incorporation or reduction of molecular oxygen;GO:0043169//cation binding	GO:0044710//single-organism metabolic process
CIL0049S0004	0.76	0.7	0.35	0	0.55	0.68	0.43	0.37	6	6	3	0	4	5	3	6	CODM	PREDICTED: protein SRG1-like [Juglans regia]	-	-	-	-	-	GO:0016706//oxidoreductase activity, acting on paired donors, with incorporation or reduction of molecular oxygen, 2-oxoglutarate as one donor, and incorporation of one atom each of oxygen into both donors;GO:0043169//cation binding	GO:0051553//flavone biosynthetic process
CIL0049S0005	0	0	0	0.07	0	0	0	0.12	0	0	0	1	0	0	0	2	ANS	PREDICTED: protein SRG1-like [Juglans regia]	-	-	-	-	-	-	-
CIL0049S0006	0.16	0.04	0	0.11	0.04	0.17	0	0.06	4	1	0	5	1	4	0	3	--	DC1 domain-containing family protein [Populus trichocarpa]	-	-	-	-	-	-	-
CIL0049S0009	6.18	9.32	8.08	41.68	35.65	13.82	0	10.99	150	245	211	1837	798	313	0	551	UGT91A1	PREDICTED: putative UDP-rhamnose:rhamnosyltransferase 1 [Juglans regia]	-	-	-	-	-	-	-
CIL0049S0011	0.05	0	0	0	0	0	0	0	1	0	0	0	0	0	0	0	UGT91B1	UDP-glycosyltransferase 91A4 [Camellia sinensis]	-	-	-	-	-	-	-
CIL0049S0013	13.35	12.31	14.61	16.29	14.61	30.58	1.64	31.01	202	202	238	448	204	432	22	970	UGT91A1	PREDICTED: putative UDP-rhamnose:rhamnosyltransferase 1 [Juglans regia]	-	-	-	-	-	-	-
CIL0049S0015	3.69	0.48	0.64	1.92	1	0.23	9.06	1.1	84.88	12.05	15.87	80.1	21.3	5.03	184.68	52.49	UGT91A1	PREDICTED: putative UDP-rhamnose:rhamnosyltransferase 1 [Juglans regia]	-	-	-	-	-	-	-
CIL0049S0016	0.16	0	0.04	0.05	0	0.13	4.54	0.04	4.01	0	1	2.03	0	3	98.6	2	UGT91A1	PREDICTED: putative UDP-rhamnose:rhamnosyltransferase 1 [Juglans regia]	-	-	-	-	-	-	-
CIL0049S0017	23.14	12.83	10.46	30.61	23.2	10.92	20.88	11.28	621.77	373.67	302.58	1494.35	575.12	273.86	497.33	626.71	UGT91A1	PREDICTED: putative UDP-rhamnose:rhamnosyltransferase 1 [Juglans regia]	-	-	-	-	-	-	-
CIL0049S0018	4.14	1.43	0.93	2.3	2.32	1.02	4.8	1.98	113.34	42.29	27.54	114.52	58.58	26.12	116.39	111.79	UGT91A1	PREDICTED: putative UDP-rhamnose:rhamnosyltransferase 1 [Juglans regia]	-	-	-	-	-	-	-
CIL0049S0019	14.72	11.6	9.27	12.96	10.24	8.89	11.64	10.18	475	406	322	760	305	268	333	679	--	Bromo_TP domain-containing protein [Cephalotus follicularis]	-	-	-	-	-	-	-
CIL0049S0020	3.55	3.45	3.41	1.26	1.68	2.14	2.84	4.32	110	116	114	71	48	62	78	277	RBK1	PREDICTED: receptor-like cytosolic serine/threonine-protein kinase RBK1 isoform X1 [Juglans regia]	-	-	-	-	-	GO:0004702//receptor signaling protein serine/threonine kinase activity;GO:0032550//purine ribonucleoside binding	GO:0032147//activation of protein kinase activity
CIL0049S0021	0	0.15	0.02	0.01	0.03	0	0	0.06	0	6	1	1	1	0	0	5	AIL6	PREDICTED: AP2-like ethylene-responsive transcription factor AIL6 [Juglans regia]	-	-	-	-	GO:0043231//intracellular membrane-bounded organelle	GO:0001071//nucleic acid binding transcription factor activity	GO:0010468//regulation of gene expression;GO:0034645//cellular macromolecule biosynthetic process
CIL0049S0022	16.85	19.11	11.67	12.27	10.89	9.08	8.5	7.91	783	963	584	1036	467	394	350	760	PUB32	PREDICTED: putative U-box domain-containing protein 50 isoform X2 [Juglans regia]	-	-	-	-	-	GO:0016301//kinase activity	GO:0006464//cellular protein modification process;GO:0006796//phosphate-containing compound metabolic process
CIL0049S0023	7.4	8.98	6.94	4.45	4.59	8.34	8.68	7.97	327	430	330	357	187	344	340	728	NAT11	PREDICTED: nucleobase-ascorbate transporter 11-like isoform X1 [Juglans regia]	-	-	-	-	-	-	GO:0044763//single-organism cellular process;GO:0051234//establishment of localization
CIL0050S0003	49.87	54.43	55.85	103.4	99	49.99	42.5	41.61	1615.09	1911.08	1946.96	6084.04	2958.23	1511.12	1219.85	2784.94	YSL8	PREDICTED: probable metal-nicotianamine transporter YSL7 [Juglans regia]	-	-	-	-	-	-	-
CIL0050S0008	0	0	0	0.31	0.14	0.13	0	0	0	0	0	9	2	2	0	0	At5g23350	PREDICTED: GEM-like protein 6 isoform X1 [Juglans regia]	-	-	-	-	-	-	-
CIL0050S0009	1.48	0.32	0.59	0.43	0.46	0.15	0.08	0.1	21	5	9	11	6	2	1	3	At5g08350	PREDICTED: GEM-like protein 4 [Populus euphratica]	-	-	-	-	-	-	-
CIL0050S0012	0	0	0	0	0	0	0	0	0	0	0	0	0	0	0	0	RASI	PREDICTED: miraculin-like [Juglans regia]	-	-	-	-	-	-	GO:0006508//proteolysis
CIL0050S0013	0	0	0	0	0	0	0	0	0	0	0	0	0	0	0	0	WAKL1	PREDICTED: wall-associated receptor kinase-like 10 [Juglans regia]	-	-	-	-	-	-	-
CIL0050S0016	13.6	10.82	12.56	10.04	9.88	7.42	11.76	10.56	167	144	166	224	112	85	128	268	DPBF3	PREDICTED: ABSCISIC ACID-INSENSITIVE 5-like protein 2 isoform X1 [Juglans regia]	Environmental Information Processing	Signal transduction	ko04075//Plant hormone signal transduction	K14432	-	GO:0003677//DNA binding	GO:0010468//regulation of gene expression
CIL0050S0017	1.09	0.57	0.14	0.86	1.18	0.83	0.53	0.6	7	4	1	10	7	5	3	8	--	-	-	-	-	-	-	-	-
CIL0050S0018	171.52	157.53	121.58	128.86	123.28	134.12	104.21	145.33	4018	4001	3066	5485	2665	2933	2164	7037	UBA2A	PREDICTED: UBP1-associated protein 2B-like [Juglans regia]	Genetic Information Processing	Transcription	ko03040//Spliceosome	K12741	-	-	-
CIL0050S0019	54.15	51.83	40.87	50.16	47.12	47.28	43.93	51.91	1968	2042	1599	3312	1580	1604	1415	3899	UBA2A	PREDICTED: UBP1-associated protein 2B-like [Juglans regia]	Genetic Information Processing	Transcription	ko03040//Spliceosome	K12741	-	-	-
CIL0050S0020	1.58	1.09	0.55	0.65	0.43	0.21	0.22	0.29	8	6	3	6	2	1	1	3	--	-	-	-	-	-	-	-	-
CIL0050S0021	3.47	6.95	4.33	7.38	8.22	4.1	10.71	5.41	99	214.67	132.87	381.94	216.26	109.2	270.71	318.75	AAO	PREDICTED: L-ascorbate oxidase-like [Juglans regia]	Metabolism;Metabolism	Global and overview maps;Carbohydrate metabolism	ko01100//Metabolic pathways;ko00053//Ascorbate and aldarate metabolism	K00423;K00423	-	GO:0003824//catalytic activity;GO:0043169//cation binding	GO:0044710//single-organism metabolic process
CIL0051S0001	0	0	0	0	0	0	0	0	0	0	0	0	0	0	0	0	CHS3	PREDICTED: chalcone synthase 6-4-like [Juglans regia]	Metabolism;Metabolism;Metabolism;Organismal Systems	Global and overview maps;Global and overview maps;Biosynthesis of other secondary metabolites;Environmental adaptation	ko01100//Metabolic pathways;ko01110//Biosynthesis of secondary metabolites;ko00941//Flavonoid biosynthesis;ko04712//Circadian rhythm - plant	K00660;K00660;K00660;K00660	-	-	-
CIL0052S0001	0.24	0	0.55	0.77	1.57	0.32	0.27	2.13	2.17	0	5.4	12.74	13.11	2.72	2.14	39.88	NAC075	PREDICTED: NAC domain-containing protein 73-like [Juglans regia]	-	-	-	-	GO:0043231//intracellular membrane-bounded organelle	-	GO:0010468//regulation of gene expression;GO:0034645//cellular macromolecule biosynthetic process
CIL0053S0001	0	0	0	0	0	0	0	0	0	0	0	0	0	0	0	0	PER52	PREDICTED: lignin-forming anionic peroxidase-like [Juglans regia]	Metabolism;Metabolism;Metabolism	Global and overview maps;Global and overview maps;Biosynthesis of other secondary metabolites	ko01100//Metabolic pathways;ko01110//Biosynthesis of secondary metabolites;ko00940//Phenylpropanoid biosynthesis	K00430;K00430;K00430	-	-	-
CIL0053S0002	18.16	15.41	17.91	16.81	16.26	19.06	15.38	21	450	414	478	757	372	441	338	1076	PUX7	PREDICTED: plant UBX domain-containing protein 7 [Juglans regia]	-	-	-	-	-	-	-
CIL0053S0003	16.66	23.15	14.33	12.37	13.31	28.83	17.89	43.22	312	470	289	421	230	504	297	1673	YAB5	YABBY2-like transcription factor YAB2 [Morella rubra]	-	-	-	-	GO:0043231//intracellular membrane-bounded organelle	GO:0001071//nucleic acid binding transcription factor activity;GO:0043169//cation binding	GO:0001708//cell fate specification;GO:0010468//regulation of gene expression;GO:0044707//single-multicellular organism process
CIL0053S0004	11.31	2.11	1.82	0.63	0.4	0.48	2.07	0.34	277	56	48	28	9	11	45	17	--	PREDICTED: vacuolar protein-sorting-associated protein 36 [Theobroma cacao]	-	-	-	-	-	-	-
CIL0053S0006	3.85	3.08	2.64	1.1	1.63	2.15	1.51	1.46	23	20	17	12	9	12	8	18	--	PREDICTED: TMV resistance protein N-like [Juglans regia]	-	-	-	-	-	-	-
CIL0053S0007	16.77	20.07	19.63	15.27	16.69	17.43	22.58	21.66	269	349	339	445	247	261	321	718	--	PREDICTED: TMV resistance protein N-like [Juglans regia]	-	-	-	-	-	-	-
CIL0053S0008	5.14	0	0	0.12	0	0	0.12	0	49	0	0	2	0	0	1	0	TL1	PREDICTED: thaumatin-like protein 1 [Juglans regia]	-	-	-	-	GO:0005576//extracellular region	-	GO:0001906//cell killing;GO:0009620//response to fungus
CIL0054S0001	0	0.28	0	0.16	0	0	0	0	0	1	0	1	0	0	0	0	--	PREDICTED: disease resistance protein At4g27190-like, partial [Juglans regia]	-	-	-	-	-	-	-
CIL0055S0001	0	0	0	0	0	0	0	0	0	0	0	0	0	0	0	0	OFUT16	O-FucT domain-containing protein [Cephalotus follicularis]	-	-	-	-	-	-	-
CIL0056S0001	0	0	0	0	0	0	0	0	0	0	0	0	0	0	0	0	GLR2.2	PREDICTED: glutamate receptor 2.3-like [Juglans regia]	-	-	-	-	GO:0031224//intrinsic component of membrane	-	GO:0007215//glutamate receptor signaling pathway;GO:0044765//single-organism transport
CIL0056S0002	0	0	0	0	0	0	0.19	0	0	0	0	0	0	0	5.6	0	GLR2.8	PREDICTED: glutamate receptor 2.3-like [Juglans regia]	-	-	-	-	-	-	-
CIL0056S0005	1.88	1.79	0.95	0.13	0.12	0.31	0.45	0.25	33	34	18	4	2	5	7	9	GA2OX6	PREDICTED: gibberellin 2-beta-dioxygenase 8-like [Juglans regia]	Metabolism;Metabolism	Global and overview maps;Metabolism of terpenoids and polyketides	ko01110//Biosynthesis of secondary metabolites;ko00904//Diterpenoid biosynthesis	K04125;K04125	-	GO:0016706//oxidoreductase activity, acting on paired donors, with incorporation or reduction of molecular oxygen, 2-oxoglutarate as one donor, and incorporation of one atom each of oxygen into both donors;GO:0043169//cation binding	GO:0044710//single-organism metabolic process
CIL0056S0007	20.15	16.33	17.58	15.29	13.9	11.03	14.81	13.02	462	406	434	637	294	236	301	617	--	PREDICTED: uncharacterized protein LOC108993472 [Juglans regia]	-	-	-	-	-	-	-
CIL0056S0010	0	0	0	0	0	0	0	0	0	0	0	0	0	0	0	0	--	PREDICTED: polcalcin Che a 3-like [Citrus sinensis]	-	-	-	-	-	-	-
CIL0056S0011	0	0	0	0	0	0	0	0	0	0	0	0	0	0	0	0	--	PREDICTED: polcalcin Che a 3-like [Gossypium raimondii]	-	-	-	-	-	-	-
CIL0056S0012	0	0	0	0	0	0	0	0	0	0	0	0	0	0	0	0	--	Calcium-binding EF-hand [Corchorus olitorius]	-	-	-	-	-	-	-
CIL0056S0013	0	0	0	0	0	0	0	0	0	0	0	0	0	0	0	0	--	PREDICTED: polcalcin Che a 3-like [Gossypium raimondii]	-	-	-	-	-	-	-
CIL0057S0001	0	0	0	0	0	0	0	0	0	0	0	0	0	0	0	0	AER	PREDICTED: 2-alkenal reductase (NADP(+)-dependent)-like [Juglans regia]	-	-	-	-	-	-	-
CIL0057S0002	28.44	27.08	25.22	40.05	32.22	28.49	18.85	38.64	308	318	294	788	322	288	181	865	ATG8C	PREDICTED: autophagy-related protein 8C-like [Juglans regia]	Cellular Processes	Transport and catabolism	ko04136//Autophagy - other eukaryotes	K08341	-	-	-
CIL0057S0004	6.42	9.13	6.87	4.2	5.82	8.22	8.52	11.92	159	245	183	189	133	190	187	610	B3GALT2	PREDICTED: probable beta-1,3-galactosyltransferase 2 [Juglans regia]	-	-	-	-	-	-	-
CIL0057S0005	0	0	0	0	0	0	0	0	0	0	0	0	0	0	0	0	PAT06	PREDICTED: probable protein S-acyltransferase 6 [Juglans regia]	-	-	-	-	GO:0031224//intrinsic component of membrane	GO:0016409//palmitoyltransferase activity;GO:0046914//transition metal ion binding	-
CIL0057S0006	0	0	0	0	0	0	0	0	0	0	0	0	0	0	0	0	PAT06	PREDICTED: probable protein S-acyltransferase 6 [Juglans regia]	-	-	-	-	GO:0031224//intrinsic component of membrane	GO:0016409//palmitoyltransferase activity;GO:0046914//transition metal ion binding	-
CIL0057S0007	11.39	7.78	5.89	6.47	6.06	6.23	5.76	7.35	578	428	322	597	284	295	259	771	RRP6L3	PREDICTED: protein RRP6-like 3 isoform X1 [Juglans regia]	-	-	-	-	GO:0044464//cell part	GO:0004527//exonuclease activity;GO:0097159//organic cyclic compound binding	GO:0090304//nucleic acid metabolic process
CIL0057S0008	34.98	28.9	24.05	32.24	25.79	24.81	25.74	29.02	1927	1726	1426	3227	1311	1276	1257	3304	ACO3	PREDICTED: aconitate hydratase, cytoplasmic isoform X1 [Juglans regia]	Metabolism;Metabolism;Metabolism;Metabolism;Metabolism;Metabolism;Metabolism	Global and overview maps;Global and overview maps;Global and overview maps;Global and overview maps;Carbohydrate metabolism;Carbohydrate metabolism;Global and overview maps	ko01100//Metabolic pathways;ko01110//Biosynthesis of secondary metabolites;ko01200//Carbon metabolism;ko01230//Biosynthesis of amino acids;ko00630//Glyoxylate and dicarboxylate metabolism;ko00020//Citrate cycle (TCA cycle);ko01210//2-Oxocarboxylic acid metabolism	K01681;K01681;K01681;K01681;K01681;K01681;K01681	GO:0009532//plastid stroma;GO:0030312//external encapsulating structure;GO:0031090//organelle membrane	GO:0016836//hydro-lyase activity;GO:0032550//purine ribonucleoside binding;GO:0046914//transition metal ion binding;GO:0051536//iron-sulfur cluster binding	GO:0000160//phosphorelay signal transduction system;GO:0000302//response to reactive oxygen species;GO:0006006//glucose metabolic process;GO:0006090//pyruvate metabolic process;GO:0006101//citrate metabolic process;GO:0006486//protein glycosylation;GO:0006970//response to osmotic stress;GO:0006996//organelle organization;GO:0009725//response to hormone;GO:0010038//response to metal ion;GO:0019941…
CIL0057S0009	0.08	0.14	0.22	0.09	0.17	1.16	1.83	4.12	1	2	3	2	2	14	21	110	--	DUF4228 domain-containing protein [Cephalotus follicularis]	-	-	-	-	-	-	-
CIL0057S0010	0	0	0	0	0	0	0	0	0	0	0	0	0	0	0	0	At1g61900	PREDICTED: LOW QUALITY PROTEIN: uncharacterized GPI-anchored protein At1g61900-like, partial [Malus domestica]	-	-	-	-	-	-	-
CIL0057S0012	32.73	25.94	23.59	16.19	14.81	18.63	17.3	21.36	1784	1533	1384	1604	745	948	836	2407	CDC5	PREDICTED: cell division cycle 5-like protein [Juglans regia]	Genetic Information Processing	Transcription	ko03040//Spliceosome	K12860	GO:0009536//plastid;GO:0030529//intracellular ribonucleoprotein complex	GO:0001071//nucleic acid binding transcription factor activity;GO:0005488//binding	GO:0002218//activation of innate immune response;GO:0006396//RNA processing;GO:0007049//cell cycle;GO:0009617//response to bacterium;GO:0009620//response to fungus;GO:0010468//regulation of gene expression;GO:0034645//cellular macromolecule biosynthetic process
CIL0057S0013	5.44	3.59	2.93	2.34	3.42	5.72	4.2	6.91	155	111	90	121	90	152	106	407	TBL14	PREDICTED: protein trichome birefringence-like 14 [Juglans regia]	-	-	-	-	-	-	-
CIL0057S0014	33.64	19.09	16.37	10.37	15.36	43.86	23.37	50.02	1619	996	848	907	682	1970	997	4975	At5g64030	PREDICTED: probable methyltransferase PMT26 [Juglans regia]	-	-	-	-	GO:0031224//intrinsic component of membrane;GO:0031984//organelle subcompartment;GO:0043231//intracellular membrane-bounded organelle	GO:0016741//transferase activity, transferring one-carbon groups	GO:0008152//metabolic process
CIL0057S0015	0	0	0	0.26	0.13	0	0.14	0	0	0	0	4	1	0	1	0	NFYB7	PREDICTED: nuclear transcription factor Y subunit B-7 [Pyrus x bretschneideri]	-	-	-	-	GO:0005622//intracellular	GO:0005488//binding	GO:0010467//gene expression;GO:0034645//cellular macromolecule biosynthetic process
CIL0057S0016	0	0	0	0	0	0	0	0	0	0	0	0	0	0	0	0	20ox2	PREDICTED: gibberellin 20 oxidase 1-B-like [Juglans regia]	-	-	-	-	-	GO:0016706//oxidoreductase activity, acting on paired donors, with incorporation or reduction of molecular oxygen, 2-oxoglutarate as one donor, and incorporation of one atom each of oxygen into both donors;GO:0043169//cation binding	GO:0044710//single-organism metabolic process
CIL0057S0017	34.13	22.44	22.71	20.19	15.25	10.31	12.96	11.19	1135	809	813	1220	468	320	382	769	RGLG3	PREDICTED: E3 ubiquitin-protein ligase RGLG1-like isoform X3 [Juglans regia]	-	-	-	-	-	GO:0003824//catalytic activity;GO:0046914//transition metal ion binding	GO:0006725//cellular aromatic compound metabolic process;GO:0006950//response to stress;GO:0009617//response to bacterium;GO:0009755//hormone-mediated signaling pathway;GO:0032446//protein modification by small protein conjugation
CIL0058S0001	17.2	27.39	22.87	27.12	28.41	60.83	35	82.08	376	649	538	1077	573	1241	678	3708	--	PREDICTED: probable serine/threonine-protein kinase fhkB [Juglans regia]	-	-	-	-	-	-	-
CIL0059S0001	1.64	0.94	0.87	0.69	1.61	1.8	1.24	2.18	42	26	24	32	38	43	28	115	SRF1	PREDICTED: protein STRUBBELIG-RECEPTOR FAMILY 3-like [Juglans regia]	-	-	-	-	-	-	-
CIL0059S0005	42.34	43.02	38.72	33.47	35.9	58.43	54.28	86.58	777	856	765	1116	608	1001	883	3284	HINT1	PREDICTED: 14 kDa zinc-binding protein [Juglans regia]	-	-	-	-	GO:0016020//membrane;GO:0042579//microbody	GO:0016772//transferase activity, transferring phosphorus-containing groups;GO:0016819//hydrolase activity, acting on acid anhydrides, in sulfonyl-containing anhydrides	GO:0006163//purine nucleotide metabolic process
CIL0059S0007	24.4	16.8	15.78	20.19	21.02	13.07	15.67	16.37	576	430	401	866	458	288	328	799	PHL7	PREDICTED: myb family transcription factor PHL7-like [Juglans regia]	-	-	-	-	-	GO:0005488//binding	-
CIL0059S0008	98.55	86.25	70.47	76.09	67.22	98.23	68.27	138.2	1368	1298	1053	1919	861	1272.83	840	3965	CAM-1	PREDICTED: calmodulin-7-like [Raphanus sativus]	Organismal Systems;Environmental Information Processing;Environmental Information Processing	Environmental adaptation;Signal transduction;Signal transduction	ko04626//Plant-pathogen interaction;ko04016//MAPK signaling pathway - plant;ko04070//Phosphatidylinositol signaling system	K02183;K02183;K02183	-	-	-
CIL0059S0009	26.76	22.07	16.75	24.58	20.38	16.86	11.62	11.05	935	835.86	630	1560	657	550	360	798.17	bdp1	PREDICTED: transcription factor TFIIIB component B''-like isoform X1 [Juglans regia]	-	-	-	-	-	-	-
CIL0059S0010	6.19	5.59	5.37	6.48	5.16	4.63	1.32	2.2	265.96	260.48	248.35	506.09	204.56	185.85	50.18	195.42	SFH8	PREDICTED: phosphatidylinositol/phosphatidylcholine transfer protein SFH8-like isoform X1 [Juglans regia]	-	-	-	-	-	-	-
CIL0059S0012	167.9	139.94	164.28	118.67	104.34	178.11	120.5	254.74	2853	2578	3005	3664	1636	2825.17	1815	8947	CAM-1	PREDICTED: calmodulin-7-like [Raphanus sativus]	Organismal Systems;Environmental Information Processing;Environmental Information Processing	Environmental adaptation;Signal transduction;Signal transduction	ko04626//Plant-pathogen interaction;ko04016//MAPK signaling pathway - plant;ko04070//Phosphatidylinositol signaling system	K02183;K02183;K02183	-	-	-
CIL0059S0014	11.53	10.29	9.33	11.13	9.22	16.83	13.95	21.26	248	240	216	435	183	338	266	945	UBC22	PREDICTED: ubiquitin-conjugating enzyme E2 22-like [Juglans regia]	Genetic Information Processing	Folding, sorting and degradation	ko04120//Ubiquitin mediated proteolysis	K10583	-	GO:0016879//ligase activity, forming carbon-nitrogen bonds;GO:0019787//ubiquitin-like protein transferase activity;GO:0032550//purine ribonucleoside binding	GO:0019941//modification-dependent protein catabolic process;GO:0032446//protein modification by small protein conjugation
CIL0059S0015	0.39	0.31	0.18	0.7	0.53	0.47	0.38	0.9	8	7	4	26	10	9	7	38	--	-	-	-	-	-	-	-	-
CIL0059S0016	6.28	5.92	4.92	5.59	4.38	5.27	5.48	6.7	301	308	254	487	194	236	233	664	--	Calcium and calcium/calmodulin-dependent serine/threonine-protein kinase isoform 1 [Theobroma cacao]	-	-	-	-	-	GO:0016772//transferase activity, transferring phosphorus-containing groups	GO:0006796//phosphate-containing compound metabolic process
CIL0059S0018	3.37	2.26	1.16	0.84	1.39	2.45	2.27	2.99	84	61	31	38	32	57	50	154	RPL4	PREDICTED: 60S ribosomal protein L4 [Juglans regia]	Genetic Information Processing	Translation	ko03010//Ribosome	K02930	GO:0030529//intracellular ribonucleoprotein complex	-	GO:0010467//gene expression
CIL0059S0022	36.17	32.32	32.6	24.67	23.35	33.74	28.55	32.37	673	652	653	834	401	586	471	1245	PAG1	PREDICTED: proteasome subunit alpha type-3-like [Juglans regia]	Genetic Information Processing	Folding, sorting and degradation	ko03050//Proteasome	K02727	GO:0043231//intracellular membrane-bounded organelle;GO:0043234//protein complex	GO:0004175//endopeptidase activity	GO:0019941//modification-dependent protein catabolic process
CIL0060S0001	0	0	0	0	0	0.23	0	1.14	0	0	0	0	0	2	0	22	OMT3	PREDICTED: trans-resveratrol di-O-methyltransferase-like, partial [Juglans regia]	Metabolism	Biosynthesis of other secondary metabolites	ko00945//Stilbenoid, diarylheptanoid and gingerol biosynthesis	K16040	-	-	-
CIL0061S0001	0	0	0	0	0	0	0	0	0	0	0	0	0	0	0	0	FER	PREDICTED: receptor-like protein kinase FERONIA [Juglans regia]	-	-	-	-	-	-	-
CIL0061S0004	11.81	8.73	7.4	6.83	6.26	10.73	8.43	10.03	237	190	160	249	116	201	150	416	--	Mesd domain-containing protein [Cephalotus follicularis]	-	-	-	-	-	-	-
CIL0061S0005	4.92	4.87	4.02	2.11	1.83	3.47	9.47	3.71	108	115.78	95	84	37	71	184.01	168	GLE1	PREDICTED: protein GLE1 isoform X2 [Juglans regia]	-	-	-	-	-	-	GO:0006406//mRNA export from nucleus
CIL0061S0006	0.51	0.6	0.13	0.08	0.31	0.31	0.08	0.25	7	9	2	2	4	4	1	7	GLE1	PREDICTED: protein GLE1 isoform X1 [Juglans regia]	-	-	-	-	-	-	-
CIL0061S0007	16.55	16.28	17.61	25.98	21.68	19.07	19.12	25.18	331	353	379	944	400	356	339	1041	ATI1	PREDICTED: ATG8-interacting protein 1-like [Juglans regia]	-	-	-	-	-	-	-
CIL0061S0008	56.21	98.92	102.93	135.76	149.51	105.28	111.99	108.17	2086	3980	4112	9154	5120	3647	3684	8297	PHT4;4	PREDICTED: ascorbate transporter, chloroplastic-like isoform X1 [Juglans regia]	-	-	-	-	GO:0009528//plastid inner membrane	GO:0015291//secondary active transmembrane transporter activity	GO:0006739//NADP metabolic process
CIL0061S0009	16.03	15.44	18.36	12.28	12.25	9.38	20.49	8.9	271	283	334	377	191	148	307	311	ASK21	PREDICTED: SKP1-like protein 21 isoform X6 [Juglans regia]	-	-	-	-	-	-	-
CIL0061S0010	5.03	1.24	0.83	3.39	2.16	0.7	1.11	1.2	169	45	30	207	67	22	33	83	SPPL4	PREDICTED: signal peptide peptidase-like 4 [Juglans regia]	-	-	-	-	GO:0031090//organelle membrane;GO:0031224//intrinsic component of membrane;GO:0043231//intracellular membrane-bounded organelle	GO:0016787//hydrolase activity	GO:0019538//protein metabolic process
CIL0061S0011	51.83	31.69	29.97	31.37	24.78	16.04	16.53	17.79	2943	1951	1832	3236	1298	850	832	2088	PUB33	PREDICTED: U-box domain-containing protein 33-like [Juglans regia]	-	-	-	-	-	GO:0004672//protein kinase activity;GO:0019787//ubiquitin-like protein transferase activity;GO:0032550//purine ribonucleoside binding	GO:0032446//protein modification by small protein conjugation
CIL0061S0012	4.05	2.23	1.4	11.91	5.62	0.62	0.99	0.88	161	96	60	860	206	23	35	72	PUB33	PREDICTED: U-box domain-containing protein 33-like [Pyrus x bretschneideri]	-	-	-	-	-	GO:0003824//catalytic activity	-
CIL0062S0001	1.56	0	0	0.14	0.09	0	0	0	18	0	0	3	1	0	0	0	CAD	PREDICTED: probable mannitol dehydrogenase [Juglans regia]	Metabolism;Metabolism;Metabolism	Global and overview maps;Global and overview maps;Biosynthesis of other secondary metabolites	ko01100//Metabolic pathways;ko01110//Biosynthesis of secondary metabolites;ko00940//Phenylpropanoid biosynthesis	K00083;K00083;K00083	-	-	-
CIL0062S0004	0.9	1.1	0.09	1.31	0.1	0	0	0.21	19	25	2	50	2	0	0	9	CAD	PREDICTED: probable mannitol dehydrogenase isoform X1 [Juglans regia]	Metabolism;Metabolism;Metabolism	Global and overview maps;Global and overview maps;Biosynthesis of other secondary metabolites	ko01100//Metabolic pathways;ko01110//Biosynthesis of secondary metabolites;ko00940//Phenylpropanoid biosynthesis	K00083;K00083;K00083	-	GO:0003824//catalytic activity;GO:0043169//cation binding	GO:0044710//single-organism metabolic process
CIL0062S0008	6.18	4.86	6.11	0.64	1.15	1.52	4.97	4.33	122	104	130	23	21	28	87	177	--	PREDICTED: uncharacterized protein LOC108983697 [Juglans regia]	-	-	-	-	-	-	-
CIL0062S0009	2.02	1.09	2.35	0.28	0.18	0.36	1.33	1.22	12	7	15	3	1	2	7	15	--	PREDICTED: uncharacterized protein LOC108986363 [Juglans regia]	-	-	-	-	-	-	-
CIL0062S0011	0.19	0.53	0.36	0.21	0	0	0	0	1	3	2	2	0	0	0	0	--	PREDICTED: regulation of nuclear pre-mRNA domain-containing protein 1A [Juglans regia]	-	-	-	-	-	-	-
CIL0062S0012	0	0	0	0	0	0	0	0	0	0	0	0	0	0	0	0	--	PREDICTED: uncharacterized protein LOC109020341 isoform X3 [Juglans regia]	-	-	-	-	-	-	-
CIL0062S0015	17.22	26.88	21.27	18.92	29.06	30.13	22.14	7.88	237	401	315	473	369	387	270	224	UBC27	PREDICTED: ubiquitin-conjugating enzyme E2 27-like [Juglans regia]	Genetic Information Processing	Folding, sorting and degradation	ko04120//Ubiquitin mediated proteolysis	K04649	-	GO:0016879//ligase activity, forming carbon-nitrogen bonds	-
CIL0062S0016	0	0	0	0	0	0	0	0	0	0	0	0	0	0	0	0	VIT_17s0000g00560	PREDICTED: CASP-like protein 1F1 [Juglans regia]	-	-	-	-	GO:0016020//membrane	-	-
CIL0062S0018	8.75	7.04	5.36	7.4	7.41	9.67	7.63	10.68	220	192	145	338	172	227	170	555	--	PREDICTED: armadillo segment polarity protein-like [Ziziphus jujuba]	-	-	-	-	-	-	-
CIL0063S0001	0	0	0.09	0	0.1	0	0	0.04	0	0	1	0	1	0	0	1	-	-	-	-	-	-	-	-	-
CIL0064S0001	14.3	21.22	15.78	6.17	7.93	13.53	10.99	13.95	782	1258	929	613	400	691	533	1577	-	-	-	-	-	-	-	-	-
CIL0064S0002	0.13	0.36	0.18	0.36	0.14	0.14	0.07	0.56	2	6	3	10	2	2	1	18	-	-	-	-	-	-	-	-	-
CIL0064S0003	0	0	0	0	0	0	0	0	0	0	0	0	0	0	0	0	-	-	-	-	-	-	-	-	-
CIL0064S0004	3.43	3.16	3.56	1.44	0.88	6.87	5.5	13.45	76	76	85	58	18	142	108	616	-	-	-	-	-	-	-	-	-
CIL0064S0005	0.55	0.13	0.13	0.3	0	0.59	0.16	0.4	4	1	1	4	0	4	1	6	-	-	-	-	-	-	-	-	-
CIL0064S0006	10.9	4.65	2.01	2.38	3.57	3.63	2.09	4.13	106	49	21	42	32	33	18	83	-	-	-	-	-	-	-	-	-
CIL0064S0007	1.28	2.69	0.6	2.82	4.17	4	2.1	4.31	22	50	11	88	66	64	32	153	-	-	-	-	-	-	-	-	-
CIL0064S0008	20.55	20.35	15.77	15.9	13.35	13.57	14.39	16.27	1860	1997	1537	2615	1115	1147	1155	3044	-	-	-	-	-	-	-	-	-
CIL0064S0010	0	0	0	0	0	0	0	0	0	0	0	0	0	0	0	0	-	-	-	-	-	-	-	-	-
CIL0064S0014	63.49	55.91	52.82	105.28	110.92	87.31	49.66	93.93	2807	2680	2514	8457	4525	3603	1946	8583	-	-	-	-	-	-	-	-	-
CIL0064S0015	9.61	7.34	6.54	4.97	3.92	8.11	5.29	9.38	250	207	183	235	94	197	122	504	-	-	-	-	-	-	-	-	-
CIL0064S0016	1.48	1.66	1.29	1.78	2.43	4.95	2.84	10.21	33	40	31	72	50	103	56	470	-	-	-	-	-	-	-	-	-
CIL0064S0017	0.36	0.37	0.33	0.44	0.19	0.48	0.2	1.02	8	9	8	18	4	10	4	47	-	-	-	-	-	-	-	-	-
CIL0064S0018	8.55	13.35	12.16	9.43	11.22	32.79	13.89	44.02	309	523	473	619	374	1106	445	3287	-	-	-	-	-	-	-	-	-
CIL0064S0019	15.22	11.35	8.5	8.8	7.69	11.02	7.71	11.83	521	421	313	547	243	352	234	837	-	-	-	-	-	-	-	-	-
CIL0064S0021	11.91	8.62	8.21	8.59	5.98	5.1	6.29	6.89	190	149	141	249	88	76	89	227	-	-	-	-	-	-	-	-	-
CIL0064S0022	11.75	8.29	7.14	6.15	5.42	5.33	5.36	5.95	477	365	312	454	203	202	193	499	-	-	-	-	-	-	-	-	-
CIL0064S0023	134.12	140.02	146.06	100.23	95.26	55.01	74.56	63.78	2275	2575	2667	3089	1491	871	1121	2236	-	-	-	-	-	-	-	-	-
CIL0064S0024	9.33	14.01	8.84	19.11	23.8	30.18	18.03	28.65	454	739	463	1690	1069	1371	778	2882	-	-	-	-	-	-	-	-	-
CIL0064S0025	5.14	5.37	4.46	3.6	3.84	6.7	4.16	7.13	106	120	99	135	73	129	76	304	-	-	-	-	-	-	-	-	-
CIL0064S0027	9.17	9.45	5.5	5.1	5.89	7.39	7.6	9	282	315	182	285	167	212	207	572	-	-	-	-	-	-	-	-	-
CIL0064S0028	1.01	1.55	1.25	1.11	1.1	0	0.57	0.73	6	10	8	12	6	0	3	9	-	-	-	-	-	-	-	-	-
CIL0064S0029	13.13	12.45	6.99	2.11	2.74	6.72	5.98	8.61	431	443	247	126	83	206	174	584	-	-	-	-	-	-	-	-	-
CIL0064S0030	10.84	6.34	4.65	2.39	2.11	2.16	3.71	2.46	145	92	67	58	26	27	44	68	-	-	-	-	-	-	-	-	-
CIL0064S0031	1.56	0.15	0	0.35	0	0	0.27	0.15	19.53	2	0	8	0	0	3	4	-	-	-	-	-	-	-	-	-
CIL0064S0032	0.21	0	0	0	0	0	0	0	3	0	0	0	0	0	0	0	-	-	-	-	-	-	-	-	-
CIL0064S0033	0.67	0	0.2	0.63	0.08	0	0.08	0.03	9.47	0	3	16	1	0	1	1	-	-	-	-	-	-	-	-	-
CIL0064S0034	1.71	0.09	0	0.11	0.11	0.21	0.23	0.05	17	1	0	2	1	2	2	1	-	-	-	-	-	-	-	-	-
CIL0064S0036	1.21	5.44	4.43	2.08	3.95	16.12	12.03	19.07	28	136	110	87	84	347	246	909	-	-	-	-	-	-	-	-	-
CIL0064S0037	14.28	12.24	11.57	19.13	17.53	15.43	12.48	19.99	595	553	519	1448	674	600	461	1721	-	-	-	-	-	-	-	-	-
CIL0064S0038	0.58	1	0.98	0.27	0.6	3.56	0.84	7.51	21	39	38	18	20	120	27	560	-	-	-	-	-	-	-	-	-
CIL0064S0039	4.36	3.62	3.11	3.37	2.38	3.12	5.34	4.29	129	116	99	181	65	86	140	262	-	-	-	-	-	-	-	-	-
CIL0064S0040	0.75	0.65	0.78	15.88	11.31	2.08	0.42	2.48	32	30	36	1233	446	83	16	219	-	-	-	-	-	-	-	-	-
CIL0064S0041	40.04	43.14	40.64	45.21	41.51	18.23	34.21	21.07	2777	3244	3034	5698	2657	1180	2103.56	3021	-	-	-	-	-	-	-	-	-
CIL0064S0042	86.73	124.88	109.31	197.54	210.33	129.22	148.11	115.27	3635	5675	4932	15044	8135	5056	5503	9986	-	-	-	-	-	-	-	-	-
CIL0064S0043	5.76	3.09	2.64	3.55	2.14	1.98	2.33	2.41	134	78	66	150	46	43	48	116	-	-	-	-	-	-	-	-	-
CIL0064S0044	3.17	2.71	1.96	0.58	0.89	2.01	1.19	1.7	27	25	18	9	7	16	9	30	-	-	-	-	-	-	-	-	-
CIL0064S0045	235.15	392.88	443.89	148.8	254.64	184.27	418.22	240.36	2678	4851	5442	3079	2676	1959	4222	5658	-	-	-	-	-	-	-	-	-
CIL0064S0046	1.5	2.01	1.36	1.06	2.05	0.77	2.7	0.64	42	61	41	54	53	20	67	37	-	-	-	-	-	-	-	-	-
CIL0065S0001	8.82	5.81	5.99	4.88	4.6	5.59	3.3	6.17	60.2	43	44	60.5	29	35.65	20	87	-	-	-	-	-	-	-	-	-
CIL0066S0001	0	0	0	0	0	0	0	0	0	0	0	0	0	0	0	0	-	-	-	-	-	-	-	-	-
CIL0067S0010	7.07	2.73	4.51	4.36	1.72	1.47	2.74	1.53	67	28	46	75	15	13	23	30	-	-	-	-	-	-	-	-	-
CIL0067S0013	0	0	0	0	0	0	0	0	0	0	0	0	0	0	0	0	-	-	-	-	-	-	-	-	-
CIL0068S0001	0.04	0	0.08	0	0	0.33	0	0.58	1	0	2	0	0	7	0	27	-	-	-	-	-	-	-	-	-
CIL0068S0004	0	0	0.03	0.03	0	0.31	0.03	1.75	0	0	1	2	0	10	1	123	-	-	-	-	-	-	-	-	-
CIL0068S0005	0	0	0	0	0.18	0	0	0	0	0	0	0	1	0	0	0	-	-	-	-	-	-	-	-	-
CIL0068S0006	25.35	18.25	13.87	20.71	18.88	16.91	22.92	21.55	2126	1659	1252	3156	1461	1324	1704	3735	-	-	-	-	-	-	-	-	-
CIL0068S0008	66.11	40.25	37.84	26.94	24.85	20.66	25.95	22.24	1911.31	1261.45	1177.75	1415	663	557.62	665	1329	-	-	-	-	-	-	-	-	-
CIL0068S0009	15.2	14.91	11.78	15.97	19.08	14.96	15.7	14.79	284	302	237	542	329	261	260	571	-	-	-	-	-	-	-	-	-
CIL0068S0011	111.05	96.95	52.16	108.63	107.99	44.65	109.49	67.49	1159	1097	586	2060	1040	435	1013	1456	-	-	-	-	-	-	-	-	-
CIL0068S0014	0	0	0	0	0	0	0	0	0	0	0	0	0	0	0	0	-	-	-	-	-	-	-	-	-
CIL0068S0016	26.57	22.84	19.1	16.2	17.62	21.4	16.96	20.13	500	466	387	554	306	376	283	783	-	-	-	-	-	-	-	-	-
CIL0068S0017	11.23	9.9	9.87	19.27	15.74	14.71	11.15	15.97	409	391	387	1275	529	500	360	1202	-	-	-	-	-	-	-	-	-
CIL0068S0018	0	0	0	0	0	0	0	0	0	0	0	0	0	0	0	0	-	-	-	-	-	-	-	-	-
CIL0069S0001	0	0.33	0.49	0	0	0.19	0	1.03	0	2	3	0	0	1	0	12	-	-	-	-	-	-	-	-	-
CIL0070S0001	0.12	0.44	0.33	0	0	0.25	0.13	0.92	1	4	3	0	0	2	1	16	-	-	-	-	-	-	-	-	-
CIL0070S0007	780.37	1588.36	2063.93	2595.69	3316.49	3327.31	2334.06	2082.52	11115	24528	31646	67176	43589	44239	29469	61309	-	-	-	-	-	-	-	-	-
CIL0070S0010	0.84	4.09	7.88	0.84	3.15	11.14	8.11	14.83	11	58	111	20	38	136	94	401	-	-	-	-	-	-	-	-	-
CIL0070S0012	39.46	54.56	62.87	64.84	63.84	35.51	50.9	37.71	962	1442	1650	2872	1436	808	1100	1900	-	-	-	-	-	-	-	-	-
CIL0070S0013	11.2	13.76	16.17	13.87	13.95	29.48	15.92	30.55	289	385	449	650	332	710	364	1629	-	-	-	-	-	-	-	-	-
CIL0070S0014	20.73	6.99	5.04	9	9.98	6.73	6.39	9.56	531	194	139	419	236	161	145	506	-	-	-	-	-	-	-	-	-
CIL0071S0001	0	0	0	0	0	0	0	0.04	0	0	0	0	0	0	0	1.12	-	-	-	-	-	-	-	-	-
CIL0071S0005	25.75	22.58	23.04	15.24	17.25	24.09	15.77	28.75	490	466	472	527	303	428	266	1131	-	-	-	-	-	-	-	-	-
CIL0071S0006	16.37	14.95	11.01	6.55	6.4	11.89	10.14	12.98	388	384	281	282	140	263	213	636	-	-	-	-	-	-	-	-	-
CIL0071S0007	37.44	19.18	15.03	15.8	16.77	20.56	14.86	24.69	634	352	274	486	262	325	223	864	-	-	-	-	-	-	-	-	-
CIL0071S0009	2.98	0.47	0.78	0.06	0.12	0.78	0.7	1.33	53	9	15	2	2	13	11	49	-	-	-	-	-	-	-	-	-
CIL0071S0010	0.87	0.58	0.66	0.57	0.6	0.89	1.21	2.11	22	16	18	26	14	21	27	110	-	-	-	-	-	-	-	-	-
CIL0071S0011	6.43	3.04	3.42	4.72	4.39	7.84	2.55	6.32	75.17	38.59	43.08	100.33	47.38	85.52	26.39	152.8	-	-	-	-	-	-	-	-	-
CIL0071S0013	0.89	0.93	0.83	2.76	2.36	1.37	1.51	0.4	16	18	16	90	39	23	24	15	-	-	-	-	-	-	-	-	-
CIL0071S0014	0	0	0	0	0	0	0	0	0	0	0	0	0	0	0	0	-	-	-	-	-	-	-	-	-
CIL0071S0015	4.21	5.1	3.58	5.52	5.19	4.78	2.23	6.28	130	171	119	310	148	138	61	401	-	-	-	-	-	-	-	-	-
CIL0071S0017	0	0	0	0	0	0	0	0	0	0	0	0	0	0	0	0	-	-	-	-	-	-	-	-	-
CIL0071S0018	0	0	0	0	0	0	0	0	0	0	0	0	0	0	0	0	-	-	-	-	-	-	-	-	-
CIL0071S0022	0	0	0	0	0	0	0	0	0	0	0	0	0	0	0	0	-	-	-	-	-	-	-	-	-
CIL0071S0023	11.68	8.17	7.3	9.44	7.07	6.93	6.59	8.97	989.55	750.46	665.6	1452.54	552.32	547.5	494.42	1570.07	-	-	-	-	-	-	-	-	-
CIL0071S0024	24.84	19.64	18.28	21.45	17.76	15.56	18.93	17.64	2330.57	1998	1846.21	3656.74	1537.59	1363.15	1574.7	3421.08	-	-	-	-	-	-	-	-	-
CIL0071S0025	8.55	9.06	6.94	7.04	6.51	7.26	5.91	9.11	222	255	194	332	156	176	136	489	-	-	-	-	-	-	-	-	-
CIL0071S0028	17.16	13.24	11.72	9.49	8.23	8.81	10.7	11.57	1198	1002	881	1204	530	574	662	1670	-	-	-	-	-	-	-	-	-
CIL0072S0001	0	0.2	0	0	0.48	0	0	0	0	1.03	0	0	2.1	0	0	0	-	-	-	-	-	-	-	-	-
CIL0073S0002	0	0	0	0	0	0	0	0	0	0	0	0	0	0	0	0	-	-	-	-	-	-	-	-	-
CIL0073S0003	0.46	1.64	0.11	0.25	1.98	2.47	2.19	4.59	4.04	15.52	1.02	4.02	16	20.16	17	82.92	-	-	-	-	-	-	-	-	-
CIL0073S0004	12.69	10.08	9.82	16.09	15.57	8.86	8.2	7.14	226.96	195.48	188.98	522.98	257	147.84	130	264.08	-	-	-	-	-	-	-	-	-
CIL0073S0005	0.72	0.41	0.33	2.57	1.41	1.2	0.91	4.31	16	10	8	104	29	25	18	198	-	-	-	-	-	-	-	-	-
CIL0073S0006	226.99	229.56	176.51	508.79	309.25	133.57	94.81	120.99	10577	11597	8854	43077	13297	5810	3916	11653	-	-	-	-	-	-	-	-	-
CIL0073S0007	34.84	84.53	93.32	146.6	149.11	64.46	92.29	64.11	652	1715	1880	4985	2575	1126	1531	2480	-	-	-	-	-	-	-	-	-
CIL0073S0009	9.62	9.55	7.19	6.4	5.61	6.76	7.9	7.96	401	432	323	485	216	263	292	686	-	-	-	-	-	-	-	-	-
CIL0073S0010	16.6	7.95	9.86	4.68	7.06	6.42	16.72	10.17	158	82	101	81	62	57	141	200	-	-	-	-	-	-	-	-	-
CIL0073S0011	36.58	36.31	21.9	10.15	12.66	27.98	31.38	28.6	1353	1456	872	682	432	966	1029	2187	-	-	-	-	-	-	-	-	-
CIL0073S0012	0	0.19	0.19	0.11	0	0.67	0	0	0	1	1	1	0	3	0	0	-	-	-	-	-	-	-	-	-
CIL0073S0013	0.52	1.98	0.72	0.87	2.26	2.57	5.42	6.13	18	75	27	55	73	84	168	443	-	-	-	-	-	-	-	-	-
CIL0073S0014	1.01	0.79	0.91	0.97	0.94	0.41	0.87	1.22	31.21	26.33	30.17	54.06	26.6	11.77	23.65	77.35	-	-	-	-	-	-	-	-	-
CIL0073S0015	1.47	0.81	0.73	0.51	0.28	0.12	0.67	2.21	42.79	25.67	22.83	26.94	7.4	3.23	17.35	132.65	-	-	-	-	-	-	-	-	-
CIL0073S0016	0.22	0	0.07	0.08	0.16	0.86	0	1.31	3	0	1	2	2	11	0	37	-	-	-	-	-	-	-	-	-
CIL0073S0017	1.12	0	0.3	0.18	0	0	0.18	0	7	0	2	2	0	0	1	0	-	-	-	-	-	-	-	-	-
CIL0073S0019	0	0.25	0.12	0.07	0.15	0	0	0	0	2	1	1	1	0	0	0	-	-	-	-	-	-	-	-	-
CIL0073S0020	117.51	134.54	124.53	76.54	82.68	99.39	99.02	89.08	1782	2212	2033	2109	1157	1407	1331	2792	-	-	-	-	-	-	-	-	-
CIL0073S0021	15.29	8.39	6.26	7	4.56	3.64	4.99	4.46	719	428	317	598	198	160	208	434	-	-	-	-	-	-	-	-	-
CIL0073S0022	5.06	5.3	3.81	4.8	3.52	4.22	4.67	3.63	148	168	120	255	95	115	121	219	-	-	-	-	-	-	-	-	-
CIL0073S0023	1.03	0.95	0.95	0.62	0.91	0.7	0.21	0.14	11	11	11	12	9	7.01	2.01	3	-	-	-	-	-	-	-	-	-
CIL0073S0024	1.8	0.83	2.01	0.79	1.56	1.35	0	0	10	5	12	8	8	7	0	0	-	-	-	-	-	-	-	-	-
CIL0073S0025	1.66	1.69	2.16	1.21	0.77	1.43	1.78	2.4	40	44	56	53	17	32	38	119	-	-	-	-	-	-	-	-	-
CIL0073S0027	0	0.09	0	0	0	0	0	0	0	1	0	0	0	0	0	0	-	-	-	-	-	-	-	-	-
CIL0073S0028	112.67	149.65	129.86	407.54	590.14	313.84	124.45	274.41	2534	3649.11	3143.99	16654	12247.1	6588.85	2481	12756.2	-	-	-	-	-	-	-	-	-
CIL0073S0029	22.12	14.69	15.86	20.14	20.69	20.76	12.76	23.95	307	221	237	508	265	269	157	687	-	-	-	-	-	-	-	-	-
CIL0073S0030	22.19	17.72	20.57	8.32	8.47	7.61	11.51	8.14	559	484	558	381	197	179	257	424	-	-	-	-	-	-	-	-	-
CIL0073S0031	14.16	11.96	10.22	9.16	9.16	10.4	12.23	11.02	439	402	341	516	262	301	336	706	-	-	-	-	-	-	-	-	-
CIL0074S0001	2.06	4.43	4.38	3.8	5.44	3.08	4.71	4.38	46	107	105	154	112	64	93	202	-	-	-	-	-	-	-	-	-
CIL0074S0002	0	0.16	0.16	0.06	0.06	0.37	0.13	0.86	0	3	3	2	1	6	2	31	-	-	-	-	-	-	-	-	-
CIL0074S0003	0.11	0.15	0.26	0.31	1.15	1.31	0.19	1.78	2	3	5	10	19	22	3	66	-	-	-	-	-	-	-	-	-
CIL0074S0004	0	0	0.15	0	0	0	0	0	0	0	1	0	0	0	0	0	-	-	-	-	-	-	-	-	-
CIL0074S0005	0.79	0.15	0	0.69	1.02	0.34	0.18	0.23	5	1	0	8	6	2	1	3	-	-	-	-	-	-	-	-	-
CIL0074S0006	36.34	29.51	27.74	27.36	26	24.51	27.52	36.98	359	316	295	491	237	226	241	755	-	-	-	-	-	-	-	-	-
CIL0074S0007	23.43	26.07	24.29	22.16	21.66	22.01	20.42	18.22	920	1110	1027	1581	785	807	711	1479	-	-	-	-	-	-	-	-	-
CIL0074S0008	1.69	1.89	2.47	0.53	0.65	1.94	0.27	1.23	14	17	22	8	5	15	2	21	-	-	-	-	-	-	-	-	-
CIL0074S0010	1.75	1.62	0.98	0.39	0	1.13	1.19	0.68	5	5	3	2	0	3	3	4	-	-	-	-	-	-	-	-	-
CIL0074S0011	7.33	4.61	4.27	3.78	4.1	2.12	3.61	3.49	126	86	79	118	65	34	55	124	-	-	-	-	-	-	-	-	-
CIL0074S0012	1.89	1.63	0.7	1.25	1.36	2.29	0.57	2.31	15	14	6	18	10	17	4	38	-	-	-	-	-	-	-	-	-
CIL0074S0013	0	0	0	0	0	0	0	0	0	0	0	0	0	0	0	0	-	-	-	-	-	-	-	-	-
CIL0074S0014	0	0	0	0	0	0	0	0	0	0	0	0	0	0	0	0	-	-	-	-	-	-	-	-	-
CIL0074S0015	0	0	0	0	0	0	0	0	0	0	0	0	0	0	0	0	-	-	-	-	-	-	-	-	-
CIL0076S0001	0	0	0	0	0	0	0	0	0	0	0	0	0	0	0	0	-	-	-	-	-	-	-	-	-
CIL0077S0001	0	0	0	0	0	0	0	0	0	0	0	0	0	0	0	0	-	-	-	-	-	-	-	-	-
CIL0078S0003	0	0	0	0	0	0	0	0	0	0	0	0	0	0	0	0	-	-	-	-	-	-	-	-	-
CIL0078S0004	5.66	5.46	3.84	15.87	11.56	18.43	6.09	10.6	130	136	95	662	245	395	124	503	-	-	-	-	-	-	-	-	-
CIL0078S0005	0	0	0	0	0	0	0	0	0	0	0	0	0	0	0	0	-	-	-	-	-	-	-	-	-
CIL0078S0006	1.1	0.94	0.41	0.67	0.72	0.89	0.53	1.35	40	37	16	44	24	30	17	101	-	-	-	-	-	-	-	-	-
CIL0078S0007	5.96	2.33	0.91	0.18	0.27	1.49	1.38	0.83	73	31	12	4	3	17	15	21	-	-	-	-	-	-	-	-	-
CIL0078S0009	0	0	0	0	0	0	0.03	0.1	0	0	0	0	0	0	1	7	-	-	-	-	-	-	-	-	-
CIL0078S0010	0	0	0	0	0	0	0	0	0	0	0	0	0	0	0	0	-	-	-	-	-	-	-	-	-
CIL0078S0011	0.83	0.81	0.67	1.25	0.67	0.33	1.34	0.25	16	17	14	44	12	6	23	10	-	-	-	-	-	-	-	-	-
CIL0078S0012	0	0	0	0	0	0	0	0	0	0	0	0	0	0	0	0	-	-	-	-	-	-	-	-	-
CIL0078S0013	14.37	13.72	9.37	6.86	6.82	8.42	13.05	11.62	735	761	516	638	322	402	592	1229	-	-	-	-	-	-	-	-	-
CIL0078S0014	0.97	0.89	0.68	0.27	1.31	0.52	1.09	0.23	4	4	3	2	5	2	4	2	-	-	-	-	-	-	-	-	-
CIL0078S0015	12.44	13.75	10.3	6.76	8.48	12.26	17.49	11.44	661	792	589	653	416	608	824	1257	-	-	-	-	-	-	-	-	-
CIL0078S0016	0.51	0.29	0.42	0.33	0.28	0.06	0.13	0.05	18	11	16	21	9	2	4	4	-	-	-	-	-	-	-	-	-
CIL0078S0017	9.73	11.79	10.44	6.77	6.21	6.78	11.13	8.16	341	448	394	431	201	222	346	591	-	-	-	-	-	-	-	-	-
CIL0078S0018	0	0	0	0	0.06	0	0.13	0	0	0	0	0	1	0	2	0	-	-	-	-	-	-	-	-	-
CIL0079S0001	0	0	0	0	0	0.73	0	0.66	0	0	0	0	0	2	0	4	-	-	-	-	-	-	-	-	-
CIL0079S0006	0	0.15	0	0	0.18	0	0	0	0	1	0	0	1	0	0	0	-	-	-	-	-	-	-	-	-
CIL0079S0007	0.44	1.5	2.39	49.04	28.06	53.2	63.56	8.92	8.32	30.34	48.23	1667.43	484.48	929.28	1054.34	344.96	-	-	-	-	-	-	-	-	-
CIL0079S0008	0.57	1.59	1.33	0.79	1.24	1.83	0.97	0.69	2	6	5	5	4	5.96	3	5	-	-	-	-	-	-	-	-	-
CIL0079S0010	0.64	0.87	0.49	8.13	11.61	3.65	2.18	2.84	17	25	14	390	283	90	51	155	-	-	-	-	-	-	-	-	-
CIL0079S0012	0.13	0.32	0.56	0.07	0.14	1.48	1.42	1.95	3	8	14	3	3	32	29	93	-	-	-	-	-	-	-	-	-
CIL0079S0013	1.77	0.33	0.04	0.22	0.35	0.52	0.36	1.17	44	9	1	10	8	12	8	60	-	-	-	-	-	-	-	-	-
CIL0079S0014	0	0	0	0	0	0	0	0	0	0	0	0	0	0	0	0	-	-	-	-	-	-	-	-	-
CIL0079S0015	20.25	21.96	24.46	24.24	30.04	21.42	18.25	21.54	393	462	511	855	538	388	314	864	-	-	-	-	-	-	-	-	-
CIL0079S0016	2.57	1.41	1.05	1.02	1.37	5.17	1.83	6.28	57	34	25	41	28	107	36	288	-	-	-	-	-	-	-	-	-
CIL0079S0017	5.89	5.4	4.85	3.83	4.02	6.2	5.26	7.51	283	281	251	334	178	278	224	746	-	-	-	-	-	-	-	-	-
CIL0079S0018	24.56	20.57	18.46	20.5	15.57	16.82	18.75	20.43	424	385	343	643	248	271	287	729	-	-	-	-	-	-	-	-	-
CIL0079S0019	0.31	0.7	1.01	0.18	0.15	0.99	0.75	2.21	13	32	46	14	6	39	28	193	-	-	-	-	-	-	-	-	-
CIL0079S0020	3.82	3.09	2.51	1.28	0.3	1.4	0.95	0.9	41	36	29	25	3	14	9	20	-	-	-	-	-	-	-	-	-
CIL0079S0021	1.99	0.92	0.48	6.21	3.47	1.51	1.34	1.44	62	31	16	352	100	44	37	93	-	-	-	-	-	-	-	-	-
CIL0080S0001	1.75	0.95	0.63	1.97	1.09	0.06	1.73	0.3	58.75	34.77	22.65	120.75	33.9	2	51.65	20.65	-	-	-	-	-	-	-	-	-
CIL0080S0003	5.68	3.18	2.82	7.45	2.55	1.04	4.4	0.8	99	60	53	236	41	17	68	29	-	-	-	-	-	-	-	-	-
CIL0080S0004	0	0	0	0	0	0	0.13	0	0	0	0	0	0	0	1	0	-	-	-	-	-	-	-	-	-
CIL0081S0001	0	0	0	0	0	0	0	0	0	0	0	0	0	0	0	0	-	-	-	-	-	-	-	-	-
CIL0081S0002	0	0	0	0	0	0	0	0	0	0	0	0	0	0	0	0	-	-	-	-	-	-	-	-	-
CIL0082S0001	0	0	0	0	0	0	0	0	0	0	0	0	0	0	0	0	-	-	-	-	-	-	-	-	-
CIL0083S0001	0.74	0	0.68	0.32	0.16	0.16	0	0	5	0	5	4	1	1	0	0	-	-	-	-	-	-	-	-	-
CIL0084S0005	0.63	1.1	0.73	0.78	0.81	1.2	0.25	0.27	17	32	21	38	20	30	6	15	-	-	-	-	-	-	-	-	-
CIL0085S0001	0	0.19	0.53	0.31	0.97	1.93	0.76	2.12	0	5	14	14	22	44.48	16.65	108.09	-	-	-	-	-	-	-	-	-
CIL0086S0002	0	0	0	0	0	0	0	0	0	0	0	0	0	0	0	0	-	-	-	-	-	-	-	-	-
CIL0086S0004	6.21	4.2	4.52	4.73	3.76	8.93	6.77	10.77	120	88	94	166	67	161	116	430	-	-	-	-	-	-	-	-	-
CIL0086S0005	21.74	24.51	39.47	23.2	20.47	11.17	15.73	11.47	198	242	387	384	172	95	127	216	-	-	-	-	-	-	-	-	-
CIL0086S0006	19.46	22.1	33.18	18.78	18.09	11.67	13.27	8.29	134	165	246	235	115	75	81	118	-	-	-	-	-	-	-	-	-
CIL0086S0007	40.09	35.28	31.45	32.69	30.05	23.89	22.55	26.89	347	331	293	514	240	193	173	481	-	-	-	-	-	-	-	-	-
CIL0086S0008	17.33	18.4	18.65	18.89	16.41	27.45	30.16	30.55	562	647	651	1113	491	831	867	2048	-	-	-	-	-	-	-	-	-
CIL0086S0009	0	0	0.06	0	0	0	0	0	0	0	2	0	0	0	0	0	-	-	-	-	-	-	-	-	-
CIL0086S0010	15.98	15.66	17.86	7.47	7.95	12.41	8.05	10.24	320	340	385	272	147	232	143	424	-	-	-	-	-	-	-	-	-
CIL0086S0011	9.55	8.74	7.74	9.49	6.67	4.38	4.14	4.79	385	382	336	695	248	165	148	399	-	-	-	-	-	-	-	-	-
CIL0086S0012	42.51	35.38	30.61	31.67	28.69	32.22	34	40.88	1241	1120	962	1680	773	878	880	2467	-	-	-	-	-	-	-	-	-
CIL0086S0013	7.84	4.49	2.2	1.83	2.03	2.8	2.87	3.57	222	138	67	94	53	74	72	209	-	-	-	-	-	-	-	-	-
CIL0086S0014	12.31	11.48	8.18	5.04	4.27	5.44	8.11	8.48	281	284	201	209	90	116	164	400	-	-	-	-	-	-	-	-	-
CIL0086S0015	1.4	0.52	0	0.12	0.46	0.75	0.24	0.41	20	8	0	3	6	10	3	12	-	-	-	-	-	-	-	-	-
CIL0086S0016	0	0.16	0.11	0	0.06	0.49	0.32	0.61	0	3	2	0	1	8	5	22	-	-	-	-	-	-	-	-	-
CIL0086S0017	3.78	2.55	3.73	3.85	1.36	0.15	0.75	0.1	108	79	115	200	36	4	19	6	-	-	-	-	-	-	-	-	-
CIL0086S0018	0	0	0	0	0.09	0	0.09	0	0	0	0	0	1	0	1	0	-	-	-	-	-	-	-	-	-
CIL0087S0002	24.79	21.44	12.47	9.13	7.21	6.54	9.21	13.24	674	632	365	451	181	166	222	744	-	-	-	-	-	-	-	-	-
CIL0087S0003	0	0	0.06	0	0	0	0	0	0	0	1	0	0	0	0	0	-	-	-	-	-	-	-	-	-
CIL0087S0005	0.04	0.04	0	0.11	0	0.04	0	0	1	1	0	5	0	1	0	0	-	-	-	-	-	-	-	-	-
CIL0087S0006	57.11	36.58	33.61	35	29.35	28.58	25.95	26.53	854	593	541	951	405	399	344	820	-	-	-	-	-	-	-	-	-
CIL0087S0009	0	0	0	0	0	0	0	0	0	0	0	0	0	0	0	0	-	-	-	-	-	-	-	-	-
CIL0087S0010	0.09	0	0	0.05	0	0	0.11	0.09	1	0	0	1	0	0	1	2	-	-	-	-	-	-	-	-	-
CIL0087S0011	32.7	32.85	29.11	31.98	29.02	25.53	31.01	28.15	1010	1100	968	1795	827	736	849	1797	-	-	-	-	-	-	-	-	-
CIL0087S0014	0	0	0	0	0	0	0	0	0	0	0	0	0	0	0	0	-	-	-	-	-	-	-	-	-
CIL0087S0015	0	0	0	0	0	0	0	0	0	0	0	0	0	0	0	0	-	-	-	-	-	-	-	-	-
CIL0087S0016	12.27	9.35	9.51	10.33	8.87	8.92	9.01	10.06	604	499	504	924	403	410	393	1024	-	-	-	-	-	-	-	-	-
CIL0087S0021	4.32	2.08	1.34	1.69	0.78	2.22	1.42	1.79	48	25	16	34	8	23	14	41	-	-	-	-	-	-	-	-	-
CIL0088S0001	1.39	1.28	1.03	0.15	1.21	0.89	0.78	0.67	5	5	4	1	4	3	2.47	5	-	-	-	-	-	-	-	-	-
CIL0089S0003	0	0	0	0.19	0	0	0	0	0	0	0	1	0	0	0	0	-	-	-	-	-	-	-	-	-
CIL0089S0004	0	0.33	0.58	0.34	0.19	1.33	0.4	0.77	0	4	7	7	2	14	4	18	-	-	-	-	-	-	-	-	-
CIL0089S0005	30.02	40.35	30.77	27.19	27.49	21.33	21.48	20.94	588	857	649	968	497	390	373	848	-	-	-	-	-	-	-	-	-
CIL0089S0007	1.27	1.06	0.53	0.56	0.34	1.16	0.79	1.29	20	18	9	16	5	17	11	42	-	-	-	-	-	-	-	-	-
CIL0089S0008	0	0	0	0	0	0	0	0.04	0	0	0	0	0	0	0	1	-	-	-	-	-	-	-	-	-
CIL0089S0009	74.87	75.34	60.93	23.72	22.91	59.17	58.46	59.62	1098	1198	962	632	310	810	760	1807.21	-	-	-	-	-	-	-	-	-
CIL0089S0011	23.14	16.82	14.37	11.87	12.71	17.11	11.66	18.78	1186	935	793	1106	601	819	530	1990	-	-	-	-	-	-	-	-	-
CIL0089S0012	11.71	15.7	20.23	9.19	7.78	10.78	10.99	11.64	256	372	476	365	157	220	213	526	-	-	-	-	-	-	-	-	-
CIL0090S0001	0.27	0.17	0.34	0.25	0.15	0.15	0.88	0.09	6	4	8	10	3	3	17	4	-	-	-	-	-	-	-	-	-
CIL0090S0002	0.4	0.74	0.59	0.54	0.47	0.63	0.52	1.19	25	50	40	61	27	37	29	154	-	-	-	-	-	-	-	-	-
CIL0090S0006	7.6	2	2.87	7.4	5.5	10.95	4.53	16.69	214	61	87	379	143	288	113	972	-	-	-	-	-	-	-	-	-
CIL0090S0007	0.37	0.22	0	0.07	0.13	0.26	0	0.24	3	2	0	1	1	2	0	4	-	-	-	-	-	-	-	-	-
CIL0090S0009	0.57	0.42	0.42	0.5	0.98	0.24	0.89	0.88	5	4	4	8	8	2	7	16	-	-	-	-	-	-	-	-	-
CIL0090S0010	0.44	0.41	0.21	0.24	0	0.47	0	0	2	2	1	2	0	2	0	0	-	-	-	-	-	-	-	-	-
CIL0090S0011	59.08	41.05	39.86	52.61	58.61	65.09	52.41	74.74	1301	980	945	2105	1191	1338	1023	3402	-	-	-	-	-	-	-	-	-
CIL0090S0012	3.84	2.45	3.07	2.67	2.72	4.9	3.15	3.49	136	94	117	172	89	162	99	256	-	-	-	-	-	-	-	-	-
CIL0090S0013	3	4.18	5.99	5.73	6.32	14.73	9.89	17.69	53	80	114	184	103	243	155	646	-	-	-	-	-	-	-	-	-
CIL0090S0015	1.59	1.09	1.65	1.08	0.69	1.61	0.97	1.25	35	26	39	43	14	33	19	57	-	-	-	-	-	-	-	-	-
CIL0090S0016	2.02	1.22	1.08	0.62	0.93	0.71	0.79	0.71	52	34	30	29	22	17	18	38	-	-	-	-	-	-	-	-	-
CIL0090S0018	0.16	0	0	0	0	0.19	0.19	0	0.84	0	0	0	0	0.97	0.9	0	-	-	-	-	-	-	-	-	-
CIL0090S0023	0.18	0.27	0.09	0.27	0.21	0.23	0.09	0.28	9.16	15	5	25	10	11.03	4.1	30	-	-	-	-	-	-	-	-	-
CIL0090S0024	0.78	0.62	0.34	0.37	0.17	0.1	0.42	0.37	34	29	16	29	7	4	16	33	-	-	-	-	-	-	-	-	-
CIL0090S0025	0.56	1.04	0.64	0.21	0.34	0.4	0.64	0.45	9	18	11	6	5	6	9	15	-	-	-	-	-	-	-	-	-
CIL0090S0028	0	0	0	0	0	0	0	0	0	0	0	0	0	0	0	0	-	-	-	-	-	-	-	-	-
CIL0090S0029	0.06	0.17	0.06	0	0.07	1.53	0.63	1.26	1	3	1	0	1	23	9	42	-	-	-	-	-	-	-	-	-
CIL0090S0030	53.62	54.15	52.29	32.03	30.25	26.19	43.77	21.93	1487	1628	1561	1614	774	678	1076	1257	-	-	-	-	-	-	-	-	-
CIL0090S0031	11.29	12.65	11.31	20.29	18.17	11.53	8.32	11.59	470	571	507	1535	698	448	307	997	-	-	-	-	-	-	-	-	-
CIL0090S0033	33.21	18.43	21.44	21.51	15.62	8.84	13.04	8.07	954	574	663	1123	414	237	332	479	-	-	-	-	-	-	-	-	-
CIL0090S0036	3.23	0.44	0.44	0.26	0.19	0.51	0.44	0.33	75	11	11	11	4	11	9	16	-	-	-	-	-	-	-	-	-
CIL0090S0037	8.04	7.37	8.09	4.65	9.01	15.7	12.17	15.77	195.31	193.99	211.41	205.27	201.97	355.86	261.94	791.6	-	-	-	-	-	-	-	-	-
CIL0091S0001	7.9	2.08	0.82	2.42	2.01	2.37	1.14	6.24	196	56	22	109	46	55	25	320	-	-	-	-	-	-	-	-	-
CIL0091S0003	29.77	50.2	66.43	55.48	55.49	23.47	45.43	12.66	629	1150	1511	2130	1082	463	851	553	-	-	-	-	-	-	-	-	-
CIL0091S0004	7.09	8.38	7.74	5.45	5.72	13.97	9.17	13.67	348	446	409	486	259	640	399	1387	-	-	-	-	-	-	-	-	-
CIL0091S0005	0	0	0.17	0	0.27	0.13	0	0	0	0	3	0	4	2	0	0	-	-	-	-	-	-	-	-	-
CIL0091S0006	12.49	10.44	6.76	10.23	6.77	6.77	6.96	10.2	170	154	99	253	85	86	84	287	-	-	-	-	-	-	-	-	-
CIL0091S0007	16.38	13.27	15.22	6.25	7.31	8.63	10.17	10.89	238	209	238	165	98	117	131	327	-	-	-	-	-	-	-	-	-
CIL0091S0009	17.99	18.64	18.78	15.68	12.79	11.78	16.22	10.3	404	454	454	640	265	247	323	478	-	-	-	-	-	-	-	-	-
CIL0091S0010	0	0	0	0	0	0	0	0	0	0	0	0	0	0	0	0	-	-	-	-	-	-	-	-	-
CIL0092S0003	10.1	6.7	6.9	3.54	3.06	5.25	4.24	6.24	591	425	435	376	165	287	220	755	-	-	-	-	-	-	-	-	-
CIL0092S0004	0.23	0.26	0.37	0.25	0.12	0	0.13	0.11	4	5	7	8	2	0	2	4	-	-	-	-	-	-	-	-	-
CIL0092S0006	3.25	3.92	4.75	2.98	3.15	8.45	8.76	10.32	75	98	118	125	67	182	179	492	-	-	-	-	-	-	-	-	-
CIL0092S0009	11.48	17.85	22.54	12.93	16.17	17.74	12.26	23.09	280	472	592	573	364	404	265	1164	-	-	-	-	-	-	-	-	-
CIL0092S0011	0	0	0	0	0	0	0	0	0	0	0	0	0	0	0	0	-	-	-	-	-	-	-	-	-
CIL0092S0014	31.17	41.16	45.23	26.69	32.68	30.62	36.1	27.7	338	484	528	526	327	310	347	621	-	-	-	-	-	-	-	-	-
CIL0092S0016	58.52	40.22	35.29	42.11	26.24	21.35	24.37	23.81	875	652	568	1144	362	298	323	736	-	-	-	-	-	-	-	-	-
CIL0092S0017	5.44	4.86	4.08	2.03	2.66	2.92	2.08	3.53	62	60	50	42	28	31	21	83	-	-	-	-	-	-	-	-	-
CIL0092S0019	0	0	0	0	0	0	0	0	0	0	0	0	0	0	0	0	-	-	-	-	-	-	-	-	-
CIL0092S0020	0	0	0	0	0	0	0	0	0	0	0	0	0	0	0	0	-	-	-	-	-	-	-	-	-
CIL0092S0021	0	0	0	0	0	0	0	0	0	0	0	0	0	0	0	0	-	-	-	-	-	-	-	-	-
CIL0093S0001	0	0	0	0	0	0	0	0	0	0	0	0	0	0	0	0	-	-	-	-	-	-	-	-	-
CIL0094S0001	0	0	0	0	0	0	0	0	0	0	0	0	0	0	0	0	-	-	-	-	-	-	-	-	-
CIL0094S0002	0.12	0.58	0.35	0	0.41	3.21	1.69	3.26	1	5	3	0	3	24	12	54	-	-	-	-	-	-	-	-	-
CIL0094S0003	26.23	14.31	16.14	12.19	11.43	12.63	14.5	13.51	296	175	196	250	119	133	145	315	-	-	-	-	-	-	-	-	-
CIL0094S0004	1.77	1.22	1.85	0.73	1.67	0.71	0.5	0.64	8	6	9	6	7	3	2	6	-	-	-	-	-	-	-	-	-
CIL0094S0005	21.66	16.41	15.03	19.08	13.66	10.55	15.43	13.53	1781	1463	1331	2851	1037	810	1125	2300	-	-	-	-	-	-	-	-	-
CIL0094S0006	46.65	46.71	36.54	27.84	29.32	61.28	45.01	63.79	995	1080	839	1079	577	1220	851	2812	-	-	-	-	-	-	-	-	-
CIL0094S0007	3.1	0	0	0	0.15	0	0	0.07	23	0	0	0	1	0	0	1	-	-	-	-	-	-	-	-	-
CIL0094S0008	16.68	15.25	15.03	11.64	11	13.76	11.77	13.05	235	233	228	298	143	181	147	380	-	-	-	-	-	-	-	-	-
CIL0094S0009	9.83	10.47	10.4	8.56	6.72	8.2	8.63	8.85	122	141	139	193	77	95	95	227	-	-	-	-	-	-	-	-	-
CIL0094S0010	60.19	59.58	53.12	21.35	22.09	44.69	35.24	51.08	821	881	780	529	278	569	426	1440	-	-	-	-	-	-	-	-	-
CIL0094S0011	0.03	0.06	0.03	0.27	0.15	8.55	0.7	7.09	1	2	1	14	4	232	18	426	-	-	-	-	-	-	-	-	-
CIL0094S0012	38.45	33.3	31.45	30.43	30.28	82.52	44.88	75.14	838	787	738	1205	609	1679	867	3385	-	-	-	-	-	-	-	-	-
CIL0094S0013	12.54	8.73	9.74	10.98	8.45	7.78	8.95	10.18	542	409	453	862	337	314	343	909	-	-	-	-	-	-	-	-	-
CIL0094S0014	2.29	1.83	1.25	3.99	5.68	6.98	2.99	4.3	90	78	53	285	206	256	104	349	-	-	-	-	-	-	-	-	-
CIL0094S0015	32.58	62.78	45.31	69.85	76.15	35.9	42.47	45.23	1757	3670	2630	6844	3789	1807	2030	5041	-	-	-	-	-	-	-	-	-
CIL0094S0016	0	0	0	0	0	0	0	0	0	0	0	0	0	0	0	0	-	-	-	-	-	-	-	-	-
CIL0094S0017	3.73	3.86	4.53	2.12	1.57	2.88	3.98	2.54	147	165	192	152	57	106	139	207	-	-	-	-	-	-	-	-	-
CIL0094S0018	10.83	9.6	8.49	12.06	10.42	13.32	9.54	14.01	384	369	324	777	341	441	300	1027	-	-	-	-	-	-	-	-	-
CIL0094S0019	5	2.69	2.32	3.78	1.8	1.78	1.64	2.12	24	14	12	33	8	8	7	21	-	-	-	-	-	-	-	-	-
CIL0094S0020	0	0	0	0	0	0	0	0	0	0	0	0	0	0	0	0	-	-	-	-	-	-	-	-	-
CIL0094S0021	10.53	8.31	6.43	4.28	4.36	9.47	14.03	12.57	424	363	279	313	162	356	501	1047	-	-	-	-	-	-	-	-	-
CIL0094S0023	15.39	13.05	12.97	6.27	6.79	7.53	5.14	6.16	162	149	147	120	66	74	48	134	-	-	-	-	-	-	-	-	-
CIL0094S0024	4.01	2.97	2.84	2.95	1.46	2.52	0.75	3.44	84	67.54	64.16	112.35	28.17	49.21	14	148.83	-	-	-	-	-	-	-	-	-
CIL0094S0025	11.96	9.76	11.47	33.03	28.97	13.82	5.31	17.12	371	328	383	1861	829	400	146	1097	-	-	-	-	-	-	-	-	-
CIL0094S0026	8.31	8.02	5.47	10.09	9.25	6.72	5.51	8.72	257	269	182	567	264	194	151	557	-	-	-	-	-	-	-	-	-
CIL0094S0027	0.98	1.54	0.99	5.42	8.62	4.75	1.17	6.22	34	58	37	342	276	154	36	446	-	-	-	-	-	-	-	-	-
CIL0094S0029	0	0	0	0	0.23	0	0	0.08	0	0	0	0	4	0	0	3	-	-	-	-	-	-	-	-	-
CIL0094S0030	31.82	26.58	23.14	25.55	22.07	17.97	22.55	21.79	1514	1371	1185	2209	969	798	951	2143	-	-	-	-	-	-	-	-	-
CIL0094S0031	7.49	7.01	7.88	8.33	8.51	9.48	8.8	8.87	143	145	162	289	150	169	149	350	-	-	-	-	-	-	-	-	-
CIL0094S0032	46.99	45.02	39.28	42.75	40.95	45.3	40.75	45.64	1159	1204	1043	1916	932	1043	891	2327	-	-	-	-	-	-	-	-	-
CIL0094S0033	1.17	0.64	0.32	0.34	0.17	0.34	0.39	0.33	51	30	15	27	7	14	15	30	-	-	-	-	-	-	-	-	-
CIL0094S0034	3.06	2.66	2.01	1.59	1.46	2.12	1.12	2.7	34	32	24	32	15	22	11	62	-	-	-	-	-	-	-	-	-
CIL0094S0035	3.91	2.77	1.91	3.09	2.66	2.15	1.64	3.32	78	60	41	112	49	40	29	137	-	-	-	-	-	-	-	-	-
CIL0094S0036	0.8	0.33	0.41	0.39	0.67	0.28	0.2	0.47	9	4	5	8	7	3	2	11	-	-	-	-	-	-	-	-	-
CIL0094S0037	25.43	26.24	18.96	15.84	13.9	14.38	12.49	14.18	765	856	614	866	386	404	333	882	-	-	-	-	-	-	-	-	-
CIL0094S0038	0.14	0	0	0	0	0	0	0	2	0	0	0	0	0	0	0	-	-	-	-	-	-	-	-	-
CIL0095S0001	1.22	0.33	0	0.9	0.45	0.56	0	0.15	10.6	3.07	0	14.23	3.59	4.58	0	2.65	-	-	-	-	-	-	-	-	-
CIL0096S0001	0	0	0	0	0	0	0	0	0	0	0	0	0	0	0	0	-	-	-	-	-	-	-	-	-
CIL0097S0001	13.18	11.89	10.53	10.35	7.45	7.55	10.15	10.13	372	364	320	531	194	199	254	591	-	-	-	-	-	-	-	-	-
CIL0097S0002	0	0	0	0	0	0	0	0	0	0	0	0	0	0	0	0	-	-	-	-	-	-	-	-	-
CIL0097S0003	3.27	3.55	4.05	3.12	3.54	3.81	1.72	4.64	45	53	60	78	45	49	21	132	-	-	-	-	-	-	-	-	-
CIL0097S0008	0	0.04	0.02	0.02	0.02	0.05	0	0	0	2	1	2	1	2	0	0	-	-	-	-	-	-	-	-	-
CIL0097S0011	0	0	0	0	0	0	0	0	0	0	0	0	0	0	0	0	-	-	-	-	-	-	-	-	-
CIL0097S0012	6.35	6.32	6.06	6.12	5.4	7.91	0	0	83.47	90.1	85.78	146.1	65.44	97.07	0	0	-	-	-	-	-	-	-	-	-
CIL0097S0014	0.06	0	0	0	0	0.13	0	0.12	1	0	0	0	0	2	0	4	-	-	-	-	-	-	-	-	-
CIL0098S0001	48.32	12.42	24.75	9.02	10.12	16.74	20.1	18.36	2075	578	1144	704	401	671	765	1630	-	-	-	-	-	-	-	-	-
CIL0098S0002	23.91	25.32	18.52	16.72	19.77	31.54	43.53	37.38	709	814	591	901	541	873	1144	2291	-	-	-	-	-	-	-	-	-
CIL0098S0003	11.97	0.56	2.22	1.33	7.3	14.12	1.58	14.56	375	19	75	76	211	413	44	943	-	-	-	-	-	-	-	-	-
CIL0098S0004	0.07	0	0	0	0.08	0.07	0	0.1	1	0	0	0	1	1	0	3	-	-	-	-	-	-	-	-	-
CIL0098S0005	1.82	1.79	1.58	1.6	2.06	7.26	5.16	9.18	47	50	44	75	49	175	118	490	-	-	-	-	-	-	-	-	-
CIL0098S0006	6.28	4.82	5.1	3.26	2.59	8.49	4.49	10.58	142	118	124	134	54	179	90	494	-	-	-	-	-	-	-	-	-
CIL0098S0007	2.59	1.88	2.02	1.79	1.1	3.22	2.73	3.76	94	74	79	118	37	109	88	282	-	-	-	-	-	-	-	-	-
CIL0098S0008	0	0	0	0	0	0	0	0	0	0	0	0	0	0	0	0	-	-	-	-	-	-	-	-	-
CIL0098S0010	0	0	0	0	0	0	0	0	0	0	0	0	0	0	0	0	-	-	-	-	-	-	-	-	-
CIL0098S0011	0.3	0.14	0.49	0.13	0.16	1.14	0.86	2.43	4	2	7	3	2	14	10	66	-	-	-	-	-	-	-	-	-
CIL0098S0012	1.94	3.73	4.58	1.56	3.41	14.06	5.27	12.6	37	77	94	54	60	250	89	496	-	-	-	-	-	-	-	-	-
CIL0098S0014	0	0	0	0	0	0	0	0	0	0	0	0	0	0	0	0	-	-	-	-	-	-	-	-	-
CIL0098S0016	0.29	0.42	0.99	0.75	0.8	53.54	5.32	52.84	7	11	25.51	32.6	17.77	1198	113	2618	-	-	-	-	-	-	-	-	-
CIL0098S0017	11.16	9.44	7.55	7.51	5.83	10.8	5	9.81	508	466	370	621	245	459	202	923	-	-	-	-	-	-	-	-	-
CIL0098S0018	43.37	38.7	32.52	71.27	40.48	37.28	43.6	34.15	1443	1396	1165	4309	1243	1158	1286	2349	-	-	-	-	-	-	-	-	-
CIL0098S0019	1.89	1	1.06	44.19	15.95	0.81	7.36	0.52	43.06	24.83	26.05	1830.03	335.49	17.32	148.73	24.4	-	-	-	-	-	-	-	-	-
CIL0098S0020	3.12	0.95	0.38	2.15	0.89	0.08	0.24	0.02	87.68	29	11.6	109.52	23	2	6	1	-	-	-	-	-	-	-	-	-
CIL0098S0021	1.95	1.16	1.1	1.09	1.25	2.4	1.54	2.64	30.32	19.59	18.39	30.89	17.91	34.77	21.2	84.76	-	-	-	-	-	-	-	-	-
CIL0099S0001	1.55	2	1.25	0.4	0.22	0.44	1.16	0.85	15	21	13	7	2	4	10	17	-	-	-	-	-	-	-	-	-
CIL0099S0002	0	0.2	0.1	0	0	0	0.12	0.05	0	2	1	0	0	0	1	1	-	-	-	-	-	-	-	-	-
CIL0099S0003	0	0	0	0	0	0	0	0	0	0	0	0	0	0	0	0	-	-	-	-	-	-	-	-	-
CIL0099S0004	0	0	0	0	0.06	0.11	0	0.12	0	0	0	0	1	2	0	5	-	-	-	-	-	-	-	-	-
CIL0099S0005	21.61	24.94	26.35	17.52	18.69	20.48	17.08	19.67	554	693	727	816	442	490	388	1042	-	-	-	-	-	-	-	-	-
CIL0099S0006	46.19	48.53	54.78	63.88	34.93	24.5	23.63	24.58	1244	1417	1588	3126	868	616	564	1368	-	-	-	-	-	-	-	-	-
CIL0099S0007	0	0	0	0	0	0	0	0	0	0	0	0	0	0	0	0	-	-	-	-	-	-	-	-	-
CIL0099S0008	0.55	0.59	0.39	0.08	0.1	0.59	0.94	0.38	12	14	9	3	2	12	18	17	-	-	-	-	-	-	-	-	-
CIL0099S0010	0	0	0	0	0	1.38	0.18	1.3	0	0	0	0	0	8.25	1	17.22	-	-	-	-	-	-	-	-	-
CIL0099S0011	0	0	0	0	0	0	0	0	0	0	0	0	0	0	0	0	-	-	-	-	-	-	-	-	-
CIL0099S0012	0	0	0	0	0	0	0	0	0	0	0	0	0	0	0	0	-	-	-	-	-	-	-	-	-
CIL0099S0013	0	0	0	0	0	0	0	0	0	0	0	0	0	0	0	0	-	-	-	-	-	-	-	-	-
CIL0099S0014	0.28	0.57	0.4	0.94	0.97	1.67	1.28	4.09	6	13	9	36	19	33	24	179	-	-	-	-	-	-	-	-	-
CIL0099S0020	12.53	11.46	11.17	10.23	11.2	17.04	12.22	15.49	126	125	121	187	104	160	109	322	-	-	-	-	-	-	-	-	-
CIL0099S0022	21.4	42.54	89.5	42.82	49.23	59.87	41.18	39.87	585	1261	2634	2127	1242	1528	998	2253	-	-	-	-	-	-	-	-	-
CIL0099S0024	0	0.08	0	0	0.09	0	0.09	0.36	0	1	0	0	1	0	1	9	-	-	-	-	-	-	-	-	-
CIL0100S0001	0	0	0	0	0	0	0	0	0	0	0	0	0	0	0	0	-	-	-	-	-	-	-	-	-
CIL0100S0002	11.98	13.38	13.87	8.2	11.28	19.16	15.81	16.23	365	442	455	454	317	545	427	1022	-	-	-	-	-	-	-	-	-
CIL0100S0003	40.2	32.2	29.27	28.9	28.73	30.5	20.67	32.31	555	482	435	725	366	393	253	922	-	-	-	-	-	-	-	-	-
CIL0100S0004	50.17	58.25	50.14	22.58	28.76	33.14	44.24	29.79	1448	1823	1558	1184	766	893	1132	1777	-	-	-	-	-	-	-	-	-
CIL0100S0005	1.67	1.1	1.11	0.59	0.78	1.92	0.67	2.19	14	10	10	9	6	15	5	38	-	-	-	-	-	-	-	-	-
CIL0100S0006	1.63	1.3	0.79	1.28	0.84	2.96	1.12	2.87	23	20	12	33	11	39	14	84	-	-	-	-	-	-	-	-	-
CIL0100S0008	22.98	15.84	13.2	15.54	13.63	18.98	13.23	19.92	380	284	235	467	208	293	194	681	-	-	-	-	-	-	-	-	-
CIL0100S0009	57.69	53.18	51.05	51.08	39.83	47.9	44.34	56.2	1769	1768	1685	2846	1127	1371	1205	3562	-	-	-	-	-	-	-	-	-
CIL0100S0010	13.22	16.42	11.56	24.77	21.61	12.88	14.78	14.63	222	299	209	756	335	202	220	508	-	-	-	-	-	-	-	-	-
CIL0100S0011	0	0.05	0.05	0.03	0.06	0.11	0	0.33	0	1	1	1	1	2	0	13	-	-	-	-	-	-	-	-	-
CIL0100S0012	2.16	2.85	1.63	1.77	1.24	1.68	1.26	1.97	112	160	91	166	59	81	58	211	-	-	-	-	-	-	-	-	-
CIL0100S0013	0	0	0.36	0	0	0.21	0	0	0	0	2	0	0	1	0	0	-	-	-	-	-	-	-	-	-
CIL0100S0014	23.25	17.95	11.61	6.43	6.4	19.05	12.48	12.81	374	313	201	188	95	286	178	426	-	-	-	-	-	-	-	-	-
CIL0100S0015	0.15	0	0	0	0	0.47	0.48	1.06	4	0	0	0	0	11.52	11.35	57.91	-	-	-	-	-	-	-	-	-
CIL0100S0016	16.05	15.58	13.89	13.91	10.27	20.62	14.11	20.78	381	401	355	600	225	457	297	1020	-	-	-	-	-	-	-	-	-
CIL0100S0017	9.9	11.47	14.82	5.92	6.35	27.05	15.13	36.58	375	471	604	407	222	956	508	2863	-	-	-	-	-	-	-	-	-
CIL0100S0018	0.09	0	0.08	0.09	0.05	0.32	0	0.6	2	0	2	4	1	7	0	29	-	-	-	-	-	-	-	-	-
CIL0100S0019	12.42	9.14	10.3	10.6	9.97	8.31	10.18	9.62	421	336	376	653	312	263	306	674	-	-	-	-	-	-	-	-	-
CIL0100S0020	1.87	4.99	5.16	1.6	4.44	4.98	6.81	3.09	27	78	80	42	59	67	87	92	-	-	-	-	-	-	-	-	-
CIL0100S0021	0.24	0.17	0.62	1.23	0.98	1.36	0.27	2.45	4	3	11	37	15	21	4	84	-	-	-	-	-	-	-	-	-
CIL0100S0022	11.3	13.06	8.56	10.44	13.22	13.96	10.8	16.35	190	238	155	319	205	219	161	568	-	-	-	-	-	-	-	-	-
CIL0100S0023	0	0	0	0	0	0	0	0.05	0	0	0	0	0	0	0	1	-	-	-	-	-	-	-	-	-
CIL0100S0024	2.01	2	2.21	0.55	0.69	19.75	6.26	23.65	38	41	45	19	12	349	105	925.28	-	-	-	-	-	-	-	-	-
CIL0100S0025	2.54	1.84	1.91	0.39	0.23	8.86	0.91	6.85	47	37	38	13	4	153	15	262	-	-	-	-	-	-	-	-	-
CIL0100S0026	1.87	0.52	0.09	2.11	1.42	0	0.53	0.11	40	12	2	82	28	0	10	5	-	-	-	-	-	-	-	-	-
CIL0101S0001	0.47	0.02	0	0.09	0.25	0	0.12	0.09	18	1	0	6	9	0	4	7	-	-	-	-	-	-	-	-	-
CIL0101S0002	393.16	290.62	344.2	347.01	331.67	343.09	327.14	404.51	6829	5473	6436	10952	5316	5563	5037	14523	-	-	-	-	-	-	-	-	-
CIL0101S0003	17.54	14.02	12.02	14.24	12.31	11.86	14.27	14.05	488	423	360	720	316	308	352	808	-	-	-	-	-	-	-	-	-
CIL0101S0004	0.11	0.1	0	0.18	0.23	0	0	0.05	1	1	0	3	2	0	0	1	-	-	-	-	-	-	-	-	-
CIL0101S0005	3.18	2.17	2.89	2.17	2.22	0.89	1.71	1.36	42	31	41	52	27	11	20	37	-	-	-	-	-	-	-	-	-
CIL0101S0006	3.72	1.91	2	2.25	2.07	2.56	1.75	3.08	142	79	82	156	73	91	59	243	-	-	-	-	-	-	-	-	-
CIL0101S0008	10.01	4.93	1.02	4.83	1.19	2.79	12.99	1.06	73	39	8	64	8	19	84	16	-	-	-	-	-	-	-	-	-
CIL0101S0009	218.22	504.08	266.44	568.59	662.23	858.07	853.05	746.47	3184	7974	4185	15074	8916	11687	11033	22512	-	-	-	-	-	-	-	-	-
CIL0101S0010	2.01	2.73	2.92	3.01	1.43	4.04	2.55	5.14	32	47	50	87	21	60	36	169	-	-	-	-	-	-	-	-	-
CIL0101S0013	0.53	1.07	1.84	35.98	27.95	2.64	7.15	2.36	11	24	41	1351	532.95	51	131	101	-	-	-	-	-	-	-	-	-
CIL0101S0014	0.27	0	0	0	0	0	0	0.13	1	0	0	0	0	0	0	1	-	-	-	-	-	-	-	-	-
CIL0101S0015	25.08	17.67	19.26	28.38	22.36	18.77	24.71	22.57	750	573	620	1542	617	524	655	1395	-	-	-	-	-	-	-	-	-
CIL0101S0017	4.69	6.08	5.74	21.89	11.98	11.5	14.99	11.52	189	266	249	1604	446	433	536	960	-	-	-	-	-	-	-	-	-
CIL0101S0019	39.9	26.02	23.62	17.54	16.31	28.18	21.93	33.37	273	193	174	218	103	180	133	472	-	-	-	-	-	-	-	-	-
CIL0102S0001	2.42	1.91	1.49	1.57	1.84	2.7	1.43	2.48	103	88	68	121	72	107	54	218	-	-	-	-	-	-	-	-	-
CIL0102S0002	5.2	2.46	3.51	1.86	1.65	2.44	3.15	1.03	253	130	184	164	74	111	136	104	-	-	-	-	-	-	-	-	-
CIL0102S0003	8.88	6.13	5.55	7.11	6.11	6.26	5.17	5.83	980	733	659	1426	622	645	506	1329	-	-	-	-	-	-	-	-	-
CIL0102S0004	0	0	0	0	0	0	0	0	0	0	0	0	0	0	0	0	-	-	-	-	-	-	-	-	-
CIL0102S0005	25.22	28.1	23.5	16.23	21.3	62.21	33.96	71.42	818.48	989	821	957	638	1884.99	976.99	4791.42	-	-	-	-	-	-	-	-	-
CIL0102S0006	124.4	192.96	156.86	204.89	204.42	255.42	199.47	230.89	2328	3915	3160	6967	3530	4462	3309	8931	-	-	-	-	-	-	-	-	-
CIL0102S0007	10.33	8.17	9.19	10.16	7.76	6.96	7.99	7.86	140	120	134	250	97	88	96	220	-	-	-	-	-	-	-	-	-
CIL0102S0008	0.98	0.23	0.27	0.52	0.35	1.75	0.74	1.84	24	6	7	23	8	40	16	93	-	-	-	-	-	-	-	-	-
CIL0102S0009	24.43	21.13	17.21	19.33	17.57	18.7	18.29	27.67	434	407	329	624	288	310	288	1016	-	-	-	-	-	-	-	-	-
CIL0102S0011	32.36	47.33	52.6	150.85	132.74	58.94	23.07	60.8	978	1551	1711.41	8284	3702	1663	618	3798.09	-	-	-	-	-	-	-	-	-
CIL0102S0012	0	0	0	0	0	0	0	0	0	0	0	0	0	0	0	0	-	-	-	-	-	-	-	-	-
CIL0102S0014	1.04	0.62	0.4	0.22	0.26	0.1	0.45	0.27	34	22	14	13	8	3	13	18	-	-	-	-	-	-	-	-	-
CIL0102S0015	30.8	21.53	16.42	13.27	13.32	18.94	15.2	21.06	1260.55	955.45	723.73	986.64	502.95	723.61	551.57	1781.81	-	-	-	-	-	-	-	-	-
CIL0102S0016	39.56	29.77	21.8	15.21	14.04	18.91	22.47	19.5	1640	1338	973	1146	537	732	826	1671	-	-	-	-	-	-	-	-	-
CIL0102S0017	0.11	0.31	1.85	0.24	0.56	17.58	3.25	14.81	3	9	54	12	14	445	78	830	-	-	-	-	-	-	-	-	-
CIL0102S0018	0.42	0.25	0.23	0.22	0.41	1.82	0.33	4.14	19	12	11	18	17	76	13	383	-	-	-	-	-	-	-	-	-
CIL0102S0019	0	0	0	0	0	0	0	0	0	0	0	0	0	0	0	0	-	-	-	-	-	-	-	-	-
CIL0102S0020	0	0	0	0	0	0	0.05	0.03	0	0	0	0	0	0	3	4	-	-	-	-	-	-	-	-	-
CIL0102S0021	0.49	0.54	0.36	1.07	0.63	1.3	2.09	2.12	10	12	8	40	12	25	38	90	-	-	-	-	-	-	-	-	-
CIL0103S0002	26.4	19.11	17.23	17.95	14.01	18.25	15.44	22.69	488	383	343	603	239	315	253	867	-	-	-	-	-	-	-	-	-
CIL0104S0001	0	0	0	0.05	0	0	0	0	0	0	0	1	0	0	0	0	-	-	-	-	-	-	-	-	-
CIL0104S0003	0	0	0	0	0	0	0	0	0	0	0	0	0	0	0	0	-	-	-	-	-	-	-	-	-
CIL0104S0004	0	0	0	0	0	0	0	0	0	0	0	0	0	0	0	0	-	-	-	-	-	-	-	-	-
CIL0104S0009	0	0	0	0	0	0	0	0	0	0	0	0	0	0	0	0	-	-	-	-	-	-	-	-	-
CIL0105S0001	0	0	0	0	0	0	0	0	0	0	0	0	0	0	0	0	-	-	-	-	-	-	-	-	-
CIL0106S0002	4.95	4.32	4.9	3.02	3.28	2.37	2.28	3.81	107.37	101.53	114.34	118.91	65.68	47.88	43.76	170.75	-	-	-	-	-	-	-	-	-
CIL0106S0003	1.05	0.91	1.5	0.83	0.69	0.54	1.03	0.67	15	14	23	21.45	9	7.12	13	19.74	-	-	-	-	-	-	-	-	-
CIL0106S0004	5.48	4.43	5.35	4.38	3.27	3.38	6.03	3.91	40	35	42	58	22	23	39	59	-	-	-	-	-	-	-	-	-
CIL0106S0005	0	0	0.17	0.2	0	0	0	0.09	0	0	3	6	0	0	0	3	-	-	-	-	-	-	-	-	-
CIL0106S0006	49.66	44.97	51.39	60.32	53.81	44.09	39.2	46.53	666	654	742	1470	666	552	466	1290	-	-	-	-	-	-	-	-	-
CIL0106S0007	6.56	5.48	4.28	3.93	4.57	5.73	5.68	6.63	168	152	118	183	108	137	129	351	-	-	-	-	-	-	-	-	-
CIL0106S0009	53.79	45	40.68	52.62	43.47	39.98	46.05	48.02	1754	1591	1428	3118	1308	1217	1331	3237	-	-	-	-	-	-	-	-	-
CIL0106S0010	182.17	138.89	131.83	99.71	111.9	169.84	137.72	180.24	3068	2536	2390	3051	1739	2670	2056	6274	-	-	-	-	-	-	-	-	-
CIL0106S0011	3.53	2.8	2.18	2.98	1.86	1.41	2.31	2.82	107	92	71	164	52	40	62	177	-	-	-	-	-	-	-	-	-
CIL0106S0012	0	0	0	0	0	0	0	0	0	0	0	0	0	0	0	0	-	-	-	-	-	-	-	-	-
CIL0106S0013	560.46	1162.75	1191.77	239.06	377.33	135.33	1221.1	154.06	9117	20507	20870	7066	5664	2055	17608	5180	-	-	-	-	-	-	-	-	-
CIL0106S0015	2.96	1.09	0.63	0.82	0.4	0.79	0.73	0.75	105	42	24	53	13	26	23	55	-	-	-	-	-	-	-	-	-
CIL0106S0016	0	0	0	0	0	0	0	0	0	0	0	0	0	0	0	0	-	-	-	-	-	-	-	-	-
CIL0106S0017	0	0	0	0	0	0	0	0	0	0	0	0	0	0	0	0	-	-	-	-	-	-	-	-	-
CIL0106S0018	0	0	0	0	0	0	0	0.02	0	0	0	0	0	0	0	1	-	-	-	-	-	-	-	-	-
CIL0106S0019	0	0	0	0	0	0	0	0	0	0	0	0	0	0	0	0	-	-	-	-	-	-	-	-	-
CIL0107S0001	2.12	0.02	0	0	0	0.54	0	0	25.52	0.23	0	0	0	6.12	0	0	-	-	-	-	-	-	-	-	-
CIL0108S0001	0	0	0	0	0	0	0	0	0	0	0	0	0	0	0	0	-	-	-	-	-	-	-	-	-
CIL0109S0001	10.63	11.89	12.9	28.9	25.64	16.16	19.96	17.94	267.58	324.27	349.48	1321.39	595.3	379.52	445.24	933.13	-	-	-	-	-	-	-	-	-
CIL0110S0001	4.87	6.89	6.82	8.92	8.15	5.59	7.45	5.33	164.41	252.22	248	547	254	176.25	223	372	-	-	-	-	-	-	-	-	-
CIL0110S0002	1.9	2.41	2.76	1.7	1.29	1.78	1.61	0.92	16	22	25	26	10	14	12	16	-	-	-	-	-	-	-	-	-
CIL0111S0003	0	0	0	0	0	0	0	0	0	0	0	0	0	0	0	0	-	-	-	-	-	-	-	-	-
CIL0111S0004	0	0	0	0	0	0	0	0	0	0	0	0	0	0	0	0	-	-	-	-	-	-	-	-	-
CIL0111S0010	0	0.1	0	0.06	0	0.11	0	0	0	1	0	1	0	1	0	0	-	-	-	-	-	-	-	-	-
CIL0111S0012	0	0.65	0.11	0	0.51	0	0	0	0	6	1	0	4	0	0	0	-	-	-	-	-	-	-	-	-
CIL0112S0001	2.4	1.09	0.3	0.52	0.28	0.68	0.59	0.59	110	54	15	43	12	29	24	56	-	-	-	-	-	-	-	-	-
CIL0112S0002	16.02	15.6	12.99	20.57	16.79	21.66	14.53	21.2	393	415	343	917	380	496	316	1075	-	-	-	-	-	-	-	-	-
CIL0112S0003	0	0	0	0	0	0	0	0	0	0	0	0	0	0	0	0	-	-	-	-	-	-	-	-	-
CIL0112S0006	2.48	2.29	1.61	1.64	1.61	1.86	3.08	0.48	10	10	7	12	6	7	11	4	-	-	-	-	-	-	-	-	-
CIL0112S0007	85.84	140.66	153.3	102.21	139.71	128.86	157.41	98.48	1303	2315	2505	2819	1957	1826	2118	3090	-	-	-	-	-	-	-	-	-
CIL0112S0009	57.89	33.72	19.08	23.14	16.95	27.28	28.59	48.22	2339	1477	830	1699	632	1029	1024	4027	-	-	-	-	-	-	-	-	-
CIL0112S0010	0	0	0	0	0	0	0	0	0	0	0	0	0	0	0	0	-	-	-	-	-	-	-	-	-
CIL0112S0011	11.57	8.41	7.92	7.53	6.21	4.11	5.88	6.15	335	264	247	396	166	111	151	368	-	-	-	-	-	-	-	-	-
CIL0112S0012	0	0	0	0	0	0	0	0	0	0	0	0	0	0	0	0	-	-	-	-	-	-	-	-	-
CIL0112S0013	59.77	34.24	31.68	110.8	74.47	44.11	53.86	45.07	929	577	530	3129	1068	640	742	1448	-	-	-	-	-	-	-	-	-
CIL0112S0014	8.05	12.7	12.79	1.99	3.03	15.89	11.92	7.38	196	335	335	88	68	361	257	371	-	-	-	-	-	-	-	-	-
CIL0112S0016	27.79	21.66	18.53	19.07	16.24	12.43	15.06	9.12	510	431	366	636	275	213	245	346	-	-	-	-	-	-	-	-	-
CIL0112S0018	0	0.05	0	0.06	0	0	0	0	0	1	0	2	0	0	0	0	-	-	-	-	-	-	-	-	-
CIL0112S0019	12.59	9.35	7.54	11.06	11.14	9.85	8.35	11.21	442	356	285	706	361	323	260	814	-	-	-	-	-	-	-	-	-
CIL0113S0001	0	0	0	0	0	0	0	0	0	0	0	0	0	0	0	0	-	-	-	-	-	-	-	-	-
CIL0114S0001	0	0	0	0	0	0	0	0	0	0	0	0	0	0	0	0	--	-	-	-	-	-	-	-	-
CIL0114S0002	0	0	0	0	0	0	0	0	0	0	0	0	0	0	0	0	SOT7	PREDICTED: cytosolic sulfotransferase 5-like [Juglans regia]	-	-	-	-	-	-	-
CIL0114S0006	0	0	0	0	0	0	0	0	0	0	0	0	0	0	0	0	RPS3A	PREDICTED: 40S ribosomal protein S3a-like [Juglans regia]	Genetic Information Processing	Translation	ko03010//Ribosome	K02984	-	-	-
CIL0114S0007	13.89	1.03	1.16	3.67	0.81	0.33	2.88	0.42	223	18	20	107	12	5	41	14	IGS1	PREDICTED: isoeugenol synthase 1-like [Juglans regia]	-	-	-	-	-	GO:0016628//oxidoreductase activity, acting on the CH-CH group of donors, NAD or NADP as acceptor	GO:0044710//single-organism metabolic process
CIL0114S0009	0	0	0	0	0	0	0	0.1	0	0	0	0	0	0	0	3	IGS1	PREDICTED: isoeugenol synthase 1-like [Juglans regia]	-	-	-	-	-	GO:0016628//oxidoreductase activity, acting on the CH-CH group of donors, NAD or NADP as acceptor	GO:0044710//single-organism metabolic process
CIL0114S0010	0	0	0	0	0	0	0	0	0	0	0	0	0	0	0	0	--	-	-	-	-	-	-	-	-
CIL0114S0011	4.63	3.48	4.1	2.98	3.6	6.81	7.07	7.44	195	159	186	228	140	268	264	648	DGK2	PREDICTED: diacylglycerol kinase 2 [Juglans regia]	Metabolism;Metabolism;Metabolism;Metabolism;Environmental Information Processing	Global and overview maps;Global and overview maps;Lipid metabolism;Lipid metabolism;Signal transduction	ko01100//Metabolic pathways;ko01110//Biosynthesis of secondary metabolites;ko00564//Glycerophospholipid metabolism;ko00561//Glycerolipid metabolism;ko04070//Phosphatidylinositol signaling system	K00901;K00901;K00901;K00901;K00901	GO:0031224//intrinsic component of membrane;GO:0043231//intracellular membrane-bounded organelle	GO:0016301//kinase activity;GO:0032550//purine ribonucleoside binding;GO:0043169//cation binding	GO:0006796//phosphate-containing compound metabolic process;GO:0006950//response to stress;GO:0007186//G-protein coupled receptor signaling pathway;GO:0016192//vesicle-mediated transport;GO:0048528//post-embryonic root development;GO:0048827//phyllome development
CIL0114S0012	2.23	1.89	1.85	3.92	4.31	3.36	3.47	4.73	37	34	33	118	66	52	51	162	SAUR15	PREDICTED: auxin-induced protein 6B-like [Juglans regia]	Environmental Information Processing	Signal transduction	ko04075//Plant hormone signal transduction	K14488	-	-	-
CIL0114S0013	26.91	23.83	26.61	19.68	17.31	19.61	18.82	18.17	450	432	479	598	267	306	279	628	UCH2	PREDICTED: ubiquitin carboxyl-terminal hydrolase 2-like [Juglans regia]	-	-	-	-	GO:0044464//cell part	GO:0008238//exopeptidase activity	GO:0019941//modification-dependent protein catabolic process
CIL0114S0014	6.36	7.25	6.02	6.52	6.02	6.19	7.7	6.27	110	136	112	205	96	100	118	224	ALKBH6	PREDICTED: alpha-ketoglutarate-dependent dioxygenase alkB homolog 6-like isoform X4 [Juglans regia]	-	-	-	-	-	GO:0016705//oxidoreductase activity, acting on paired donors, with incorporation or reduction of molecular oxygen	GO:0044710//single-organism metabolic process
CIL0114S0015	1.61	2.56	0.42	2.97	2.29	2.64	1.02	1.34	32	55	9	107	42	49	18	55	RLT3	PREDICTED: homeobox-DDT domain protein RLT3 isoform X2 [Juglans regia]	-	-	-	-	-	-	-
CIL0114S0018	0	0	0.04	0	0	0	0.05	0.18	0	0	1	0	0	0	1	8	AS2	PREDICTED: LOB domain-containing protein 6-like isoform X1 [Juglans regia]	-	-	-	-	GO:0031981//nuclear lumen	-	GO:0009943//adaxial/abaxial axis specification;GO:0048437//floral organ development
CIL0114S0019	1.3	1.45	1.08	1.32	1.26	2.35	1.7	2.39	19	23	17	35	17	32	22	72	--	PREDICTED: conserved oligomeric Golgi complex subunit 1-like [Juglans regia]	-	-	-	-	-	-	GO:0044237//cellular metabolic process
CIL0114S0020	2.32	1.59	1.71	1.6	2	4.21	2.01	3.54	39	29	31	49	31	66	30	123	--	PREDICTED: conserved oligomeric Golgi complex subunit 1-like, partial [Juglans regia]	-	-	-	-	-	-	GO:0044237//cellular metabolic process
CIL0114S0021	1.33	2.3	1.39	0.46	0.9	2.4	1.31	2.09	16	30	18	10	10	27	14	52	Cog1	PREDICTED: conserved oligomeric Golgi complex subunit 1-like, partial [Juglans regia]	-	-	-	-	-	-	-
CIL0114S0022	0	0	0	0	0	0	0	0	0	0	0	0	0	0	0	0	KOR	PREDICTED: endoglucanase 12-like [Juglans regia]	-	-	-	-	-	GO:0004553//hydrolase activity, hydrolyzing O-glycosyl compounds	GO:0005975//carbohydrate metabolic process
CIL0114S0023	2.3	0.59	0.53	3.22	0.64	0.19	0.34	0.14	93	26	23	236	24	7	12	12	KOR2	PREDICTED: endoglucanase 12 isoform X2 [Juglans regia]	-	-	-	-	GO:0031224//intrinsic component of membrane	GO:0004553//hydrolase activity, hydrolyzing O-glycosyl compounds	GO:0030243//cellulose metabolic process
CIL0114S0024	0	0	0	0	0	0	0	0	0	0	0	0	0	0	0	0	--	PREDICTED: zinc finger protein 3-like [Juglans regia]	-	-	-	-	-	-	-
CIL0114S0025	64.97	40.11	37.69	32.44	30.76	20.54	24.54	26.94	3097	2073	1934	2810	1353	914	1037	2654	CBP60A	PREDICTED: calmodulin-binding protein 60 A-like isoform X2 [Juglans regia]	-	-	-	-	-	-	-
CIL0114S0026	16.48	5.64	6.34	6.43	4.79	5.32	5.36	7.1	302	112	125	214	81	91	87	269	WLIM1	PREDICTED: LIM domain-containing protein WLIM1-like [Juglans regia]	-	-	-	-	-	GO:0043169//cation binding	-
CIL0114S0027	35.24	42.7	54.71	43.85	50.08	47.76	51.96	55.1	453	595	757	1024	594	573	592	1464	--	PREDICTED: uncharacterized protein LOC108999173 [Juglans regia]	-	-	-	-	-	-	-
CIL0114S0028	54.53	50.97	52.69	28.76	39.93	111.08	89.4	141.89	598	606	622	573	404	1137	869	3216	NAT6	PREDICTED: nucleobase-ascorbate transporter 6 [Juglans regia]	-	-	-	-	-	-	GO:0044763//single-organism cellular process;GO:0051234//establishment of localization
CIL0114S0029	53.89	53.07	49.92	29.41	36	111.9	88.4	141.54	696	743	694	690	429	1349	1012	3778	NAT6	PREDICTED: nucleobase-ascorbate transporter 6 [Juglans regia]	-	-	-	-	-	-	GO:0044763//single-organism cellular process;GO:0051234//establishment of localization
CIL0115S0001	1.07	1.53	1.62	0.58	0.69	0.79	1.64	1.68	18.79	29.2	30.68	18.53	11.16	12.97	25.61	61.1	--	zf-C3HC4_2 domain-containing protein [Cephalotus follicularis]	-	-	-	-	-	-	-
CIL0116S0001	3.29	0.75	0	0.43	0	0	0	0.25	16.23	4.01	0	3.83	0	0	0	2.56	At3g26430	PREDICTED: esterase-like [Juglans regia]	-	-	-	-	-	GO:0016787//hydrolase activity	-
CIL0117S0001	8.61	3.53	3.68	3.31	2.91	2.71	3.49	3.8	378	168	174	264	118	111	136	345	--	PREDICTED: OTU domain-containing protein DDB_G0284757-like isoform X4 [Juglans regia]	-	-	-	-	-	-	-
CIL0117S0002	5.57	2.54	1.87	1.14	0.93	0.43	0.97	0.58	97	48	35	36	15	7	15	21	TCP11	PREDICTED: transcription factor TCP11-like [Juglans regia]	-	-	-	-	-	-	-
CIL0117S0003	30.46	24.92	25.1	24.86	24.28	20.35	21.16	26.66	911	808	808	1351	670	568	561	1648	Gtf2e1	PREDICTED: general transcription factor IIE subunit 1 isoform X1 [Juglans regia]	Genetic Information Processing	Transcription	ko03022//Basal transcription factors	K03136	-	GO:0003677//DNA binding	-
CIL0117S0005	0	0	0	0	0	0	0	0	0	0	0	0	0	0	0	0	--	-	-	-	-	-	-	-	-
CIL0117S0006	241.4	148.8	119.31	85.77	86.96	114.94	102.87	123.43	10253	6852	5455	6619	3408	4557	3873	10836	CDC48	PREDICTED: cell division cycle protein 48 homolog [Juglans regia]	Genetic Information Processing	Folding, sorting and degradation	ko04141//Protein processing in endoplasmic reticulum	K13525	-	GO:0032550//purine ribonucleoside binding;GO:0042623//ATPase activity, coupled	-
CIL0117S0007	10.02	8.78	8.06	5.93	4.75	2.8	6.84	3.71	119	113	103	128	52	31	72	91	trmB	PREDICTED: phosphoglycerate kinase, cytosolic isoform X2 [Theobroma cacao]	Metabolism;Metabolism;Metabolism;Metabolism;Metabolism;Metabolism	Global and overview maps;Global and overview maps;Global and overview maps;Global and overview maps;Carbohydrate metabolism;Energy metabolism	ko01100//Metabolic pathways;ko01110//Biosynthesis of secondary metabolites;ko01200//Carbon metabolism;ko01230//Biosynthesis of amino acids;ko00010//Glycolysis / Gluconeogenesis;ko00710//Carbon fixation in photosynthetic organisms	K00927;K00927;K00927;K00927;K00927;K00927	-	GO:0016423//tRNA (guanine) methyltransferase activity;GO:0016772//transferase activity, transferring phosphorus-containing groups	GO:0001510//RNA methylation;GO:0006090//pyruvate metabolic process;GO:0006796//phosphate-containing compound metabolic process;GO:0008033//tRNA processing
CIL0117S0008	9.17	8.46	7.19	5.1	2.67	2.69	3.76	3.12	179	179	151	181	48	49	65	126	pgk	PREDICTED: phosphoglycerate kinase, cytosolic isoform X1 [Theobroma cacao]	Metabolism;Metabolism;Metabolism;Metabolism;Metabolism;Metabolism	Global and overview maps;Global and overview maps;Global and overview maps;Global and overview maps;Carbohydrate metabolism;Energy metabolism	ko01100//Metabolic pathways;ko01110//Biosynthesis of secondary metabolites;ko01200//Carbon metabolism;ko01230//Biosynthesis of amino acids;ko00010//Glycolysis / Gluconeogenesis;ko00710//Carbon fixation in photosynthetic organisms	K00927;K00927;K00927;K00927;K00927;K00927	-	GO:0016740//transferase activity	GO:0006796//phosphate-containing compound metabolic process;GO:0009451//RNA modification
CIL0117S0009	0	0	0	0	0	0.27	0	0	0	0	0	0	0	1	0	0	At5g03345	PREDICTED: membrane magnesium transporter [Juglans regia]	-	-	-	-	GO:0005769//early endosome;GO:0031090//organelle membrane;GO:0031224//intrinsic component of membrane	-	GO:0046474//glycerophospholipid biosynthetic process
CIL0117S0012	0	0	0	0	0	0	0	0	0	0	0	0	0	0	0	0	--	PREDICTED: membrane magnesium transporter [Juglans regia]	-	-	-	-	-	-	-
CIL0117S0013	9.3	5.63	5.41	4.18	3.64	4.98	3.89	5.48	294	193	184	240	106	147	109	358	TAF8	PREDICTED: transcription initiation factor TFIID subunit 8 [Juglans regia]	Genetic Information Processing	Transcription	ko03022//Basal transcription factors	K14649	-	GO:0046983//protein dimerization activity	-
CIL0117S0015	85.53	82.62	75.9	33.4	38.38	71.16	36.14	53.65	1164	1219	1112	826	482	904	436	1509	--	Aminopeptidase-like protein AC3.5 [Theobroma cacao]	-	-	-	-	-	-	GO:0006090//pyruvate metabolic process;GO:0019538//protein metabolic process
CIL0117S0016	21.95	37.02	29.78	16.53	22.93	32.17	37.23	34.31	443	810	647	606	427	606	666	1431	At5g52970	PREDICTED: thylakoid lumenal 15.0 kDa protein 2, chloroplastic [Juglans regia]	-	-	-	-	GO:0031978//plastid thylakoid lumen	-	GO:0003006//developmental process involved in reproduction;GO:0006090//pyruvate metabolic process;GO:0006779//porphyrin-containing compound biosynthetic process;GO:0009668//plastid membrane organization;GO:0016072//rRNA metabolic process
CIL0117S0017	0.13	0	0	0	0	1.39	0.29	1.57	1	0	0	0	0	10	2	25	--	PREDICTED: auxin-induced protein 6B-like [Ziziphus jujuba]	Environmental Information Processing	Signal transduction	ko04075//Plant hormone signal transduction	K14488	-	-	-
CIL0118S0001	4.91	7.4	5.58	17.1	15.17	9.13	6.56	5.28	129	211	158	817	368	224	153	287	At3g50280	PREDICTED: uncharacterized acetyltransferase At3g50280-like [Juglans regia]	-	-	-	-	-	GO:0016746//transferase activity, transferring acyl groups	-
CIL0118S0002	185.62	173.45	150.34	160.18	141.56	155.94	141.25	152.14	6238	6320	5439	9781	4390	4892	4207.89	10568	PAB8	PREDICTED: polyadenylate-binding protein 2-like [Juglans regia]	Genetic Information Processing;Genetic Information Processing;Genetic Information Processing	Translation;Translation;Folding, sorting and degradation	ko03013//RNA transport;ko03015//mRNA surveillance pathway;ko03018//RNA degradation	K13126;K13126;K13126	GO:0044424//intracellular part	GO:0003676//nucleic acid binding	-
CIL0118S0003	0.29	0.05	0.11	0.1	0.25	1.25	1.78	1.92	5	1	2	3	4	20	27	68	WOX4	PREDICTED: WUSCHEL-related homeobox 4-like [Juglans regia]	-	-	-	-	GO:0043231//intracellular membrane-bounded organelle	GO:0001071//nucleic acid binding transcription factor activity;GO:0003677//DNA binding	GO:0010065//primary meristem tissue development;GO:0010468//regulation of gene expression;GO:0034645//cellular macromolecule biosynthetic process
CIL0118S0004	52.32	21.54	24.37	8.14	5.94	3.66	8.94	3.87	1288	575	646	364	135	84	195	197	RAP2-1	PREDICTED: ethylene-responsive transcription factor RAP2-1-like [Juglans regia]	-	-	-	-	GO:0043231//intracellular membrane-bounded organelle	GO:0001071//nucleic acid binding transcription factor activity	GO:0000160//phosphorelay signal transduction system;GO:0006355//regulation of transcription, DNA-templated;GO:0006950//response to stress
CIL0118S0005	13.29	14.71	11.13	9.77	13.62	13.15	13.11	11.24	405	486	365	541	383	374	354	708	--	C2H2-like zinc finger protein isoform 2 [Theobroma cacao]	-	-	-	-	-	-	-
CIL0118S0007	0	0	0	0	0	0	0	0	0	0	0	0	0	0	0	0	--	maternal effect embryo arrest protein [Medicago truncatula]	-	-	-	-	-	-	-
CIL0118S0008	0	0	0	0	0	0.22	0	0.08	0	0	0	0	0	4	0	3	--	PREDICTED: golgin subfamily A member 4-like [Gossypium raimondii]	-	-	-	-	-	-	-
CIL0118S0009	0	0	0	0	0	0	0	0.06	0	0	0	0	0	0	0	1	--	PREDICTED: uncharacterized protein LOC108990391 [Juglans regia]	-	-	-	-	-	-	-
CIL0118S0012	14.83	10.07	23.64	3.71	2	1.3	3.62	0.6	466	343	800	212	58	38	101	39	--	TolB protein-related isoform 1 [Theobroma cacao]	-	-	-	-	-	-	GO:0006089//lactate metabolic process;GO:0009404//toxin metabolic process;GO:0009755//hormone-mediated signaling pathway;GO:0014070//response to organic cyclic compound
CIL0118S0013	9.44	6.73	7.07	5.69	5.06	3.41	4.23	3.85	388	300	313	425	192	131	154	327	Znf598	PREDICTED: zinc finger protein 598-like [Juglans regia]	-	-	-	-	-	GO:0046872//metal ion binding	-
CIL0118S0014	5.96	2.91	1.95	1.46	1.11	2.02	1.94	9.12	374	198	132	166	64	118	108	1182	SPBC1306.02	WD40 domain-containing protein [Cephalotus follicularis]	-	-	-	-	-	-	-
CIL0118S0015	50.06	74.03	75.45	67.08	102.76	223.37	143.91	344.62	1767	2833	2867	4302	3347	7360	4503	25143	SAMS1	PREDICTED: S-adenosylmethionine synthase 2 [Ziziphus jujuba]	Metabolism;Metabolism;Metabolism;Metabolism	Global and overview maps;Global and overview maps;Global and overview maps;Amino acid metabolism	ko01100//Metabolic pathways;ko01110//Biosynthesis of secondary metabolites;ko01230//Biosynthesis of amino acids;ko00270//Cysteine and methionine metabolism	K00789;K00789;K00789;K00789	-	GO:0016765//transferase activity, transferring alkyl or aryl (other than methyl) groups;GO:0032550//purine ribonucleoside binding;GO:0043169//cation binding	GO:0009108//coenzyme biosynthetic process
CIL0118S0016	0	0	0	0	0	0	0	0	0	0	0	0	0	0	0	0	--	PREDICTED: major pollen allergen Ole e 10-like [Juglans regia]	-	-	-	-	-	-	-
CIL0118S0017	47.53	41.21	50.76	46.07	39.04	37.36	40.1	45.67	2685	2524	3087	4729	2035	1970	2008	5332	SPL1	PREDICTED: squamosa promoter-binding-like protein 1 isoform X2 [Juglans regia]	-	-	-	-	GO:0043231//intracellular membrane-bounded organelle	-	-
CIL0118S0018	23.28	27.28	23.14	22.99	20.13	32.78	21.63	42.16	544	691	582	976	434	715	448	2036	At3g17430	PREDICTED: probable sugar phosphate/phosphate translocator At3g17430 [Juglans regia]	-	-	-	-	-	-	-
CIL0118S0019	17.89	15.75	11.03	15.67	12.79	12.61	13.09	16.01	523	499	347	832	345	344	339	967	--	PREDICTED: meiosis arrest female protein 1 homolog [Prunus mume]	-	-	-	-	-	GO:0016787//hydrolase activity	GO:0043170//macromolecule metabolic process
CIL0118S0020	0	0	0	0	0	0	0	0	0	0	0	0	0	0	0	0	--	-	-	-	-	-	-	-	-
CIL0118S0021	0	0.04	0.18	0.35	0.38	0.04	0	0.06	0	1	5	16	9	1	0	3	PME21	PREDICTED: pectinesterase-like [Juglans regia]	Metabolism;Metabolism	Global and overview maps;Carbohydrate metabolism	ko01100//Metabolic pathways;ko00040//Pentose and glucuronate interconversions	K01051;K01051	-	GO:0016788//hydrolase activity, acting on ester bonds	GO:0008152//metabolic process
CIL0118S0022	8.36	7.59	7.49	4.92	5.57	3.49	4.95	4.57	200	197	193	214	123	78	105	226	prfA	PREDICTED: peptide chain release factor 1 isoform X2 [Ricinus communis]	-	-	-	-	GO:0044424//intracellular part	GO:0003747//translation release factor activity	GO:0043624//cellular protein complex disassembly
CIL0118S0023	0	0	0	0.18	0	0	0	0	0	0	0	1	0	0	0	0	--	-	-	-	-	-	-	-	-
CIL0118S0024	1.46	0.71	1.5	1.7	0.75	0.25	1.39	0.56	19	10	21	40	9	3	16	15	--	PREDICTED: protein RADIALIS-like 3 [Juglans regia]	-	-	-	-	-	-	-
CIL0118S0025	1.2	0.91	0.29	1.09	1.95	7.1	0.6	8.63	34	28	9	56	51	188	15	506	--	PREDICTED: uncharacterized protein LOC108983704 [Juglans regia]	-	-	-	-	-	-	-
CIL0118S0027	0	0	0	0	0	0	0	0	0	0	0	0	0	0	0	0	CHS	PREDICTED: chalcone synthase-like [Juglans regia]	Metabolism;Metabolism;Metabolism;Organismal Systems	Global and overview maps;Global and overview maps;Biosynthesis of other secondary metabolites;Environmental adaptation	ko01100//Metabolic pathways;ko01110//Biosynthesis of secondary metabolites;ko00941//Flavonoid biosynthesis;ko04712//Circadian rhythm - plant	K00660;K00660;K00660;K00660	-	-	-
CIL0118S0028	0	0	0	0	0	0	0	0	0	0	0	0	0	0	0	0	CHS	PREDICTED: chalcone synthase-like [Juglans regia]	Metabolism;Metabolism;Metabolism;Organismal Systems	Global and overview maps;Global and overview maps;Biosynthesis of other secondary metabolites;Environmental adaptation	ko01100//Metabolic pathways;ko01110//Biosynthesis of secondary metabolites;ko00941//Flavonoid biosynthesis;ko04712//Circadian rhythm - plant	K00660;K00660;K00660;K00660	-	-	-
CIL0119S0001	0	0	0	0	0	0	0	0	0	0	0	0	0	0	0	0	CSLE1	PREDICTED: cellulose synthase-like protein E6 [Juglans regia]	-	-	-	-	GO:0031224//intrinsic component of membrane	GO:0016759//cellulose synthase activity	GO:0030243//cellulose metabolic process
CIL0120S0001	54.68	75.14	66.33	62.44	46.8	53.81	38.05	31.7	1451	2162	1895	3011	1146	1333	895	1739	At3g50280	PREDICTED: uncharacterized acetyltransferase At3g50280-like [Juglans regia]	-	-	-	-	-	GO:0016747//transferase activity, transferring acyl groups other than amino-acyl groups	-
CIL0120S0003	0.05	0	0	0	0	0	0	0	1	0	0	0	0	0	0	0	At3g50280	PREDICTED: uncharacterized acetyltransferase At3g50280-like [Juglans regia]	-	-	-	-	-	GO:0016747//transferase activity, transferring acyl groups other than amino-acyl groups	-
CIL0120S0004	0	0	0	0.28	0.18	0.18	0	0	0	0	0	3	1	1	0	0	--	-	-	-	-	-	-	-	-
CIL0120S0005	1.1	0.57	0.35	0.33	0.18	0.29	0.33	0.38	41	23	14	22	6	10	11	29	MBR2	PREDICTED: E3 ubiquitin-protein ligase MBR2-like [Juglans regia]	-	-	-	-	-	-	-
CIL0120S0006	0	0.21	0	0.13	0	0	0	0	0	1	0	1	0	0	0	0	--	-	-	-	-	-	-	-	-
CIL0120S0007	1.47	0.31	0.16	5.57	3.25	2.3	0.7	2	26	6	3	179	53	38	11	73	MAPKKK17	PREDICTED: mitogen-activated protein kinase kinase kinase 3-like [Juglans regia]	-	-	-	-	-	GO:0016301//kinase activity	-
CIL0120S0008	0.98	1.95	0.91	1.37	0.82	4.13	1.71	7.32	13	28	13	33	10	51	20	200	RALFL34	PREDICTED: protein RALF-like 34 [Vitis vinifera]	-	-	-	-	-	-	GO:0044763//single-organism cellular process
CIL0120S0010	0.08	0.15	0	0.09	0	0	0.19	0.08	1	2	0	2	0	0	2	2	HEC2	PREDICTED: transcription factor HEC2-like [Juglans regia]	-	-	-	-	-	-	-
CIL0120S0011	0	0.04	0.07	0.56	0.67	0.33	0.13	0.39	0	1	2	26	16	8	3	21	--	remorin-1 protein [Dimocarpus longan]	-	-	-	-	-	-	-
CIL0120S0012	0	0	0	0	0	0	0	0	0	0	0	0	0	0	0	0	ABA2	PREDICTED: zeaxanthin epoxidase, chloroplastic [Juglans regia]	Metabolism;Metabolism;Metabolism	Global and overview maps;Global and overview maps;Metabolism of terpenoids and polyketides	ko01100//Metabolic pathways;ko01110//Biosynthesis of secondary metabolites;ko00906//Carotenoid biosynthesis	K09838;K09838;K09838	GO:0009536//plastid	GO:0016709//oxidoreductase activity, acting on paired donors, with incorporation or reduction of molecular oxygen, NAD(P)H as one donor, and incorporation of one atom of oxygen	GO:0044710//single-organism metabolic process
CIL0120S0013	3.43	3.45	1.14	1.55	2.21	5.03	1.96	7.77	89	97	32	73	53	122	45	417	--	PREDICTED: uncharacterized protein LOC108985740 [Juglans regia]	-	-	-	-	-	-	-
CIL0120S0014	96.05	152.51	99.69	121.88	145.14	67.02	151.78	72.25	1397	2405	1561	3221	1948	910	1957	2172	--	PREDICTED: uncharacterized protein LOC108985743 isoform X1 [Juglans regia]	-	-	-	-	-	-	-
CIL0120S0015	3.08	0.19	0	0.8	0.15	0.25	0.88	0.57	91	6	0	43	4	7	23	35	HSF24	PREDICTED: heat shock factor protein HSF24-like [Juglans regia]	-	-	-	-	-	-	GO:0001101//response to acid chemical;GO:0006355//regulation of transcription, DNA-templated;GO:0007165//signal transduction;GO:0009628//response to abiotic stimulus;GO:0010033//response to organic substance;GO:0033554//cellular response to stress
CIL0120S0016	20.95	32.05	31.73	8.96	13.88	22.3	36.01	14.55	319	529	520	248	195	317	486	458	RCCR	PREDICTED: red chlorophyll catabolite reductase, chloroplastic [Juglans regia]	Metabolism;Metabolism	Global and overview maps;Metabolism of cofactors and vitamins	ko01110//Biosynthesis of secondary metabolites;ko00860//Porphyrin and chlorophyll metabolism	K13545;K13545	GO:0009526//plastid envelope;GO:0009532//plastid stroma	GO:0016636//oxidoreductase activity, acting on the CH-CH group of donors, iron-sulfur protein as acceptor	GO:0005982//starch metabolic process;GO:0006739//NADP metabolic process;GO:0006779//porphyrin-containing compound biosynthetic process;GO:0006787//porphyrin-containing compound catabolic process;GO:0009893//positive regulation of metabolic process;GO:0016072//rRNA metabolic process;GO:0016109//tetraterpenoid biosynthetic process;GO:0043067//regulation of programmed cell death;GO:0044257//cellular…
CIL0120S0017	6.94	7.2	6.1	6.62	7.93	8.9	7.83	7.98	56	63	53	97	59	67	56	133	CML13	PREDICTED: caltractin [Juglans regia]	Organismal Systems	Environmental adaptation	ko04626//Plant-pathogen interaction	K13448	GO:0044430//cytoskeletal part	GO:0016628//oxidoreductase activity, acting on the CH-CH group of donors, NAD or NADP as acceptor;GO:0046872//metal ion binding	GO:0000280//nuclear division;GO:0044710//single-organism metabolic process;GO:0044763//single-organism cellular process
CIL0120S0018	49.38	35.44	35.23	32.09	26.69	31.04	29.81	31.67	6108	4752	4691	7212	3046	3584	3268	8097	--	PREDICTED: uncharacterized protein LOC108985749 [Juglans regia]	-	-	-	-	-	-	-
CIL0120S0019	0	0	0	0	0	0	0	0	0	0	0	0	0	0	0	0	RPL13B	PREDICTED: 60S ribosomal protein L13-2 [Gossypium raimondii]	Genetic Information Processing	Translation	ko03010//Ribosome	K02873	GO:0030529//intracellular ribonucleoprotein complex	-	GO:0010467//gene expression
CIL0120S0020	10.05	7.25	9.87	12.85	7.26	22.16	12.51	20.01	87	68	92	202	58	179	96	358	KRP7	PREDICTED: cyclin-dependent kinase inhibitor 7-like [Juglans regia]	-	-	-	-	GO:0043231//intracellular membrane-bounded organelle	GO:0016772//transferase activity, transferring phosphorus-containing groups	GO:0006469//negative regulation of protein kinase activity;GO:0022402//cell cycle process
CIL0120S0021	12.96	3.81	2.44	2.04	1.44	3.11	2.96	4.17	420	134	85	120	43	94	85	279	--	CLTH domain-containing protein [Cephalotus follicularis]	-	-	-	-	-	-	-
CIL0120S0022	0.27	0.72	0.33	0.22	0.08	1.05	1.37	2.71	7	20	9	10	2	25	31	143	--	PREDICTED: nodulation protein H [Theobroma cacao]	-	-	-	-	-	GO:0016782//transferase activity, transferring sulfur-containing groups	-
CIL0120S0024	0	0	0	0	0	0	0	0	0	0	0	0	0	0	0	0	--	hypothetical protein L484_008269 [Morus notabilis]	-	-	-	-	-	-	-
CIL0120S0025	0	0	0	0	0	0.8	0	2.45	0	0	0	0	0	5	0	34	--	hypothetical protein MANES_13G126300 [Manihot esculenta]	-	-	-	-	-	-	-
CIL0120S0026	0.23	0.07	0.07	0.04	0	0.17	0.18	0	3	1	1	1.01	0	2	2	0	At5g02560	PREDICTED: B3 domain-containing protein Os03g0120900-like [Juglans regia]	-	-	-	-	GO:0043231//intracellular membrane-bounded organelle;GO:0043232//intracellular non-membrane-bounded organelle	GO:0003676//nucleic acid binding;GO:0046983//protein dimerization activity	-
CIL0121S0001	32.02	26.78	23.35	20.78	18.39	23.98	22.85	26.77	1686.22	1529	1324	1989	894	1179	1067	2914	GC5	PREDICTED: golgin candidate 5-like [Juglans regia]	-	-	-	-	GO:0016020//membrane	GO:0022857//transmembrane transporter activity	GO:0051234//establishment of localization
CIL0121S0002	0.66	0.55	0.72	0.26	0.19	0.06	0.27	0.46	11	10	13	8	3	1	4	16	PCMP-H40	PREDICTED: pentatricopeptide repeat-containing protein At4g21065-like [Juglans regia]	-	-	-	-	-	-	-
CIL0121S0003	1.16	1.07	1.35	1.12	1.26	2.8	0	0.98	4	4	5	7	4	9	0	7	--	PREDICTED: homeobox-leucine zipper protein GLABRA 2-like [Juglans regia]	-	-	-	-	GO:0043231//intracellular membrane-bounded organelle	GO:0003677//DNA binding	GO:0010468//regulation of gene expression
CIL0121S0004	30.81	15.22	14.28	34.48	24.92	20.49	11.75	26.91	902	483	450	1834	673	560	305	1628	GL2	PREDICTED: homeobox-leucine zipper protein GLABRA 2-like [Juglans regia]	-	-	-	-	GO:0043231//intracellular membrane-bounded organelle	GO:0001071//nucleic acid binding transcription factor activity;GO:0003677//DNA binding	GO:0010468//regulation of gene expression;GO:0034645//cellular macromolecule biosynthetic process
CIL0121S0005	102.23	184.3	165.74	77.62	118.78	175.09	150.63	135.89	2313	4521	4037	3191	2480	3698	3021	6355	RPS17	PREDICTED: 30S ribosomal protein S17, chloroplastic-like [Juglans regia]	Genetic Information Processing	Translation	ko03010//Ribosome	K02961	GO:0000314//organellar small ribosomal subunit;GO:0009526//plastid envelope;GO:0009532//plastid stroma;GO:0031976//plastid thylakoid	GO:0003723//RNA binding;GO:0005198//structural molecule activity	GO:0006412//translation
CIL0121S0006	11.78	30.2	42.3	55	76.26	77.12	55.41	58.88	277	770	1071	2350	1655	1693	1155	2862	PSAH	PREDICTED: photosystem I reaction center subunit VI, chloroplastic-like [Juglans regia]	Metabolism;Metabolism	Global and overview maps;Energy metabolism	ko01100//Metabolic pathways;ko00195//Photosynthesis	K02695;K02695	-	-	-
CIL0121S0007	7.98	10.23	13.6	6.89	6.55	2.15	14.57	3.64	223	310	409	350	169	56	361	210	ROPGEF12	PREDICTED: rop guanine nucleotide exchange factor 12-like [Juglans regia]	-	-	-	-	-	-	GO:0043087//regulation of GTPase activity
CIL0121S0008	1.6	1.36	0.89	0.64	0.56	1.17	0.47	2.17	50	46	30	36	16	34	13	140	PDIL1-6	PREDICTED: protein disulfide isomerase-like 1-6 [Juglans regia]	Genetic Information Processing	Folding, sorting and degradation	ko04141//Protein processing in endoplasmic reticulum	K09580	-	GO:0016740//transferase activity	GO:0019725//cellular homeostasis
CIL0121S0009	61.17	59.91	55.92	55.5	45.47	41.57	45.77	30.28	1761	1870	1733	2903	1208	1117	1168	1802	At2g25737	TauE domain-containing protein [Cephalotus follicularis]	-	-	-	-	-	-	-
CIL0121S0010	0.52	0.57	0.39	0.1	0.15	1.92	2.34	1.41	11	13	9	4	3	38	44	62	At2g25737	TauE domain-containing protein [Cephalotus follicularis]	-	-	-	-	-	-	-
CIL0121S0011	45.76	43.66	46.3	67.85	57.68	46.3	37.98	51.03	1734	1794	1889	4672	2017	1638	1276	3997	At2g25737	Transmembrane protein TauE like protein [Corchorus olitorius]	-	-	-	-	-	-	-
CIL0121S0012	28.27	21.14	28.41	20.7	21.98	21.22	16.58	27.43	354	287	383	471	254	248	184	710	--	PREDICTED: uncharacterized protein LOC109012252 [Juglans regia]	-	-	-	-	-	-	-
CIL0121S0013	9.54	7.6	6.99	6.25	5.21	7.23	6.15	6.31	147	127	116	175	74	104	84	201	RAB7	PREDICTED: ras-related protein Rab7 [Juglans regia]	Cellular Processes;Cellular Processes	Transport and catabolism;Transport and catabolism	ko04144//Endocytosis;ko04145//Phagosome	K07897;K07897	-	GO:0003824//catalytic activity;GO:0032550//purine ribonucleoside binding	GO:0008104//protein localization;GO:0035556//intracellular signal transduction
CIL0121S0014	2.56	4.25	2.61	26.9	20.59	6.72	0.36	9.04	40	72	44	764	297	98	5	292	PERK1	PREDICTED: proline-rich receptor-like protein kinase PERK1, partial [Juglans regia]	-	-	-	-	-	GO:0016772//transferase activity, transferring phosphorus-containing groups	-
CIL0121S0015	20.3	13.6	13.14	19.54	14.55	8.94	12.37	9.39	1104	802	769	1931	730	454	596	1055	--	PX domain-containing protein/PXA domain-containing protein/Nexin_C domain-containing protein [Cephalotus follicularis]	-	-	-	-	-	-	-
CIL0121S0016	7.84	8.01	5.71	2.85	1.83	7.11	2.99	4.96	65	72	51	43	14	55	22	85	RPL37A	PREDICTED: 60S ribosomal protein L37-3 [Juglans regia]	Genetic Information Processing	Translation	ko03010//Ribosome	K02922	GO:0030529//intracellular ribonucleoprotein complex	GO:0003723//RNA binding;GO:0005198//structural molecule activity;GO:0043169//cation binding	GO:0010467//gene expression
CIL0121S0017	0.24	0.56	0.85	1.08	1.13	1.77	1.1	2.01	4	10	15	32	17	27	16	68	--	PREDICTED: uncharacterized protein LOC109006101 [Juglans regia]	-	-	-	-	-	-	-
CIL0121S0018	21.39	26.46	25.44	17.14	21.61	35.78	23.27	36.57	785	1053	1005	1143	732	1226	757	2774	KIN13B	PREDICTED: kinesin-like protein KIN-13B isoform X1 [Juglans regia]	-	-	-	-	GO:0005875//microtubule associated complex;GO:0016020//membrane;GO:0043231//intracellular membrane-bounded organelle	GO:0003774//motor activity;GO:0015631//tubulin binding;GO:0032550//purine ribonucleoside binding	GO:0007017//microtubule-based process
CIL0121S0020	174.47	368.67	487.32	415.53	567	581.17	396.2	463.36	4385	10046	13185	18976	13150	13635	8827	24071	--	membrane family protein [Populus trichocarpa]	-	-	-	-	-	-	GO:0044237//cellular metabolic process
CIL0121S0021	43.49	25.39	16.33	13.96	14.07	28.05	18.86	33.78	804	509	325	469	240	484	309	1291	RPS3B	PREDICTED: 40S ribosomal protein S3-2-like [Juglans regia]	Genetic Information Processing	Translation	ko03010//Ribosome	K02985	GO:0044391//ribosomal subunit	GO:0003676//nucleic acid binding;GO:0005198//structural molecule activity	GO:0010467//gene expression
CIL0121S0022	6.14	9.51	7.74	7.45	6.77	8.81	10.1	10.93	59	99	80	130	60	79	86	217	EFL4	PREDICTED: protein ELF4-LIKE 3-like [Juglans regia]	-	-	-	-	-	-	-
CIL0121S0023	18.76	18.07	14.39	16.74	15.27	32.79	14.23	29.06	293	306	242	475	220	478	197	938	UP3	PREDICTED: stress-response A/B barrel domain-containing protein UP3-like [Juglans regia]	-	-	-	-	-	-	-
CIL0122S0001	0	0.21	0.05	0.09	0.06	0	0.26	0.06	0	4	1	3	1	0	4	2	--	PREDICTED: sec-independent protein translocase protein TATB, chloroplastic isoform X2 [Juglans regia]	-	-	-	-	-	-	-
CIL0122S0002	0	0	0	0	0	0	0	0	0	0	0	0	0	0	0	0	MED36A	PREDICTED: mediator of RNA polymerase II transcription subunit 36a-like isoform X2 [Juglans regia]	Genetic Information Processing	Translation	ko03008//Ribosome biogenesis in eukaryotes	K14563	-	-	-
CIL0122S0003	0	0	0	0	0	0	0	0	0	0	0	0	0	0	0	0	--	PREDICTED: mitogen-activated protein kinase kinase kinase YODA-like [Gossypium hirsutum]	Environmental Information Processing	Signal transduction	ko04016//MAPK signaling pathway - plant	K20717	-	GO:0016301//kinase activity	GO:0006796//phosphate-containing compound metabolic process
CIL0122S0004	0	0.07	0	0.04	0.16	0.4	0.25	0.44	0	1	0	1	2	5	3	12	--	PREDICTED: vitellogenin-1-like [Glycine max]	-	-	-	-	-	-	-
CIL0122S0005	0.78	1.02	1.07	1.87	1.69	2.85	1.76	3.57	17	24	25	74	34	58	34	161	--	PREDICTED: uncharacterized protein LOC109012485 [Juglans regia]	-	-	-	-	-	-	-
CIL0122S0006	0	0	0	0	0	0	0	0	0	0	0	0	0	0	0	0	--	-	-	-	-	-	-	-	-
CIL0122S0007	72.6	68.71	78.66	45.92	37.8	35.72	42.89	40.23	1226	1258	1430	1409	589	563	642	1404	At5g38830	PREDICTED: cysteine--tRNA ligase 2, cytoplasmic-like [Juglans regia]	Genetic Information Processing	Translation	ko00970//Aminoacyl-tRNA biosynthesis	K01883	-	-	-
CIL0122S0008	33.53	32.1	35.22	21.57	17.48	20.91	17.56	18.68	237	246	268	277	114	138	110	273	At5g38830	PREDICTED: cysteine--tRNA ligase 2, cytoplasmic-like [Juglans regia]	Genetic Information Processing	Translation	ko00970//Aminoacyl-tRNA biosynthesis	K01883	-	GO:0004812//aminoacyl-tRNA ligase activity;GO:0032550//purine ribonucleoside binding	GO:0006418//tRNA aminoacylation for protein translation
CIL0122S0009	0.11	0.35	0.15	0.15	0.24	0.88	0.25	1.19	2	7	3	5	4	15	4	45	GIS3	PREDICTED: zinc finger protein 6-like [Juglans regia]	-	-	-	-	-	-	-
CIL0122S0010	35.7	27.49	24.67	26.91	23.97	26.37	31.61	35.33	660	551	491	904	409	455	518	1350	ATJ15	PREDICTED: chaperone protein dnaJ 15-like [Juglans regia]	-	-	-	-	-	-	-
CIL0122S0011	4.2	5.54	6.38	39.54	24.74	10.1	3.26	2.98	211	302	345	3610	1147	474	145	310	BTS	Zinc finger protein-related isoform 1 [Theobroma cacao]	-	-	-	-	-	-	-
CIL0123S0001	0.46	0	0	0.02	0	0	0	0.02	14.04	0	0	1	0	0	0	1	At1g07650	PREDICTED: probable LRR receptor-like serine/threonine-protein kinase At1g07650 isoform X1 [Juglans regia]	-	-	-	-	-	-	-
CIL0123S0002	0.43	0	0	0.03	0	0	0	0	8	0	0	1	0	0	0	0	RKF1	PREDICTED: probable LRR receptor-like serine/threonine-protein kinase At1g07650 isoform X1 [Juglans regia]	-	-	-	-	-	-	-
CIL0123S0003	4.75	2.95	3.97	2.41	1.64	4.7	4.56	0.96	122.38	82.41	110.04	112.78	39	113	104.07	50.82	LRR-RLK	PREDICTED: probable leucine-rich repeat receptor-like serine/threonine-protein kinase At3g14840 isoform X1 [Juglans regia]	-	-	-	-	-	-	-
CIL0123S0004	1.82	1.07	0.62	1	0.54	1.06	0	0.68	22	14	8	22	6	12	0	17	At2g36240	PREDICTED: probable leucine-rich repeat receptor-like serine/threonine-protein kinase At3g14840 isoform X1 [Juglans regia]	-	-	-	-	-	GO:0004702//receptor signaling protein serine/threonine kinase activity;GO:0032550//purine ribonucleoside binding	GO:0032147//activation of protein kinase activity
CIL0123S0005	1.38	0	3.45	0	0	1.31	0	2.01	8.28	0	22.22	0	0	7.29	0	24.87	At2g40290	PREDICTED: eukaryotic translation initiation factor 2 subunit alpha homolog [Juglans regia]	Genetic Information Processing;Genetic Information Processing	Folding, sorting and degradation;Translation	ko04141//Protein processing in endoplasmic reticulum;ko03013//RNA transport	K03237;K03237	-	-	-
CIL0123S0007	0.68	1.05	0.89	0.35	0.2	0.15	0	0.66	15	25	21	14	4	3	0	30	--	PREDICTED: LRR receptor-like serine/threonine-protein kinase EFR [Juglans regia]	Organismal Systems;Environmental Information Processing	Environmental adaptation;Signal transduction	ko04626//Plant-pathogen interaction;ko04016//MAPK signaling pathway - plant	K13420;K13420	-	-	-
CIL0123S0008	6.67	6.26	6.23	4.4	4.25	4.2	5.48	5.54	227.97	232	229	272.99	134	134	165.97	391	RKF1	PREDICTED: probable LRR receptor-like serine/threonine-protein kinase RFK1 isoform X1 [Ziziphus jujuba]	-	-	-	-	GO:0031224//intrinsic component of membrane	GO:0004674//protein serine/threonine kinase activity;GO:0032550//purine ribonucleoside binding	GO:0006464//cellular protein modification process;GO:0006796//phosphate-containing compound metabolic process;GO:0007165//signal transduction;GO:0015833//peptide transport
CIL0123S0009	2.13	1.16	1.17	0.43	1.15	0.83	2	1.5	22	13	13	8	11	8	18.3	32	RFK1	PREDICTED: probable LRR receptor-like serine/threonine-protein kinase RFK1 [Juglans regia]	-	-	-	-	-	GO:0004713//protein tyrosine kinase activity;GO:0016628//oxidoreductase activity, acting on the CH-CH group of donors, NAD or NADP as acceptor;GO:0032550//purine ribonucleoside binding	GO:0006468//protein phosphorylation;GO:0044710//single-organism metabolic process
CIL0123S0010	2.15	1.62	1.35	1	0.6	0.69	1.6	1.27	77	63	52	65	20	23	51	94	RKF1	PREDICTED: probable LRR receptor-like serine/threonine-protein kinase RFK1 [Juglans regia]	-	-	-	-	-	GO:0016301//kinase activity	GO:0016310//phosphorylation
CIL0123S0012	7.91	5.69	4.82	5.44	4.38	4.03	4.48	4.7	227	177	149	284	116	108	114	279	SEI2	PREDICTED: seipin-2-like [Juglans regia]	-	-	-	-	-	-	-
CIL0123S0013	0.08	0.22	1.17	0.39	0.26	1.86	0.27	0.69	1	3	16	9	3	22	3	18	NIP1-1	PREDICTED: aquaporin NIP1-1-like [Juglans regia]	-	-	-	-	GO:0031224//intrinsic component of membrane	-	GO:0051234//establishment of localization
CIL0123S0016	0	0	0	0	0	0	0	0	0	0	0	0	0	0	0	0	NIP1-1	PREDICTED: aquaporin NIP1-1-like [Juglans regia]	-	-	-	-	GO:0031224//intrinsic component of membrane	-	GO:0051234//establishment of localization
CIL0124S0001	0	0	0	0	0	0	0	0	0	0	0	0	0	0	0	0	--	hypothetical protein VITISV_004352 [Vitis vinifera]	-	-	-	-	-	-	-
CIL0124S0004	0.06	0.24	0.16	0.16	0	0	0.26	0.11	2	9	6	10	0	0	8	8	NAD9	NADH dehydrogenase subunit 9 (mitochondrion) [Malus domestica]	Metabolism;Metabolism	Global and overview maps;Energy metabolism	ko01100//Metabolic pathways;ko00190//Oxidative phosphorylation	K03936;K03936	GO:0044455//mitochondrial membrane part	GO:0046914//transition metal ion binding;GO:0050136//NADH dehydrogenase (quinone) activity	GO:0015980//energy derivation by oxidation of organic compounds;GO:0043094//cellular metabolic compound salvage
CIL0124S0005	0	0	0	0	0	0	0	0	0	0	0	0	0	0	0	0	--	-	-	-	-	-	-	-	-
CIL0124S0006	0	0.26	0	0.08	0	0	0	0	0	2	0	1	0	0	0	0	ATP9	PREDICTED: ATP synthase subunit 9, mitochondrial [Arachis ipaensis]	Metabolism;Metabolism	Global and overview maps;Energy metabolism	ko01100//Metabolic pathways;ko00190//Oxidative phosphorylation	K02128;K02128	GO:0031224//intrinsic component of membrane;GO:0033177//proton-transporting two-sector ATPase complex, proton-transporting domain	GO:0005488//binding;GO:0015077//monovalent inorganic cation transmembrane transporter activity	GO:0006754//ATP biosynthetic process;GO:0015988//energy coupled proton transmembrane transport, against electrochemical gradient
CIL0125S0001	70.54	57.81	49.1	40.01	39.86	54.19	46.72	58.99	1400	1244	1049	1443	730	1004	822	2420	At1g79010	PREDICTED: NADH dehydrogenase [ubiquinone] iron-sulfur protein 8, mitochondrial [Juglans regia]	Metabolism;Metabolism	Global and overview maps;Energy metabolism	ko01100//Metabolic pathways;ko00190//Oxidative phosphorylation	K03941;K03941	-	GO:0016491//oxidoreductase activity;GO:0051536//iron-sulfur cluster binding	GO:0044710//single-organism metabolic process
CIL0125S0002	55.89	52	53.69	34.9	35.05	38.41	31.01	37.88	1462	1475	1512	1659	846	938	719	2048	At4g39280	PREDICTED: phenylalanine--tRNA ligase alpha subunit, cytoplasmic [Juglans regia]	Genetic Information Processing	Translation	ko00970//Aminoacyl-tRNA biosynthesis	K01889	GO:0044424//intracellular part	GO:0004812//aminoacyl-tRNA ligase activity;GO:0032550//purine ribonucleoside binding	GO:0006418//tRNA aminoacylation for protein translation
CIL0125S0003	47.12	66.11	64.41	54.79	67.46	48.26	64.18	51.18	1775	2700	2612	3750	2345	1697	2143	3985	MTERF2	PREDICTED: transcription termination factor MTERF2, chloroplastic [Juglans regia]	-	-	-	-	GO:0043231//intracellular membrane-bounded organelle	-	GO:0010468//regulation of gene expression
CIL0125S0004	5.01	2.58	2.58	3.31	2.87	3.71	3.25	5.52	240	134	133	288	127	166	138	547	At2g16250	PREDICTED: probable LRR receptor-like serine/threonine-protein kinase At2g16250 [Juglans regia]	-	-	-	-	GO:0031224//intrinsic component of membrane	GO:0016628//oxidoreductase activity, acting on the CH-CH group of donors, NAD or NADP as acceptor;GO:0016772//transferase activity, transferring phosphorus-containing groups;GO:0032550//purine ribonucleoside binding	GO:0006464//cellular protein modification process;GO:0006796//phosphate-containing compound metabolic process;GO:0044710//single-organism metabolic process
CIL0125S0005	8.92	9.08	3.67	1.72	1.69	1.77	2.18	4.14	97	107	43	34	17	18	21	93	--	PREDICTED: pentatricopeptide repeat-containing protein At2g27800, mitochondrial-like isoform X1 [Tarenaya hassleriana]	-	-	-	-	-	-	-
CIL0125S0006	34.72	28.59	10.99	27.94	22.77	26.84	11.76	25.06	643	574	219	940	389	464	193	959	RBG7	PREDICTED: glycine-rich RNA-binding protein-like [Juglans regia]	-	-	-	-	-	-	-
CIL0125S0007	10.27	135.34	340.58	71.11	331.7	210.15	1317.1	244.68	109	1558	3893	1372	3250	2083	12397	5370	RL1	PREDICTED: protein RADIALIS-like 1 [Juglans regia]	-	-	-	-	GO:0043231//intracellular membrane-bounded organelle	GO:0005488//binding	-
CIL0125S0008	0	0	0	0	0	0	0	0	0	0	0	0	0	0	0	0	--	Dipeptide transport ATP-binding protein dppF [Theobroma cacao]	-	-	-	-	-	-	-
CIL0125S0009	2.67	2.98	3.71	8.82	12.7	11.79	3.64	11.59	97	117	145	581	425	399	117	869	KCS4	PREDICTED: 3-ketoacyl-CoA synthase 4-like [Juglans regia]	Metabolism;Metabolism;Organismal Systems;Metabolism	Global and overview maps;Global and overview maps;Environmental adaptation;Lipid metabolism	ko01100//Metabolic pathways;ko01110//Biosynthesis of secondary metabolites;ko04626//Plant-pathogen interaction;ko00062//Fatty acid elongation	K15397;K15397;K15397;K15397	-	GO:0016746//transferase activity, transferring acyl groups	GO:0006631//fatty acid metabolic process
CIL0125S0011	0	0	0	0	0	0	0	0	0	0	0	0	0	0	0	0	ATG8C	PREDICTED: autophagy-related protein 8C-like isoform X3 [Juglans regia]	Cellular Processes	Transport and catabolism	ko04136//Autophagy - other eukaryotes	K08341	GO:0005774//vacuolar membrane;GO:0015630//microtubule cytoskeleton;GO:0030659//cytoplasmic vesicle membrane	-	GO:0008104//protein localization;GO:0051234//establishment of localization
CIL0125S0012	1	1.96	1.97	1.14	1.85	8.9	3.8	6.53	24	51	51	50	41	200	81	325	B3GALT4	PREDICTED: probable beta-1,3-galactosyltransferase 4 [Juglans regia]	-	-	-	-	GO:0031224//intrinsic component of membrane	GO:0035250//UDP-galactosyltransferase activity	GO:0006464//cellular protein modification process
CIL0125S0014	0	0	0	0	0	0	0	0	0	0	0	0	0	0	0	0	--	Lipase, class 3 [Corchorus capsularis]	-	-	-	-	-	-	-
CIL0125S0015	0	0	0	0	0	0.37	0.39	1.22	0	0	0	0	0	3	3	22	--	PREDICTED: zinc-regulated protein 8 [Ziziphus jujuba]	-	-	-	-	-	-	-
CIL0125S0016	1.69	0.84	1.39	1.15	0.85	1.05	1.54	0.91	26	14	23	32	12	15	21	29	ATPC	PREDICTED: ATP synthase gamma chain, chloroplastic [Juglans regia]	Metabolism;Metabolism;Metabolism	Global and overview maps;Energy metabolism;Energy metabolism	ko01100//Metabolic pathways;ko00190//Oxidative phosphorylation;ko00195//Photosynthesis	K02115;K02115;K02115	GO:0009526//plastid envelope;GO:0031976//plastid thylakoid;GO:0033178//proton-transporting two-sector ATPase complex, catalytic domain;GO:0044434//chloroplast part	GO:0015078//hydrogen ion transmembrane transporter activity;GO:0019829//cation-transporting ATPase activity	GO:0000097//sulfur amino acid biosynthetic process;GO:0005982//starch metabolic process;GO:0006090//pyruvate metabolic process;GO:0006355//regulation of transcription, DNA-templated;GO:0006544//glycine metabolic process;GO:0006633//fatty acid biosynthetic process;GO:0006732//coenzyme metabolic process;GO:0006754//ATP biosynthetic process;GO:0006779//porphyrin-containing compound biosynthetic proc…
CIL0125S0017	4.97	2.85	2.31	3.35	2.44	2.66	3.22	3.14	148	92	74	181	67	74	85	193	At1g11710	PREDICTED: pentatricopeptide repeat-containing protein At1g11710, mitochondrial [Juglans regia]	-	-	-	-	GO:0043231//intracellular membrane-bounded organelle	-	-
CIL0125S0018	12.98	10.8	9.81	7.9	5.95	6.42	8.28	8.71	872	787	710	965	369	403	493	1210	--	Myb_DNA-bind_6 domain-containing protein [Cephalotus follicularis]	-	-	-	-	-	-	GO:0009653//anatomical structure morphogenesis;GO:0009888//tissue development;GO:0033043//regulation of organelle organization;GO:0044237//cellular metabolic process;GO:0044763//single-organism cellular process;GO:0048731//system development
CIL0125S0020	11.67	6.46	3.41	2.79	2.04	3.09	3.48	5.4	620	372	195	269	100	153	164	593	At4g04670	PREDICTED: tRNA wybutosine-synthesizing protein 2/3/4 [Juglans regia]	-	-	-	-	-	GO:0016741//transferase activity, transferring one-carbon groups	GO:0000280//nuclear division;GO:0000723//telomere maintenance;GO:0006400//tRNA modification;GO:0010212//response to ionizing radiation;GO:0032844//regulation of homeostatic process;GO:0044765//single-organism transport
CIL0125S0021	0	0	0	0	0	0	0	0	0	0	0	0	0	0	0	0	PER42	PREDICTED: peroxidase 42 [Jatropha curcas]	Metabolism;Metabolism;Metabolism	Global and overview maps;Global and overview maps;Biosynthesis of other secondary metabolites	ko01100//Metabolic pathways;ko01110//Biosynthesis of secondary metabolites;ko00940//Phenylpropanoid biosynthesis	K00430;K00430;K00430	-	-	GO:0044237//cellular metabolic process;GO:0044710//single-organism metabolic process;GO:0044763//single-organism cellular process;GO:0050896//response to stimulus
CIL0125S0022	0	0	0	0.02	0	0.07	0	0	0	0	0	1	0	2	0	0	--	Homer protein isoform 2 [Theobroma cacao]	-	-	-	-	-	-	-
CIL0125S0024	0	0.1	0	0.06	0	0	0	0	0	1	0	1	0	0	0	0	--	Senescence_reg domain-containing protein [Cephalotus follicularis]	-	-	-	-	-	-	-
CIL0125S0025	0.11	0.42	0.32	0.19	0.12	0.37	0.52	0.39	1	4	3	3	1	3	4	7	--	PREDICTED: uncharacterized protein LOC108993013 [Juglans regia]	-	-	-	-	-	-	-
CIL0126S0001	0	0	0	0	0	0	0	0	0	0	0	0	0	0	0	0	FAB2	PREDICTED: stearoyl-[acyl-carrier-protein] 9-desaturase, chloroplastic-like [Juglans regia]	Metabolism;Metabolism;Metabolism	Global and overview maps;Lipid metabolism;Lipid metabolism	ko01212//Fatty acid metabolism;ko00061//Fatty acid biosynthesis;ko01040//Biosynthesis of unsaturated fatty acids	K03921;K03921;K03921	-	-	-
CIL0127S0001	0.15	0.14	0	0.08	0	0	0	0	1	1	0	1	0	0	0	0	--	-	-	-	-	-	-	-	-
CIL0127S0004	0.3	0.42	0.15	0.08	0.16	0.64	0	0.37	2	3.02	1.1	1	1	4	0	5.11	ADF2	PREDICTED: actin-depolymerizing factor 2-like [Juglans regia]	-	-	-	-	-	-	-
CIL0127S0005	1.63	0.75	0.57	0.45	0	0.22	0	0	8	4	3	4	0	1	0	0	--	-	-	-	-	-	-	-	-
CIL0128S0001	29.27	35.37	26.8	25.01	29.61	34.67	31.09	35.38	992	1299.63	978	1540.37	926	1097	934	2478.76	GLDH	PREDICTED: L-galactono-1,4-lactone dehydrogenase, mitochondrial-like [Juglans regia]	Metabolism;Metabolism;Metabolism	Global and overview maps;Global and overview maps;Carbohydrate metabolism	ko01100//Metabolic pathways;ko01110//Biosynthesis of secondary metabolites;ko00053//Ascorbate and aldarate metabolism	K00225;K00225;K00225	GO:0031090//organelle membrane;GO:0031224//intrinsic component of membrane;GO:0043231//intracellular membrane-bounded organelle	GO:0000166//nucleotide binding;GO:0016616//oxidoreductase activity, acting on the CH-OH group of donors, NAD or NADP as acceptor;GO:0016632//oxidoreductase activity, acting on the CH-CH group of donors, cytochrome as acceptor;GO:0016899//oxidoreductase activity, acting on the CH-OH group of donors, oxygen as acceptor	GO:0019852//L-ascorbic acid metabolic process;GO:0043094//cellular metabolic compound salvage
CIL0128S0002	0.27	0.21	0.13	0.42	0.34	0.34	0.25	0.48	6	5	3	17	7	7	5	22	NPR5	PREDICTED: regulatory protein NPR5-like [Juglans regia]	Environmental Information Processing	Signal transduction	ko04075//Plant hormone signal transduction	K14508	-	-	-
CIL0128S0004	23.75	24.76	23.99	23.91	27.13	37.23	34.5	40.09	814	920	885	1489	858	1191	1048	2840	At3g10200	PREDICTED: probable methyltransferase PMT7 isoform X2 [Juglans regia]	-	-	-	-	-	GO:0003824//catalytic activity	GO:0008152//metabolic process
CIL0128S0005	2.01	0.93	0.66	0.24	0.24	0.26	0.73	0.28	74	37	26	16	8	9	24	21	PCMP-H73	PREDICTED: pentatricopeptide repeat-containing protein DOT4, chloroplastic-like [Juglans regia]	-	-	-	-	-	-	-
CIL0128S0006	4.41	1.02	0.9	1.14	2.84	2.96	1.09	2	32	8	7	15	19	20	7	30	CML36	PREDICTED: probable calcium-binding protein CML36 [Juglans regia]	Organismal Systems	Environmental adaptation	ko04626//Plant-pathogen interaction	K13448	-	-	-
CIL0128S0007	9.67	3.89	2.66	1.99	1.58	2.17	4.31	3.11	511	223	151	191	77	107	202	339	SDP1	PREDICTED: triacylglycerol lipase SDP1-like [Juglans regia]	Metabolism;Metabolism;Metabolism;Metabolism;Metabolism;Metabolism;Metabolism;Metabolism;Metabolism	Global and overview maps;Global and overview maps;Lipid metabolism;Lipid metabolism;Lipid metabolism;Lipid metabolism;Lipid metabolism;Lipid metabolism;Lipid metabolism	ko01100//Metabolic pathways;ko01110//Biosynthesis of secondary metabolites;ko00564//Glycerophospholipid metabolism;ko00592//alpha-Linolenic acid metabolism;ko00561//Glycerolipid metabolism;ko00565//Ether lipid metabolism;ko00591//Linoleic acid metabolism;ko00100//Steroid biosynthesis;ko00590//Arachidonic acid metabolism	K14674;K14674;K14674;K14674;K14674;K14674;K14674;K14674;K14674	-	-	-
CIL0128S0009	2.76	1.32	0.94	1.45	1.68	1.67	1.9	2.34	189.71	98.63	69.59	180.97	106.84	107.3	115.9	332.39	PICBP	PREDICTED: serine-rich adhesin for platelets [Malus domestica]	-	-	-	-	-	-	-
CIL0128S0010	3.23	4.65	3.36	3.37	2.44	2.28	3.33	2.95	175.29	273.37	196.41	332.03	122.16	115.7	160.1	330.61	At5g17730	PREDICTED: AAA-ATPase At3g50940-like isoform X1 [Juglans regia]	-	-	-	-	-	-	-
CIL0128S0013	0.14	0	0	0	0	0	0	0	1	0	0	0	0	0	0	0	PCMP-E101	Tetratricopeptide repeat (TPR)-like superfamily protein [Arabidopsis thaliana]	-	-	-	-	GO:0043231//intracellular membrane-bounded organelle	-	-
CIL0128S0014	0	0	0	0	0	0	0	0	0	0	0	0	0	0	0	0	PCMP-H33	PPR domain-containing protein/PPR_2 domain-containing protein [Cephalotus follicularis]	-	-	-	-	-	-	-
CIL0128S0015	0.37	0	0	1.43	0.5	0.9	0.31	1.17	4	0	0	28	5	9	3	26	--	Uncharacterized protein TCM_024470 [Theobroma cacao]	-	-	-	-	-	-	-
CIL0128S0016	74.79	58.01	56.37	67.22	51.12	79.21	46.69	68.17	880	740	714	1437	555	870	487	1658	ERD15	PREDICTED: protein EARLY RESPONSIVE TO DEHYDRATION 15-like [Juglans regia]	-	-	-	-	-	-	-
CIL0128S0017	22.57	32.7	32.89	27.3	25.96	20.02	39.3	21.41	587	922	921	1290	623	486	906	1151	FPGS2	PREDICTED: folylpolyglutamate synthase-like isoform X2 [Juglans regia]	Metabolism;Metabolism	Global and overview maps;Metabolism of cofactors and vitamins	ko01100//Metabolic pathways;ko00790//Folate biosynthesis	K01930;K01930	-	-	-
CIL0128S0018	6.37	6.33	5.41	7.01	6.44	8.96	8.36	11.92	208	224	190	416	194	273	242	804	At3g57200	PREDICTED: glycosyltransferase-like At2g41451 [Juglans regia]	-	-	-	-	-	-	-
CIL0128S0019	5.16	2.57	1.7	1.72	1.32	1.67	1.46	1.71	76	41	27	46	18	23	19	52	alg7	PREDICTED: UDP-N-acetylglucosamine--dolichyl-phosphate N-acetylglucosaminephosphotransferase-like [Juglans regia]	Metabolism;Metabolism	Global and overview maps;Glycan biosynthesis and metabolism	ko01100//Metabolic pathways;ko00510//N-Glycan biosynthesis	K01001;K01001	GO:0031224//intrinsic component of membrane	GO:0016780//phosphotransferase activity, for other substituted phosphate groups	-
CIL0128S0020	1.24	0.19	0.57	0.11	0.45	0	0.23	0.5	6	1	3	1	2	0	1	5	alg7	PREDICTED: LOW QUALITY PROTEIN: UDP-N-acetylglucosamine--dolichyl-phosphate N-acetylglucosaminephosphotransferase-like [Juglans regia]	Metabolism;Metabolism	Global and overview maps;Glycan biosynthesis and metabolism	ko01100//Metabolic pathways;ko00510//N-Glycan biosynthesis	K01001;K01001	GO:0031224//intrinsic component of membrane	GO:0016780//phosphotransferase activity, for other substituted phosphate groups	-
CIL0128S0021	1.46	0.82	0.36	2.05	1.5	1.36	1.22	1.92	38	23	10	97	36	33	28	103	--	PREDICTED: uncharacterized protein LOC109008391 [Juglans regia]	-	-	-	-	-	-	-
CIL0128S0022	0	0	0	0	0	0	0	0	0	0	0	0	0	0	0	0	DIP	PREDICTED: probable aquaporin TIP2-2 [Juglans regia]	-	-	-	-	-	-	-
CIL0128S0023	0	0	0	0	0	0	0	0	0	0	0	0	0	0	0	0	TIP2-2	MIP domain-containing protein [Cephalotus follicularis]	-	-	-	-	GO:0000325//plant-type vacuole;GO:0005774//vacuolar membrane;GO:0009536//plastid;GO:0031224//intrinsic component of membrane	-	GO:0001101//response to acid chemical;GO:0015698//inorganic anion transport
CIL0128S0024	10.96	12.05	13.14	27.53	21.62	19.04	17.16	25.46	317	378	409	1447	577	514	440	1522	VAB	PREDICTED: VAN3-binding protein [Juglans regia]	-	-	-	-	-	-	-
CIL0128S0025	17.86	36.76	42.42	50.2	53.91	35.61	45.38	35.41	332	741	849	1696	925	618	748	1361	PURU1	PREDICTED: formyltetrahydrofolate deformylase 1, mitochondrial-like isoform X1 [Juglans regia]	Metabolism;Metabolism	Carbohydrate metabolism;Metabolism of cofactors and vitamins	ko00630//Glyoxylate and dicarboxylate metabolism;ko00670//One carbon pool by folate	K01433;K01433	-	GO:0016741//transferase activity, transferring one-carbon groups;GO:0016811//hydrolase activity, acting on carbon-nitrogen (but not peptide) bonds, in linear amides;GO:0031406//carboxylic acid binding	GO:0008152//metabolic process
CIL0128S0027	20.82	22.85	19.38	15.01	17.39	14.11	16.15	11.29	506	602	507	663	390	320	348	567	PSD1	PREDICTED: phosphatidylserine decarboxylase proenzyme 1, mitochondrial [Juglans regia]	Metabolism;Metabolism;Metabolism	Global and overview maps;Global and overview maps;Lipid metabolism	ko01100//Metabolic pathways;ko01110//Biosynthesis of secondary metabolites;ko00564//Glycerophospholipid metabolism	K01613;K01613;K01613	-	-	-
CIL0128S0029	7.74	12.14	12.39	11.28	10.6	11.35	10.71	12.73	133	226	229	352	168	182	163	452	iolG	PREDICTED: trans-1,2-dihydrobenzene-1,2-diol dehydrogenase [Jatropha curcas]	-	-	-	-	-	GO:0003824//catalytic activity	GO:0044710//single-organism metabolic process
CIL0128S0030	0.12	0.16	0.14	0.05	0.03	0.18	0.14	0.4	5	7	6	4	1	7	5	34	MSH4	PREDICTED: DNA mismatch repair protein MSH4 [Juglans regia]	-	-	-	-	GO:0000228//nuclear chromosome;GO:0005911//cell-cell junction;GO:0032300//mismatch repair complex	GO:0003690//double-stranded DNA binding;GO:0032550//purine ribonucleoside binding	GO:0000710//meiotic mismatch repair;GO:0000723//telomere maintenance;GO:0006310//DNA recombination;GO:0007059//chromosome segregation;GO:0010212//response to ionizing radiation;GO:0032844//regulation of homeostatic process;GO:0051726//regulation of cell cycle;GO:0070192//chromosome organization involved in meiotic cell cycle;GO:1902410//mitotic cytokinetic process
CIL0128S0031	76.07	65.71	52.9	36.11	29.88	67.33	41.17	76.17	1134	1062	849	978	411	937	544	2347	RPL15	PREDICTED: 60S ribosomal protein L15-1 isoform X2 [Juglans regia]	Genetic Information Processing	Translation	ko03010//Ribosome	K02877	-	-	-
CIL0128S0033	36.75	31.72	28.67	25.87	22.47	20.08	22.71	20.49	2088	1954	1754	2671	1178	1065	1144	2406	At5g47430	PREDICTED: E3 ubiquitin-protein ligase RBBP6 isoform X1 [Theobroma cacao]	-	-	-	-	GO:0043231//intracellular membrane-bounded organelle	GO:0046914//transition metal ion binding	-
CIL0128S0034	2.22	0.53	0	1.12	1.53	1.08	0.33	0.28	29.78	7.78	0	27.38	18.91	13.58	3.87	7.73	PAP16	PREDICTED: probable inactive purple acid phosphatase 16 isoform X2 [Juglans regia]	-	-	-	-	-	GO:0003824//catalytic activity;GO:0043169//cation binding	GO:0003006//developmental process involved in reproduction;GO:0006796//phosphate-containing compound metabolic process
CIL0129S0003	0	0	0	0	0	0	0	0	0	0	0	0	0	0	0	0	--	PREDICTED: uncharacterized protein LOC108996126 [Juglans regia]	-	-	-	-	-	-	-
CIL0129S0007	0.2	0.09	0	0.11	0	0	0	0.09	2	1	0	2	0	0	0	2	--	PREDICTED: protein FAR1-RELATED SEQUENCE 12-like isoform X1 [Juglans regia]	-	-	-	-	-	-	-
CIL0129S0009	31.66	35.83	37	59.76	57.58	80.29	66.93	72.12	833	1022	1048	2857	1398	1972	1561	3922	FRK2	PREDICTED: fructokinase-2 [Juglans regia]	Metabolism;Metabolism;Metabolism;Metabolism	Global and overview maps;Carbohydrate metabolism;Carbohydrate metabolism;Carbohydrate metabolism	ko01100//Metabolic pathways;ko00520//Amino sugar and nucleotide sugar metabolism;ko00500//Starch and sucrose metabolism;ko00051//Fructose and mannose metabolism	K00847;K00847;K00847;K00847	-	GO:0016772//transferase activity, transferring phosphorus-containing groups	GO:0016310//phosphorylation;GO:0019321//pentose metabolic process
CIL0130S0005	4.37	7.29	4.09	12.75	14.83	5.17	3.55	5.19	155	279.99	155.95	821	485	171	111.37	379.97	RXW24L	disease resistance protein (CC-NBS-LRR class) family protein [Medicago truncatula]	-	-	-	-	-	-	-
CIL0130S0006	0	0	0.21	0	0	0	0	0	0	0	1	0	0	0	0	0	RF45	Disease resistance protein family [Theobroma cacao]	-	-	-	-	-	GO:0003824//catalytic activity;GO:0032550//purine ribonucleoside binding	GO:0006796//phosphate-containing compound metabolic process
CIL0130S0010	30.46	24.07	20.8	24.51	19.11	16.22	15.48	19.29	1012	867	744	1480	586	503	456	1325	epl1	EPL1 domain-containing protein, partial [Cephalotus follicularis]	-	-	-	-	GO:0035267//NuA4 histone acetyltransferase complex	-	GO:0010468//regulation of gene expression;GO:0034645//cellular macromolecule biosynthetic process
CIL0130S0011	286.15	398.54	406.83	440.57	422.42	216.69	440.75	180.87	10494	15846	16061	29357	14295	7418	14328	13710	--	PREDICTED: uncharacterized protein LOC109004253 isoform X2 [Juglans regia]	-	-	-	-	-	-	-
CIL0130S0012	26.64	33.35	39.17	8.49	10.6	9.71	33.09	16.97	297	403	470	172	109	101	327	391	--	PREDICTED: uncharacterized protein LOC109004254 [Juglans regia]	-	-	-	-	-	-	-
CIL0130S0014	0	0	0	0	0	0	0	0	0	0	0	0	0	0	0	0	--	PREDICTED: MLP-like protein 28 [Ziziphus jujuba]	-	-	-	-	-	-	-
CIL0130S0015	0	0	0	0	0	0.15	0	0	0	0	0	0	0	1	0	0	SSL3	Zinc finger, DNL-type [Corchorus olitorius]	-	-	-	-	-	-	-
CIL0130S0016	3.59	2.84	0.95	0.56	0.56	2.02	1.35	0.17	21	18	6	6	3	11	7	2	SLP2	PREDICTED: shewanella-like protein phosphatase 2 [Juglans regia]	-	-	-	-	-	GO:0003824//catalytic activity	-
CIL0130S0017	4.27	3.25	3.2	2.39	3.38	3.34	2.87	1.71	52	43	42	53	38	38	31	43	SLP2	PREDICTED: shewanella-like protein phosphatase 2 [Juglans regia]	-	-	-	-	-	GO:0003824//catalytic activity	-
CIL0130S0018	6.52	21.82	18.91	25.15	25.08	8.08	21.73	11.62	89	323	278	624	316	103	263	328	--	PREDICTED: uncharacterized protein LOC109004240 [Juglans regia]	-	-	-	-	-	-	GO:0044237//cellular metabolic process;GO:0044281//small molecule metabolic process;GO:0044763//single-organism cellular process;GO:0071704//organic substance metabolic process
CIL0131S0001	6.25	1.31	1.08	3.9	3.3	0.94	0.88	1.43	193	44	36	219	94	27	24	91	NAC087	PREDICTED: NAC domain-containing protein 100-like [Juglans regia]	-	-	-	-	-	-	GO:0010467//gene expression;GO:0034645//cellular macromolecule biosynthetic process
CIL0131S0002	28	44.84	39.53	17.55	22.71	26.25	50.95	11.73	656	1139	997	747	491	574	1058	568	EULS3	PREDICTED: velvet complex subunit B [Juglans regia]	-	-	-	-	-	-	-
CIL0131S0003	7.36	19.18	18.75	25.96	29.55	27.68	36.03	38.78	263	743	721	1685	974	923	1141	2863	At5g42250	PREDICTED: alcohol dehydrogenase-like 7 [Juglans regia]	Metabolism;Metabolism;Metabolism;Metabolism;Metabolism;Metabolism	Global and overview maps;Global and overview maps;Global and overview maps;Carbohydrate metabolism;Amino acid metabolism;Lipid metabolism	ko01100//Metabolic pathways;ko01110//Biosynthesis of secondary metabolites;ko01200//Carbon metabolism;ko00010//Glycolysis / Gluconeogenesis;ko00350//Tyrosine metabolism;ko00071//Fatty acid degradation	K00121;K00121;K00121;K00121;K00121;K00121	GO:0044424//intracellular part	GO:0016616//oxidoreductase activity, acting on the CH-OH group of donors, NAD or NADP as acceptor;GO:0043169//cation binding	GO:0044710//single-organism metabolic process
CIL0131S0004	55.94	44.51	38.93	37.11	31.86	25.17	32.32	26.06	3050	2631	2285	3677	1603	1281	1562	2937	DSK2	PREDICTED: large proline-rich protein BAG6-like isoform X1 [Juglans regia]	-	-	-	-	-	-	-
CIL0131S0005	11.09	10.03	9.7	13	19.1	51.31	30.19	48.98	307	301	289	654	488	1326	741	2803	Bp10	PREDICTED: L-ascorbate oxidase homolog [Juglans regia]	-	-	-	-	-	GO:0016682//oxidoreductase activity, acting on diphenols and related substances as donors, oxygen as acceptor	GO:0044710//single-organism metabolic process
CIL0131S0006	39.7	35.1	23.64	32.49	27.62	32.42	29.07	41.8	1131	1084	725	1681.85	726	862	734	2461	CCT2	PREDICTED: T-complex protein 1 subunit beta [Juglans regia]	-	-	-	-	-	-	-
CIL0131S0008	4.83	3.66	3.07	4.31	3.75	2.82	3.69	4.65	251	206	172	407	180	137	170	500	pus10	PREDICTED: putative tRNA pseudouridine synthase Pus10 [Juglans regia]	-	-	-	-	-	-	GO:0043412//macromolecule modification;GO:0044238//primary metabolic process;GO:0044260//cellular macromolecule metabolic process;GO:0044699//single-organism process
CIL0131S0009	12.67	24.64	22.27	19.18	46.34	27.04	15.84	13.33	120	253	227	330	405	239	133	261	Prep	PREDICTED: prolyl endopeptidase-like [Juglans regia]	-	-	-	-	-	GO:0008236//serine-type peptidase activity	GO:0019538//protein metabolic process
CIL0131S0010	23.8	32.36	25.4	30.12	76.3	35.34	31.32	19.46	510	752	586	1173	1509	707	595	862	PREP	PREDICTED: prolyl endopeptidase-like [Juglans regia]	-	-	-	-	-	GO:0008236//serine-type peptidase activity	GO:0019538//protein metabolic process
CIL0131S0011	4.97	3.18	3.34	4.23	4.95	3.15	7.91	4.99	422	293	305	653	388	250	595	875	AMY2	PREDICTED: probable alpha-amylase 2 isoform X2 [Juglans regia]	Metabolism;Metabolism	Global and overview maps;Carbohydrate metabolism	ko01100//Metabolic pathways;ko00500//Starch and sucrose metabolism	K01176;K01176	-	GO:0016160//amylase activity;GO:0046872//metal ion binding	GO:0044238//primary metabolic process
CIL0131S0012	0	0	0	0	0	0	0	0	0	0	0	0	0	0	0	0	PCMP-E19	PREDICTED: pentatricopeptide repeat-containing protein At2g33680-like [Juglans regia]	-	-	-	-	-	-	-
CIL0131S0013	6.1	2.93	1.47	2.1	1.92	4.12	2.58	5.02	200	104	52	125	58	126	75	340	Pus1	PREDICTED: tRNA pseudouridine synthase A, mitochondrial-like [Juglans regia]	-	-	-	-	-	-	-
CIL0131S0014	5.78	3.03	1.71	31.88	27.97	9.64	1.41	0.83	88	50	28	882	393	137	19	26	Gdap2	PREDICTED: ganglioside-induced differentiation-associated protein 2-like [Juglans regia]	-	-	-	-	-	-	-
CIL0131S0015	2.97	2.66	2.25	1.54	1.32	1.04	1.54	0.66	98	95	80	92	40	32	45	45	PCMP-H15	PREDICTED: pentatricopeptide repeat-containing protein At5g40410, mitochondrial [Juglans regia]	-	-	-	-	-	-	-
CIL0131S0016	61.44	91.42	96	8.67	18.13	21.46	64.06	24.44	1135	1831	1909	291	309	370	1049	933	GSTF11	PREDICTED: glutathione S-transferase-like [Juglans regia]	Metabolism	Metabolism of other amino acids	ko00480//Glutathione metabolism	K00799	-	GO:0003824//catalytic activity	-
CIL0131S0017	0	0	0	0	0	0	0	0	0	0	0	0	0	0	0	0	PERK8	PREDICTED: proline-rich receptor-like protein kinase PERK8 isoform X1 [Juglans regia]	-	-	-	-	GO:0031224//intrinsic component of membrane	GO:0004672//protein kinase activity;GO:0005198//structural molecule activity;GO:0032550//purine ribonucleoside binding	GO:0001558//regulation of cell growth;GO:0006464//cellular protein modification process;GO:0006796//phosphate-containing compound metabolic process
CIL0131S0018	1.36	1.73	2	2.49	2.55	1.81	6.85	3.16	59	81	93	196	102	73	263	283	MSL8	PREDICTED: mechanosensitive ion channel protein 8-like [Juglans regia]	-	-	-	-	-	-	-
CIL0131S0019	5.34	2.9	2.47	4.23	2.44	1.64	2.42	1.74	199	117	99	286	84	57	80	134	STY46	PREDICTED: serine/threonine-protein kinase STY17-like isoform X1 [Juglans regia]	-	-	-	-	-	GO:0004713//protein tyrosine kinase activity;GO:0036094//small molecule binding;GO:0043168//anion binding	GO:0006468//protein phosphorylation
CIL0131S0020	0	0	0	0	0	0	0	0.05	0	0	0	0	0	0	0	1	STY17	PREDICTED: serine/threonine-protein kinase STY17-like, partial [Juglans regia]	-	-	-	-	-	GO:0004713//protein tyrosine kinase activity;GO:0036094//small molecule binding;GO:0043168//anion binding	GO:0006468//protein phosphorylation
CIL0131S0021	0.16	0.68	0.2	5.23	8.07	2.94	0.12	0.74	3	14	4	180	141	52	2	29	ODC	PREDICTED: ornithine decarboxylase-like [Juglans regia]	Metabolism;Metabolism;Metabolism;Metabolism	Global and overview maps;Global and overview maps;Metabolism of other amino acids;Amino acid metabolism	ko01100//Metabolic pathways;ko01110//Biosynthesis of secondary metabolites;ko00480//Glutathione metabolism;ko00330//Arginine and proline metabolism	K01581;K01581;K01581;K01581	-	-	GO:0006595//polyamine metabolic process
CIL0131S0022	70.49	198.92	224.13	226.91	377.94	529.13	585.02	422.09	955	2922	3269	5586	4725	6692	7026	11820	PETE	PREDICTED: plastocyanin B'/B'' [Ricinus communis]	Metabolism	Energy metabolism	ko00195//Photosynthesis	K02638	-	-	-
CIL0131S0023	12.69	13.95	13.74	10.32	12.66	12.26	11.14	6.78	266	317	310	393	245	240	207	294	PLDDELTA	PREDICTED: phospholipase D delta-like [Juglans regia]	Metabolism;Metabolism;Cellular Processes;Metabolism;Metabolism	Global and overview maps;Global and overview maps;Transport and catabolism;Lipid metabolism;Lipid metabolism	ko01100//Metabolic pathways;ko01110//Biosynthesis of secondary metabolites;ko04144//Endocytosis;ko00564//Glycerophospholipid metabolism;ko00565//Ether lipid metabolism	K01115;K01115;K01115;K01115;K01115	-	GO:0004620//phospholipase activity;GO:0046872//metal ion binding	GO:0006650//glycerophospholipid metabolic process
CIL0131S0024	0.53	0.49	0	0	0.39	0	0.4	0.09	3	3	0	0	2	0	2	1	SALR	PREDICTED: (+)-neomenthol dehydrogenase-like [Juglans regia]	Metabolism;Metabolism	Global and overview maps;Metabolism of terpenoids and polyketides	ko01110//Biosynthesis of secondary metabolites;ko00902//Monoterpenoid biosynthesis	K15095;K15095	-	GO:0016616//oxidoreductase activity, acting on the CH-OH group of donors, NAD or NADP as acceptor	GO:0044710//single-organism metabolic process
CIL0131S0028	30.97	32.91	33.49	23.96	26.79	16.36	29.38	20.25	1243	1432	1447	1747	992	613	1045	1680	ABCB26	PREDICTED: ABC transporter B family member 26, chloroplastic isoform X3 [Juglans regia]	Environmental Information Processing	Membrane transport	ko02010//ABC transporters	K05656	GO:0031224//intrinsic component of membrane	GO:0015405//P-P-bond-hydrolysis-driven transmembrane transporter activity;GO:0017111//nucleoside-triphosphatase activity;GO:0032550//purine ribonucleoside binding	GO:0044763//single-organism cellular process;GO:0051234//establishment of localization
CIL0131S0029	95.89	75.35	59.53	38.53	37.44	82.39	52.51	85	1263	1076	844	922	455	1013	613	2314	RPL27AC	PREDICTED: 60S ribosomal protein L27a-3-like [Juglans regia]	Genetic Information Processing	Translation	ko03010//Ribosome	K02900	GO:0030529//intracellular ribonucleoprotein complex	-	GO:0010467//gene expression
CIL0131S0030	71.87	38.93	30.06	47.59	31.52	11.72	10.31	18.4	1117	656	503	1344	452	170	142	591	DTX29	PREDICTED: protein DETOXIFICATION 29-like [Juglans regia]	-	-	-	-	GO:0031224//intrinsic component of membrane	GO:0015291//secondary active transmembrane transporter activity	GO:0044763//single-organism cellular process
CIL0131S0031	305.61	204.29	116.31	244.55	189.77	150.26	169.64	174.93	7164	5192	2935	10416	4105	3288	3525	8476	PLP2	PREDICTED: patatin-like protein 2 [Juglans regia]	-	-	-	-	-	-	-
CIL0131S0032	0.74	0.09	0	2.06	0.2	11.77	0.63	17.77	16	2	0	81	4	238	12	795.62	SCPL18	PREDICTED: serine carboxypeptidase-like 1 [Juglans regia]	-	-	-	-	-	-	-
CIL0131S0033	0	0	0	0	0	0	0	0	0	0	0	0	0	0	0	0	SCPL18	PREDICTED: serine carboxypeptidase-like 18 isoform X1 [Juglans regia]	-	-	-	-	-	-	-
CIL0132S0005	20.4	16.35	16.89	14.01	11.37	11.34	12.3	15.18	451	392	402	563	232	234	241	694	RBP2	PREDICTED: RNA-binding protein 2-like [Juglans regia]	-	-	-	-	-	GO:0003676//nucleic acid binding	-
CIL0132S0006	0.3	1.7	12.56	3.58	11.61	79.79	30.26	71.21	4	25	183	88	145	1008	363	1992	--	PREDICTED: extensin-2 [Theobroma cacao]	-	-	-	-	-	-	-
CIL0132S0007	25.11	24.68	25.07	29.26	25.18	20.12	23.64	22.19	869	926	934	1840	804	649.79	725	1587	STY17	PREDICTED: serine/threonine-protein kinase STY17-like isoform X1 [Juglans regia]	-	-	-	-	-	GO:0004672//protein kinase activity;GO:0031406//carboxylic acid binding;GO:0032550//purine ribonucleoside binding	GO:0006464//cellular protein modification process;GO:0006796//phosphate-containing compound metabolic process
CIL0132S0008	51.42	28.91	26.95	31.17	31.22	50.54	31.59	60.68	1478	901	834	1628	828	1356	805	3605	SDC	PREDICTED: serine decarboxylase [Juglans regia]	Metabolism;Metabolism;Metabolism	Global and overview maps;Global and overview maps;Amino acid metabolism	ko01100//Metabolic pathways;ko01110//Biosynthesis of secondary metabolites;ko00340//Histidine metabolism	K01590;K01590;K01590	GO:0016020//membrane;GO:0044444//cytoplasmic part	GO:0016831//carboxy-lyase activity;GO:0043168//anion binding	GO:0034308//primary alcohol metabolic process;GO:0043436//oxoacid metabolic process
CIL0132S0009	9.97	6.57	7.51	6.41	5.33	3.19	5.99	3.69	154	110	125	180	76	46	82	118	VIP1	PREDICTED: transcription factor VIP1 [Juglans regia]	Environmental Information Processing	Signal transduction	ko04016//MAPK signaling pathway - plant	K20557	-	-	-
CIL0132S0010	0.98	1.38	0.6	0.04	1.97	1.05	2.71	3.37	15	23	10	1	28	15	37	107	At1g21140	PREDICTED: vacuolar iron transporter homolog 4-like [Juglans regia]	-	-	-	-	-	-	-
CIL0132S0011	1.92	1.95	1.6	1.16	0.83	1.23	1.73	1.02	10	11	9	11	4	6	8	11	--	-	-	-	-	-	-	-	-
CIL0132S0012	22.05	15.81	14.33	14.19	12.95	15.99	18.79	19.27	1368	1063	957	1599	741	926	1033	2471	SPAC56F8.03	PREDICTED: eukaryotic translation initiation factor 5B [Juglans regia]	Genetic Information Processing	Translation	ko03013//RNA transport	K03243	-	GO:0008135//translation factor activity, RNA binding;GO:0017111//nucleoside-triphosphatase activity;GO:0032550//purine ribonucleoside binding	GO:0006412//translation
CIL0132S0013	11.88	10.16	10.67	13.48	12.37	14.39	10.92	15.69	329	305	318	678	316	372	268	898	MINDY3	PREDICTED: ubiquitin carboxyl-terminal hydrolase FAM188A-like isoform X1 [Juglans regia]	-	-	-	-	-	-	-
CIL0132S0014	0	0	0	0.19	0	0	0.19	0.16	0	0	0	2	0	0	1	2	LSM3A	PREDICTED: sm-like protein LSM3A [Juglans regia]	Genetic Information Processing;Genetic Information Processing	Transcription;Folding, sorting and degradation	ko03040//Spliceosome;ko03018//RNA degradation	K12622;K12622	-	-	-
CIL0132S0015	17.86	13.92	14.09	10.85	9.54	6.5	10.24	6.8	600.37	507.26	510.02	662.84	295.86	203.9	305.14	472.48	--	Sequence-specific DNA binding transcription factors [Theobroma cacao]	-	-	-	-	-	-	-
CIL0133S0001	182.63	149.47	107.86	200.63	150.03	69.59	80.01	72.81	8322.36	7384.73	5290.93	16611.9	6308.68	2960	3232	6857.94	BLH1	PREDICTED: BEL1-like homeodomain protein 1 [Juglans regia]	-	-	-	-	-	-	-
CIL0133S0003	0.31	0	0	0	0	0	0.35	0	2	0	0	0	0	0	2	0	--	-	-	-	-	-	-	-	-
CIL0133S0005	0.03	0.06	0.06	0.15	0.18	0.07	0.04	0.07	1	2	2	8	5	2	1	4	MIK2	PREDICTED: probable leucine-rich repeat receptor-like protein kinase At1g35710 [Juglans regia]	-	-	-	-	-	-	-
CIL0133S0009	25.88	16.5	15.68	14.68	12.2	13.68	16.76	17.72	1078	745	703	1111	469	532	619	1526	OBE3	PREDICTED: protein OBERON 3-like isoform X3 [Juglans regia]	-	-	-	-	-	-	-
CIL0133S0010	0	0	0	0	0	0	0	0	0	0	0	0	0	0	0	0	ZCYB	PREDICTED: probable ascorbate-specific transmembrane electron transporter 1 [Juglans regia]	-	-	-	-	GO:0031224//intrinsic component of membrane	-	GO:0044710//single-organism metabolic process
CIL0133S0011	1.76	2.13	2.1	1.68	1.58	3.39	1.58	3.62	35	46	45	61	29	63	28	149	LPXC4	PREDICTED: probable UDP-3-O-acyl-N-acetylglucosamine deacetylase 2 isoform X1 [Juglans regia]	Metabolism	Global and overview maps	ko01100//Metabolic pathways	K02535	-	-	GO:0008654//phospholipid biosynthetic process
CIL0133S0012	0	0	0	0	0	0	0	0	0	0	0	0	0	0	0	0	--	PREDICTED: LOW QUALITY PROTEIN: serine/threonine-protein kinase RIO1 [Ricinus communis]	-	-	-	-	-	-	-
CIL0133S0013	10.8	10.02	8.96	9.39	8.66	22.74	14.51	26.94	319	321	285	504	236	627	380	1645	MAP70.1	PREDICTED: microtubule-associated protein 70-1-like [Juglans regia]	-	-	-	-	-	-	-
CIL0133S0014	9.21	10.96	10.21	9.59	11.07	35.09	22.73	38.61	355	458	424	672	394	1263	777	3077	DRP1C	PREDICTED: dynamin-related protein 1C [Juglans regia]	-	-	-	-	-	GO:0017111//nucleoside-triphosphatase activity;GO:0032550//purine ribonucleoside binding	-
CIL0133S0015	21.55	17.88	15.8	17.83	15.43	14.24	14.1	16.31	707	636	558	1063	467	436	410	1106	VAC14	PREDICTED: protein VAC14 homolog isoform X1 [Juglans regia]	-	-	-	-	GO:0035032//phosphatidylinositol 3-kinase complex, class III	-	-
CIL0133S0016	8.17	4.85	4.12	13.31	8.56	3.52	2.74	7.04	306	197	166	906	296	123	91	545	At2g01680	PREDICTED: ankyrin repeat-containing protein At2g01680-like [Juglans regia]	-	-	-	-	-	-	-
CIL0133S0018	6.43	5.64	7.59	7.14	7.64	19.59	10.98	21.01	103	98	131	208	113	293	156	696	CML25	PREDICTED: probable calcium-binding protein CML25 [Juglans regia]	Organismal Systems	Environmental adaptation	ko04626//Plant-pathogen interaction	K13448	-	-	-
CIL0134S0002	0	0	0	0	0	0	0	0	0	0	0	0	0	0	0	0	10HGO	PREDICTED: probable mannitol dehydrogenase [Juglans regia]	Metabolism;Metabolism;Metabolism	Global and overview maps;Global and overview maps;Biosynthesis of other secondary metabolites	ko01100//Metabolic pathways;ko01110//Biosynthesis of secondary metabolites;ko00940//Phenylpropanoid biosynthesis	K00083;K00083;K00083	-	GO:0003824//catalytic activity;GO:0043169//cation binding	GO:0044710//single-organism metabolic process
CIL0134S0003	0.07	0	0	0	0	0	0	0	1.38	0	0	0	0	0	0	0	At2g36330	PREDICTED: CASP-like protein 4A3 isoform X1 [Juglans regia]	-	-	-	-	-	-	-
CIL0134S0004	0	0	0	0	0	0	0	0	0	0	0	0	0	0	0	0	XTH23	PREDICTED: probable xyloglucan endotransglucosylase/hydrolase protein 23 [Juglans regia]	Environmental Information Processing	Signal transduction	ko04075//Plant hormone signal transduction	K14504	GO:0005576//extracellular region;GO:0030312//external encapsulating structure	GO:0016758//transferase activity, transferring hexosyl groups;GO:0016787//hydrolase activity	GO:0044042//glucan metabolic process;GO:0045229//external encapsulating structure organization
CIL0134S0005	1.47	1.3	0.18	0.31	0.15	1.7	2.35	0.34	31	29.63	4	12	3	33.47	43.83	15	XTH22	PREDICTED: xyloglucan endotransglucosylase/hydrolase protein 22-like [Juglans regia]	Environmental Information Processing	Signal transduction	ko04075//Plant hormone signal transduction	K14504	GO:0005576//extracellular region;GO:0030312//external encapsulating structure	GO:0016758//transferase activity, transferring hexosyl groups;GO:0016787//hydrolase activity	GO:0044042//glucan metabolic process;GO:0045229//external encapsulating structure organization
CIL0134S0009	50.55	37.5	71.01	27.24	14.1	17.15	35.48	12.85	1876	1509	2837	1837	483	594	1167	986	At2g40140	PREDICTED: zinc finger CCCH domain-containing protein 29-like [Juglans regia]	-	-	-	-	-	-	-
CIL0134S0010	2.48	1.83	1.68	4.2	4.4	4.98	4.13	7.14	55	44	40	169	90	103	81	327	GA3OX4	PREDICTED: gibberellin 2-beta-dioxygenase 8 [Juglans regia]	-	-	-	-	-	-	-
CIL0134S0011	0.93	4.05	2.77	1.4	4.84	11.09	8.45	17.98	23	109	74	63	111	257	186	923	ESK1	PREDICTED: protein ESKIMO 1-like isoform X1 [Juglans regia]	-	-	-	-	-	-	GO:0009409//response to cold
CIL0134S0012	2.85	2.39	1.85	2.63	1.6	2.54	2.62	3.41	232	211	162	390	120	193	189	574	APC1	PREDICTED: anaphase-promoting complex subunit 1 [Juglans regia]	Genetic Information Processing	Folding, sorting and degradation	ko04120//Ubiquitin mediated proteolysis	K03348	GO:0043231//intracellular membrane-bounded organelle	GO:0003824//catalytic activity	GO:0001558//regulation of cell growth;GO:0003006//developmental process involved in reproduction;GO:0006281//DNA repair;GO:0006310//DNA recombination;GO:0006511//ubiquitin-dependent protein catabolic process;GO:0007059//chromosome segregation;GO:0010564//regulation of cell cycle process;GO:0032446//protein modification by small protein conjugation;GO:0035966//response to topologically incorrect p…
CIL0134S0013	13.03	7.52	5.08	5.99	5.16	6.5	5.17	6.1	219	137	92	183	80	102	77	212	ALG11	PREDICTED: GDP-Man:Man(3)GlcNAc(2)-PP-Dol alpha-1,2-mannosyltransferase [Juglans regia]	Metabolism;Metabolism	Global and overview maps;Glycan biosynthesis and metabolism	ko01100//Metabolic pathways;ko00510//N-Glycan biosynthesis	K03844;K03844	GO:0031090//organelle membrane;GO:0031224//intrinsic component of membrane;GO:0043231//intracellular membrane-bounded organelle	GO:0000026//alpha-1,2-mannosyltransferase activity;GO:0005515//protein binding	GO:0001101//response to acid chemical;GO:0006486//protein glycosylation;GO:0006950//response to stress;GO:0042546//cell wall biogenesis;GO:0044255//cellular lipid metabolic process
CIL0134S0014	0	0	0	0	0	0	0	0	0	0	0	0	0	0	0	0	ALG11	PREDICTED: GDP-Man:Man(3)GlcNAc(2)-PP-Dol alpha-1,2-mannosyltransferase [Juglans regia]	Metabolism;Metabolism	Global and overview maps;Glycan biosynthesis and metabolism	ko01100//Metabolic pathways;ko00510//N-Glycan biosynthesis	K03844;K03844	-	GO:0005515//protein binding;GO:0016740//transferase activity	GO:0008152//metabolic process
CIL0134S0015	72.64	88.78	89.34	85.56	91.16	82.96	83.97	67.25	892	1182	1181	1909	1033	951	914	1707	--	PREDICTED: uncharacterized protein LOC108991892 isoform X6 [Juglans regia]	-	-	-	-	-	-	GO:0044237//cellular metabolic process;GO:0044238//primary metabolic process;GO:0044281//small molecule metabolic process;GO:0044763//single-organism cellular process;GO:1901135//carbohydrate derivative metabolic process
CIL0134S0016	11.43	10.38	8.24	5.61	9.33	12.91	10.11	14.14	259	255	201	231	195	273	203	662	BHLH51	PREDICTED: transcription factor bHLH51 [Juglans regia]	-	-	-	-	-	-	GO:0010467//gene expression;GO:0034645//cellular macromolecule biosynthetic process
CIL0134S0017	10.47	6.94	4.11	3.44	3.66	6.4	3.96	5.88	149	107	63	89	48	85	50	173	--	-	-	-	-	-	-	-	-
CIL0134S0018	0	0	0	0	0	0	0	0	0	0	0	0	0	0	0	0	ABI4	PREDICTED: ethylene-responsive transcription factor ABI4 [Juglans regia]	-	-	-	-	-	-	GO:0001101//response to acid chemical;GO:0003006//developmental process involved in reproduction;GO:0006351//transcription, DNA-templated;GO:0006950//response to stress;GO:0007165//signal transduction;GO:0009628//response to abiotic stimulus;GO:0009725//response to hormone;GO:0009743//response to carbohydrate;GO:0009791//post-embryonic development;GO:0031323//regulation of cellular metabolic proc…
CIL0134S0019	0.04	0.04	0	0	0	0.04	0	0.04	1	1	0	0	0	1	0	2	HHT1	PREDICTED: taxadien-5-alpha-ol O-acetyltransferase [Juglans regia]	-	-	-	-	-	GO:0016413//O-acetyltransferase activity	-
CIL0134S0020	2.82	3.2	2.92	4.66	3.71	3.95	4.35	3.57	52	64	58	156	63	68	71	136	KAN4	PREDICTED: two-component response regulator ARR18-like [Nelumbo nucifera]	-	-	-	-	-	-	-
CIL0134S0022	24.95	19.95	22.46	41.04	31.77	21.44	21.72	20.2	850	737	824	2541	999	682	656	1423	At3g56050	PREDICTED: inactive receptor-like serine/threonine-protein kinase At2g40270 [Juglans regia]	-	-	-	-	-	GO:0016772//transferase activity, transferring phosphorus-containing groups	GO:0006796//phosphate-containing compound metabolic process
CIL0134S0023	0.2	0.56	0.31	0.82	0.59	2.03	1.07	2.32	3	9	5	22	8	28	14	71	Grxcr1	PREDICTED: uncharacterized protein At5g39865-like [Juglans regia]	-	-	-	-	-	-	GO:0044699//single-organism process
CIL0134S0024	0.03	0.06	0.09	0.04	0.22	0.07	0.11	0.16	1	2	3	2	6	2	3	10	SYN1	PREDICTED: sister chromatid cohesion 1 protein 1 [Juglans regia]	-	-	-	-	-	-	-
CIL0134S0025	2.3	2.24	3.01	1.06	0.83	4.16	1.78	3.8	54	57	76	45	18	91	37	184	--	PREDICTED: ankyrin repeat domain-containing protein 50-like [Juglans regia]	-	-	-	-	-	-	-
CIL0134S0026	4.97	4.86	5.86	11.18	11.34	12.64	7.05	10.54	178	189	226	728	375	423	224	781	--	PREDICTED: peptide-N4-(N-acetyl-beta-glucosaminyl)asparagine amidase A [Juglans regia]	-	-	-	-	GO:0043231//intracellular membrane-bounded organelle	-	-
CIL0134S0027	0	0	0.06	0.13	0.33	0.2	0	0.06	0	0	1	4	5	3	0	2	RPS4A	PREDICTED: 40S ribosomal protein S4-1 [Juglans regia]	Genetic Information Processing	Translation	ko03010//Ribosome	K02987	GO:0030529//intracellular ribonucleoprotein complex	GO:0003723//RNA binding;GO:0005198//structural molecule activity	GO:0010467//gene expression
CIL0134S0028	86.95	140.72	166.99	161.76	194.02	189.33	171.27	210.05	1752	3074	3622	5922	3607.37	3561	3059	8748.01	FER2	PREDICTED: ferritin-3, chloroplastic [Juglans regia]	-	-	-	-	-	GO:0003824//catalytic activity;GO:0005506//iron ion binding	GO:0000041//transition metal ion transport;GO:0044710//single-organism metabolic process;GO:0046916//cellular transition metal ion homeostasis
CIL0134S0029	0.33	0	0	0	0.17	0	0	0.39	2.07	0	0	0	1	0	0	5.11	--	Calcium-binding EF-hand [Cynara cardunculus var. scolymus] [Cynara cardunculus]	-	-	-	-	GO:0043231//intracellular membrane-bounded organelle	-	-
CIL0134S0030	0	0	0	0	0	0.1	0	0	0	0	0	0	0	0.43	0	0	GAE3	PREDICTED: UDP-glucuronate 4-epimerase 3 [Malus domestica]	Metabolism;Metabolism	Global and overview maps;Carbohydrate metabolism	ko01100//Metabolic pathways;ko00520//Amino sugar and nucleotide sugar metabolism	K08679;K08679	-	-	-
CIL0134S0031	0	0	0	0	0	0	0	0	0	0	0	0	0	0	0	0	GAE3	PREDICTED: UDP-glucuronate 4-epimerase 3-like, partial [Camelina sativa]	Metabolism;Metabolism	Global and overview maps;Carbohydrate metabolism	ko01100//Metabolic pathways;ko00520//Amino sugar and nucleotide sugar metabolism	K08679;K08679	-	GO:0016854//racemase and epimerase activity;GO:0048037//cofactor binding	GO:0044238//primary metabolic process
CIL0134S0032	0	0	0	0	0	0	0	0	0	0	0	0	0	0	0	0	GAE2	UDP-glucuronate 4-epimerase 3, partial [Noccaea caerulescens]	Metabolism;Metabolism	Global and overview maps;Carbohydrate metabolism	ko01100//Metabolic pathways;ko00520//Amino sugar and nucleotide sugar metabolism	K08679;K08679	-	-	-
CIL0135S0001	0	0	0	0	0	0	0	0	0	0	0	0	0	0	0	0	--	Thioredoxin superfamily protein isoform 3 [Theobroma cacao]	-	-	-	-	-	-	-
CIL0135S0002	5.52	4.1	4.96	1.27	2.12	4	2.81	1.89	31	25	30	13	11	21	14	22	--	DUF836 domain-containing protein [Cephalotus follicularis]	-	-	-	-	-	-	-
CIL0135S0003	0	0	0	0	0	0	0	0	0	0	0	0	0	0	0	0	--	E3 ubiquitin-protein ligase MARCH3 [Noccaea caerulescens]	-	-	-	-	-	-	-
CIL0135S0004	61.97	36.23	31.9	25.6	27.55	45.86	19.52	44.42	702	445	389	527	288	485	196	1040	At1g09580	PREDICTED: transmembrane emp24 domain-containing protein p24delta3-like [Juglans regia]	-	-	-	-	GO:0030133//transport vesicle;GO:0031090//organelle membrane;GO:0031224//intrinsic component of membrane	-	GO:0006810//transport;GO:0008104//protein localization;GO:0009814//defense response, incompatible interaction;GO:0033554//cellular response to stress
CIL0135S0006	0.82	0.16	0.27	0.35	0.57	0.63	0.33	0.42	14	3	5	11	9	10	5	15	ERF012	PREDICTED: ethylene-responsive transcription factor ERF014-like [Juglans regia]	-	-	-	-	GO:0043231//intracellular membrane-bounded organelle	GO:0001071//nucleic acid binding transcription factor activity	GO:0010468//regulation of gene expression;GO:0034645//cellular macromolecule biosynthetic process
CIL0135S0007	0	0	0	0	0	0	0	0	0	0	0	0	0	0	0	0	--	PREDICTED: dnaJ homolog subfamily C member 17-like [Juglans regia]	-	-	-	-	-	-	-
CIL0135S0009	18.31	10.03	11.93	9.11	5.99	7.35	4.52	5.86	576	342	404	521	174	216	126	381	At2g30020	PREDICTED: probable protein phosphatase 2C 25 [Juglans regia]	-	-	-	-	-	GO:0004721//phosphoprotein phosphatase activity;GO:0043169//cation binding	GO:0006464//cellular protein modification process
CIL0135S0010	39.46	15.29	60.84	1.79	2.54	0.82	13.74	0.44	826	347	1371	68	49	16	255	19	MAPKKK17	PREDICTED: mitogen-activated protein kinase kinase kinase ANP1 [Juglans regia]	-	-	-	-	-	GO:0004672//protein kinase activity	GO:0006796//phosphate-containing compound metabolic process
CIL0135S0011	118.7	98.23	86.03	74.76	61.43	58.97	74.04	63.42	10352	9288	8077	11846	4944	4801	5724	11433	Os12g0104800	PREDICTED: clathrin heavy chain 2 [Juglans regia]	Cellular Processes	Transport and catabolism	ko04144//Endocytosis	K04646	-	-	-
CIL0135S0012	0.07	0	0	0	0.08	0	0	0	1	0	0	0	1	0	0	0	RANBP1C	PREDICTED: ran-binding protein 1 homolog a-like [Juglans regia]	-	-	-	-	-	-	-
CIL0135S0013	0	0	0	0	0	0	0	0	0	0	0	0	0	0	0	0	--	PREDICTED: spindle and kinetochore-associated protein 2 isoform X2 [Juglans regia]	-	-	-	-	-	-	-
CIL0135S0014	1.03	1.06	1.56	1.35	0.56	1.42	0	0.45	12.88	14.37	21.05	30.6	6.47	16.6	0	11.52	At2g24830	PREDICTED: zinc finger CCCH domain-containing protein 22 [Juglans regia]	-	-	-	-	-	GO:0043169//cation binding	-
CIL0135S0016	64.51	50.67	38.79	50.32	45.53	66.84	48.61	73.18	1253	1067	811	1776	816	1212	837	2938	RANBP1C	PREDICTED: ran-binding protein 1 homolog a-like [Juglans regia]	-	-	-	-	-	-	-
CIL0135S0017	0.96	0.91	0.55	1.17	1.04	0.73	0.64	0.44	34	35	21	75	34	24	20	32	POT1	PREDICTED: potassium transporter 1 [Juglans regia]	-	-	-	-	GO:0031224//intrinsic component of membrane	GO:0046873//metal ion transmembrane transporter activity	GO:0030001//metal ion transport;GO:0034220//ion transmembrane transport
CIL0135S0018	0	0.63	0.52	0.46	1.91	0.94	1.13	1.84	0	17	14	21	44	22	25	95	CHUP1	PREDICTED: protein CHUP1, chloroplastic-like isoform X1 [Juglans regia]	-	-	-	-	-	-	-
CIL0135S0019	1.63	2.01	0.25	0.15	1.18	0	0	0.26	6	8	1	1	4	0	0	2	--	-	-	-	-	-	-	-	-
CIL0135S0020	118.39	185	226.8	205.26	218.69	120.74	181.83	98.99	4433	7510	9142	13964.6	7556	4220	6035	7661.3	FKFBP	PREDICTED: 6-phosphofructo-2-kinase/fructose-2,6-bisphosphatase-like isoform X1 [Juglans regia]	Metabolism	Carbohydrate metabolism	ko00051//Fructose and mannose metabolism	K01103	GO:0016020//membrane;GO:0044444//cytoplasmic part	GO:0008443//phosphofructokinase activity;GO:0030247//polysaccharide binding;GO:0032550//purine ribonucleoside binding;GO:0050308//sugar-phosphatase activity	GO:0015976//carbon utilization;GO:0016310//phosphorylation;GO:0019318//hexose metabolic process;GO:0019321//pentose metabolic process
CIL0135S0021	0.1	0	0	0	0	0.46	0	0.49	2	0	0	0	0	9	0	21	ATL60	PREDICTED: RING-H2 finger protein ATL63-like [Juglans regia]	-	-	-	-	-	-	-
CIL0135S0022	0	0	0	0	0	0	0	0	0	0	0	0	0	0	0	0	RBG7	PREDICTED: glycine-rich RNA-binding protein GRP2A [Vitis vinifera]	-	-	-	-	-	GO:0097159//organic cyclic compound binding	-
CIL0135S0024	98.95	73.96	77.66	77.56	69.9	59.39	61.19	60.69	2315	1876	1956	3297	1509	1297	1269	2935	ZIP6	PREDICTED: zinc transporter 6, chloroplastic [Juglans regia]	-	-	-	-	GO:0031224//intrinsic component of membrane;GO:0044434//chloroplast part	GO:0022890//inorganic cation transmembrane transporter activity	GO:0006829//zinc II ion transport;GO:0044763//single-organism cellular process
CIL0136S0001	1.59	0.86	1.12	1.16	0.51	0.67	0.48	1.02	41	24	31	54	12	16	11	54	--	DUF676 domain-containing protein [Cephalotus follicularis]	-	-	-	-	-	GO:0003824//catalytic activity	-
CIL0136S0002	0	0	0	0	0	0	0	0	0	0	0	0	0	0	0	0	EPFL2	PREDICTED: EPIDERMAL PATTERNING FACTOR-like protein 2 [Juglans regia]	-	-	-	-	-	-	-
CIL0136S0003	52.45	62.28	56.48	60.56	70.06	57.73	66.45	47.8	1350	1738	1565	2832	1664	1387	1516	2543	--	PREDICTED: uncharacterized protein LOC109013868 [Juglans regia]	-	-	-	-	-	-	-
CIL0136S0004	3.72	3.98	3.62	1.75	2.2	3.11	3.64	4.16	117.71	136.58	123.12	100.8	64.12	91.89	101.89	272.14	cfxQ	PREDICTED: tankyrase-1-like isoform X1 [Juglans regia]	-	-	-	-	GO:0009536//plastid	GO:0016462//pyrophosphatase activity;GO:0032550//purine ribonucleoside binding	-
CIL0136S0005	0.48	0.16	0	0.29	0.13	0.32	0.27	0.23	8	3	0	9	2	5	4	8	ACA7	PREDICTED: alpha carbonic anhydrase 7-like [Juglans regia]	Metabolism	Energy metabolism	ko00910//Nitrogen metabolism	K01674	-	GO:0046914//transition metal ion binding	GO:0044237//cellular metabolic process
CIL0136S0009	0	0	0	0	0	0	0	0	0	0	0	0	0	0	0	0	ACA7	PREDICTED: alpha carbonic anhydrase 7-like [Juglans regia]	Metabolism	Energy metabolism	ko00910//Nitrogen metabolism	K01674	-	GO:0003824//catalytic activity;GO:0046914//transition metal ion binding	GO:0044237//cellular metabolic process
CIL0136S0010	0	0	0	0.05	0	0.18	0	0.04	0	0	0	1	0	2	0	1	ACA7	PREDICTED: alpha carbonic anhydrase 7-like [Juglans regia]	Metabolism	Energy metabolism	ko00910//Nitrogen metabolism	K01674	-	GO:0046914//transition metal ion binding	GO:0044237//cellular metabolic process
CIL0136S0012	0	0	0	0	0	0	0	0	0	0	0	0	0	0	0	0	ACA7	PREDICTED: alpha carbonic anhydrase 7-like [Juglans regia]	Metabolism	Energy metabolism	ko00910//Nitrogen metabolism	K01674	-	GO:0003824//catalytic activity;GO:0046914//transition metal ion binding	GO:0044237//cellular metabolic process
CIL0137S0001	11.26	7.96	8.96	8.31	0	31.97	0	9.73	144	110.37	123.38	193.27	0	381.85	0	257.33	SlH4	histone H4 [Zea mays]	-	-	-	-	GO:0005911//cell-cell junction;GO:0009536//plastid;GO:0031090//organelle membrane;GO:0043232//intracellular non-membrane-bounded organelle	GO:0003676//nucleic acid binding;GO:0046983//protein dimerization activity	GO:0034728//nucleosome organization
CIL0138S0005	0	0	0	0	0	0	0	0	0	0	0	0	0	0	0	0	--	Calcium-binding EF-hand [Corchorus olitorius]	-	-	-	-	-	-	-
CIL0138S0006	0	0.03	0.44	0.06	0	0	0.12	0	0	0.33	4.56	1	0	0	1	0	--	PREDICTED: probable calcium-binding protein CML26 [Juglans regia]	-	-	-	-	-	-	-
CIL0138S0007	0	0	0	0	0	0	0	0	0	0	0	0	0	0	0	0	--	Calcium-binding EF-hand [Corchorus olitorius]	-	-	-	-	-	-	-
CIL0138S0009	0	0	0	0	0	0	0	0	0	0	0	0	0	0	0	0	SCL7	PREDICTED: scarecrow-like protein 4 [Juglans regia]	-	-	-	-	-	-	-
CIL0138S0011	6.24	12.78	19.86	8.53	3.6	1.51	8.29	1.41	62	137.67	212.44	154	33	14	73	29	--	PREDICTED: probable calcium-binding protein CML26 [Juglans regia]	-	-	-	-	-	-	-
CIL0139S0001	0	0	0	0	0	0	0	0	0	0	0	0	0	0	0	0	At4g22080	PREDICTED: probable pectate lyase 16 [Glycine max]	Metabolism	Carbohydrate metabolism	ko00040//Pentose and glucuronate interconversions	K01728	-	GO:0016837//carbon-oxygen lyase activity, acting on polysaccharides;GO:0043169//cation binding	GO:0000272//polysaccharide catabolic process
CIL0140S0003	1.93	0.59	0.6	0.53	0	0	1.45	0	6	2	2	3	0	0	4	0	rbcL	ribulose-1,5-bisphosphate carboxylase/oxygenase large subunit, partial (chloroplast) [Ventia lanceolata]	Metabolism;Metabolism;Metabolism;Metabolism	Global and overview maps;Global and overview maps;Carbohydrate metabolism;Energy metabolism	ko01100//Metabolic pathways;ko01200//Carbon metabolism;ko00630//Glyoxylate and dicarboxylate metabolism;ko00710//Carbon fixation in photosynthetic organisms	K01601;K01601;K01601;K01601	-	-	-
CIL0140S0005	1.94	1.43	0.9	0.85	1.68	0.41	2.62	1.12	10	8	5	8	8	2	12	12	--	-	-	-	-	-	-	-	-
CIL0140S0007	13.6	12.18	11.16	15.45	12.55	16.52	14.4	22.59	343	333	303	708	292	389	322	1178	--	PREDICTED: uncharacterized protein LOC108993231 [Juglans regia]	-	-	-	-	-	-	-
CIL0140S0008	1.85	0.99	0.96	1.46	1.62	1.77	1.3	2.06	48	28	27	69	39	43	30	111	--	PREDICTED: zinc finger RNA-binding protein-like [Juglans regia]	-	-	-	-	-	-	-
CIL0140S0009	0.19	0.72	1.9	0.16	0.63	1.25	2.74	2.21	2	8	21	3	6	12	25	47	--	PREDICTED: zinc finger RNA-binding protein-like [Juglans regia]	-	-	-	-	-	-	-
CIL0140S0010	1.57	3.97	4.25	2.52	1.56	2.38	2.5	1.83	12	33	35	35	11	17	17	29	At4g30660	PREDICTED: UPF0057 membrane protein At4g30660-like [Juglans regia]	-	-	-	-	-	-	-
CIL0140S0011	1.04	1.35	1.1	0.84	1.28	4.47	3.77	4.95	15	21	17	22	17	60	48	147	--	PREDICTED: uncharacterized protein LOC108996829 [Juglans regia]	-	-	-	-	-	-	-
CIL0140S0013	0.22	0.25	0.1	0.45	0.3	0.64	0.25	0.4	4	5	2	15	5	11	4	15	MPS1	PREDICTED: uncharacterized protein LOC108993251 isoform X1 [Juglans regia]	-	-	-	-	-	-	GO:0007126//meiotic nuclear division;GO:0022402//cell cycle process;GO:0048229//gametophyte development
CIL0140S0014	57.14	46.39	40.18	35.89	33.13	44.73	34.39	47.58	2054	1808	1555	2344	1099	1501	1096	3535	EIF(ISO)4G1	PREDICTED: eukaryotic translation initiation factor-like isoform X2 [Juglans regia]	Genetic Information Processing	Translation	ko03013//RNA transport	K03260	-	-	-
CIL0140S0015	30.03	37.91	32.18	24.4	25.88	43.01	24.67	41.87	254	347.65	293	375	202	339.63	185	732	IF3-2	PREDICTED: translation initiation factor IF-3-like [Ziziphus jujuba]	-	-	-	-	-	-	GO:0006412//translation
CIL0141S0001	0	0	0	0.1	0	0	0	0.32	0	0	0	0.66	0	0	0	2.39	DTX40	PREDICTED: protein DETOXIFICATION 40-like [Juglans regia]	-	-	-	-	GO:0031224//intrinsic component of membrane	GO:0015291//secondary active transmembrane transporter activity	GO:0044763//single-organism cellular process
CIL0142S0001	0	0	0	0	0	0	0	0	0	0	0	0	0	0	0	0	EXLB1	PREDICTED: expansin-like B1 [Juglans regia]	-	-	-	-	-	-	-
CIL0142S0006	0	0	0	0	0	0	0	0	0	0	0	0	0	0	0	0	--	PREDICTED: aluminum-activated malate transporter 2-like [Juglans regia]	-	-	-	-	-	-	-
CIL0142S0007	0	0	0	0	0	0	0	0	0	0	0	0	0	0	0	0	ALMT2	PREDICTED: aluminum-activated malate transporter 8-like [Juglans regia]	-	-	-	-	-	-	-
CIL0142S0008	0	0	0	0	0	0	0	0	0	0	0	0	0	0	0	0	DHAD	dehydratase family protein [Populus trichocarpa]	Metabolism;Metabolism;Metabolism;Metabolism;Metabolism;Metabolism	Global and overview maps;Global and overview maps;Global and overview maps;Global and overview maps;Metabolism of cofactors and vitamins;Amino acid metabolism	ko01100//Metabolic pathways;ko01110//Biosynthesis of secondary metabolites;ko01230//Biosynthesis of amino acids;ko01210//2-Oxocarboxylic acid metabolism;ko00770//Pantothenate and CoA biosynthesis;ko00290//Valine, leucine and isoleucine biosynthesis	K01687;K01687;K01687;K01687;K01687;K01687	-	GO:0016836//hydro-lyase activity	GO:0008652//cellular amino acid biosynthetic process
CIL0143S0002	0	0	0	0	0	0	0	0	0	0	0	0	0	0	0	0	--	PREDICTED: probable LRR receptor-like serine/threonine-protein kinase At3g47570 isoform X3 [Juglans regia]	-	-	-	-	-	-	-
CIL0143S0003	8.99	5.69	4.59	3.72	4.47	8.39	5.31	7.28	233	160	128	175	107	203	122	390	HISN7	PREDICTED: bifunctional phosphatase IMPL2, chloroplastic-like [Juglans regia]	Metabolism;Metabolism;Metabolism;Metabolism;Environmental Information Processing;Metabolism;Metabolism	Global and overview maps;Global and overview maps;Global and overview maps;Carbohydrate metabolism;Signal transduction;Carbohydrate metabolism;Amino acid metabolism	ko01100//Metabolic pathways;ko01110//Biosynthesis of secondary metabolites;ko01230//Biosynthesis of amino acids;ko00053//Ascorbate and aldarate metabolism;ko04070//Phosphatidylinositol signaling system;ko00562//Inositol phosphate metabolism;ko00340//Histidine metabolism	K18649;K18649;K18649;K18649;K18649;K18649;K18649	-	GO:0052834//inositol monophosphate phosphatase activity	GO:0046488//phosphatidylinositol metabolic process
CIL0143S0004	0	0.73	0.46	0.33	2.14	0.63	1	2.1	0	8	5	6	20	6	9	44	CIF1	PREDICTED: uncharacterized protein LOC109013341 isoform X1 [Juglans regia]	-	-	-	-	-	-	-
CIL0143S0005	26.83	19.94	17.2	17.61	16.12	33.61	26.92	41.47	597	481	412	712	331	698	531	1907	ATJ10	PREDICTED: chaperone protein dnaJ 10-like, partial [Juglans regia]	-	-	-	-	-	-	-
CIL0143S0006	1.26	1.45	0.92	0.79	0.34	1.73	0.81	1.56	28	35	22	32	7	36	16	72	BZIP44	PREDICTED: bZIP transcription factor 44-like [Juglans regia]	-	-	-	-	-	GO:0003677//DNA binding;GO:0046983//protein dimerization activity	GO:0007165//signal transduction;GO:0032055//negative regulation of translation in response to stress;GO:0042221//response to chemical
CIL0143S0009	32.2	45.1	42.68	28.73	34.08	29.3	42.74	27.24	731	1110	1043	1185	714	621	860	1278	XK1	PREDICTED: xylulose kinase isoform X1 [Ziziphus jujuba]	-	-	-	-	GO:0009536//plastid	GO:0016772//transferase activity, transferring phosphorus-containing groups	GO:0016310//phosphorylation;GO:0044238//primary metabolic process
CIL0143S0010	7.26	10.99	14.26	7.53	6.86	13.33	14.16	13.36	399	655	844	752	348	684	690	1518	KIN7D	PREDICTED: kinesin-like protein KIN-7D, mitochondrial isoform X1 [Juglans regia]	-	-	-	-	-	-	-
CIL0143S0011	0.7	0.89	0.45	0.77	0.99	0.34	0	0.26	13	18	9	26	17	6	0	10	BBX21	PREDICTED: B-box zinc finger protein 20-like isoform X1 [Juglans regia]	-	-	-	-	-	-	-
CIL0143S0012	26.59	29.68	40.42	7.37	5.87	2.2	16.1	0.69	751	909	1229	378	153	58	403	40	ZAT10	PREDICTED: zinc finger protein ZAT10-like [Juglans regia]	-	-	-	-	-	-	-
CIL0143S0013	12	13.48	9.05	5.46	9.61	1.86	6.61	1.07	207	252	168	171	153	30	101	38	LBD38	PREDICTED: LOB domain-containing protein 37-like [Juglans regia]	-	-	-	-	-	-	-
CIL0143S0015	19.55	14.42	12.56	15.88	11.56	8.52	10.51	11.8	1291	1032	893	1905	704	525	615	1610	--	PREDICTED: uncharacterized protein LOC108980130 isoform X2 [Juglans regia]	-	-	-	-	-	-	-
CIL0143S0016	0	0	0	0	0	1.12	0	0.98	0	0	0	0	0	14	0	27	--	PREDICTED: uncharacterized protein LOC109013982 [Juglans regia]	-	-	-	-	-	-	-
CIL0143S0017	0	0	0	0	0	0	0	0	0	0	0	0	0	0	0	0	--	PREDICTED: transcription initiation factor TFIID subunit 4b [Vitis vinifera]	-	-	-	-	-	-	-
CIL0143S0018	0	0	0	0	0	0	0	0.48	0	0	0	0	0	0	0	3	--	PREDICTED: transcription initiation factor TFIID subunit 4b isoform X1 [Juglans regia]	Genetic Information Processing	Transcription	ko03022//Basal transcription factors	K03129	-	-	-
CIL0143S0019	0.53	0.36	0.18	0.47	0.14	0.35	0.07	0.16	8	6	3	13	2	5	1	5	TAF4B	PREDICTED: transcription initiation factor TFIID subunit 4b isoform X2 [Juglans regia]	Genetic Information Processing	Transcription	ko03022//Basal transcription factors	K03129	-	-	-
CIL0143S0020	0	0	0	0	0	0	0	0.14	0	0	0	0	0	0	0	1	At2g23090	PREDICTED: somatic embryogenesis receptor kinase 1-like [Populus euphratica]	-	-	-	-	-	-	-
CIL0143S0022	15.99	11.35	13.16	13.71	11	10.65	7.92	11.77	378	291	335	589	240	235	166	575	ACBP2	PREDICTED: acyl-CoA-binding domain-containing protein 3-like [Juglans regia]	-	-	-	-	-	-	-
CIL0143S0023	0.19	0	0	0	0	0	0	0.05	2	0	0	0	0	0	0	1	--	PREDICTED: ctenidin-1-like [Juglans regia]	-	-	-	-	-	-	-
CIL0143S0024	25.07	29.51	38.56	47.81	53.17	71.01	73.48	97.56	962	1228	1593	3334	1883	2544	2500	7739	SBT1.7	PREDICTED: subtilisin-like protease SBT1.7 [Juglans regia]	-	-	-	-	-	GO:0070011//peptidase activity, acting on L-amino acid peptides	GO:0019538//protein metabolic process
CIL0143S0025	0.47	0.32	1.16	0.47	0.65	7.91	3.05	10.72	11	8	29	20	14	172	63	516	At1g22440	PREDICTED: alcohol dehydrogenase-like 2 isoform X1 [Juglans regia]	Metabolism;Metabolism;Metabolism;Metabolism;Metabolism;Metabolism	Global and overview maps;Global and overview maps;Global and overview maps;Carbohydrate metabolism;Amino acid metabolism;Lipid metabolism	ko01100//Metabolic pathways;ko01110//Biosynthesis of secondary metabolites;ko01200//Carbon metabolism;ko00010//Glycolysis / Gluconeogenesis;ko00350//Tyrosine metabolism;ko00071//Fatty acid degradation	K00121;K00121;K00121;K00121;K00121;K00121	-	GO:0003824//catalytic activity;GO:0043169//cation binding	GO:0044710//single-organism metabolic process
CIL0143S0026	1.5	0.69	0.33	1.1	0.65	0.7	1.13	0.87	30	15	7	40	12	13	20	36	VQ9	PREDICTED: VQ motif-containing protein 9-like [Juglans regia]	-	-	-	-	-	-	-
CIL0143S0027	13.12	10.66	9.25	5.62	6.13	24.78	12.34	25	452	398	343	352	195	797	377	1780	TFT6	PREDICTED: 14-3-3-like protein [Juglans regia]	-	-	-	-	-	-	-
CIL0143S0028	7.02	4.48	2.24	2.16	1.59	2.19	3.09	3.53	172	119	59	96	36	50	67	179	SAPK2	PREDICTED: serine/threonine-protein kinase SAPK2-like [Juglans regia]	Environmental Information Processing;Environmental Information Processing	Signal transduction;Signal transduction	ko04075//Plant hormone signal transduction;ko04016//MAPK signaling pathway - plant	K14498;K14498	GO:0030529//intracellular ribonucleoprotein complex;GO:0043231//intracellular membrane-bounded organelle	GO:0004672//protein kinase activity;GO:0005198//structural molecule activity;GO:0032550//purine ribonucleoside binding	GO:0006464//cellular protein modification process;GO:0006796//phosphate-containing compound metabolic process;GO:0006950//response to stress;GO:0010467//gene expression;GO:0010646//regulation of cell communication
CIL0143S0029	40.41	29.76	20.12	13.02	11.23	28.36	9.37	31.29	1494	1193	801	875	383	979.01	307	2391.32	RPS6A	PREDICTED: 40S ribosomal protein S6 [Juglans regia]	Genetic Information Processing	Translation	ko03010//Ribosome	K02991	GO:0030529//intracellular ribonucleoprotein complex	-	GO:0010467//gene expression
CIL0143S0030	0.33	0.47	0.87	0.38	0.43	1.51	0.49	1.94	9	14	26	19	11	39	12	111	DHAPS-1	phospho-2-dehydro-3-deoxyheptonate aldolase 1, chloroplastic-like [Pyrus x bretschneideri]	Metabolism;Metabolism;Metabolism;Metabolism	Global and overview maps;Global and overview maps;Global and overview maps;Amino acid metabolism	ko01100//Metabolic pathways;ko01110//Biosynthesis of secondary metabolites;ko01230//Biosynthesis of amino acids;ko00400//Phenylalanine, tyrosine and tryptophan biosynthesis	K01626;K01626;K01626;K01626	-	GO:0003824//catalytic activity	GO:0008652//cellular amino acid biosynthetic process
CIL0143S0031	0	0	0	0	0	0	0	0	0	0	0	0	0	0	0	0	RRD2	PREDICTED: serine/threonine-protein phosphatase 2A activator-like [Juglans regia]	-	-	-	-	-	-	-
CIL0143S0032	0	0	0	0	0	0	0	0	0	0	0	0	0	0	0	0	EXL2	Phosphate-induced protein 1 [Corchorus olitorius]	-	-	-	-	-	-	-
CIL0143S0033	0	0	0	0	0	0	0	0	0	0	0	0	0	0	0	0	EXL2	PREDICTED: protein EXORDIUM-like 2 [Ricinus communis]	-	-	-	-	-	-	-
CIL0143S0034	20.7	6.01	11.16	4.89	8.79	39.03	16.6	12.86	429	135	249	184	168	755	305	551	EXO	PREDICTED: protein EXORDIUM-like [Juglans regia]	-	-	-	-	-	-	-
CIL0143S0035	5.69	2.58	5.66	2.32	11.12	22.35	5.2	5.43	105.81	52	113.47	78.41	190.97	388.19	85.7	208.87	EXO	PREDICTED: protein EXORDIUM-like [Juglans regia]	-	-	-	-	-	-	-
CIL0143S0036	1.32	0.65	1.24	0.32	0.06	2.57	2.57	0.37	26.19	14	26.53	11.59	1.03	47.81	45.3	15.13	EXO	PREDICTED: protein EXORDIUM-like [Juglans regia]	-	-	-	-	-	-	-
CIL0144S0003	1.61	2.17	1.18	0.85	0.82	0.86	1.64	3.22	53.1	77.66	42	51	25	26.44	48	219.71	--	PREDICTED: uncharacterized protein LOC109015675 isoform X1 [Juglans regia]	-	-	-	-	-	-	-
CIL0144S0012	1.54	1.9	1.61	0.48	0.8	1.83	2.23	3.27	24.9	33.34	28	14	12	27.56	32	109.29	--	PREDICTED: uncharacterized protein LOC109008585 isoform X1 [Juglans regia]	-	-	-	-	-	-	-
CIL0145S0001	90.55	75.84	78.2	86.04	49.3	18.68	53.96	17.55	3370	3060	3133	5818	1693	649	1780	1350	TPP2	PREDICTED: thylakoidal processing peptidase 1, chloroplastic-like [Juglans regia]	Genetic Information Processing	Folding, sorting and degradation	ko03060//Protein export	K03100	GO:0031224//intrinsic component of membrane	GO:0070011//peptidase activity, acting on L-amino acid peptides	-
CIL0145S0002	17.7	14.24	12.41	16.61	13.81	10.39	13.74	13.13	407	355	307	694	293	223	280	624	--	signal peptidase I [Phaseolus vulgaris]	-	-	-	-	-	-	-
CIL0145S0003	0	0	0	0	0	0	0	0	0	0	0	0	0	0	0	0	NPF4.5	PREDICTED: protein NRT1/ PTR FAMILY 4.5-like [Juglans regia]	-	-	-	-	-	-	-
CIL0145S0004	0	0	0	0	0	0	0	0	0	0	0	0	0	0	0	0	SBT4.6	PREDICTED: cucumisin-like [Juglans regia]	-	-	-	-	-	GO:0070011//peptidase activity, acting on L-amino acid peptides	GO:0019538//protein metabolic process
CIL0145S0005	0	0	0	0	0	0	0	0	0	0	0	0	0	0	0	0	SBT4.12	PREDICTED: cucumisin-like [Juglans regia]	-	-	-	-	-	GO:0070011//peptidase activity, acting on L-amino acid peptides	GO:0019538//protein metabolic process
CIL0145S0006	0.52	1.8	0.26	13.91	1.39	0.61	2.3	0.05	11	41	6	532	27	12	43	2	At1g47710	PREDICTED: serpin-ZX-like [Juglans regia]	-	-	-	-	-	-	-
CIL0145S0007	19.92	12.61	8.34	8.98	9	6.56	10.36	9.05	475	326	214	389	198	146	219	446	At1g47710	PREDICTED: serpin-ZX-like [Juglans regia]	-	-	-	-	-	GO:0016787//hydrolase activity	GO:0019538//protein metabolic process
CIL0145S0008	3.44	3.11	4.67	0.62	0.53	0.93	1.96	1.3	91	89	133	30	13	23	46	71	NAT3	PREDICTED: nucleobase-ascorbate transporter 3-like [Juglans regia]	-	-	-	-	-	-	-
CIL0145S0009	5.12	3.27	2.5	4.08	3.07	2.98	3.29	3.26	114	79	60	165	63	62	65	150	OSB1	PREDICTED: protein OSB1, mitochondrial isoform X1 [Juglans regia]	-	-	-	-	-	-	GO:0019219//regulation of nucleobase-containing compound metabolic process;GO:0034645//cellular macromolecule biosynthetic process;GO:0060255//regulation of macromolecule metabolic process;GO:0090304//nucleic acid metabolic process
CIL0145S0010	1.34	0.58	0.19	0.66	0.22	0.27	0.51	0.45	53	25	8	47	8	10	18	37	MAPKKK5	PREDICTED: mitogen-activated protein kinase kinase kinase YODA-like [Juglans regia]	-	-	-	-	-	GO:0016772//transferase activity, transferring phosphorus-containing groups	-
CIL0145S0012	14.61	10.44	10.75	11.21	9.22	11.37	11.76	10.92	639	495	506	891	372	464	456	987	--	PREDICTED: gamma-tubulin complex component 5-like isoform X2 [Juglans regia]	-	-	-	-	GO:0005819//spindle	GO:0016301//kinase activity;GO:0032550//purine ribonucleoside binding	GO:0006464//cellular protein modification process;GO:0006796//phosphate-containing compound metabolic process;GO:0007017//microtubule-based process
CIL0145S0013	0.02	0	0	0.01	0.07	0.09	0.02	0.02	1	0	0	1	3	4	1	2	GLR2.8	PREDICTED: glutamate receptor 2.2-like isoform X1 [Juglans regia]	-	-	-	-	GO:0016020//membrane	-	GO:0006810//transport;GO:0044699//single-organism process
CIL0146S0001	0	0	0	0	0	0	0	0	0	0	0	0	0	0	0	0	NCL2	PREDICTED: uncharacterized protein LOC108979150 [Juglans regia]	-	-	-	-	-	-	-
CIL0146S0004	0	0	0	0	0.04	0	0.08	0.09	0	0	0	0	1	0	2	5	GLR2.7	PREDICTED: glutamate receptor 2.7-like [Juglans regia]	-	-	-	-	-	-	-
CIL0146S0005	12.74	13.17	10.16	10.55	11.01	12.68	14.08	14.67	297	333	255	447	237	276	291	707	DHRS7	PREDICTED: dehydrogenase/reductase SDR family member 7 isoform X1 [Juglans regia]	-	-	-	-	-	-	-
CIL0146S0006	0	0	0	0	0	0	0	0	0	0	0	0	0	0	0	0	At3g03300	PREDICTED: endoribonuclease Dicer homolog 2-like [Juglans regia]	-	-	-	-	-	-	-
CIL0146S0007	1.4	1.46	1.18	2.64	3.42	5.33	1.64	7.57	23	26	21	79	52	82	24	258	BETVII	PREDICTED: profilin-4 [Juglans regia]	-	-	-	-	GO:0043232//intracellular non-membrane-bounded organelle	-	-
CIL0146S0008	34.01	22.55	19.92	22.86	17.69	23.7	23	27.81	452	325	285	552	217	294	271	764	DER1	PREDICTED: derlin-1 [Juglans regia]	Genetic Information Processing	Folding, sorting and degradation	ko04141//Protein processing in endoplasmic reticulum	K13989	GO:0031090//organelle membrane;GO:0031224//intrinsic component of membrane	-	GO:0000302//response to reactive oxygen species;GO:0009642//response to light intensity;GO:0033554//cellular response to stress;GO:0044267//cellular protein metabolic process
CIL0146S0009	1.53	1.97	1.69	0.22	0.26	5.14	5.01	5.76	38	53	45	10	6	119	110	295	PEX1	PREDICTED: leucine-rich repeat extensin-like protein 4 [Juglans regia]	-	-	-	-	-	GO:0016628//oxidoreductase activity, acting on the CH-CH group of donors, NAD or NADP as acceptor	GO:0006796//phosphate-containing compound metabolic process;GO:0044710//single-organism metabolic process
CIL0146S0011	75.24	59.19	97.3	43.42	33.78	24.25	34.6	17.64	1808	1542	2517	1896	749	544	737	876	Ptpmt1	DSPc domain-containing protein [Cephalotus follicularis]	-	-	-	-	-	GO:0004721//phosphoprotein phosphatase activity	GO:0006470//protein dephosphorylation;GO:0043405//regulation of MAP kinase activity
CIL0146S0012	0.56	0.58	1.02	0.69	0.68	0.97	1.83	2.07	18	20	35	40	20	29	52	137	NAC075	PREDICTED: NAC domain-containing protein 35-like isoform X3 [Juglans regia]	-	-	-	-	GO:0043231//intracellular membrane-bounded organelle	-	GO:0010468//regulation of gene expression;GO:0034645//cellular macromolecule biosynthetic process
CIL0146S0013	34.26	25.81	23.15	20.13	20.57	25.71	19.76	32.22	444	362.61	323	474	246	311	227	863	At2g19790	PREDICTED: AP-4 complex subunit sigma [Capsicum annuum]	-	-	-	-	-	GO:0022892//substrate-specific transporter activity	GO:0008104//protein localization
CIL0146S0014	18.21	18.37	20.69	39.25	34.9	31.08	29.09	39.22	627	686	767	2456	1109	999	888	2792	GGT3	PREDICTED: gamma-glutamyltranspeptidase 3-like [Juglans regia]	Metabolism;Metabolism;Metabolism;Metabolism;Metabolism	Global and overview maps;Metabolism of other amino acids;Metabolism of other amino acids;Lipid metabolism;Metabolism of other amino acids	ko01100//Metabolic pathways;ko00480//Glutathione metabolism;ko00460//Cyanoamino acid metabolism;ko00590//Arachidonic acid metabolism;ko00430//Taurine and hypotaurine metabolism	K18592;K18592;K18592;K18592;K18592	GO:0031090//organelle membrane;GO:0031224//intrinsic component of membrane;GO:0043231//intracellular membrane-bounded organelle	GO:0008242//omega peptidase activity;GO:0016755//transferase activity, transferring amino-acyl groups	GO:0006749//glutathione metabolic process;GO:0019538//protein metabolic process;GO:0042221//response to chemical
CIL0146S0015	0	0	0	0	0	0	0	0	0	0	0	0	0	0	0	0	MIOX2	PREDICTED: inositol oxygenase 4-like [Juglans regia]	Metabolism;Metabolism	Carbohydrate metabolism;Carbohydrate metabolism	ko00053//Ascorbate and aldarate metabolism;ko00562//Inositol phosphate metabolism	K00469;K00469	GO:0044424//intracellular part	GO:0016701//oxidoreductase activity, acting on single donors with incorporation of molecular oxygen;GO:0043169//cation binding	GO:0006020//inositol metabolic process;GO:0019852//L-ascorbic acid metabolic process;GO:0048646//anatomical structure formation involved in morphogenesis
CIL0146S0018	5.13	2.97	1.67	3.22	2.6	1.64	2.48	3.91	144.53	90.64	50.6	164.99	67.53	43.05	61.95	227.82	At5g58410	PREDICTED: E3 ubiquitin-protein ligase listerin [Juglans regia]	-	-	-	-	GO:0044444//cytoplasmic part	GO:0003824//catalytic activity;GO:0046914//transition metal ion binding	GO:0003006//developmental process involved in reproduction;GO:0009409//response to cold;GO:0009606//tropism;GO:0009639//response to red or far red light;GO:0009756//carbohydrate mediated signaling;GO:0032446//protein modification by small protein conjugation;GO:0048507//meristem development;GO:0048580//regulation of post-embryonic development;GO:0051235//maintenance of location;GO:1902410//mitoti…
CIL0147S0001	0	0	0	0	0	0	0	0	0	0	0	0	0	0	0	0	--	PREDICTED: bifunctional epoxide hydrolase 2-like [Juglans regia]	-	-	-	-	-	-	-
CIL0148S0001	5.19	9.25	19.27	2.67	2.81	17.4	12.75	17.52	106	205	424	99	53	332	231	740	MIZ1	PREDICTED: protein MIZU-KUSSEI 1-like [Juglans regia]	-	-	-	-	-	-	-
CIL0148S0002	1.51	0.42	0.14	0.06	0.05	0	0.11	0	30	9	3	2	1	0	2	0	--	PREDICTED: uncharacterized protein LOC108992312 [Juglans regia]	-	-	-	-	-	-	GO:0010033//response to organic substance;GO:0044763//single-organism cellular process;GO:0050794//regulation of cellular process;GO:0051716//cellular response to stimulus
CIL0148S0003	2.84	4.04	1.82	2.62	3.29	2.97	3.4	4.74	97	150	67	163	104	95	103	335	--	PREDICTED: uncharacterized protein LOC108992363 isoform X5 [Juglans regia]	-	-	-	-	-	-	-
CIL0148S0004	4.22	4.64	5.48	4.84	4.52	6.8	4.45	6.82	93	111	130	194	92	140	87	311	UROS	PREDICTED: uroporphyrinogen-III synthase, chloroplastic isoform X2 [Juglans regia]	Metabolism;Metabolism;Metabolism	Global and overview maps;Global and overview maps;Metabolism of cofactors and vitamins	ko01100//Metabolic pathways;ko01110//Biosynthesis of secondary metabolites;ko00860//Porphyrin and chlorophyll metabolism	K01719;K01719;K01719	-	-	-
CIL0148S0005	54.02	49.94	48.31	27.45	24.64	39.93	25.32	36.41	1290	1293	1242	1191	543	890	536	1797	RBP47C	PREDICTED: polyadenylate-binding protein RBP47-like [Juglans regia]	-	-	-	-	-	-	-
CIL0148S0010	48.71	46.62	38.94	38.01	28.48	22.48	31.09	27.28	1785	1852	1536	2531	963	769	1010	2066	SUF4	PREDICTED: protein SUPPRESSOR OF FRI 4-like [Juglans regia]	-	-	-	-	GO:0043231//intracellular membrane-bounded organelle	GO:0001071//nucleic acid binding transcription factor activity;GO:0043169//cation binding;GO:0046983//protein dimerization activity	GO:0009909//regulation of flower development;GO:0010468//regulation of gene expression
CIL0148S0011	0	0	0	0	0	0	0	0	0	0	0	0	0	0	0	0	--	PREDICTED: GTP-binding protein ERG-like [Juglans regia]	-	-	-	-	-	-	-
CIL0149S0001	10.43	8.84	7.79	4.21	5.1	5.04	7.82	6.07	173	159	139	127	78	78	115	208	Tkfc	Dak kinase [Corchorus capsularis]	Metabolism;Metabolism;Metabolism;Metabolism	Global and overview maps;Global and overview maps;Carbohydrate metabolism;Lipid metabolism	ko01100//Metabolic pathways;ko01200//Carbon metabolism;ko00051//Fructose and mannose metabolism;ko00561//Glycerolipid metabolism	K00863;K00863;K00863;K00863	-	-	-
CIL0149S0002	0	0	0	0	0	0	0	0	0	0	0	0	0	0	0	0	--	PREDICTED: N-acetylglucosaminyl-phosphatidylinositol de-N-acetylase-like isoform X1 [Juglans regia]	Metabolism;Metabolism	Global and overview maps;Glycan biosynthesis and metabolism	ko01100//Metabolic pathways;ko00563//Glycosylphosphatidylinositol(GPI)-anchor biosynthesis	K03434;K03434	-	-	-
CIL0149S0003	2.64	1.47	2.2	1.12	0.48	1	0.75	0.91	48	29	43	37	8	17	12	34	DDB_G0269086	PREDICTED: monoglyceride lipase-like [Juglans regia]	Metabolism;Metabolism	Global and overview maps;Lipid metabolism	ko01100//Metabolic pathways;ko00561//Glycerolipid metabolism	K01054;K01054	-	GO:0003824//catalytic activity	-
CIL0149S0004	0.18	0.37	0.13	0.3	0.49	0.58	0.66	1.37	4	9	3	12	10	12	13	63	KAN1	PREDICTED: transcription repressor KAN1-like isoform X1 [Juglans regia]	-	-	-	-	-	-	-
CIL0149S0005	0.19	0.35	1.83	0.11	0.05	0.67	5.25	1.55	4	8	41	4	1	13	97	67	PAP17	PREDICTED: purple acid phosphatase 17-like [Juglans regia]	Metabolism;Metabolism	Global and overview maps;Metabolism of cofactors and vitamins	ko01100//Metabolic pathways;ko00740//Riboflavin metabolism	K14379;K14379	GO:0044464//cell part	GO:0016209//antioxidant activity;GO:0042578//phosphoric ester hydrolase activity;GO:0043169//cation binding	GO:0006355//regulation of transcription, DNA-templated;GO:0006796//phosphate-containing compound metabolic process;GO:0009247//glycolipid biosynthetic process;GO:0009267//cellular response to starvation
CIL0149S0007	45.46	40.07	37.93	33.71	36.49	32.1	41.8	27.73	1238	1183	1112	1668	917	816	1009	1561	At3g17800	PREDICTED: UV-B-induced protein At3g17800, chloroplastic-like [Juglans regia]	-	-	-	-	-	-	-
CIL0149S0008	0.15	0	0	0.08	0	0	0.06	0	3	0	0	3	0	0	1	0	PUB21	PREDICTED: U-box domain-containing protein 21-like [Juglans regia]	-	-	-	-	-	-	-
CIL0149S0010	39.53	22.59	21.34	16.51	14.09	27.29	15.01	30.28	523	324	304	397	172	337	176	828	--	B-cell receptor-associated-like protein [Medicago truncatula]	-	-	-	-	GO:0031224//intrinsic component of membrane	-	GO:0015031//protein transport
CIL0149S0011	0.99	1.89	2.06	2.29	4.02	8.06	10.97	10.22	47	97	105	197	176	357	461	1002	SKOR	PREDICTED: potassium channel SKOR-like isoform X2 [Juglans regia]	-	-	-	-	GO:0031224//intrinsic component of membrane	GO:0003824//catalytic activity;GO:0005267//potassium channel activity	GO:0030001//metal ion transport;GO:0034220//ion transmembrane transport
CIL0149S0012	15.58	3.85	4.42	1.81	0.79	0.39	3.88	0.35	213	57	65	45	10	5	47	10	MKK9	PREDICTED: mitogen-activated protein kinase kinase 9-like [Juglans regia]	Environmental Information Processing	Signal transduction	ko04016//MAPK signaling pathway - plant	K20604	-	GO:0004672//protein kinase activity;GO:0032550//purine ribonucleoside binding	GO:0006464//cellular protein modification process;GO:0006796//phosphate-containing compound metabolic process
CIL0149S0014	15.03	1.02	1.44	1.83	1.15	5.04	3.7	7.47	338.91	25	35	75	24	106	74	348	PYD1	PREDICTED: dihydropyrimidine dehydrogenase (NADP(+)), chloroplastic-like [Juglans regia]	Metabolism;Metabolism;Metabolism;Metabolism	Global and overview maps;Nucleotide metabolism;Metabolism of other amino acids;Metabolism of cofactors and vitamins	ko01100//Metabolic pathways;ko00240//Pyrimidine metabolism;ko00410//beta-Alanine metabolism;ko00770//Pantothenate and CoA biosynthesis	K00207;K00207;K00207;K00207	GO:0009532//plastid stroma	GO:0004152//dihydroorotate dehydrogenase activity;GO:0016628//oxidoreductase activity, acting on the CH-CH group of donors, NAD or NADP as acceptor	GO:0006208//pyrimidine nucleobase catabolic process;GO:0009174//pyrimidine ribonucleoside monophosphate biosynthetic process
CIL0149S0015	0	0	0	0	0	0	0	0	0	0	0	0	0	0	0	0	ERG	PREDICTED: GTP-binding protein ERG-like [Juglans regia]	-	-	-	-	GO:0044464//cell part	GO:0003676//nucleic acid binding;GO:0032550//purine ribonucleoside binding	-
CIL0149S0017	0	0	0	0	0	0	0	0	0	0	0	0	0	0	0	0	--	PREDICTED: tetratricopeptide repeat protein 33 isoform X2 [Juglans regia]	-	-	-	-	-	-	-
CIL0150S0002	0.42	1.17	1.72	2.21	1.78	1.19	1.14	1.77	8	24	35	75.98	31	21	19	69	ZIP10	PREDICTED: probable zinc transporter 10 [Juglans regia]	-	-	-	-	GO:0031224//intrinsic component of membrane	GO:0016628//oxidoreductase activity, acting on the CH-CH group of donors, NAD or NADP as acceptor;GO:0022890//inorganic cation transmembrane transporter activity	GO:0006829//zinc II ion transport;GO:0044710//single-organism metabolic process;GO:0044763//single-organism cellular process
CIL0150S0003	34.51	29.85	25.26	28.86	22.39	21.61	25.41	27.81	835	783	658	1269	500	488	545	1391	ARI10	PREDICTED: E3 ubiquitin-protein ligase arih1-like isoform X2 [Juglans regia]	-	-	-	-	-	GO:0046914//transition metal ion binding	-
CIL0150S0004	4.48	1.9	2.93	0.86	1.11	4.5	3.15	4.93	258	119	182	90	59	242	161	587	AGO2	PREDICTED: protein argonaute 2 [Juglans regia]	-	-	-	-	-	-	-
CIL0150S0005	0	0	0	0	0	0	0	0	0	0	0	0	0	0	0	0	--	Armadillo-like helical [Corchorus olitorius]	-	-	-	-	-	-	-
CIL0150S0007	0.02	0.02	0	0.03	0.05	0.05	0	0	1	1	0	2	2	2	0	0	AFS1	PREDICTED: alpha-farnesene synthase-like [Juglans regia]	Metabolism;Metabolism	Global and overview maps;Metabolism of terpenoids and polyketides	ko01110//Biosynthesis of secondary metabolites;ko00909//Sesquiterpenoid and triterpenoid biosynthesis	K14173;K14173	-	-	-
CIL0150S0008	22.83	0.49	0.07	0.27	0	0.04	0.04	0	651	15	2	14	0	1	1	0	AFS1	PREDICTED: alpha-farnesene synthase-like [Juglans regia]	Metabolism;Metabolism	Global and overview maps;Metabolism of terpenoids and polyketides	ko01110//Biosynthesis of secondary metabolites;ko00909//Sesquiterpenoid and triterpenoid biosynthesis	K14173;K14173	-	GO:0016829//lyase activity	-
CIL0150S0010	0.43	0.79	1.32	0.27	0.62	4.88	1.12	5.48	6	12	20	7	8	64	14	159	--	At4g21310p-like protein [Arabidopsis lyrata]	-	-	-	-	-	-	-
CIL0150S0011	1.08	1.15	0.7	1.36	1.38	6.8	2.02	11	50	58	35	115	59	295	83	1056	KIN14C	PREDICTED: kinesin-1-like isoform X3 [Juglans regia]	-	-	-	-	GO:0005875//microtubule associated complex	GO:0003774//motor activity;GO:0015631//tubulin binding;GO:0032550//purine ribonucleoside binding	GO:0007017//microtubule-based process
CIL0150S0012	25.05	24.08	26.46	15.61	10.97	2.54	11.56	2.72	401	418	456	454	162	38	164	90	CXXS1	PREDICTED: thioredoxin-like protein CXXS1 [Juglans regia]	-	-	-	-	GO:0044444//cytoplasmic part	GO:0015036//disulfide oxidoreductase activity	GO:0018904//ether metabolic process;GO:0019725//cellular homeostasis;GO:0044267//cellular protein metabolic process;GO:0046474//glycerophospholipid biosynthetic process
CIL0150S0013	0.56	1.67	2.39	4.9	4.19	4.18	1.32	10.03	14	45	64	221	96	97	29	515	At1g61740	PREDICTED: uncharacterized protein LOC109011550 [Juglans regia]	-	-	-	-	-	-	-
CIL0150S0014	0	0	0	0.06	0	0	0	0	0	0	0	2	0	0	0	0	CRK25	PREDICTED: cysteine-rich receptor-like protein kinase 10 [Juglans regia]	-	-	-	-	-	GO:0004672//protein kinase activity	-
CIL0151S0001	13.92	9.97	10.16	11.05	9.1	7.76	8.95	8.03	653	507	513	942	394	340	372	779	--	BTB/POZ domain-containing protein isoform 1 [Theobroma cacao]	-	-	-	-	-	-	-
CIL0151S0002	3.56	2.63	1.83	3.4	2.69	2.36	2.08	2.58	166	133	92	288	116	103	86	249	At3g06920	PREDICTED: pentatricopeptide repeat-containing protein At3g06920 [Juglans regia]	-	-	-	-	-	-	-
CIL0151S0004	11.42	8.57	4.24	3.41	2.4	4.92	6.07	6.37	418	340	167	227	81	168	197	482	--	wound-responsive family protein [Populus trichocarpa]	-	-	-	-	-	-	-
CIL0151S0005	7.86	7.04	6.01	5.05	4.95	5.79	7.45	6.27	487	473	401	569	283	335	409	803	TOC159	PREDICTED: translocase of chloroplast 159, chloroplastic-like [Juglans regia]	-	-	-	-	-	-	-
CIL0151S0006	36.62	48.1	38.85	31.88	40.43	36.39	44.4	34.84	2006	2857	2291	3173	2044	1861	2156	3945	OVA2	PREDICTED: isoleucine--tRNA ligase, chloroplastic/mitochondrial [Juglans regia]	Genetic Information Processing	Translation	ko00970//Aminoacyl-tRNA biosynthesis	K01870	GO:0009532//plastid stroma	GO:0004812//aminoacyl-tRNA ligase activity;GO:0032550//purine ribonucleoside binding;GO:0052689//carboxylic ester hydrolase activity	GO:0003006//developmental process involved in reproduction;GO:0006418//tRNA aminoacylation for protein translation;GO:0006448//regulation of translational elongation;GO:0009668//plastid membrane organization;GO:0016109//tetraterpenoid biosynthetic process
CIL0151S0007	15.87	12.64	11.18	9.09	8	11.84	12.15	14.37	389	336	295	405	181	271	264	728	PRMT13	PREDICTED: probable histone-arginine methyltransferase 1.3 [Juglans regia]	-	-	-	-	-	GO:0016274//protein-arginine N-methyltransferase activity	GO:0016571//histone methylation
CIL0151S0008	9.18	8.46	8.78	6.13	8.95	32.82	21.47	30.5	299	299	308	363	269	998	620	2054	XXT2	PREDICTED: xyloglucan 6-xylosyltransferase 2-like [Juglans regia]	-	-	-	-	GO:0031224//intrinsic component of membrane	GO:0016757//transferase activity, transferring glycosyl groups	-
CIL0151S0009	144.64	257.17	288.07	157.03	183.13	310.61	309.69	311.79	1313	2531	2815	2590	1534	2632	2492	5850	RALFL33	PREDICTED: protein RALF-like 33 [Juglans regia]	-	-	-	-	-	-	-
CIL0151S0012	0	0	0	0	0	0	0.48	0.21	0	0	0	0	0	0	1	1	RPS21B	PREDICTED: 40S ribosomal protein S21-2-like [Juglans regia]	Genetic Information Processing	Translation	ko03010//Ribosome	K02971	GO:0030529//intracellular ribonucleoprotein complex	-	GO:0010467//gene expression
CIL0151S0013	0	0	0	0	0	0	0	0	0	0	0	0	0	0	0	0	HIPP36	PREDICTED: heavy metal-associated isoprenylated plant protein 3-like [Juglans regia]	-	-	-	-	-	-	-
CIL0151S0014	0.52	0.34	0.48	1.38	1.52	2.21	0.67	3.86	7	5	7	34	19	28	8	108	--	Uveal autoantigen with coiled-coil domains and ankyrin repeats isoform 2 [Theobroma cacao]	-	-	-	-	-	-	-
CIL0151S0015	14.81	12.49	9.15	13.1	10.55	10.37	8.97	15.72	257	235	171	413	169	168	138	564	VAMP724	PREDICTED: vesicle-associated membrane protein 724 [Juglans regia]	-	-	-	-	-	-	-
CIL0151S0016	0	0.33	0.9	0.47	1.84	2.98	1.78	7.26	0	3	8	7	14	23	13	124	RAA1	PREDICTED: flowering-promoting factor 1-like protein 3 [Juglans regia]	-	-	-	-	-	-	-
CIL0151S0017	17.56	14.17	11.13	7.3	9.61	17.34	11.76	16.81	192	168	131	145	97	177	114	380	nip7	PREDICTED: 60S ribosome subunit biogenesis protein NIP7 homolog [Juglans regia]	-	-	-	-	GO:0043231//intracellular membrane-bounded organelle;GO:0044444//cytoplasmic part	GO:0003676//nucleic acid binding	GO:0006605//protein targeting;GO:0022618//ribonucleoprotein complex assembly
CIL0151S0018	0	0	0	0	0	0	0	0	0	0	0	0	0	0	0	0	GSTF1	PREDICTED: glutathione S-transferase F13-like [Juglans regia]	Metabolism	Metabolism of other amino acids	ko00480//Glutathione metabolism	K00799	-	GO:0003824//catalytic activity	-
CIL0151S0019	1.67	2.15	1.16	3.48	2.8	0.45	0.56	0.4	20	28	15	76	31	5	6	10	SRC2	PREDICTED: protein SRC2-like [Juglans regia]	-	-	-	-	-	-	-
CIL0151S0020	2.27	4.1	3.57	2.35	2.46	2.99	1.67	2.83	26	51	44	49	26	32	17	67	At5g48970	PREDICTED: mitochondrial thiamine pyrophosphate carrier-like isoform X2 [Juglans regia]	-	-	-	-	GO:0031224//intrinsic component of membrane	GO:0051183//vitamin transporter activity	GO:0015695//organic cation transport;GO:0044763//single-organism cellular process
CIL0151S0021	1.61	1.83	0.68	1.09	1.03	1.1	0.91	1.42	22	27	10	27	13	14	11	40	--	PREDICTED: uncharacterized protein LOC108995046 [Juglans regia]	-	-	-	-	-	-	-
CIL0151S0022	8.78	8.51	7.63	11	8.56	5.29	6.81	6.74	468	492	438	1065	421	263	322	743	--	PREDICTED: uncharacterized protein LOC108995043 [Juglans regia]	-	-	-	-	-	-	-
CIL0151S0023	0	0	0	0	0	0	0	0	0	0	0	0	0	0	0	0	HHT1	PREDICTED: omega-hydroxypalmitate O-feruloyl transferase-like [Juglans regia]	Metabolism	Lipid metabolism	ko00073//Cutin, suberine and wax biosynthesis	K15400	-	GO:0016746//transferase activity, transferring acyl groups	-
CIL0151S0024	0	0	0	0	0	0	0	0	0	0	0	0	0	0	0	0	NFYB5	PREDICTED: nuclear transcription factor Y subunit B-5-like [Juglans regia]	-	-	-	-	GO:0043231//intracellular membrane-bounded organelle	GO:0003677//DNA binding;GO:0046983//protein dimerization activity	GO:0010468//regulation of gene expression
CIL0151S0030	81.26	53.77	48.6	45.31	42.89	51.09	46.79	58.34	2743	1968	1766	2779	1336	1610	1400	4071	CUL1	PREDICTED: cullin-1-like [Juglans regia]	Genetic Information Processing;Genetic Information Processing	Folding, sorting and degradation;Folding, sorting and degradation	ko04141//Protein processing in endoplasmic reticulum;ko04120//Ubiquitin mediated proteolysis	K03347;K03347	GO:0000151//ubiquitin ligase complex	GO:0044389//ubiquitin-like protein ligase binding	-
CIL0151S0031	8.92	0.12	4.84	0.07	0.05	1.69	0.43	4.32	209	3	122	3	1	37	9	209	SRG1	PREDICTED: protein SRG1 [Juglans regia]	-	-	-	-	-	GO:0016706//oxidoreductase activity, acting on paired donors, with incorporation or reduction of molecular oxygen, 2-oxoglutarate as one donor, and incorporation of one atom each of oxygen into both donors;GO:0043169//cation binding	GO:0051553//flavone biosynthetic process
CIL0152S0003	1.02	1.47	1.85	1.29	2.11	7.22	4.35	9.22	23	36	45	53	44	152	87	430	AGC1-5	PREDICTED: serine/threonine-protein kinase D6PK [Juglans regia]	-	-	-	-	-	-	-
CIL0152S0004	2.22	1.79	2.08	2.48	2.94	4.73	3.06	5.15	95	83	96	193	116	189	116	456	KIPK2	PREDICTED: serine/threonine-protein kinase D6PKL1-like [Juglans regia]	-	-	-	-	-	GO:0004672//protein kinase activity;GO:0032550//purine ribonucleoside binding	GO:0006464//cellular protein modification process;GO:0006796//phosphate-containing compound metabolic process
CIL0152S0005	37.5	46.06	29.35	30.82	32.26	40.17	41.63	34.03	636	847	536	950	505	636	626	1193	stp1	Low molecular weight protein-tyrosine-phosphatase slr0328 [Theobroma cacao]	-	-	-	-	-	-	GO:0006470//protein dephosphorylation
CIL0152S0006	36.03	27.03	22.55	27.8	21.41	26.16	23.35	33.47	996	810	671	1396	546	675	572	1912	HDA9	PREDICTED: histone deacetylase 9 [Nelumbo nucifera]	-	-	-	-	GO:0043231//intracellular membrane-bounded organelle	GO:0017136//NAD-dependent histone deacetylase activity	GO:0010468//regulation of gene expression;GO:0016575//histone deacetylation;GO:0034645//cellular macromolecule biosynthetic process
CIL0152S0008	9.32	1.6	0.42	8.57	0.63	0.29	1.46	0.2	684	127	33	1143	43	20	95	30	PDR2	PREDICTED: pleiotropic drug resistance protein 2-like [Juglans regia]	-	-	-	-	-	-	-
CIL0152S0009	0	0.06	0.24	0.17	0.33	1.68	0	0.07	0	1	4.33	5	5	25.89	0	2.29	--	PREDICTED: structural maintenance of chromosomes protein 1A-like [Juglans regia]	-	-	-	-	-	-	GO:0045491//xylan metabolic process
CIL0152S0010	11.5	8.39	6.4	6.37	5.51	4.16	4.9	5.69	172	136	103	173	76	58	65	176	IPT2	PREDICTED: tRNA dimethylallyltransferase 2 isoform X4 [Juglans regia]	Metabolism;Metabolism;Metabolism	Global and overview maps;Global and overview maps;Metabolism of terpenoids and polyketides	ko01100//Metabolic pathways;ko01110//Biosynthesis of secondary metabolites;ko00908//Zeatin biosynthesis	K00791;K00791;K00791	-	-	-
CIL0152S0016	1.42	1	0.7	0.83	0.94	2.3	0.87	2.97	90	69	48	95.82	55	136.6	49	389.64	TSK	PREDICTED: protein TONSOKU isoform X1 [Juglans regia]	-	-	-	-	-	-	-
CIL0153S0001	0	0	0	0	0	0.09	0.71	0.15	0	0	0	0	0	0.3	2.3	1.16	VIT1.2	PREDICTED: vacuolar iron transporter 1.1-like [Juglans regia]	-	-	-	-	-	-	-
CIL0154S0001	3.02	4.41	3.74	1.52	2.46	1.62	0.85	1.34	12	19	16	11	9	6	3	11	COMT1	PREDICTED: caffeic acid 3-O-methyltransferase-like [Juglans regia]	-	-	-	-	-	-	-
CIL0155S0001	0.54	1.25	1.39	0.55	1.24	1.99	2.94	2.72	15	38	42	28	32	52	73	157	At3g47200	PREDICTED: UPF0481 protein At3g47200-like [Juglans regia]	-	-	-	-	-	-	-
CIL0155S0002	0	0	0	0	0	0	0.19	0	0	0	0	0	0	0	2	0	--	PREDICTED: mucin-1 [Juglans regia]	-	-	-	-	-	-	-
CIL0155S0003	3.9	4.36	2.55	1.64	2.91	3.1	4.7	3.06	132	160	93	101	91	98	141	214	--	PAPA-1 domain-containing protein [Cephalotus follicularis]	-	-	-	-	-	-	-
CIL0155S0004	111.62	118.23	123.27	112.57	124.75	99.48	111.81	106.7	1981	2275	2355	3630	2043	1648	1759	3914	UBC32	PREDICTED: ubiquitin-conjugating enzyme E2 32-like [Juglans regia]	Genetic Information Processing;Genetic Information Processing	Folding, sorting and degradation;Folding, sorting and degradation	ko04141//Protein processing in endoplasmic reticulum;ko04120//Ubiquitin mediated proteolysis	K10578;K10578	-	GO:0003824//catalytic activity	-
CIL0155S0005	90.55	94.15	117.51	67.65	57.41	164.05	77.86	54	2128	2399	2973	2889	1245	3599	1622	2623	HGN1	PREDICTED: glucan endo-1,3-beta-glucosidase, basic vacuolar isoform-like [Juglans regia]	-	-	-	-	-	GO:0016787//hydrolase activity	GO:0044238//primary metabolic process
CIL0155S0006	1.4	1.44	1.45	1.11	0.59	0.96	1.3	1.03	44	49	49	63	17	28	36	67	Brwd1	PREDICTED: bromodomain and WD repeat-containing protein 1-like isoform X1 [Juglans regia]	-	-	-	-	-	-	-
CIL0155S0007	0	0	0	0	0	0	0	0	0	0	0	0	0	0	0	0	AMPD	PREDICTED: AMP deaminase-like [Juglans regia]	Metabolism;Metabolism;Metabolism	Global and overview maps;Global and overview maps;Nucleotide metabolism	ko01100//Metabolic pathways;ko01110//Biosynthesis of secondary metabolites;ko00230//Purine metabolism	K01490;K01490;K01490	-	GO:0003824//catalytic activity	GO:0006188//IMP biosynthetic process
CIL0155S0008	3.6	3.38	2.25	2.32	2.32	2.96	4.45	3.54	64	65	43	75	38	49	70	130	--	PREDICTED: bromodomain and WD repeat-containing protein 1-like isoform X3 [Juglans regia]	-	-	-	-	-	-	-
CIL0155S0009	2.07	2.29	1.83	1.82	1.46	1.89	1.64	1.75	20	24	19	32	13	17	14	35	--	PREDICTED: bromodomain and WD repeat-containing protein 1-like isoform X3 [Juglans regia]	-	-	-	-	-	-	-
CIL0155S0010	0.67	0.51	0.4	0.47	0.66	0.33	0.41	0.68	11	9	7	14	10	5	6	23	--	PREDICTED: bromodomain and WD repeat-containing protein 1-like isoform X3 [Juglans regia]	-	-	-	-	-	-	-
CIL0155S0011	21.04	15.98	15.96	20.92	19.15	20.21	19.78	23.21	300	247	245	542	252	269	250	684	--	PREDICTED: zinc finger CCHC domain-containing protein 10 [Juglans regia]	-	-	-	-	-	-	-
CIL0155S0013	39.17	31.9	34.6	31.1	22.52	21.35	25.16	23.49	1936	1709	1841	2793	1027	985	1102	2400	smek1	PREDICTED: serine/threonine-protein phosphatase 4 regulatory subunit 3-like [Juglans regia]	-	-	-	-	-	-	-
CIL0155S0015	0	0	0	0	0	0	0	0	0	0	0	0	0	0	0	0	RPL13B	PREDICTED: 60S ribosomal protein L13-1 [Juglans regia]	Genetic Information Processing	Translation	ko03010//Ribosome	K02873	GO:0030529//intracellular ribonucleoprotein complex	-	GO:0010467//gene expression
CIL0155S0017	14.24	11.24	8.53	8.1	9.42	14.02	6.6	16.2	470	402	303	486	287	432	193	1105	At1g04990	PREDICTED: zinc finger CCCH domain-containing protein 3-like isoform X1 [Juglans regia]	-	-	-	-	-	-	-
CIL0155S0018	0.12	0.23	0.23	0.07	0	0.26	0	0.12	1	2	2	1	0	2	0	2	--	-	-	-	-	-	-	-	-
CIL0155S0019	1.94	1.93	2.49	0.57	0.65	0.96	1.68	1.73	13	14	18	7	4	6	10	24	SIA2	PREDICTED: sialyltransferase-like protein 2 isoform X2 [Juglans regia]	-	-	-	-	GO:0031984//organelle subcompartment;GO:0043231//intracellular membrane-bounded organelle	GO:0016757//transferase activity, transferring glycosyl groups	GO:0043412//macromolecule modification
CIL0155S0020	1.29	1.64	1.29	1.03	0.21	0.74	0.67	0.62	13	18	14	19	2	7	6	13	SIA2	PREDICTED: sialyltransferase-like protein 2 isoform X2 [Juglans regia]	-	-	-	-	GO:0031984//organelle subcompartment;GO:0043231//intracellular membrane-bounded organelle	GO:0016757//transferase activity, transferring glycosyl groups	GO:0043412//macromolecule modification
CIL0155S0021	0	0.14	0	0	0	0	0	0	0	1.6	0	0	0	0	0	0	PFK3	PREDICTED: ATP-dependent 6-phosphofructokinase 3-like isoform X2 [Juglans regia]	Metabolism;Metabolism;Metabolism;Metabolism;Metabolism;Genetic Information Processing;Metabolism;Metabolism;Metabolism	Global and overview maps;Global and overview maps;Global and overview maps;Global and overview maps;Carbohydrate metabolism;Folding, sorting and degradation;Carbohydrate metabolism;Carbohydrate metabolism;Carbohydrate metabolism	ko01100//Metabolic pathways;ko01110//Biosynthesis of secondary metabolites;ko01200//Carbon metabolism;ko01230//Biosynthesis of amino acids;ko00010//Glycolysis / Gluconeogenesis;ko03018//RNA degradation;ko00051//Fructose and mannose metabolism;ko00052//Galactose metabolism;ko00030//Pentose phosphate pathway	K00850;K00850;K00850;K00850;K00850;K00850;K00850;K00850;K00850	-	-	-
CIL0155S0022	2.18	2.67	2.41	5.33	3.39	2.15	6.32	0.77	37	49	44	164	53	34	95	27	At4g27220	PREDICTED: disease resistance protein At4g27190-like [Juglans regia]	-	-	-	-	-	-	-
CIL0155S0023	0	0	0	0	0	0	5.96	18.44	0	0	0	0	0	0	79	570	At4g27190	PREDICTED: probable disease resistance protein At4g27220 isoform X3 [Juglans regia]	-	-	-	-	-	-	-
CIL0155S0024	0	0	0	0	0	0	0	0.1	0	0	0	0	0	0	0	1	BON1	PREDICTED: protein BONZAI 3-like [Juglans regia]	-	-	-	-	-	-	-
CIL0155S0025	16.89	18.84	25.57	10.34	11.13	12.28	14.74	11.09	248.66	300.73	405.43	276.65	151.27	168.76	192.45	337.48	--	A_TM021B04.11 protein [Theobroma cacao]	-	-	-	-	-	-	GO:0044699//single-organism process
CIL0155S0026	0	0.32	0.16	0	0.38	0.37	0	0.34	0	2	1	0	2	2	0	4.05	HIS2A	PREDICTED: histone H2AX [Juglans regia]	-	-	-	-	GO:0043231//intracellular membrane-bounded organelle;GO:0043232//intracellular non-membrane-bounded organelle	GO:0003676//nucleic acid binding;GO:0046983//protein dimerization activity	-
CIL0156S0001	0	0	0	0	0	0.21	0	0	0	0	0	0	0	1	0	0	OPT1	PREDICTED: oligopeptide transporter 1-like [Juglans regia]	-	-	-	-	-	-	-
CIL0156S0002	0.04	0.04	0.07	0.09	0	0.59	0.58	0.75	1	1	2	4	0	14	13	39	LHT2	PREDICTED: lysine histidine transporter 2-like [Juglans regia]	-	-	-	-	-	-	-
CIL0156S0003	5.23	5.65	4.42	6.25	6.18	2.83	6.49	5.38	111	130	101	241	121	56	122	236	At5g14285	PREDICTED: TLC domain-containing protein At5g14285-like [Juglans regia]	-	-	-	-	GO:0031224//intrinsic component of membrane	-	-
CIL0156S0004	0	0	0	0	0	0.11	0	0	0	0	0	0	0	1	0	0	CLKR27	3-oxoacyl-[acyl-carrier-protein] reductase [Populus trichocarpa]	Metabolism;Metabolism;Metabolism;Metabolism;Metabolism	Global and overview maps;Global and overview maps;Lipid metabolism;Lipid metabolism;Metabolism of cofactors and vitamins	ko01100//Metabolic pathways;ko01212//Fatty acid metabolism;ko00061//Fatty acid biosynthesis;ko01040//Biosynthesis of unsaturated fatty acids;ko00780//Biotin metabolism	K00059;K00059;K00059;K00059;K00059	-	GO:0000166//nucleotide binding;GO:0003824//catalytic activity	GO:0006631//fatty acid metabolic process
CIL0156S0005	0	0	0	0	0	0	0	0	0	0	0	0	0	0	0	0	gbkr1	Short-chain dehydrogenase/reductase SDR [Corchorus olitorius]	Metabolism;Metabolism;Metabolism;Metabolism;Metabolism	Global and overview maps;Global and overview maps;Lipid metabolism;Lipid metabolism;Metabolism of cofactors and vitamins	ko01100//Metabolic pathways;ko01212//Fatty acid metabolism;ko00061//Fatty acid biosynthesis;ko01040//Biosynthesis of unsaturated fatty acids;ko00780//Biotin metabolism	K00059;K00059;K00059;K00059;K00059	GO:0009536//plastid	-	GO:0006629//lipid metabolic process
CIL0156S0006	0	0	0	0	0	0	0	0	0	0	0	0	0	0	0	0	--	F-box family protein [Populus trichocarpa]	-	-	-	-	-	-	-
CIL0156S0007	0	0	0	0	0	0	0	0	0	0	0	0	0	0	0	0	--	PREDICTED: 30S ribosomal protein S18, chloroplastic [Nelumbo nucifera]	-	-	-	-	GO:0005622//intracellular	-	-
CIL0156S0008	0.79	0.75	0.71	0.51	0.59	2.48	1.84	2.73	29	30	28	34	20	85	60	207	PUB15	PREDICTED: U-box domain-containing protein 15-like [Juglans regia]	-	-	-	-	-	GO:0003824//catalytic activity	GO:0032446//protein modification by small protein conjugation
CIL0156S0009	0	0	0	0	0.04	1.05	0.35	0.68	0	0	0	0	1	25	8	36	CYCB2-3	Cyclin_N domain-containing protein/Cyclin_C domain-containing protein [Cephalotus follicularis]	-	-	-	-	-	-	GO:0007049//cell cycle
CIL0156S0010	7.11	6.2	6.13	4.77	6.17	4.64	5.4	7.51	110	104	102	134	88	67	74	240	--	PREDICTED: sorcin-like [Juglans regia]	-	-	-	-	-	-	-
CIL0156S0011	44.08	56.9	52.86	57.24	54.49	36.87	51.94	38.82	2374	3323	3065	5602	2708	1854	2480	4322	POPTRDRAFT_821063	PREDICTED: alanine--tRNA ligase, chloroplastic/mitochondrial [Juglans regia]	Genetic Information Processing	Translation	ko00970//Aminoacyl-tRNA biosynthesis	K01872	GO:0009536//plastid	GO:0003676//nucleic acid binding;GO:0004812//aminoacyl-tRNA ligase activity;GO:0032550//purine ribonucleoside binding;GO:0046914//transition metal ion binding	GO:0006418//tRNA aminoacylation for protein translation
CIL0156S0012	81.27	25.19	50.7	2.02	4.18	7.71	9.14	3.44	1705	573	1145	77	81	151	170	149	EXLA2	PREDICTED: expansin-like A2 [Juglans regia]	-	-	-	-	-	-	GO:0000003//reproduction
CIL0156S0013	1.92	0.59	0.36	0.97	0.85	0.68	1	1.09	39	13	8	36	16	13	18	46	LOG5	PREDICTED: cytokinin riboside 5'-monophosphate phosphoribohydrolase LOG5-like [Juglans regia]	-	-	-	-	GO:0044444//cytoplasmic part	GO:0016798//hydrolase activity, acting on glycosyl bonds	GO:0009690//cytokinin metabolic process
CIL0156S0015	4.72	1.53	1.46	6.81	3.31	1.3	0.86	1.54	105	37	35	275	68	27	17	71	NAC022	PREDICTED: NAC domain-containing protein 35-like [Juglans regia]	-	-	-	-	GO:0043231//intracellular membrane-bounded organelle	-	GO:0010468//regulation of gene expression;GO:0034645//cellular macromolecule biosynthetic process
CIL0156S0016	5.29	4.51	3.84	3.5	4.29	4.05	3.71	4.24	119	110	93	143	89	85	74	197	--	PREDICTED: uncharacterized protein LOC108997280 isoform X1 [Juglans regia]	-	-	-	-	-	-	-
CIL0156S0018	199.14	112.48	129.26	45.74	37.28	36.05	58.47	1.95	3462	2120	2419	1445	598	585	901	70	CHIA1	PREDICTED: endochitinase 2-like [Juglans regia]	Metabolism;Environmental Information Processing;Metabolism	Global and overview maps;Signal transduction;Carbohydrate metabolism	ko01100//Metabolic pathways;ko04016//MAPK signaling pathway - plant;ko00520//Amino sugar and nucleotide sugar metabolism	K20547;K20547;K20547	-	GO:0097367//carbohydrate derivative binding	GO:0006026//aminoglycan catabolic process;GO:0044036//cell wall macromolecule metabolic process;GO:0044238//primary metabolic process
CIL0156S0019	0	0	0	0	0	0	0	0	0	0	0	0	0	0	0	0	--	PREDICTED: uncharacterized protein LOC109019130 [Juglans regia]	-	-	-	-	-	-	-
CIL0156S0020	0	0	0	0.04	0	0	0	0.03	0	0	0	1	0	0	0	1	--	PREDICTED: uncharacterized protein LOC109019131 [Juglans regia]	-	-	-	-	-	-	-
CIL0156S0021	13.23	9.92	10.37	7.88	6.66	7.6	8.35	8.93	390	317	329	422	181	209	218	544	BSK1	PREDICTED: probable serine/threonine-protein kinase At4g35230 [Juglans regia]	Environmental Information Processing	Signal transduction	ko04075//Plant hormone signal transduction	K14500	GO:0005911//cell-cell junction;GO:0016020//membrane;GO:0043231//intracellular membrane-bounded organelle	GO:0004672//protein kinase activity;GO:0032550//purine ribonucleoside binding	GO:0001101//response to acid chemical;GO:0006498//N-terminal protein lipidation;GO:0006796//phosphate-containing compound metabolic process;GO:0043401//steroid hormone mediated signaling pathway
CIL0156S0022	13.81	13.44	12.09	15.52	14.8	15.14	13.96	15.95	731	771	689	1492	723	748	655	1745	--	PREDICTED: uncharacterized protein LOC109019132 [Juglans regia]	-	-	-	-	-	-	-
CIL0156S0023	115.2	175.09	187.12	88.73	129.26	102.47	128.49	92.55	2911	4797	5090	4074	3014	2417	2878	4834	DVR	vestitone reductase-related family protein [Populus trichocarpa]	-	-	-	-	GO:0031976//plastid thylakoid	-	GO:0006090//pyruvate metabolic process;GO:0006091//generation of precursor metabolites and energy;GO:0006412//translation;GO:0009639//response to red or far red light;GO:0016072//rRNA metabolic process;GO:0016109//tetraterpenoid biosynthetic process;GO:0043623//cellular protein complex assembly
CIL0156S0024	0.93	1.11	1.22	0.14	0.15	0.44	1.14	0.98	34	44	48	9	5	15	37	74	OFUT16	O-FucT domain-containing protein [Cephalotus follicularis]	-	-	-	-	-	GO:0016740//transferase activity	-
CIL0156S0025	5.99	6.1	7.61	3.59	4.41	4.62	4.27	5.05	125	138	171	136	85	90	79	218	GPAT9	PREDICTED: glycerol-3-phosphate acyltransferase 3-like isoform X1 [Juglans regia]	Metabolism;Metabolism;Metabolism;Metabolism	Global and overview maps;Global and overview maps;Lipid metabolism;Lipid metabolism	ko01100//Metabolic pathways;ko01110//Biosynthesis of secondary metabolites;ko00564//Glycerophospholipid metabolism;ko00561//Glycerolipid metabolism	K13506;K13506;K13506;K13506	GO:0016020//membrane;GO:0043231//intracellular membrane-bounded organelle	GO:0008374//O-acyltransferase activity	GO:0006281//DNA repair;GO:0006641//triglyceride metabolic process;GO:0046339//diacylglycerol metabolic process;GO:0046471//phosphatidylglycerol metabolic process
CIL0156S0026	1.15	0.25	0.31	0.51	0.06	0.35	0.19	0.08	21	5	6	17	1	6	3	3	--	PREDICTED: uncharacterized protein LOC109011159 [Juglans regia]	-	-	-	-	-	-	-
CIL0156S0027	19.91	12.4	8.93	6.14	9.3	8.4	7	13.68	462	312	223	259	199	182	144	656	UGT94E5	PREDICTED: beta-D-glucosyl crocetin beta-1,6-glucosyltransferase-like [Juglans regia]	Metabolism	Global and overview maps	ko01110//Biosynthesis of secondary metabolites	K21354	-	-	-
CIL0156S0028	0	0	0	0	0	0	0	0	0	0	0	0	0	0	0	0	UGT94E5	PREDICTED: beta-D-glucosyl crocetin beta-1,6-glucosyltransferase-like [Juglans regia]	Metabolism	Global and overview maps	ko01110//Biosynthesis of secondary metabolites	K21354	-	GO:0016757//transferase activity, transferring glycosyl groups	-
CIL0156S0029	24.89	18.96	19.19	14.29	13.36	12.53	15.83	14.85	511	422	424	533	253	240	288	630	--	PREDICTED: rab9 effector protein with kelch motifs isoform X1 [Juglans regia]	-	-	-	-	-	-	-
CIL0156S0030	0.27	0.63	0.76	0	0.45	5.43	2.01	5.37	2	5	6	0	3	37	13	81	--	transcriptional activator [Medicago truncatula]	-	-	-	-	-	-	-
CIL0156S0031	12.14	9.23	8.08	10.19	7.9	7.42	9.13	8.84	706	582	506	1077	424	403	471	1063	--	PREDICTED: uncharacterized protein LOC109015351 [Juglans regia]	-	-	-	-	-	-	-
CIL0156S0032	19.29	14.04	12.34	14.31	12.85	13.89	15	17.11	921	727	634	1241	566	619	635	1688	--	enhancer of polycomb-like transcription factor protein [Populus tomentosa]	-	-	-	-	GO:0005634//nucleus	-	-
CIL0156S0033	52.55	78.95	85.79	130.91	128.63	62.6	105.57	47.12	2697	4393	4740	12208.4	6092	2999	4803	4999	NIN3	PREDICTED: neutral/alkaline invertase 3, chloroplastic-like [Juglans regia]	-	-	-	-	-	GO:0004553//hydrolase activity, hydrolyzing O-glycosyl compounds	-
CIL0156S0034	5.87	8.11	7.43	7.56	7.3	6.95	14.39	7.92	163	244	222	381	187	180	354	454	KIPK2	PREDICTED: serine/threonine-protein kinase D6PKL1-like [Juglans regia]	-	-	-	-	-	GO:0004672//protein kinase activity;GO:0032550//purine ribonucleoside binding	GO:0006464//cellular protein modification process;GO:0006796//phosphate-containing compound metabolic process
CIL0156S0035	25.19	18.12	10.49	8.81	8.16	15.17	11.3	15.83	395	308	177	251	118	222	157	513	RPP2D	PREDICTED: 60S acidic ribosomal protein P2-2-like [Juglans regia]	Genetic Information Processing	Translation	ko03010//Ribosome	K02943	GO:0030529//intracellular ribonucleoprotein complex	-	GO:0034645//cellular macromolecule biosynthetic process
CIL0156S0036	1.11	1.1	0.75	0.72	0.72	0.37	0.72	0.57	52	56	38	61	31	16	30	55	PCMP-E86	PREDICTED: pentatricopeptide repeat-containing protein At2g27610-like [Juglans regia]	-	-	-	-	GO:0043231//intracellular membrane-bounded organelle	-	-
CIL0156S0037	0.99	0.76	0.61	11.84	17.98	8.62	0.56	4.85	6	5	4	131	101	49	3	61	ATX1	PREDICTED: copper transport protein ATX1-like [Juglans regia]	-	-	-	-	-	-	-
CIL0156S0038	18.58	19.42	15.92	17.39	10	7.4	11.45	8.56	465	527	429	791	231	173	254	443	--	PREDICTED: hippocampus abundant transcript-like protein 1 isoform X1 [Juglans regia]	-	-	-	-	GO:0031224//intrinsic component of membrane	-	GO:0044763//single-organism cellular process
CIL0157S0001	0	0	0.06	0.3	0.22	0	0	0	0	0	1	8	3	0	0	0	F6'H2	PREDICTED: feruloyl CoA ortho-hydroxylase 1-like [Juglans regia]	Metabolism;Metabolism	Global and overview maps;Biosynthesis of other secondary metabolites	ko01110//Biosynthesis of secondary metabolites;ko00940//Phenylpropanoid biosynthesis	K06892;K06892	-	-	-
CIL0158S0001	0	0	0	0	0	0	0	0	0	0	0	0	0	0	0	0	--	PREDICTED: uncharacterized protein LOC108998596 [Juglans regia]	-	-	-	-	-	-	-
CIL0158S0002	68.23	12.02	22.71	17.2	10.81	5.68	13.66	15.07	1183	226	424	542	173	92	210	540	--	PREDICTED: uncharacterized protein LOC108979275 [Juglans regia]	-	-	-	-	-	-	-
CIL0158S0003	0	0	0	0	0	0	0	0	0	0	0	0	0	0	0	0	--	Bifunctional inhibitor/lipid-transfer protein/seed storage 2S albumin superfamily protein isoform 2 [Theobroma cacao]	-	-	-	-	-	-	-
CIL0158S0004	0	0	0	0.06	0.06	0	0	0	0	0	0	2.1	1.22	0	0	0	PLP2	PREDICTED: patatin-like protein 2, partial [Juglans regia]	-	-	-	-	-	GO:0003824//catalytic activity	GO:0006629//lipid metabolic process
CIL0158S0005	0.33	0.45	0.46	0.9	0.2	0	0	0.18	5.3	8	8	26.64	3	0	0	6	PLP2	PREDICTED: patatin-like protein 2, partial [Juglans regia]	-	-	-	-	-	GO:0003824//catalytic activity	GO:0006629//lipid metabolic process
CIL0158S0006	0.12	0.17	0.53	0	0	2.13	1.63	4.4	4	6	19	0	0	66	48	301	ROPGEF7	PREDICTED: rop guanine nucleotide exchange factor 7-like isoform X1 [Juglans regia]	-	-	-	-	GO:0016020//membrane;GO:0044444//cytoplasmic part	-	GO:0043087//regulation of GTPase activity
CIL0158S0007	27.31	22.21	23.89	22.19	17.23	18.31	23.76	17.44	481	424	453	710	280	301	370.99	635	SYP51	PREDICTED: syntaxin-52-like isoform X2 [Juglans regia]	Genetic Information Processing	Folding, sorting and degradation	ko04130//SNARE interactions in vesicular transport	K08503	-	-	-
CIL0158S0009	1.88	0.79	0.32	1.13	0.56	0.55	0	0.91	11	5	2	12	3	3	0	11	TDS4	PREDICTED: transcription factor IIIB 90 kDa subunit-like isoform X3 [Juglans regia]	-	-	-	-	-	GO:0008134//transcription factor binding;GO:0046914//transition metal ion binding	GO:0006352//DNA-templated transcription, initiation;GO:0010468//regulation of gene expression
CIL0158S0010	15.12	14.13	9.23	7.43	6.68	12.1	9.81	14.19	233	236	153	208	95	174	134	452	--	DUF1764 domain-containing protein [Cephalotus follicularis]	-	-	-	-	-	-	-
CIL0158S0013	24.75	11.35	10.27	11.92	12.32	15.11	12.57	16.57	553	275	247	484	254	315	249	765	HEMH	PREDICTED: ferrochelatase-2, chloroplastic-like [Juglans regia]	Metabolism;Metabolism;Metabolism	Global and overview maps;Global and overview maps;Metabolism of cofactors and vitamins	ko01100//Metabolic pathways;ko01110//Biosynthesis of secondary metabolites;ko00860//Porphyrin and chlorophyll metabolism	K01772;K01772;K01772	-	GO:0003824//catalytic activity	GO:0006779//porphyrin-containing compound biosynthetic process
CIL0159S0001	12	10.42	8.06	8.42	7.3	9.3	9.6	9.21	481	453	348	613	270	348	341	763	EDA30	GDP-fucose protein O-fucosyltransferase [Corchorus capsularis]	-	-	-	-	GO:0009536//plastid	GO:0016740//transferase activity	GO:0000741//karyogamy;GO:0003006//developmental process involved in reproduction
CIL0159S0002	13.47	9	6.71	9.33	8.45	8.92	7.73	9.02	356	258	191	448	206	220	181	493	At5g03795	PREDICTED: probable glycosyltransferase At5g03795 isoform X2 [Juglans regia]	-	-	-	-	-	-	-
CIL0159S0004	0	0	0.12	0	0	0	0	0.09	0	0	2	0	0	0	0	3	--	PREDICTED: UPF0481 protein At3g47200-like [Juglans regia]	-	-	-	-	-	-	-
CIL0160S0001	0	0	0	0	0	0	0	0.21	0	0	0	0	0	0	0	3	--	PREDICTED: protein OPI10 homolog [Juglans regia]	-	-	-	-	-	-	-
CIL0160S0003	2.71	2.39	2.4	1.49	2.54	3.22	2.72	3.26	45	43	43	45	39	50	40	112	--	PREDICTED: protein OPI10 homolog [Juglans regia]	-	-	-	-	-	-	-
CIL0160S0005	0	0	0	0	0	0	0	0	0	0	0	0	0	0	0	0	PGA3	PREDICTED: exopolygalacturonase clone GBGE184-like [Juglans regia]	Metabolism;Metabolism	Global and overview maps;Carbohydrate metabolism	ko01100//Metabolic pathways;ko00040//Pentose and glucuronate interconversions	K01213;K01213	-	GO:0016798//hydrolase activity, acting on glycosyl bonds	GO:0008152//metabolic process
CIL0160S0008	83.79	108.93	119.47	128.35	130.4	75.52	98.64	65.98	2774	3910	4258	7721	3984	2334	2895	4515	relA	rela-spot homolog family protein [Populus trichocarpa]	Metabolism	Nucleotide metabolism	ko00230//Purine metabolism	K00951	-	-	-
CIL0160S0009	3.21	1.71	2.02	0.95	0.88	2.13	1.73	3.3	71	41	48	38	18	44	34	151	--	PREDICTED: protein Ycf2 [Theobroma cacao]	-	-	-	-	-	-	-
CIL0160S0010	0	0	0	0	0	0	0	0	0	0	0	0	0	0	0	0	PRP1	PREDICTED: proline-rich protein 3 [Ricinus communis]	-	-	-	-	-	-	-
CIL0160S0012	0	0	0	0	0	0	0	0	0	0	0	0	0	0	0	0	PRP1	PREDICTED: proline-rich protein 3-like [Juglans regia]	-	-	-	-	-	-	-
CIL0160S0013	0	0	0	0	0	0	0	0	0	0	0	0	0	0	0	0	--	PREDICTED: proline-rich protein 3-like [Juglans regia]	-	-	-	-	-	-	-
CIL0160S0014	52.79	48.27	35.97	17.63	18.54	43.44	26.77	46.73	1475	1462.27	1082	895	478	1133	663	2699	RPL19C	PREDICTED: 60S ribosomal protein L19-3 isoform X1 [Juglans regia]	Genetic Information Processing	Translation	ko03010//Ribosome	K02885	GO:0030529//intracellular ribonucleoprotein complex	-	GO:0010467//gene expression
CIL0160S0015	8.93	9.66	9.24	11.27	7.79	7.39	6.3	7.62	334	392	372	766	269	258	209	589	ERS1	PREDICTED: probable ethylene response sensor 1 [Juglans regia]	Environmental Information Processing;Environmental Information Processing	Signal transduction;Signal transduction	ko04075//Plant hormone signal transduction;ko04016//MAPK signaling pathway - plant	K14509;K14509	GO:0031090//organelle membrane;GO:0031224//intrinsic component of membrane;GO:0043231//intracellular membrane-bounded organelle	GO:0004672//protein kinase activity;GO:0032550//purine ribonucleoside binding;GO:0043169//cation binding;GO:0060089//molecular transducer activity;GO:0072328//alkene binding	GO:0006468//protein phosphorylation;GO:0010104//regulation of ethylene-activated signaling pathway
CIL0160S0016	15.85	12.25	10.76	14.72	12.37	9.1	9.98	13.03	1193	999	872	2013	859	639	666	2026	FAS4	PREDICTED: ATP-dependent RNA helicase DEAH13 [Juglans regia]	-	-	-	-	GO:0005622//intracellular	GO:0017111//nucleoside-triphosphatase activity;GO:0097159//organic cyclic compound binding;GO:1901363//heterocyclic compound binding	-
CIL0160S0017	9.89	14.71	16.44	3.85	12.83	7.64	9.26	5.79	147	237	263	104	176	106	122	178	EXL2	PREDICTED: protein EXORDIUM-like 2 [Theobroma cacao]	-	-	-	-	-	-	-
CIL0160S0018	21.01	13.75	12.1	9.76	8.44	14.04	9.01	14.5	537	381	333	453	199	335	204	766	FUM1	PREDICTED: fumarate hydratase 1, mitochondrial [Juglans regia]	Metabolism;Metabolism;Metabolism;Metabolism;Metabolism	Global and overview maps;Global and overview maps;Global and overview maps;Carbohydrate metabolism;Carbohydrate metabolism	ko01100//Metabolic pathways;ko01110//Biosynthesis of secondary metabolites;ko01200//Carbon metabolism;ko00620//Pyruvate metabolism;ko00020//Citrate cycle (TCA cycle)	K01679;K01679;K01679;K01679;K01679	GO:0043234//protein complex	GO:0016836//hydro-lyase activity	GO:0006101//citrate metabolic process;GO:0043648//dicarboxylic acid metabolic process
CIL0160S0019	0	0.08	0.12	0.02	0.09	0.41	0.1	0.58	0	2	3	1	2	9	2	28	GSVIVT00026920001	PREDICTED: probable polygalacturonase isoform X2 [Juglans regia]	-	-	-	-	-	-	-
CIL0160S0020	0	0	0	0	0	0	0	0	0	0	0	0	0	0	0	0	PRUA1	PREDICTED: major allergen Pru ar 1-like [Malus domestica]	-	-	-	-	-	-	GO:0050896//response to stimulus
CIL0160S0021	0	0	0	0	0	0	0	0	0	0	0	0	0	0	0	0	PRUA1	PREDICTED: major allergen Pru ar 1-like [Juglans regia]	-	-	-	-	-	-	-
CIL0160S0022	0	0	0	0	0	0	0	0	0	0	0	0	0	0	0	0	STH-21	PREDICTED: major allergen Pru ar 1-like, partial [Juglans regia]	-	-	-	-	-	-	GO:0050896//response to stimulus
CIL0160S0023	1.87	4.08	3.56	1.63	4.24	21.1	13.36	29.15	92	218	189	146	193	971	584	2970	KIN14I	PREDICTED: kinesin-4-like isoform X1 [Juglans regia]	-	-	-	-	GO:0005875//microtubule associated complex	GO:0003774//motor activity;GO:0015631//tubulin binding;GO:0032550//purine ribonucleoside binding	GO:0007017//microtubule-based process
CIL0160S0024	15.93	15.66	16.25	15.81	14.72	13.99	13.85	17.25	122	130	134	220	104	100	94	273	NDT1	PREDICTED: nicotinamide adenine dinucleotide transporter 1, chloroplastic-like [Juglans regia]	-	-	-	-	GO:0016020//membrane	-	-
CIL0161S0001	0	0	0	0	0	0	0	0	0	0	0	0	0	0	0	0	--	PREDICTED: leishmanolysin-like peptidase isoform X2 [Juglans regia]	-	-	-	-	-	-	-
CIL0162S0001	0	0	0	0	0	0	0	0	0	0	0	0	0	0	0	0	DLO1	PREDICTED: hyoscyamine 6-dioxygenase-like [Populus euphratica]	-	-	-	-	-	GO:0016706//oxidoreductase activity, acting on paired donors, with incorporation or reduction of molecular oxygen, 2-oxoglutarate as one donor, and incorporation of one atom each of oxygen into both donors;GO:0043169//cation binding	GO:0044710//single-organism metabolic process
CIL0163S0001	0	0	0	0	0	0	0	0	0	0	0	0	0	0	0	0	--	PREDICTED: uncharacterized protein LOC109013054 [Juglans regia]	-	-	-	-	-	-	-
CIL0163S0002	0	0	0	0	0	0	0	0	0	0	0	0	0	0	0	0	DSC1	PREDICTED: TMV resistance protein N-like [Juglans regia]	-	-	-	-	-	-	-
CIL0163S0003	0	0	0	0.03	0	0	0	0	0	0	0	1	0	0	0	0	--	-	-	-	-	-	-	-	-
CIL0163S0004	20.65	13.14	16.81	6.52	5.47	8.92	7.77	11.58	258	178	226	148	63	104	86	299	--	DnaJ subfamily C member 22 [Theobroma cacao]	-	-	-	-	-	-	-
CIL0163S0005	8.49	2.55	2.66	0.57	0.97	3.37	3.86	4.47	181	59	61	22	19	67	73	197	DOF3.1	PREDICTED: dof zinc finger protein DOF1.1-like isoform X2 [Juglans regia]	-	-	-	-	-	-	-
CIL0163S0006	37.1	31.94	29.59	30.12	30.06	28.84	26.01	32.29	1324	1236	1137	1953	990	961	823	2382	SF3B2	PREDICTED: splicing factor 3B subunit 2 [Juglans regia]	Genetic Information Processing	Transcription	ko03040//Spliceosome	K12829	-	-	-
CIL0163S0007	6.06	4.75	4.71	5.43	4.42	4.04	3.91	4.59	159	135	133	259	107	99	91	249	PCMP-H38	PREDICTED: pentatricopeptide repeat-containing protein At2g22410, mitochondrial-like [Juglans regia]	-	-	-	-	-	-	-
CIL0163S0008	61.53	14.75	22.08	23.92	25.94	16.2	12.95	24.19	1131	294	437	799	440	278	211	919	PARC	PREDICTED: probable glutathione S-transferase [Juglans regia]	Metabolism	Metabolism of other amino acids	ko00480//Glutathione metabolism	K00799	-	GO:0003824//catalytic activity	-
CIL0163S0010	0	0	0	0	0	0	0	0	0	0	0	0	0	0	0	0	--	HSP20-like chaperones superfamily protein [Theobroma cacao]	-	-	-	-	-	-	GO:0006950//response to stress;GO:0009628//response to abiotic stimulus
CIL0163S0011	0.16	0	0.07	0	0	0	0	0	2	0	1	0	0	0	0	0	PARC	PREDICTED: probable glutathione S-transferase [Juglans regia]	Metabolism	Metabolism of other amino acids	ko00480//Glutathione metabolism	K00799	-	GO:0003824//catalytic activity	GO:0044710//single-organism metabolic process
CIL0163S0013	0	0.05	0	0	0.79	0.04	0	0	0	0.26	0	0	3.51	0.19	0	0	--	PREDICTED: lactation elevated protein 1-like isoform X2 [Juglans regia]	-	-	-	-	-	-	-
CIL0163S0014	24.48	17.12	15.93	20.41	15.54	13.73	15.86	15.33	1687	1279	1182	2555	988	883	969	2184	SYN4	PREDICTED: sister chromatid cohesion 1 protein 4-like isoform X1 [Juglans regia]	-	-	-	-	-	-	GO:0044763//single-organism cellular process
CIL0163S0015	0.68	0.84	0.85	1.13	0.74	0.73	0.51	0.44	3	4	4	9	3	3	2	4	--	PREDICTED: acyl-coenzyme A thioesterase 9, mitochondrial-like isoform X3 [Juglans regia]	-	-	-	-	GO:0043231//intracellular membrane-bounded organelle	GO:0046914//transition metal ion binding;GO:0090595//acetyl-CoA:L-lysine N6-acetyltransferase	GO:0010468//regulation of gene expression;GO:0016570//histone modification
CIL0163S0016	1.59	1.46	1.19	0.99	1.33	5.51	1.37	5.52	94	94	76	107	73	305	72	677	FH1	PREDICTED: formin-like protein 1 [Juglans regia]	-	-	-	-	-	-	-
CIL0163S0017	3.65	3.3	1.6	2.48	2.37	4.12	1.64	3.75	55	54	26	68	33	58	22	117	--	PREDICTED: protein FAM133-like [Juglans regia]	-	-	-	-	-	-	-
CIL0163S0018	16.73	13.64	10.07	11.22	10.67	17.61	12.78	21.35	406	359	263	495	239	399	275	1071	MMK1	PREDICTED: mitogen-activated protein kinase homolog D5-like [Juglans regia]	Organismal Systems;Environmental Information Processing;Environmental Information Processing	Environmental adaptation;Signal transduction;Signal transduction	ko04626//Plant-pathogen interaction;ko04075//Plant hormone signal transduction;ko04016//MAPK signaling pathway - plant	K14512;K14512;K14512	-	GO:0004702//receptor signaling protein serine/threonine kinase activity;GO:0032550//purine ribonucleoside binding	GO:0006464//cellular protein modification process;GO:0006796//phosphate-containing compound metabolic process
CIL0164S0001	12.26	7.63	10.82	6.16	4.82	8.7	8.64	9.27	80	54	76	73	29	53	50	125	RHD3	PREDICTED: protein ROOT HAIR DEFECTIVE 3-like, partial [Juglans regia]	-	-	-	-	GO:0031090//organelle membrane;GO:0031224//intrinsic component of membrane;GO:0043231//intracellular membrane-bounded organelle	GO:0017111//nucleoside-triphosphatase activity;GO:0032550//purine ribonucleoside binding	-
CIL0165S0002	0	0	0	0	0	0	0	0	0	0	0	0	0	0	0	0	--	PREDICTED: uncharacterized protein LOC108985563 [Juglans regia]	-	-	-	-	-	-	-
CIL0165S0005	1.25	2.23	1.26	1.35	1.48	2.55	7.81	3.07	33	64	36	65	36	63	183	168	SHR	PREDICTED: protein SHORT-ROOT-like [Juglans regia]	-	-	-	-	GO:0043231//intracellular membrane-bounded organelle	GO:0003677//DNA binding	GO:0003002//regionalization;GO:0010468//regulation of gene expression;GO:0034645//cellular macromolecule biosynthetic process;GO:0048827//phyllome development;GO:0051301//cell division
CIL0165S0008	0	0	0	0	0	0	0	0	0	0	0	0	0	0	0	0	RPS3A	RecName: Full=40S ribosomal protein S3a; AltName: Full=CYC07 protein	Genetic Information Processing	Translation	ko03010//Ribosome	K02984	GO:0015935//small ribosomal subunit	GO:0005198//structural molecule activity	GO:0010467//gene expression
CIL0166S0001	1	0.4	0.44	0.97	0.57	0.45	1.99	1.44	13.52	5.79	6.43	23.64	7.1	5.67	23.71	40.07	UGT80A2	PREDICTED: sterol 3-beta-glucosyltransferase UGT80A2-like [Juglans regia]	-	-	-	-	-	GO:0035251//UDP-glucosyltransferase activity	GO:0030258//lipid modification
CIL0166S0003	7.36	8.44	8.9	20.67	10.96	10.52	7.64	7.63	152	189	198	776	209	203	140	326	PED1	PREDICTED: 3-ketoacyl-CoA thiolase 2, peroxisomal-like [Juglans regia]	Metabolism;Metabolism;Cellular Processes;Metabolism;Metabolism;Metabolism;Metabolism;Metabolism	Global and overview maps;Global and overview maps;Transport and catabolism;Global and overview maps;Lipid metabolism;Amino acid metabolism;Lipid metabolism;Lipid metabolism	ko01100//Metabolic pathways;ko01110//Biosynthesis of secondary metabolites;ko04146//Peroxisome;ko01212//Fatty acid metabolism;ko00592//alpha-Linolenic acid metabolism;ko00280//Valine, leucine and isoleucine degradation;ko00071//Fatty acid degradation;ko01040//Biosynthesis of unsaturated fatty acids	K07513;K07513;K07513;K07513;K07513;K07513;K07513;K07513	-	-	-
CIL0166S0004	0.33	0.31	0.31	0.14	0.09	0.18	0.19	0.2	4	4	4	3	1	2	2	5	LSM5	PREDICTED: sm-like protein LSM5 [Tarenaya hassleriana]	Genetic Information Processing;Genetic Information Processing	Transcription;Folding, sorting and degradation	ko03040//Spliceosome;ko03018//RNA degradation	K12624;K12624	-	-	-
CIL0166S0005	0.94	1.52	1.04	0.55	1.66	0.63	1.66	1.76	16	28	19	17	26	10	25	62	--	PREDICTED: uncharacterized protein LOC109020756 [Juglans regia]	-	-	-	-	-	-	-
CIL0166S0006	1.18	2.71	1.27	1.66	2.22	0.84	2.81	1.29	56	139	65	143	97	37	118	126	At3g24760	PREDICTED: F-box/kelch-repeat protein At3g24760-like [Juglans regia]	-	-	-	-	-	-	-
CIL0166S0007	1.38	1.84	0.85	0.51	0.58	0.74	0.95	1.67	18	26	12	12	7	9	11	45	--	PREDICTED: ribonuclease P protein subunit p25-like isoform X1 [Juglans regia]	Genetic Information Processing	Transcription	ko03022//Basal transcription factors	K14651	-	-	-
CIL0166S0009	0.35	2.94	3.29	1.51	0.82	0.33	0.23	0.91	7	63	70	54	15	6	4	37	SDI1	PREDICTED: protein SULFUR DEFICIENCY-INDUCED 1-like [Juglans regia]	-	-	-	-	-	-	-
CIL0166S0010	0.18	0.32	0.65	0	0	0.38	0.2	0.17	1	2	4	0	0	2	1	2	VAMP725	PREDICTED: vesicle-associated membrane protein 722-like [Juglans regia]	-	-	-	-	-	-	-
CIL0166S0011	19.03	19.56	16.44	26	22.75	11.28	14.57	12.16	271	302	252	673	299	150	184	358	At4g13200	PREDICTED: uncharacterized protein At4g13200, chloroplastic-like [Juglans regia]	-	-	-	-	GO:0044434//chloroplast part	-	-
CIL0166S0012	0	0	0	0	0	0	0	0	0	0	0	0	0	0	0	0	RTNLB2	PREDICTED: reticulon-like protein B2 [Vigna angularis]	-	-	-	-	GO:0031090//organelle membrane;GO:0031224//intrinsic component of membrane	-	-
CIL0166S0013	0	0	0	0	0	0	0	0	0	0	0	0	0	0	0	0	UCC1	PREDICTED: basic blue protein-like [Juglans regia]	-	-	-	-	-	-	-
CIL0166S0014	0.2	0	0	0.08	0.06	0	0.06	0.02	4	0	0	3	1	0	1	1	PBL26	PREDICTED: serine/threonine-protein kinase At3g07070-like [Juglans regia]	-	-	-	-	-	GO:0004672//protein kinase activity;GO:0032550//purine ribonucleoside binding	GO:0006464//cellular protein modification process;GO:0006796//phosphate-containing compound metabolic process
CIL0167S0001	0	0	0	0	0	0	0	0	0	0	0	0	0	0	0	0	--	PREDICTED: DNA mismatch repair protein MLH1 [Jatropha curcas]	-	-	-	-	GO:0032991//macromolecular complex	GO:0097159//organic cyclic compound binding;GO:1901363//heterocyclic compound binding	GO:0000003//reproduction;GO:0006281//DNA repair;GO:0006996//organelle organization;GO:0009791//post-embryonic development;GO:0010154//fruit development;GO:0022402//cell cycle process;GO:0044702//single organism reproductive process;GO:0050789//regulation of biological process
CIL0168S0002	0.45	1.26	0.7	0.95	0.76	0.93	0.79	0.28	16	49	27	62	25	31	25	21	WAK2	PREDICTED: wall-associated receptor kinase 2-like [Juglans regia]	-	-	-	-	-	GO:0005488//binding;GO:0016301//kinase activity	-
CIL0168S0003	0	0	0	1.76	0.74	1.27	0.13	0.72	0	0	0	26.9	5.74	9.97	1	12.61	--	PREDICTED: PRELI domain containing protein 3B-like [Juglans regia]	-	-	-	-	-	-	-
CIL0168S0004	1.29	1.15	0.9	2.08	1.2	2.27	1.2	1.54	28	27	21	82	24	46	23	69	--	PREDICTED: probable amino-acid acetyltransferase NAGS2, chloroplastic isoform X1 [Beta vulgaris subsp. vulgaris] [Beta vulgaris]	Metabolism;Metabolism;Metabolism;Metabolism;Metabolism	Global and overview maps;Global and overview maps;Global and overview maps;Global and overview maps;Amino acid metabolism	ko01100//Metabolic pathways;ko01110//Biosynthesis of secondary metabolites;ko01230//Biosynthesis of amino acids;ko01210//2-Oxocarboxylic acid metabolism;ko00220//Arginine biosynthesis	K14682;K14682;K14682;K14682;K14682	-	-	-
CIL0168S0005	5.37	3.5	5.03	0.76	0.77	0.51	1.23	0.16	56.5	40	57	14.5	7.5	5	11.5	3.5	SMR2	PREDICTED: cyclin-dependent protein kinase inhibitor SMR2 [Citrus sinensis]	-	-	-	-	-	-	-
CIL0168S0006	0	0	0	0	0	0	0	0	0	0	0	0	0	0	0	0	At1g08170	PREDICTED: histone H2B-like [Juglans regia]	-	-	-	-	-	-	-
CIL0168S0007	0.85	0	0	0	0	0	0	0	8	0	0	0	0	0	0	0	ATL57	PREDICTED: RING-H2 finger protein ATL57-like [Juglans regia]	-	-	-	-	-	-	-
CIL0168S0008	1.7	1.83	5.19	0.36	0.21	4.97	1.92	0.6	18	21	59	7	2	49	18	13	ATL57	PREDICTED: RING-H2 finger protein ATL57-like [Juglans regia]	-	-	-	-	-	-	-
CIL0168S0011	2.26	1.3	1.05	0.78	1.23	2.58	1.28	1.23	16	10	8	10	8	17	8	18	At5g02060	PREDICTED: CASP-like protein 5B1 [Juglans regia]	-	-	-	-	GO:0031224//intrinsic component of membrane	-	-
CIL0168S0012	1.19	1.97	1.25	0.26	0.77	0.59	0.81	0.54	15	27	17	6	9	7	9	14	--	PREDICTED: uncharacterized protein LOC109010024 [Juglans regia]	-	-	-	-	-	-	-
CIL0169S0001	0.09	0.22	0.09	0.05	0	0.1	0	0.46	2	5	2	2	0	2	0	20	--	PREDICTED: TMV resistance protein N-like isoform X2 [Juglans regia]	-	-	-	-	-	-	-
CIL0170S0001	0	0	0	0	0	0	0	0	0	0	0	0	0	0	0	0	CBSDUF6	PREDICTED: DUF21 domain-containing protein At2g14520-like [Juglans regia]	-	-	-	-	-	-	-
CIL0170S0002	35.74	33.04	27.57	23	20.04	15.52	2.07	16.3	255.85	256.46	212.51	299.24	132.41	103.71	13.12	241.19	TKPR1	PREDICTED: cinnamoyl-CoA reductase 1-like [Juglans regia]	-	-	-	-	-	GO:0048037//cofactor binding	-
CIL0170S0003	0	0	0	0	0	0	0	0	0	0	0	0	0	0	0	0	CBSDUF6	PREDICTED: DUF21 domain-containing protein At2g14520-like [Juglans regia]	-	-	-	-	-	-	-
CIL0170S0004	100.28	110.93	112.82	67.41	70.91	77.39	79.58	67.27	1117.83	1340.58	1353.8	1365.36	729.42	805.28	786.28	1549.83	TKPR1	PREDICTED: cinnamoyl-CoA reductase 1-like [Juglans regia]	-	-	-	-	-	GO:0048037//cofactor binding	-
CIL0170S0005	42.4	41.7	35.41	34.57	32.8	24.68	44.59	23.05	518.71	553.11	466.31	768.53	370.27	281.91	483.54	582.96	TKPR1	PREDICTED: cinnamoyl-CoA reductase 1-like [Juglans regia]	-	-	-	-	-	-	-
CIL0170S0006	9.61	5.06	2.83	2.6	2.56	4.75	5.04	7.05	256	146	81	126	63	118	119	388	NLE1	PREDICTED: notchless protein homolog [Juglans regia]	-	-	-	-	GO:0031461//cullin-RING ubiquitin ligase complex;GO:0043232//intracellular non-membrane-bounded organelle	GO:0004683//calmodulin-dependent protein kinase activity	GO:0006464//cellular protein modification process;GO:0010467//gene expression;GO:0022613//ribonucleoprotein complex biogenesis;GO:0048229//gametophyte development
CIL0170S0008	0	0	0	0	0	0	0	0	0	0	0	0	0	0	0	0	ccdc94	PREDICTED: coiled-coil domain-containing protein 94 homolog isoform X1 [Juglans regia]	-	-	-	-	-	-	-
CIL0170S0009	3.88	2.54	3.45	3.12	2.51	1.87	2.86	2.64	89	63	85	130	53	40	58	125	--	PREDICTED: protein FAM133 [Juglans regia]	-	-	-	-	-	-	-
CIL0170S0010	1.82	1.09	0.41	3.83	1.76	0.07	4.11	0.47	54	35	13	206	48	2	108	29	SQE1	PREDICTED: squalene monooxygenase-like [Juglans regia]	Metabolism;Metabolism;Metabolism;Metabolism	Global and overview maps;Global and overview maps;Metabolism of terpenoids and polyketides;Lipid metabolism	ko01100//Metabolic pathways;ko01110//Biosynthesis of secondary metabolites;ko00909//Sesquiterpenoid and triterpenoid biosynthesis;ko00100//Steroid biosynthesis	K00511;K00511;K00511;K00511	GO:0031224//intrinsic component of membrane	GO:0000166//nucleotide binding;GO:0016709//oxidoreductase activity, acting on paired donors, with incorporation or reduction of molecular oxygen, NAD(P)H as one donor, and incorporation of one atom of oxygen	GO:0044710//single-organism metabolic process
CIL0170S0011	0.19	0.09	0.15	0.39	0.12	2.86	0.34	2.9	13.02	7.03	11.03	49.14	8.02	186.09	21	418.24	--	PREDICTED: myb-like protein X [Malus domestica]	-	-	-	-	-	-	-
CIL0170S0012	27.91	24.08	16.25	29.64	24.03	25.43	19.83	31.67	709.98	663.97	444.97	1369.86	563.98	603.91	447	1664.76	PIP	PREDICTED: proline iminopeptidase [Juglans regia]	Metabolism	Amino acid metabolism	ko00330//Arginine and proline metabolism	K01259	GO:0009536//plastid	GO:0016787//hydrolase activity	GO:0019538//protein metabolic process
CIL0170S0013	6.15	0.05	0.1	0.48	0.14	0.04	0.14	0.04	341	3	6	48	7	2	7	5	RLK7	PREDICTED: receptor-like protein kinase HAIKU2 [Juglans regia]	-	-	-	-	GO:0031224//intrinsic component of membrane	GO:0004672//protein kinase activity;GO:0032550//purine ribonucleoside binding	GO:0003006//developmental process involved in reproduction;GO:0006464//cellular protein modification process;GO:0006796//phosphate-containing compound metabolic process
CIL0170S0014	26	22.82	27.01	32.31	35.97	42.17	35.71	36.46	745	709	833	1682	951	1128	907	2159	--	hypothetical protein CICLE_v10028503mg [Citrus clementina]	-	-	-	-	-	-	GO:0000302//response to reactive oxygen species;GO:0007165//signal transduction;GO:0009642//response to light intensity;GO:0033554//cellular response to stress;GO:0044267//cellular protein metabolic process
CIL0170S0015	0.91	0.44	0.08	1.48	0.94	0.51	0.29	0.52	21	11	2	62	20	11	6	25	BHLH25	PREDICTED: transcription factor bHLH25-like [Juglans regia]	-	-	-	-	-	-	-
CIL0170S0016	14.01	10.67	8.3	7.59	5.47	7.07	7.83	9.59	505	417	322	497	182	238	250	714	PAT23	PREDICTED: probable protein S-acyltransferase 23 isoform X1 [Juglans regia]	-	-	-	-	GO:0031224//intrinsic component of membrane	GO:0016409//palmitoyltransferase activity;GO:0046914//transition metal ion binding	GO:0044710//single-organism metabolic process
CIL0170S0017	2.78	3.27	1.63	2.36	1.9	4.04	2.92	5.49	87	111	55	134	55	118	81	355	PPA6	PREDICTED: soluble inorganic pyrophosphatase 6, chloroplastic-like [Juglans regia]	Metabolism	Energy metabolism	ko00190//Oxidative phosphorylation	K01507	GO:0044424//intracellular part	GO:0016462//pyrophosphatase activity	GO:0006793//phosphorus metabolic process
CIL0170S0018	15.94	14.2	12.67	14.26	13.66	12.89	12.92	16.4	526	508	450	855	416	397	378	1119	At5g64500	PREDICTED: probable sphingolipid transporter spinster homolog 2 [Juglans regia]	-	-	-	-	GO:0000323//lytic vacuole;GO:0005774//vacuolar membrane;GO:0010008//endosome membrane	-	GO:0006625//protein targeting to peroxisome;GO:0006694//steroid biosynthetic process;GO:0009062//fatty acid catabolic process;GO:0030148//sphingolipid biosynthetic process
CIL0170S0019	92.1	126.48	157.96	115.75	131.85	58.62	147.45	70.63	4258	6340	7862	9724	5625	2530	6043	6750	KEA3	PREDICTED: K(+) efflux antiporter 3, chloroplastic [Vitis vinifera]	-	-	-	-	GO:0009536//plastid;GO:0031224//intrinsic component of membrane	GO:0015078//hydrogen ion transmembrane transporter activity;GO:0015291//secondary active transmembrane transporter activity	GO:0015992//proton transport;GO:0030001//metal ion transport;GO:0044763//single-organism cellular process
CIL0170S0020	0.9	2.28	3.45	1.05	1.59	1.09	1.14	0.98	8	22	33	17	13	9	9	18	MSRB3	PREDICTED: peptide methionine sulfoxide reductase B5-like [Juglans regia]	-	-	-	-	GO:0043231//intracellular membrane-bounded organelle	GO:0016671//oxidoreductase activity, acting on a sulfur group of donors, disulfide as acceptor;GO:0043169//cation binding	GO:0006979//response to oxidative stress;GO:0009247//glycolipid biosynthetic process;GO:0009267//cellular response to starvation;GO:0009409//response to cold;GO:0009414//response to water deprivation;GO:0044267//cellular protein metabolic process
CIL0170S0021	2.73	0.4	0.68	0.29	0.22	0.86	0.26	0.23	82	13	22	16	6	24	7	14	HEMA2	PREDICTED: glutamyl-tRNA reductase 2, chloroplastic-like [Juglans regia]	Metabolism;Metabolism;Metabolism	Global and overview maps;Global and overview maps;Metabolism of cofactors and vitamins	ko01100//Metabolic pathways;ko01110//Biosynthesis of secondary metabolites;ko00860//Porphyrin and chlorophyll metabolism	K02492;K02492;K02492	-	-	-
CIL0170S0022	16.59	15.23	13.84	14.32	13.8	13.75	15.68	14.43	482	480	433	756	370	373	404	867	RMD5	PREDICTED: protein RMD5 homolog A-like [Juglans regia]	-	-	-	-	-	GO:0046914//transition metal ion binding	-
CIL0170S0023	6.42	6.66	6.96	3.24	3.62	4.01	4.68	5.44	48	54	56	44	25	28	31	84	--	PREDICTED: uncharacterized protein LOC109021637 [Juglans regia]	-	-	-	-	-	-	-
CIL0170S0024	2.43	1.6	0.16	0.57	0.56	0.93	1.18	0.5	14	10	1	6	3	5	6	6	--	-	-	-	-	-	-	-	-
CIL0170S0025	16.31	19.99	16.82	8.52	9.99	10.17	12.79	10.57	292	388	324	277	165	170	203	391	TBL12	PREDICTED: protein trichome birefringence-like 12 isoform X2 [Juglans regia]	-	-	-	-	-	-	-
CIL0170S0026	30.75	32.01	28.67	34.2	35.39	23.29	30.81	25.34	823	929	826	1663	874	582	731	1402	At5g64460	PREDICTED: phosphoglycerate mutase-like protein 1 isoform X6 [Juglans regia]	-	-	-	-	GO:0044444//cytoplasmic part	-	GO:0009755//hormone-mediated signaling pathway
CIL0170S0027	49	51.25	31.83	87.56	63.84	39.14	40.1	40	1686	1912	1179	5474	2027	1257	1223	2845	--	PREDICTED: protein transport protein sec31 [Cucumis sativus]	-	-	-	-	-	-	-
CIL0170S0028	97.34	78.86	66.54	99.57	76.88	67.76	78.3	78.74	5861.72	5148.82	4313.88	10894.9	4271.92	3808.86	4179.86	9800.79	GTE7	PREDICTED: transcription factor GTE2-like [Juglans regia]	-	-	-	-	-	-	-
CIL0170S0029	5.33	2.74	2.55	1.99	1.58	1.8	2.55	2.64	165.33	92.18	85.12	112.15	45.12	52.14	70.14	169.21	HSP68	PREDICTED: heat shock 70 kDa protein, mitochondrial-like [Juglans regia]	Genetic Information Processing	Folding, sorting and degradation	ko03018//RNA degradation	K04043	-	GO:0005515//protein binding;GO:0016628//oxidoreductase activity, acting on the CH-CH group of donors, NAD or NADP as acceptor;GO:0032550//purine ribonucleoside binding	GO:0044267//cellular protein metabolic process;GO:0044710//single-organism metabolic process
CIL0170S0030	15.32	5.11	4.56	6.12	5.45	3.09	3.78	4.58	393	142	126	285	129	74	86	243	zntB	PREDICTED: zinc transport protein ZntB isoform X1 [Malus domestica]	-	-	-	-	-	GO:0022890//inorganic cation transmembrane transporter activity	GO:0006812//cation transport;GO:0006952//defense response;GO:0007165//signal transduction;GO:0009696//salicylic acid metabolic process
CIL0170S0031	6.14	3.69	2.8	5.26	4.26	4.01	3.03	6.72	167	109	82	260	107	102	73	378	--	PREDICTED: uncharacterized protein LOC109019156 isoform X1 [Juglans regia]	-	-	-	-	-	-	-
CIL0170S0032	0	0	0	0	0	0	0	0	0	0	0	0	0	0	0	0	--	PREDICTED: ribonuclease Y-like [Gossypium hirsutum]	-	-	-	-	-	-	-
CIL0171S0001	13.56	33.27	15.23	2.78	6.05	24.59	34.4	30.49	153	407	185	57	63	259	344	711	DCTPP1	PREDICTED: dCTP pyrophosphatase 1-like [Juglans regia]	Metabolism;Metabolism	Global and overview maps;Nucleotide metabolism	ko01100//Metabolic pathways;ko00240//Pyrimidine metabolism	K16904;K16904	-	GO:0003824//catalytic activity	-
CIL0171S0002	9.66	1.58	1.96	2.39	1.72	1.13	2.1	1.57	603	107	132	271	99	66	116	202	At1g74360	PREDICTED: probable LRR receptor-like serine/threonine-protein kinase At1g74360 [Juglans regia]	-	-	-	-	GO:0031224//intrinsic component of membrane	GO:0004672//protein kinase activity;GO:0016791//phosphatase activity;GO:0032550//purine ribonucleoside binding	GO:0006464//cellular protein modification process;GO:0006796//phosphate-containing compound metabolic process
CIL0171S0004	0.04	0.04	0.07	0.02	0	0	0	0.02	1	1	2	1	0	0	0	1	--	PREDICTED: protein WEAK CHLOROPLAST MOVEMENT UNDER BLUE LIGHT-like 1 [Juglans regia]	-	-	-	-	-	-	-
CIL0171S0007	0	0	0	0	0	0	0	0	0	0	0	0	0	0	0	0	RPT1	PREDICTED: L-type lectin-domain containing receptor kinase S.1 [Ziziphus jujuba]	-	-	-	-	-	GO:0016772//transferase activity, transferring phosphorus-containing groups;GO:0032550//purine ribonucleoside binding	GO:0006464//cellular protein modification process;GO:0006796//phosphate-containing compound metabolic process
CIL0171S0008	0	0	0	0	0	0	0	0	0	0	0	0	0	0	0	0	GEX3	PREDICTED: protein GAMETE EXPRESSED 3 isoform X2 [Juglans regia]	-	-	-	-	-	-	-
CIL0172S0001	0.88	0.41	0.32	1.43	0.85	1.58	0.43	0	3	1.5	1.16	8.8	2.66	5	1.31	0	--	PREDICTED: protein LNK2-like isoform X1 [Juglans regia]	-	-	-	-	-	-	-
CIL0173S0002	0.17	0.32	0.16	0	0.09	0.14	0.19	0	4	8	4	0	2	3	4	0	GLK1	PREDICTED: transcription activator GLK2-like isoform X1 [Juglans regia]	-	-	-	-	-	-	-
CIL0173S0004	0.5	0.15	0.39	0.23	0	0.62	0.09	0.36	6	2	5	5	0	7	1	9	PUMP3	PREDICTED: mitochondrial uncoupling protein 3 [Juglans regia]	-	-	-	-	-	-	-
CIL0173S0005	0.49	0.65	0.59	0.43	0.38	0.38	0.72	0.34	7	10	9	11	5	5	9	10	APC2	PREDICTED: anaphase-promoting complex subunit 2 isoform X2 [Juglans regia]	Genetic Information Processing	Folding, sorting and degradation	ko04120//Ubiquitin mediated proteolysis	K03349	-	-	-
CIL0173S0006	0	0	0	0	0	0	0	0	0	0	0	0	0	0	0	0	--	SET domain-containing family protein [Populus trichocarpa]	-	-	-	-	-	-	-
CIL0174S0001	0	0.16	0	0	0	0	0	0	0	1	0	0	0	0	0	0	--	PREDICTED: growth-regulating factor 2-like isoform X3 [Juglans regia]	-	-	-	-	-	-	-
CIL0175S0001	2.28	0.66	2.9	0.76	0.82	0.21	0	0	6.31	1.97	8.63	3.82	2.09	0.55	0	0	--	PREDICTED: chaperone protein dnaJ 8, chloroplastic-like [Juglans regia]	-	-	-	-	GO:0009532//plastid stroma	-	-
CIL0176S0001	18.49	16.54	9.85	6.15	5.51	20.5	13.32	18.28	462	448	265	279	127	478	295	944	Os02g0220500	PREDICTED: elongation factor 1-gamma-like [Juglans regia]	-	-	-	-	-	-	-
CIL0176S0002	10.14	6.55	6.66	6.57	6.34	8.69	5.89	8.19	130	91	92	153	75	104	67	217	--	PREDICTED: uncharacterized protein LOC109016631 [Juglans regia]	-	-	-	-	-	-	-
CIL0176S0003	37.83	47.84	41.87	56.57	48.31	34.53	41.73	41.03	852	1168	1015	2315	1004	726	833	1910	IAN9	PREDICTED: protein AIG1-like isoform X1 [Juglans regia]	-	-	-	-	-	GO:0003824//catalytic activity	-
CIL0176S0004	0.2	0	0.76	0.11	0.22	0.22	0	0	1	0	4	1	1	1	0	0	--	seed maturation protein [Medicago truncatula]	-	-	-	-	-	-	-
CIL0176S0005	39.41	49.35	46.99	42.48	38.15	26.66	41.55	31.38	825	1120	1059	1616	737	521	771	1358	MES17	Abhydrolase_6 domain-containing protein [Cephalotus follicularis]	-	-	-	-	-	GO:0052689//carboxylic ester hydrolase activity	-
CIL0176S0006	1.58	1.61	1.59	0.19	0.12	0.64	0.09	0.18	58	64	63	13	4	22	3	14	DGUOK	Deoxycytidine kinase [Morus notabilis]	-	-	-	-	GO:0043231//intracellular membrane-bounded organelle	GO:0019206//nucleoside kinase activity	GO:0009117//nucleotide metabolic process;GO:0009124//nucleoside monophosphate biosynthetic process
CIL0176S0007	21.02	14.57	25.31	2.33	1.93	0.95	4.6	0.83	402	302	521	81	34	17	78	33	MYB3	PREDICTED: transcription repressor MYB6-like [Juglans regia]	Organismal Systems	Environmental adaptation	ko04626//Plant-pathogen interaction	K09422	-	-	-
CIL0176S0008	0	0	0.11	0	0	0	0	0.06	0	0	1	0	0	0	0	1	--	PREDICTED: probable disease resistance RPP8-like protein 2 isoform X2 [Fragaria vesca subsp. vesca] [Fragaria vesca]	-	-	-	-	-	-	-
CIL0176S0009	16.67	14.09	15.26	9.01	7.92	9.02	9.29	10.51	466.17	427.4	459.58	457.72	204.53	235.48	230.32	607.85	TFIIIA	PREDICTED: transcription factor IIIA-like [Juglans regia]	-	-	-	-	-	-	-
CIL0176S0010	0.73	1.74	2.65	1.33	1.72	10.1	9.23	16.36	34	88	133	113	74	440	382	1578	TDR	PREDICTED: leucine-rich repeat receptor-like protein kinase TDR isoform X3 [Juglans regia]	-	-	-	-	GO:0031224//intrinsic component of membrane	GO:0004672//protein kinase activity;GO:0032550//purine ribonucleoside binding	GO:0001763//morphogenesis of a branching structure;GO:0006464//cellular protein modification process;GO:0006796//phosphate-containing compound metabolic process;GO:0009799//specification of symmetry;GO:0009933//meristem structural organization;GO:0009943//adaxial/abaxial axis specification;GO:0010065//primary meristem tissue development;GO:0010087//phloem or xylem histogenesis;GO:0048509//regulat…
CIL0176S0011	0	0	0	0	0	0	0	0	0	0	0	0	0	0	0	0	QWRF7	PREDICTED: QWRF motif-containing protein 7 [Theobroma cacao]	-	-	-	-	-	-	-
CIL0176S0012	0.33	0	0	0	0.14	0	0	0	5	0	0	0	2	0	0	0	ZAT9	PREDICTED: zinc finger protein ZAT4-like [Juglans regia]	-	-	-	-	-	-	-
CIL0176S0013	16.4	13.28	9.93	5.84	6.38	8.76	10.71	9.16	451	396	294	292	162	225	261	521	RPS19	PREDICTED: pentatricopeptide repeat-containing protein At5g46100-like [Juglans regia]	-	-	-	-	-	-	-
CIL0176S0014	154.48	169.6	344.41	22.26	26.95	37.66	122.55	6.78	2975	3541	7140	779	479	677	2092	270	--	UPF0301 protein [Glycine soja]	-	-	-	-	GO:0009536//plastid	-	-
CIL0176S0015	32.63	26.56	35.6	29.47	20.13	17.52	24.09	24.73	750	662	881	1231	427	376	491	1175	CM1	PREDICTED: chorismate mutase 1, chloroplastic-like [Juglans regia]	Metabolism;Metabolism;Metabolism;Metabolism	Global and overview maps;Global and overview maps;Global and overview maps;Amino acid metabolism	ko01100//Metabolic pathways;ko01110//Biosynthesis of secondary metabolites;ko01230//Biosynthesis of amino acids;ko00400//Phenylalanine, tyrosine and tryptophan biosynthesis	K01850;K01850;K01850;K01850	GO:0009536//plastid	GO:0004601//peroxidase activity;GO:0016866//intramolecular transferase activity	GO:0006006//glucose metabolic process;GO:0008652//cellular amino acid biosynthetic process;GO:0043648//dicarboxylic acid metabolic process
CIL0176S0016	6.96	13.88	14.28	1.93	3.52	38.76	10.54	35.33	105	227	232	53	49	546	141	1102	At5g15350	PREDICTED: lamin-like protein [Juglans regia]	-	-	-	-	-	-	-
CIL0176S0018	0.56	0.21	0.42	0.06	0	0.24	0.13	0.22	5	2	4	1	0	2	1	4	PCMP-H40	PREDICTED: pentatricopeptide repeat-containing protein At1g11290, chloroplastic-like [Ziziphus jujuba]	-	-	-	-	-	-	-
CIL0176S0019	0.92	0.78	0.46	0.43	0	0	0.4	0.31	13	12	7	11	0	0	5	9	EMB2261	PREDICTED: pentatricopeptide repeat-containing protein At3g24000, mitochondrial [Prunus mume]	-	-	-	-	-	-	-
CIL0176S0020	20.58	17.75	13.88	17.93	15.04	9.58	9.84	10.84	559.12	523	406	885	377	243	237	609	WRKY4	PREDICTED: probable WRKY transcription factor 3 [Juglans regia]	-	-	-	-	-	-	-
CIL0176S0021	0.37	0.67	0.72	0.92	0.65	1.71	1.55	2.27	15	29	31	67	24	64	55	188	IBS1	PREDICTED: probable serine/threonine-protein kinase At1g54610 [Juglans regia]	-	-	-	-	-	GO:0004672//protein kinase activity	GO:0006796//phosphate-containing compound metabolic process
CIL0176S0022	35.16	29.21	27.82	36.8	29.36	22.4	26.81	26.61	898	809	765	1708	692	534	607	1405	KIN10	PREDICTED: SNF1-related protein kinase catalytic subunit alpha KIN10-like [Juglans regia]	-	-	-	-	-	-	-
CIL0176S0023	0.06	0	0	0	0	0	0.06	0.08	1	0	0	0	0	0	1	3	RAP2-11	PREDICTED: dehydration-responsive element-binding protein 2A-like [Juglans regia]	-	-	-	-	-	-	GO:0010467//gene expression;GO:0034645//cellular macromolecule biosynthetic process
CIL0176S0024	11.86	10.39	10.03	9.74	8.84	9.58	9.9	10.78	962	914	876	1436	662	725	712	1808	GN	PREDICTED: ARF guanine-nucleotide exchange factor GNOM-like isoform X1 [Juglans regia]	Cellular Processes	Transport and catabolism	ko04144//Endocytosis	K18443	GO:0043231//intracellular membrane-bounded organelle;GO:0044444//cytoplasmic part	GO:0005085//guanyl-nucleotide exchange factor activity	GO:0006996//organelle organization;GO:0008104//protein localization;GO:0043087//regulation of GTPase activity;GO:0048193//Golgi vesicle transport
CIL0176S0025	16.25	12.95	16.48	9.18	7.57	11.68	12.14	10.52	228	197	249	234	98	153	151	305	VTI13	PREDICTED: vesicle transport v-SNARE 13-like [Juglans regia]	Genetic Information Processing	Folding, sorting and degradation	ko04130//SNARE interactions in vesicular transport	K08493	-	-	GO:0015031//protein transport
CIL0176S0026	0.68	0.1	0.1	0.38	0.57	1.07	0.3	1.12	13	2	2	13	10	19	5	44	At5g39570	PREDICTED: uncharacterized protein At5g39570-like [Juglans regia]	-	-	-	-	-	-	-
CIL0176S0027	0	0	0	0	0	0	0.19	0	0	0	0	0	0	0	2	0	At1g14010	PREDICTED: transmembrane emp24 domain-containing protein p24delta9-like [Juglans regia]	-	-	-	-	GO:0000139//Golgi membrane;GO:0031224//intrinsic component of membrane	-	GO:0006810//transport;GO:0008104//protein localization
CIL0176S0028	0	0	0	0	0	0	0	0	0	0	0	0	0	0	0	0	PHO1;H3	PREDICTED: phosphate transporter PHO1 homolog 9-like [Juglans regia]	-	-	-	-	-	-	-
CIL0176S0029	0.16	0.07	0.05	0.13	0.14	0.03	0.09	0.23	6	3	2	9	5	1	3	18	PHO1;H3	PREDICTED: phosphate transporter PHO1 homolog 9-like [Juglans regia]	-	-	-	-	-	-	-
CIL0176S0030	1.24	0.42	0.67	0.58	0.28	0.07	0.15	0.09	19	7	11	16	4	1	2	3	SPX4	PREDICTED: SPX domain-containing protein 4-like [Juglans regia]	-	-	-	-	-	-	-
CIL0176S0031	52.82	65.78	55.81	76.16	77.29	106.3	77.11	100.84	1302	1758	1481	3411	1758	2446	1685	5138	CGS1	PREDICTED: cystathionine gamma-synthase 1, chloroplastic-like [Juglans regia]	Metabolism;Metabolism;Metabolism;Metabolism;Metabolism;Metabolism	Global and overview maps;Global and overview maps;Global and overview maps;Amino acid metabolism;Energy metabolism;Metabolism of other amino acids	ko01100//Metabolic pathways;ko01110//Biosynthesis of secondary metabolites;ko01230//Biosynthesis of amino acids;ko00270//Cysteine and methionine metabolism;ko00920//Sulfur metabolism;ko00450//Selenocompound metabolism	K01739;K01739;K01739;K01739;K01739;K01739	GO:0009536//plastid	GO:0003824//catalytic activity;GO:0043168//anion binding	-
CIL0176S0032	0	0	0	0	0	0	0	0	0	0	0	0	0	0	0	0	PLP7	PREDICTED: patatin-like protein 6 [Juglans regia]	-	-	-	-	-	-	-
CIL0176S0033	0	0	0	0	0	0	0	0	0	0	0	0	0	0	0	0	--	PREDICTED: patatin-like protein 6 [Malus domestica]	-	-	-	-	-	-	GO:0008152//metabolic process
CIL0176S0034	0.1	0.09	0.73	0.27	0.16	10.72	3.3	10.2	2	2	16	10	3	205	60	432	MYB106	PREDICTED: snRNA-activating protein complex subunit 4-like [Juglans regia]	Organismal Systems	Environmental adaptation	ko04626//Plant-pathogen interaction	K09422	-	GO:0005488//binding	-
CIL0176S0035	0	0	0	0	0	0	0	0	0	0	0	0	0	0	0	0	MYB16	PREDICTED: myb-related protein Myb4-like [Juglans regia]	Organismal Systems	Environmental adaptation	ko04626//Plant-pathogen interaction	K09422	-	GO:0005488//binding	-
CIL0176S0037	0.77	0.18	0.18	0.77	0.37	0.26	0.16	0.49	16	4	4	29	7	5	3	21	NAC100	PREDICTED: NAC domain-containing protein 100-like [Juglans regia]	-	-	-	-	-	-	GO:0010467//gene expression;GO:0034645//cellular macromolecule biosynthetic process
CIL0176S0038	1.4	1.13	0.68	0.31	0.3	0.08	0.87	0.44	40	35	21	16	8	2	22	26	PCMP-E40	PREDICTED: pentatricopeptide repeat-containing protein At5g15300 [Juglans regia]	-	-	-	-	-	-	-
CIL0176S0039	24.24	18.25	14.14	14.27	12.79	15.52	13.82	21.2	1290	1053	810	1380	628	771	652	2332	At4g18375	PREDICTED: KH domain-containing protein At4g18375-like isoform X1 [Juglans regia]	-	-	-	-	-	GO:0003676//nucleic acid binding	-
CIL0176S0040	39.24	30.85	25.61	17.92	14.59	21.16	18.03	21.27	1029	877	723	854	353	518	419	1153	PTB	PREDICTED: polypyrimidine tract-binding protein homolog 1 isoform X1 [Juglans regia]	-	-	-	-	GO:0036464//cytoplasmic ribonucleoprotein granule;GO:0043231//intracellular membrane-bounded organelle	GO:0003676//nucleic acid binding	GO:0044707//single-multicellular organism process;GO:0048024//regulation of mRNA splicing, via spliceosome
CIL0176S0041	0	0.38	0.64	0.3	0.45	24.12	1.2	22.69	0	12	20	16	12	654	31	1362	EXPA10	PREDICTED: expansin-A10-like [Juglans regia]	-	-	-	-	-	-	-
CIL0176S0042	0.6	0.06	0.06	0	0.22	0.07	0	0.26	9	1	1	0	3	1	0	8	CML46	PREDICTED: probable calcium-binding protein CML45 [Juglans regia]	Organismal Systems;Environmental Information Processing;Environmental Information Processing	Environmental adaptation;Signal transduction;Signal transduction	ko04626//Plant-pathogen interaction;ko04016//MAPK signaling pathway - plant;ko04070//Phosphatidylinositol signaling system	K02183;K02183;K02183	-	-	-
CIL0176S0043	0	0	0	0	0	0	0	0	0	0	0	0	0	0	0	0	--	Calmegin [Gossypium arboreum]	-	-	-	-	-	-	-
CIL0176S0044	16.02	18.9	33.62	17.42	16.4	15.74	22.19	17.08	254	325	574	502	240	233	312	560	CDF2	PREDICTED: cyclic dof factor 2-like [Juglans regia]	-	-	-	-	GO:0043231//intracellular membrane-bounded organelle	GO:0001071//nucleic acid binding transcription factor activity;GO:0043169//cation binding	GO:0010468//regulation of gene expression;GO:0034645//cellular macromolecule biosynthetic process;GO:0090567//reproductive shoot system development
CIL0176S0045	0.42	0.38	0.77	0.57	0	0.45	0.94	0.2	2	2	4	5	0	2	4	2	--	PREDICTED: cyclic dof factor 2-like [Juglans regia]	-	-	-	-	-	-	GO:0010468//regulation of gene expression
CIL0176S0046	64.23	47.17	57.45	45.39	37.94	25.74	38.56	22.41	1398	1113	1346	1795	762	523	744	1008	At5g19025	PREDICTED: uncharacterized protein At5g19025-like [Juglans regia]	-	-	-	-	GO:0005622//intracellular	-	-
CIL0176S0047	33.43	10.4	14.08	7.04	6.27	8.88	8.92	11.58	774	261	351	296	134	192	183	554	CG7427	PREDICTED: DCN1-like protein 3 [Juglans regia]	-	-	-	-	-	-	-
[truncated: 31,232 more rows]
