# Supplementary material for: Transcriptome Analysis Reveals a Comprehensive Virus Resistance Response Mechanism in Pecan Infected by a Novel Badnavirus Pecan Virus
Source: Int J Mol Sci. 2022 Nov 5;23(21):13576. doi: 10.3390/ijms232113576 (PMC9655656; doi:10.3390/ijms232113576)
Supplement: Supplementary file 1 [file ijms-23-13576-s001.zip › Table S8. Differentially expression genes .xlsx]

## Sheet: Table S8 Differentially express
Table S8 . Differentially expression genes of PMV infection plant comparing with CK
id	Symbol	Y1	Y2	Y3	G1	G2	G3	ML	CK	Y1	Y2	Y3	G1	G2	G3	ML	CK	CK-vs-Y1 log2fc	CK-vs-Y1 P-value	CK-vs-Y1-fdr	Regulated	CK-vs-Y2-log2fc	CK-vs-Y2-pvalue	CK-vs-Y2-fdr	Regulated	CK-vs-Y3-log2fc	CK-vs-Y3-pvalue	CK-vs-Y3-fdr	Regulated	CK-vs-G1-log2fc	CK-vs-G1-pvalue	CK-vs-G1-fdr	Regulated	CK-vs-G2-log2fc	CK-vs-G2-pvalue	CK-vs-G2-fdr	Regulated	CK-vs-G3-log2fc	CK-vs-G3-pvalue	CK-vs-G3-fdr	Regulated	CK-vs-ML-log2fc	CK-vs-ML-pvalue	CK-vs-ML-fdr	Regulated
CIL0001S0019	RBCMT	3.64	3.12	1.94	2.12	2.5	1.95	2.79	1.36	3.64	3.12	1.94	2.12	2.5	1.95	2.79	1.36	1.42033	1.68e-09	4.78e-09	Up	1.19794	9.8e-07	2.43e-06	Up	0.51245	0.0879644	0.118327	Normal	0.640458	0.0297544	0.0689561	Normal	0.878321	0.00147608	0.00280158	Normal	0.519867	0.0298677	0.0433875	Normal	1.03666	0.000115719	0.000285843	Up
CIL0001S0034	SDR	96.8	86.15	75.29	63.23	84.62	83.3	26.12	33.93	96.8	86.15	75.29	63.23	84.62	83.3	26.12	33.93	1.51245	1.2e-149	3.11e-148	Up	1.34429	9.61e-113	1.87e-111	Up	1.1499	3.26e-74	3.23e-73	Up	0.898048	1.53e-40	8.14e-39	Normal	1.31844	7.8e-98	1.59e-96	Up	1.29576	2.43e-139	3.74e-138	Up	-0.377407	1.58e-05	4.31e-05	Normal
CIL0002S0049	ERF5	0.56	0.31	0.13	0.22	0.07	0.45	0	0.07	0.56	0.31	0.13	0.22	0.07	0.45	0	0.07	3	0.00636217	0.0107715	Up	2.14684	0.125066	0.174015	Normal	0.893085	0.625037	0.702058	Normal	1.65208	0.375062	0.54034	Normal	0	1	1	Normal	2.6845	0.0074061	0.0115276	Up	-6.12928	1	1	Normal
CIL0004S0002	AVT1A	105.28	85.4	42.49	43.27	115.8	114.15	76.32	40.7	105.28	85.4	42.49	43.27	115.8	114.15	76.32	40.7	1.37113	2.34e-237	1.06e-235	Up	1.06921	3.59e-130	8.13e-129	Up	0.0620945	0.256309	0.313725	Normal	0.0883383	0.112323	0.209742	Normal	1.50853	1.69e-280	1.14e-278	Up	1.48783	0	0	Up	0.907032	1.77e-79	4.82e-78	Normal
CIL0006S0003	PIR7B	3.55	0.78	43.04	0	0	0.07	0.44	0.09	3.55	0.78	43.04	0	0	0.07	0.44	0.09	5.30175	4.81e-22	2.31e-21	Up	3.11548	0.000276113	0.000560707	Up	8.90154	3.9e-237	1.17e-235	Up	-6.49185	0.500025	0.667572	Normal	-6.49185	0.500025	0.602874	Normal	-0.36257	1	1	Normal	2.28951	0.109463	0.164698	Normal
CIL0008S0019	LHT1	22.88	25.98	84.83	5.27	9.9	8.44	16.57	8.94	22.88	25.98	84.83	5.27	9.9	8.44	16.57	8.94	1.35574	8.35e-65	9.42e-64	Up	1.53905	4.43e-89	6.92e-88	Up	3.24623	0	0	Up	-0.762472	9e-10	8.93e-09	Normal	0.147154	0.164051	0.226528	Normal	-0.0830318	0.372285	0.448268	Normal	0.890227	6.91e-22	5.12e-21	Normal
CIL0009S0006	-	1.46	1.66	1.58	0.24	0.98	0.87	0	0.11	1.46	1.66	1.58	0.24	0.98	0.87	0	0.11	3.73039	0.00391328	0.00678299	Up	3.91561	0.00195752	0.00361366	Up	3.84435	0.00391328	0.00623089	Up	1.12553	1	1	Normal	3.15528	0.0625313	0.0944867	Normal	2.98351	0.0703672	0.0967792	Normal	-6.78136	1	1	Normal
CIL0009S0007	-	5.06	6.12	11.03	2.53	6.05	7.12	0	1.81	5.06	6.12	11.03	2.53	6.05	7.12	0	1.81	1.48315	5.02e-09	1.39e-08	Up	1.75754	2.14e-13	7.73e-13	Up	2.60737	2.14e-36	1.18e-35	Up	0.483148	0.138242	0.245289	Normal	1.74095	9.26e-12	3.18e-11	Up	1.97589	3.29e-23	1.23e-22	Up	-10.8218	4.26e-10	1.72e-09	Down
CIL0009S0008	-	1.89	2.9	5.51	1.23	2.94	3.23	0	0.66	1.89	2.9	5.51	1.23	2.94	3.23	0	0.66	1.51785	9.03e-07	2.17e-06	Up	2.13551	3.68e-15	1.43e-14	Up	3.06151	1.12e-39	6.6e-39	Up	0.89812	0.0156085	0.0397203	Normal	2.15528	2.32e-14	9.02e-14	Up	2.291	3.43e-23	1.28e-22	Up	-9.36632	1.65e-06	4.96e-06	Down
CIL0009S0022	-	0.38	0.33	0.56	0.05	0.41	0.45	0.23	0.11	0.38	0.33	0.56	0.05	0.41	0.45	0.23	0.11	1.7885	0.00595708	0.0101153	Up	1.58496	0.0227353	0.036345	Up	2.34792	3.91e-05	7.41e-05	Up	-1.1375	0.507911	0.672195	Normal	1.89812	0.00409952	0.0074047	Up	2.03242	6.99e-05	0.000128771	Up	1.06413	0.210297	0.293335	Normal
CIL0009S0025	-	8.36	11.36	11.08	0.51	12.11	18.66	1.6	0.69	8.36	11.36	11.08	0.51	12.11	18.66	1.6	0.69	3.59883	6.02e-28	3.43e-27	Up	4.04122	2.4e-42	1.95e-41	Up	4.00522	6.75e-40	4e-39	Up	-0.436099	0.814613	0.951026	Normal	4.13346	9.29e-43	8.39e-42	Up	4.75721	2.06e-94	2.18e-93	Up	1.2134	0.0429279	0.0706107	Normal
CIL0009S0026	-	13.24	14.02	9.91	1.24	1.1	4.1	1.06	0.14	13.24	14.02	9.91	1.24	1.1	4.1	1.06	0.14	6.56333	3.61e-71	4.41e-70	Up	6.64592	2.6e-75	3.48e-74	Up	6.14539	1.07e-50	7.72e-50	Up	3.14684	6.66e-05	0.000310138	Up	2.974	0.000404902	0.000813714	Up	4.87213	2.3e-28	9.7e-28	Up	2.92057	0.000732495	0.00163347	Up
CIL0009S0027	-	8.55	4.51	17.09	4.91	1.39	6.97	1.75	1	8.55	4.51	17.09	4.91	1.39	6.97	1.75	1	3.09592	1.93e-59	2.03e-58	Up	2.17313	5.66e-22	2.82e-21	Up	4.09508	3.62e-146	6.7e-145	Up	2.29572	8.6e-23	2.32e-21	Up	0.475085	0.151511	0.210783	Normal	2.80116	4.3e-56	2.93e-55	Up	0.807355	0.015091	0.0273747	Normal
CIL0009S0028	-	3.05	1.76	1.68	0.67	0.21	0.58	0.92	0.08	3.05	1.76	1.68	0.67	0.21	0.58	0.92	0.08	5.25267	2.56e-31	1.59e-30	Up	4.45943	9.5e-19	4.24e-18	Up	4.39232	1.19e-16	3.94e-16	Up	3.06609	6.66e-05	0.000310138	Up	1.39232	0.179786	0.245908	Normal	2.85798	4.72e-06	9.36e-06	Up	3.52356	1.14e-07	3.81e-07	Up
CIL0009S0040	-	9.51	3.61	29.68	0.52	2.1	12.58	2.02	0.23	9.51	3.61	29.68	0.52	2.1	12.58	2.02	0.23	5.36974	2.27e-100	3.9e-99	Up	3.97229	1.8e-33	1.22e-32	Up	7.01171	2.24e-284	8.07e-283	Up	1.17688	0.0757073	0.150879	Normal	3.19068	3.78e-15	1.52e-14	Up	5.77335	7.21e-176	1.41e-174	Up	3.13465	4.49e-14	2.31e-13	Up
CIL0010S0004	-	79.57	68.83	72.07	37.98	37.51	48.96	27.61	36.78	79.57	68.83	72.07	37.98	37.51	48.96	27.61	36.78	1.1133	2.85e-99	4.82e-98	Up	0.904116	3.71e-61	4.13e-60	Normal	0.970477	9.2e-69	8.52e-68	Normal	0.0463184	0.505955	0.672195	Normal	0.0283538	0.690331	0.790938	Normal	0.412682	4.32e-15	1.27e-14	Normal	-0.413731	3.86e-08	1.34e-07	Normal
CIL0010S0017	-	14.69	10.31	49.91	4.85	4.25	4.73	7.56	4.52	14.69	10.31	49.91	4.85	4.25	4.73	7.56	4.52	1.70044	3.89e-65	4.4e-64	Up	1.18965	1.64e-27	9.62e-27	Up	3.46493	0	0	Up	0.101662	0.495945	0.667572	Normal	-0.0888599	0.574616	0.680255	Normal	0.0655174	0.591002	0.668066	Normal	0.742063	7.93e-09	2.9e-08	Normal
CIL0010S0019	-	8.08	6.59	3.42	6.66	0.67	3.08	4.56	1.2	8.08	6.59	3.42	6.66	0.67	3.08	4.56	1.2	2.75132	3.43e-07	8.5e-07	Up	2.45724	1.11e-05	2.54e-05	Up	1.51096	0.0414893	0.0585559	Normal	2.47249	6.02e-05	0.000283517	Up	-0.840801	0.726617	0.826144	Normal	1.3599	0.0290618	0.0422705	Up	1.926	0.00436394	0.00869488	Up
CIL0010S0025	-	302.9	167.9	85.86	94.38	128.28	161.6	169.82	73.63	302.9	167.9	85.86	94.38	128.28	161.6	169.82	73.63	2.04048	0	0	Up	1.18924	4.94e-169	1.51e-167	Up	0.221692	2.44e-05	4.68e-05	Normal	0.358187	7.58e-12	9.28e-11	Normal	0.800931	8.81e-62	1.12e-60	Normal	1.13406	9.53e-186	1.98e-184	Up	1.20564	3.14e-157	1.9e-155	Up
CIL0010S0030	-	0.57	0.32	0.87	0.14	0.19	0.38	1.67	0.13	0.57	0.32	0.87	0.14	0.19	0.38	1.67	0.13	2.13245	0.00436394	0.00751192	Up	1.29956	0.179718	0.24281	Normal	2.7425	1.54e-05	3.01e-05	Up	0.106915	1	1	Normal	0.547488	0.753968	0.852547	Normal	1.54749	0.0169593	0.0253062	Up	3.68326	1.4e-12	6.62e-12	Up
CIL0010S0034	-	0.49	0.82	0.85	0.11	0.11	0.18	0.11	0.13	0.49	0.82	0.85	0.11	0.11	0.18	0.11	0.13	1.91427	0.00409952	0.00708952	Up	2.65711	6.17e-07	1.56e-06	Up	2.70895	1.11e-06	2.32e-06	Up	-0.241008	1	1	Normal	-0.241008	1	1	Normal	0.469485	0.480883	0.564187	Normal	-0.241008	1	1	Normal
CIL0010S0038	-	166.39	133.14	114.82	57.5	84.91	84.34	77.95	44.69	166.39	133.14	114.82	57.5	84.91	84.34	77.95	44.69	1.89654	0	0	Up	1.57492	0	0	Up	1.36135	3.23e-260	1.07e-258	Up	0.36361	5.46e-14	8.22e-13	Normal	0.925982	1.88e-99	3.9e-98	Normal	0.916265	3.55e-130	5.09e-129	Normal	0.802597	2.93e-70	6.9e-69	Normal
CIL0010S0055	-	12.46	9.18	7.44	7.32	12.38	12.19	26.07	4.1	12.46	9.18	7.44	7.32	12.38	12.19	26.07	4.1	1.60361	1.37e-17	5.62e-17	Up	1.16287	1.28e-08	3.63e-08	Up	0.859679	0.000152439	0.000276324	Normal	0.83622	0.000256133	0.00105183	Normal	1.59432	7e-16	2.92e-15	Up	1.572	5.68e-22	2.06e-21	Up	2.66869	2.4e-60	4.79e-59	Up
CIL0010S0056	-	3.7	3.06	1.99	1.24	3.24	2.65	5.05	1.04	3.7	3.06	1.99	1.24	3.24	2.65	5.05	1.04	1.83094	0.000297911	0.000582953	Up	1.55695	0.00295847	0.00536296	Up	0.936185	0.229815	0.286695	Normal	0.253757	1	1	Normal	1.63941	0.00704452	0.0123625	Up	1.34941	0.00545034	0.00859989	Up	2.2797	9.15e-06	2.55e-05	Up
CIL0013S0009	pif1	0.98	0.34	0.94	0	0.01	0.57	0.25	0	0.98	0.34	0.94	0	0.01	0.57	0.25	0	9.93664	1.9e-09	5.4e-09	Up	8.40939	0.00097925	0.00187547	Up	9.87652	1.52e-08	3.54e-08	Up	0	1	1	Normal	3.32193	1	1	Normal	9.15482	3.03e-08	6.75e-08	Up	7.96578	0.0156414	0.0281641	Up
CIL0013S0013	BCCP1	49.78	39.77	27.44	17.81	15.14	14.03	23.39	10.39	49.78	39.77	27.44	17.81	15.14	14.03	23.39	10.39	2.26037	1.17e-171	3.48e-170	Up	1.93648	2.48e-113	4.83e-112	Up	1.40108	1.28e-47	8.83e-47	Up	0.777492	3.49e-12	4.41e-11	Normal	0.54317	3.9e-06	9.38e-06	Normal	0.433319	7.88e-06	1.54e-05	Normal	1.1707	9.96e-29	9.38e-28	Up
CIL0013S0021	CRT3	7.06	7.51	9.55	3.36	5.38	13.45	5.18	3.22	7.06	7.51	9.55	3.36	5.38	13.45	5.18	3.22	1.13261	1.54e-31	9.63e-31	Up	1.22175	9.61e-38	7.12e-37	Up	1.56844	7.17e-66	6.41e-65	Up	0.0614005	0.663017	0.81983	Normal	0.740545	1.72e-11	5.84e-11	Normal	2.06247	3.77e-179	7.55e-178	Up	0.685891	1.26e-09	4.92e-09	Normal
CIL0018S0024	COP1	120.56	107.67	99.11	38.36	65.32	68.03	85.09	41.69	120.56	107.67	99.11	38.36	65.32	68.03	85.09	41.69	1.53198	0	0	Up	1.36884	3.57e-284	1.96e-282	Up	1.24933	4.66e-219	1.27e-217	Up	-0.120099	0.0196488	0.0483974	Normal	0.647823	8.17e-47	8.04e-46	Normal	0.70647	2.25e-76	1.97e-75	Normal	1.02929	1.38e-129	6.63e-128	Up
CIL0021S0018	AGAL1	35	37.64	29.53	30.07	21.71	22.05	19.73	13.71	35	37.64	29.53	30.07	21.71	22.05	19.73	13.71	1.35213	1.47e-74	1.88e-73	Up	1.45704	6.47e-90	1.02e-88	Up	1.10695	1.85e-44	1.2e-43	Up	1.1331	8.49e-45	5.16e-43	Up	0.663131	6.19e-14	2.37e-13	Normal	0.68555	2.38e-21	8.46e-21	Normal	0.525162	1.31e-08	4.73e-08	Normal
CIL0023S0012	--	23.89	23.72	28.36	9.43	11.62	11.94	13.15	7.96	23.89	23.72	28.36	9.43	11.62	11.94	13.15	7.96	1.58557	7.59e-61	8.14e-60	Up	1.57526	2.25e-60	2.48e-59	Up	1.83302	1.01e-84	1.13e-83	Up	0.244489	0.0658267	0.134012	Normal	0.54577	9.02e-06	2.11e-05	Normal	0.584963	3.64e-09	8.5e-09	Normal	0.724222	1.95e-09	7.48e-09	Normal
CIL0024S0002	CYP82C2	0.44	1.53	0.71	0.08	0.17	0.3	0.44	0	0.44	1.53	0.71	0.08	0.17	0.3	0.44	0	8.78136	0.0156414	0.0250731	Up	10.5793	6.05e-08	1.64e-07	Up	9.47168	0.00097925	0.00165754	Up	6.32193	1	1	Normal	7.40939	0.250037	0.328462	Normal	8.22882	0.0156414	0.0234163	Up	8.78136	0.0156414	0.0281641	Up
CIL0024S0010	--	1.49	0.81	0.15	0.47	0.16	0.4	1.48	0.14	1.49	0.81	0.15	0.47	0.16	0.4	1.48	0.14	3.41181	0.000980413	0.00181946	Up	2.5325	0.0391047	0.0601315	Normal	0.0995357	1	1	Normal	1.74723	0.375062	0.54034	Normal	0.192645	1	1	Normal	1.51457	0.453207	0.534674	Normal	3.4021	0.0034275	0.00693343	Up
CIL0024S0012	DI19-3	215.39	227.67	216.13	69.91	82.14	97.75	99.19	74.88	215.39	227.67	216.13	69.91	82.14	97.75	99.19	74.88	1.5243	1.90838578962623e-315	1.14764917111528e-313	Up	1.60429	0	0	Up	1.52925	1.74e-307	6.95e-306	Up	-0.0990816	0.0808573	0.159335	Normal	0.133505	0.0144725	0.0243159	Normal	0.384516	1.09e-18	3.59e-18	Normal	0.405614	1.01e-14	5.39e-14	Normal
CIL0025S0002	AHP1	6.47	4.68	6.21	2.27	4.9	6.35	4.39	1.88	6.47	4.68	6.21	2.27	4.9	6.35	4.39	1.88	1.78303	5.37e-39	3.97e-38	Up	1.31578	6.81e-19	3.06e-18	Up	1.72386	3.42e-34	1.79e-33	Up	0.27196	0.190303	0.318349	Normal	1.38205	5.3e-19	2.49e-18	Up	1.75602	6.21e-49	3.81e-48	Up	1.22349	5.82e-14	2.98e-13	Up
CIL0026S0014	BGAL1	68.02	42.69	204.19	5.32	11.52	9.6	19.71	9.32	68.02	42.69	204.19	5.32	11.52	9.6	19.71	9.32	2.86756	0	0	Up	2.1955	3e-267	1.55e-265	Up	4.45344	0	0	Up	-0.808904	1.31e-12	1.73e-11	Normal	0.305739	0.0010869	0.00208871	Normal	0.0427045	0.594111	0.671248	Normal	1.08053	3.24e-40	4.2e-39	Up
CIL0026S0016	--	4.82	2.48	2.99	2.51	2.27	1.73	2.64	2.13	4.82	2.48	2.99	2.51	2.27	1.73	2.64	2.13	1.17818	7.87e-12	2.52e-11	Up	0.219487	0.307752	0.390961	Normal	0.489292	0.0168074	0.0249067	Normal	0.236834	0.291222	0.44251	Normal	0.0918389	0.718185	0.819139	Normal	-0.300081	0.136469	0.179122	Normal	0.309684	0.158139	0.228134	Normal
CIL0026S0017	BGAL1	875.07	634.77	604.17	187.8	252.9	241.46	347.71	124.43	875.07	634.77	604.17	187.8	252.9	241.46	347.71	124.43	2.81406	0	0	Up	2.3509	0	0	Up	2.27962	0	0	Up	0.593863	1.04e-101	1.62e-99	Normal	1.02323	2.96439387504748e-323	2.43080297753893e-321	Up	0.95645	7.8127588708168e-319	2.96149025124687e-317	Normal	1.48255	0	0	Up
CIL0026S0019	GATA21	200.52	235.34	194.96	60.39	127.18	139.77	132.2	61.67	200.52	235.34	194.96	60.39	127.18	139.77	132.2	61.67	1.70111	0	0	Up	1.93211	0	0	Up	1.66054	0	0	Up	-0.0302592	0.567197	0.732837	Normal	1.04423	2.26e-131	6.32e-130	Up	1.18041	1.85e-231	4.88e-230	Up	1.10008	1.77e-145	9.88e-144	Up
CIL0030S0013	--	1.5	1.64	3.47	0.05	1.24	1.98	0.33	0.31	1.5	1.64	3.47	0.05	1.24	1.98	0.33	0.31	2.27462	1.58e-07	4e-07	Up	2.40336	1.1e-08	3.14e-08	Up	3.4846	4.81e-25	2.04e-24	Up	-2.63227	0.0225028	0.054237	Normal	2	2.59e-05	5.83e-05	Up	2.67516	4.96e-15	1.46e-14	Up	0.0901978	1	1	Normal
CIL0030S0018	LRK10L-1.1	13.71	14.23	16.6	5.81	9.4	12.21	8.86	6.73	13.71	14.23	16.6	5.81	9.4	12.21	8.86	6.73	1.02655	1.65e-38	1.21e-37	Up	1.08026	1.82e-43	1.51e-42	Up	1.3025	1.85e-64	1.62e-63	Up	-0.212068	0.0452162	0.0985813	Normal	0.482054	1.87e-07	4.98e-07	Normal	0.859385	5.16e-34	2.44e-33	Normal	0.3967	2.89e-05	7.63e-05	Normal
CIL0037S0006	At2g14610	0.59	0	4.95	0	0	0	0	0	0.59	0	4.95	0	0	0	0	0	9.20457	0.0312734	0.0481656	Up	0	1	1	Normal	12.2732	1.5e-14	4.59e-14	Up	0	1	1	Normal	0	1	1	Normal	0	1	1	Normal	0	1	1	Normal
CIL0037S0018	At5g18840	16.48	16.91	9.83	0.3	1.7	2.26	3.66	0.12	16.48	16.91	9.83	0.3	1.7	2.26	3.66	0.12	7.10154	1.99e-180	6.33e-179	Up	7.1387	6.67e-186	2.3e-184	Up	6.35609	5.16e-103	6.79e-102	Up	1.32193	0.118607	0.219192	Normal	3.82443	3.43e-15	1.39e-14	Up	4.23522	1.19e-30	5.3e-30	Up	4.93074	4.27e-36	4.91e-35	Up
CIL0037S0022	RBK2	129.71	114.34	61.64	25.4	30.92	26.14	93.87	16.45	129.71	114.34	61.64	25.4	30.92	26.14	93.87	16.45	2.97913	0	0	Up	2.79717	0	0	Up	1.90578	3.06e-211	8.03e-210	Up	0.626741	2.11e-15	3.58e-14	Normal	0.910453	9.87e-34	7.31e-33	Normal	0.668172	6.14e-25	2.4e-24	Normal	2.51258	0	0	Up
CIL0037S0023	At4g15545	333.45	242.46	167.98	116.08	125.13	118.64	164.46	89.93	333.45	242.46	167.98	116.08	125.13	118.64	164.46	89.93	1.8906	0	0	Up	1.43087	0	0	Up	0.901415	1e-115	1.48e-114	Normal	0.368245	6.15e-17	1.17e-15	Normal	0.476553	4.16e-28	2.62e-27	Normal	0.399716	1.49e-26	6.04e-26	Normal	0.870862	1.35e-100	4.9e-99	Normal
CIL0044S0001	PCMP-E63	1.01	1.51	2.05	0.28	0.28	0.38	0.47	0.31	1.01	1.51	2.05	0.28	0.28	0.38	0.47	0.31	1.70402	6.07e-06	1.37e-05	Up	2.28421	7.56e-12	2.54e-11	Up	2.72528	7.34e-19	2.6e-18	Up	-0.146841	0.860162	0.989376	Normal	-0.146841	0.860162	0.954199	Normal	0.293731	0.489023	0.572711	Normal	0.600393	0.337256	0.437545	Normal
CIL0045S0015	--	82.11	78.21	107.67	20.54	32.47	36.1	44.56	21.6	82.11	78.21	107.67	20.54	32.47	36.1	44.56	21.6	1.92653	2.31e-297	1.3e-295	Up	1.85632	1.99e-271	1.05e-269	Up	2.31751	0	0	Up	-0.0725951	0.364144	0.52824	Normal	0.588076	1.12e-17	4.99e-17	Normal	0.740968	2.04e-41	1.11e-40	Normal	1.04472	1.19e-59	2.33e-58	Up
CIL0045S0025	At1g18250	11.63	12.86	14.39	0.83	1.75	1.42	3.57	0.84	11.63	12.86	14.39	0.83	1.75	1.42	3.57	0.84	3.79132	3.92e-59	4.09e-58	Up	3.93636	6.74e-68	8.19e-67	Up	4.09853	4.36e-76	4.42e-75	Up	-0.017278	1	1	Normal	1.05889	0.0176784	0.0292768	Up	0.75743	0.0501814	0.0707009	Normal	2.08746	2.02e-09	7.76e-09	Up
CIL0046S0004	MARD1	3	4.09	8.82	1	0.83	1.18	1.05	1.25	3	4.09	8.82	1	0.83	1.18	1.05	1.25	1.26303	1.18e-05	2.59e-05	Up	1.71017	1.07e-10	3.38e-10	Up	2.81885	7.76e-38	4.41e-37	Up	-0.321928	0.512456	0.676753	Normal	-0.590745	0.220952	0.296458	Normal	-0.0831412	0.914395	0.981302	Normal	-0.251539	0.694427	0.801807	Normal
CIL0046S0017	SRG1	5.04	4.5	4.22	1.23	3.27	2.82	9.32	0.12	5.04	4.5	4.22	1.23	3.27	2.82	9.32	0.12	5.39232	4.13e-33	2.68e-32	Up	5.22882	4.02e-30	2.51e-29	Up	5.13614	1.56e-26	6.85e-26	Up	3.35755	8.16e-07	5.33e-06	Up	4.76818	6.01e-20	2.94e-19	Up	4.55459	6.29e-23	2.33e-22	Up	6.27922	6.93e-52	1.16e-50	Up
CIL0046S0021	--	2.64	2.62	25.08	0	1.27	2.39	1.13	0	2.64	2.62	25.08	0	1.27	2.39	1.13	0	11.3663	1.93e-06	4.52e-06	Up	11.3554	1.93e-06	4.7e-06	Up	14.6142	1.46e-54	1.12e-53	Up	0	1	1	Normal	10.3106	0.00391328	0.00708914	Up	11.2228	1.52e-08	3.43e-08	Up	10.1421	0.00782344	0.0148746	Up
CIL0046S0026	--	7.08	3.65	2.28	15.84	2.95	2.12	0.91	0.07	7.08	3.65	2.28	15.84	2.95	2.12	0.91	0.07	6.66025	3.37e-128	7.29e-127	Up	5.7044	1.29e-67	1.56e-66	Up	5.02554	1.43e-40	8.57e-40	Up	7.822	1.28e-251	7.22e-249	Up	5.39722	6.53e-49	6.7e-48	Up	4.92057	2.12e-49	1.31e-48	Up	3.70044	6.48e-13	3.13e-12	Up
CIL0047S0002	BASS4	8.49	15.49	8.83	6.73	25.11	27.21	13.15	3.38	8.49	15.49	8.83	6.73	25.11	27.21	13.15	3.38	1.32874	8.73e-15	3.21e-14	Up	2.19624	1.83e-52	1.79e-51	Up	1.38539	9.53e-16	3.05e-15	Up	0.993583	1.87e-07	1.35e-06	Normal	2.89317	2e-106	4.44e-105	Up	3.00904	4.15e-165	7.55e-164	Up	1.95997	1.85e-34	2.05e-33	Up
CIL0047S0019	NADK2	26.62	22.3	33.01	15.77	21.36	27.53	16.33	9.48	26.62	22.3	33.01	15.77	21.36	27.53	16.33	9.48	1.48955	6.08e-134	1.4e-132	Up	1.23408	2.39e-85	3.59e-84	Up	1.79994	1.66e-207	4.29e-206	Up	0.734224	2.29e-24	6.67e-23	Normal	1.17195	8.34e-69	1.19e-67	Up	1.53805	4.91e-200	1.1e-198	Up	0.784566	3.76e-27	3.36e-26	Normal
CIL0049S0001	AVP1	452.32	415.2	400.17	210.46	217.93	198.96	203.59	181.98	452.32	415.2	400.17	210.46	217.93	198.96	203.59	181.98	1.31356	0	0	Up	1.19003	0	0	Up	1.13683	0	0	Up	0.209766	8.35e-14	1.24e-12	Normal	0.260085	1.59e-20	7.88e-20	Normal	0.128699	6.77e-07	1.41e-06	Normal	0.161887	1.36e-08	4.89e-08	Normal
CIL0049S0003	SRG1	3.04	3.71	13.64	1.82	4.43	6.12	3.55	0.24	3.04	3.71	13.64	1.82	4.43	6.12	3.55	0.24	3.66297	3.91e-16	1.52e-15	Up	3.95031	3.18e-21	1.55e-20	Up	5.82867	4.86e-80	5.17e-79	Up	2.92283	6.85e-08	5.29e-07	Up	4.2062	5.27e-24	2.92e-23	Up	4.67243	9.03e-47	5.37e-46	Up	3.88671	1.76e-17	1.08e-16	Up
CIL0050S0009	At5g08350	0.59	0.32	1.48	0.15	0.46	0.43	0.08	0.1	0.59	0.32	1.48	0.15	0.46	0.43	0.08	0.1	2.56071	0.0225028	0.0354121	Up	1.67807	0.289161	0.369688	Normal	3.88753	2.2e-07	4.8e-07	Up	0.584963	1	1	Normal	2.20163	0.109463	0.158082	Normal	2.10434	0.0352229	0.0506512	Normal	-0.321928	1	1	Normal
CIL0053S0004	--	1.82	2.11	11.31	0.48	0.4	0.63	2.07	0.34	1.82	2.11	11.31	0.48	0.4	0.63	2.07	0.34	2.42033	4.95e-10	1.45e-09	Up	2.63364	8.52e-13	3e-12	Up	5.05592	2.62e-103	3.46e-102	Up	0.4975	0.442379	0.613945	Normal	0.234465	0.838916	0.933425	Normal	0.889817	0.0543509	0.0762808	Normal	2.60602	6.14e-11	2.63e-10	Up
CIL0056S0005	GA2OX6	0.95	1.79	1.88	0.31	0.12	0.13	0.45	0.25	0.95	1.79	1.88	0.31	0.12	0.13	0.45	0.25	1.926	0.00233202	0.00415637	Up	2.83996	1.42e-08	4.01e-08	Up	2.91073	5.28e-09	1.26e-08	Up	0.31034	1	1	Normal	-1.05889	0.507911	0.610152	Normal	-0.943416	0.38784	0.463709	Normal	0.847997	0.454681	0.566307	Normal
CIL0057S0017	RGLG3	22.71	22.44	34.13	10.31	15.25	20.19	12.96	11.19	22.71	22.44	34.13	10.31	15.25	20.19	12.96	11.19	1.02112	2.29e-40	1.74e-39	Up	1.00386	6.37e-39	4.86e-38	Up	1.60883	1.57e-114	2.29e-113	Up	-0.118166	0.253505	0.396859	Normal	0.446599	7.06e-07	1.8e-06	Normal	0.851431	2.54e-35	1.23e-34	Normal	0.211856	0.0275449	0.0474172	Normal
CIL0059S0010	SFH8	5.37	5.59	6.19	4.63	5.16	6.48	1.32	2.2	5.37	5.59	6.19	4.63	5.16	6.48	1.32	2.2	1.28742	1.25e-19	5.51e-19	Up	1.34534	8.83e-22	4.37e-21	Up	1.49244	1.63e-26	7.15e-26	Up	1.07351	4.04e-12	5.06e-11	Up	1.22987	3.16e-16	1.33e-15	Up	1.55849	1.54e-40	8.24e-40	Up	-0.736966	0.00108033	0.00234906	Normal
CIL0061S0009	ASK21	18.36	15.44	16.03	9.38	12.25	12.28	20.49	8.9	18.36	15.44	16.03	9.38	12.25	12.28	20.49	8.9	1.04469	8.19e-19	3.52e-18	Up	0.794796	1.46e-10	4.6e-10	Normal	0.848897	1.56e-11	4.21e-11	Normal	0.0757826	0.6321	0.790124	Normal	0.460905	0.00112682	0.00216144	Normal	0.464433	4.35e-05	8.12e-05	Normal	1.20304	1.19e-22	9.09e-22	Up
CIL0062S0015	UBC27	21.27	26.88	17.22	30.13	29.06	18.92	22.14	7.88	21.27	26.88	17.22	30.13	29.06	18.92	22.14	7.88	1.43255	1.16e-28	6.71e-28	Up	1.77027	1.03e-48	9.39e-48	Up	1.12782	9.18e-16	2.94e-15	Up	1.93493	4.23e-56	3.35e-54	Up	1.88277	9.29e-52	9.96e-51	Up	1.26364	4.89e-28	2.04e-27	Up	1.49039	6.25e-28	5.74e-27	Up
CIL0064S0023	-	146.06	140.02	134.12	55.01	95.26	100.23	74.56	63.78	146.06	140.02	134.12	55.01	95.26	100.23	74.56	63.78	1.19539	1.69e-152	4.45e-151	Up	1.13446	6.93e-135	1.64e-133	Up	1.07235	5.81e-113	8.37e-112	Up	-0.21341	0.000553746	0.00210407	Normal	0.578766	3.13e-27	1.92e-26	Normal	0.652138	9.43e-49	5.77e-48	Normal	0.225298	0.000106179	0.000263573	Normal
CIL0064S0046	-	1.36	2.01	1.5	0.77	2.05	1.06	2.7	0.64	1.36	2.01	1.5	0.77	2.05	1.06	2.7	0.64	1.08746	0.00149753	0.00273528	Up	1.65105	8.26e-08	2.22e-07	Up	1.22882	0.000463271	0.00080705	Up	0.266787	0.683895	0.839659	Normal	1.67948	1.11e-07	2.99e-07	Up	0.72792	0.0208711	0.0308657	Normal	2.07682	2.12e-12	9.94e-12	Up
CIL0067S0010	-	4.51	2.73	7.07	1.47	1.72	4.36	2.74	1.53	4.51	2.73	7.07	1.47	1.72	4.36	2.74	1.53	1.5596	6.67e-06	1.5e-05	Up	0.835369	0.0482624	0.0731196	Normal	2.20818	1.89e-12	5.31e-12	Up	-0.0577155	1	1	Normal	0.168877	0.877743	0.971193	Normal	1.5108	4.63e-07	9.74e-07	Up	0.840644	0.070758	0.110992	Normal
CIL0073S0023	-	0.95	0.95	1.03	0.7	0.91	0.62	0.21	0.14	0.95	0.95	1.03	0.7	0.91	0.62	0.21	0.14	2.7625	0.00419502	0.00723764	Up	2.7625	0.00419502	0.00742806	Up	2.87915	0.000980413	0.00165767	Up	2.32193	0.0655022	0.133421	Normal	2.70044	0.0034275	0.00624718	Up	2.14684	0.0213208	0.0315051	Up	0.584963	1	1	Normal
CIL0073S0024	-	2.01	0.83	1.8	1.35	1.56	0.79	0	0	2.01	0.83	1.8	1.35	1.56	0.79	0	0	10.973	0.000122627	0.000248046	Up	9.69697	0.0312734	0.0487917	Up	10.8138	0.000245094	0.000436244	Up	10.3987	0.00391328	0.0119152	Up	10.6073	0.00195752	0.00366419	Up	9.62571	0.00782344	0.0121063	Up	0	1	1	Normal
CIL0073S0030	-	20.57	17.72	22.19	7.61	8.47	8.32	11.51	8.14	20.57	17.72	22.19	7.61	8.47	8.32	11.51	8.14	1.33744	6.24e-44	5.08e-43	Up	1.12228	2.68e-29	1.64e-28	Up	1.44681	1.01e-50	7.31e-50	Up	-0.0971323	0.50294	0.670276	Normal	0.0573332	0.680994	0.783358	Normal	0.0315547	0.781947	0.854338	Normal	0.499787	3.95e-05	0.000102793	Normal
CIL0074S0008	-	2.47	1.89	1.69	1.94	0.65	0.53	0.27	1.23	2.47	1.89	1.69	1.94	0.65	0.53	0.27	1.23	1.00585	0.0317205	0.0487973	Up	0.619728	0.256328	0.331429	Normal	0.458365	0.391933	0.464236	Normal	0.657398	0.31093	0.465371	Normal	-0.920147	0.286545	0.371959	Normal	-1.21459	0.0616149	0.0859819	Normal	-2.18763	0.0192663	0.0341094	Down
CIL0078S0016	-	0.42	0.29	0.51	0.06	0.28	0.33	0.13	0.05	0.42	0.29	0.51	0.06	0.28	0.33	0.13	0.05	3.07039	0.000122056	0.000247314	Up	2.53605	0.00419502	0.00742806	Up	3.3505	1.96e-05	3.8e-05	Up	0.263034	1	1	Normal	2.48543	0.0129695	0.0219185	Up	2.72247	0.000537698	0.000925401	Up	1.37851	0.289161	0.381922	Normal
CIL0079S0020	-	2.51	3.09	3.82	1.4	0.3	1.28	0.95	0.9	2.51	3.09	3.82	1.4	0.3	1.28	0.95	0.9	1.47969	0.000949698	0.00177104	Up	1.77961	1.97e-05	4.43e-05	Up	2.08558	1.05e-07	2.35e-07	Up	0.63743	0.296606	0.449052	Normal	-1.58496	0.115499	0.166161	Normal	0.508147	0.302553	0.370399	Normal	0.0780025	1	1	Normal
CIL0080S0001	-	0.63	0.95	1.75	0.06	1.09	1.97	1.73	0.3	0.63	0.95	1.75	0.06	1.09	1.97	1.73	0.3	1.07039	0.022776	0.035815	Up	1.66297	3.09e-05	6.84e-05	Up	2.54432	4.67e-13	1.35e-12	Up	-2.32193	0.0192663	0.0475201	Down	1.86129	8.46e-06	1.98e-05	Up	2.71516	2.91e-21	1.03e-20	Up	2.52774	6.04e-12	2.76e-11	Up
CIL0080S0003	-	2.82	3.18	5.68	1.04	2.55	7.45	4.4	0.8	2.82	3.18	5.68	1.04	2.55	7.45	4.4	0.8	1.81762	5.63e-08	1.47e-07	Up	1.99095	1.28e-09	3.84e-09	Up	2.82782	7.97e-24	3.27e-23	Up	0.378512	0.451881	0.624406	Normal	1.67243	5.47e-06	1.3e-05	Up	3.21917	8.27e-47	4.92e-46	Up	2.45943	6.16e-15	3.32e-14	Up
CIL0083S0001	-	0.68	0	0.74	0.16	0.16	0.32	0	0	0.68	0	0.74	0.16	0.16	0.32	0	0	9.40939	0.0312734	0.0481656	Up	0	1	1	Normal	9.53138	0.0312734	0.0448408	Up	7.32193	1	1	Normal	7.32193	1	1	Normal	8.32193	0.125037	0.165018	Normal	0	1	1	Normal
CIL0084S0005	-	0.73	1.1	0.63	1.2	0.81	0.78	0.25	0.27	0.73	1.1	0.63	1.2	0.81	0.78	0.25	0.27	1.43494	0.00768692	0.012878	Up	2.02647	5.76e-06	1.35e-05	Up	1.22239	0.0352308	0.0502343	Normal	2.152	3.39e-06	2e-05	Up	1.58496	0.00396468	0.00717361	Up	1.53051	0.000544496	0.000936393	Up	-0.111031	1	1	Normal
CIL0086S0005	-	39.47	24.51	21.74	11.17	20.47	23.2	15.73	11.47	39.47	24.51	21.74	11.17	20.47	23.2	15.73	11.47	1.78289	7.62e-48	6.66e-47	Up	1.09551	5.8e-15	2.23e-14	Up	0.922487	5.58e-10	1.4e-09	Normal	-0.0382362	0.906715	1	Normal	0.835646	7.86e-08	2.14e-07	Normal	1.01626	1.16e-16	3.6e-16	Up	0.455653	0.00815946	0.015469	Normal
CIL0086S0006	-	33.18	22.1	19.46	11.67	18.09	18.78	13.27	8.29	33.18	22.1	19.46	11.67	18.09	18.78	13.27	8.29	2.00087	1.64e-36	1.15e-35	Up	1.4146	1.9e-15	7.47e-15	Up	1.23107	5.16e-11	1.36e-10	Up	0.493361	0.0278499	0.0652018	Normal	1.12575	1.45e-08	4.16e-08	Up	1.17975	2.22e-13	6.14e-13	Up	0.678724	0.00239933	0.00497863	Normal
CIL0086S0017	-	3.73	2.55	3.78	0.15	1.36	3.85	0.75	0.1	3.73	2.55	3.78	0.15	1.36	3.85	0.75	0.1	5.2211	1.17e-42	9.31e-42	Up	4.67243	7.99e-30	4.96e-29	Up	5.24031	1.43e-40	8.57e-40	Up	0.584963	0.753968	0.899322	Normal	3.76553	4.58e-12	1.6e-11	Up	5.26679	3.63e-56	2.48e-55	Up	2.90689	2.78e-05	7.35e-05	Up
CIL0090S0030	-	52.29	54.15	53.62	26.19	30.25	32.03	43.77	21.93	52.29	54.15	53.62	26.19	30.25	32.03	43.77	21.93	1.25363	2.55e-100	4.36e-99	Up	1.30406	1.19e-110	2.27e-109	Up	1.28987	7.61e-103	9.98e-102	Up	0.25611	0.000508203	0.00195174	Normal	0.464029	7.26e-11	2.38e-10	Normal	0.546518	2.21e-21	7.88e-21	Normal	0.997037	2.53e-52	4.29e-51	Normal
CIL0090S0033	-	21.44	18.43	33.21	8.84	15.62	21.51	13.04	8.07	21.44	18.43	33.21	8.84	15.62	21.51	13.04	8.07	1.40966	5.73e-56	5.71e-55	Up	1.19142	1.53e-37	1.13e-36	Up	2.04098	3.65e-138	6.36e-137	Up	0.131478	0.286922	0.439059	Normal	0.952754	1.76e-20	8.71e-20	Normal	1.41437	2.59e-73	2.19e-72	Up	0.692303	2.83e-10	1.16e-09	Normal
CIL0091S0003	-	66.43	50.2	29.77	23.47	55.49	55.48	45.43	12.66	66.43	50.2	29.77	23.47	55.49	55.48	45.43	12.66	2.39156	1.62e-253	7.83e-252	Up	1.98741	2.5e-153	6.87e-152	Up	1.23358	3.29e-44	2.12e-43	Up	0.89054	3.54e-20	8.23e-19	Normal	2.13195	6.7e-169	2.5e-167	Up	2.13169	1.21e-233	3.22e-232	Up	1.84337	1.12e-111	4.58e-110	Up
CIL0094S0023	-	12.97	13.05	15.39	7.53	6.79	6.27	5.14	6.16	12.97	13.05	15.39	7.53	6.79	6.27	5.14	6.16	1.07418	1.79e-09	5.08e-09	Up	1.08305	9.65e-10	2.91e-09	Up	1.32099	4e-14	1.2e-13	Up	0.28972	0.201771	0.333491	Normal	0.140481	0.560482	0.665387	Normal	0.0255351	0.9503	1	Normal	-0.261162	0.312016	0.408235	Normal
CIL0097S0012	-	6.06	6.32	6.35	7.91	5.4	6.12	0	0	6.06	6.32	6.35	7.91	5.4	6.12	0	0	12.5651	1.01e-30	6.22e-30	Up	12.6257	1.63e-32	1.08e-31	Up	12.6325	1.01e-30	4.91e-30	Up	12.9495	4.27e-36	1.99e-34	Up	12.3987	9.72e-25	5.51e-24	Up	12.5793	6.19e-46	3.63e-45	Up	0	1	1	Normal
CIL0098S0019	-	1.06	1	1.89	0.81	15.95	44.19	7.36	0.52	1.06	1	1.89	0.81	15.95	44.19	7.36	0.52	1.02748	0.0242716	0.0380478	Up	0.943416	0.0330558	0.0514399	Normal	1.8618	4.49e-07	9.65e-07	Up	0.63941	0.211492	0.34674	Normal	4.9389	2.53e-127	6.88e-126	Up	6.40906	0	0	Up	3.82312	7.88e-51	1.29e-49	Up
CIL0098S0020	-	0.38	0.95	3.12	0.08	0.89	2.15	0.24	0.02	0.38	0.95	3.12	0.08	0.89	2.15	0.24	0.02	4.24793	0.000122627	0.000248046	Up	5.56986	6e-11	1.92e-10	Up	7.2854	3.25e-32	1.63e-31	Up	2	0.625037	0.783805	Normal	5.47573	3.8e-09	1.13e-08	Up	6.74819	6.67e-35	3.2e-34	Up	3.58496	0.00782344	0.0148746	Up
CIL0099S0006	-	54.78	48.53	46.19	24.5	34.93	63.88	23.63	24.58	54.78	48.53	46.19	24.5	34.93	63.88	23.63	24.58	1.15616	1.4e-93	2.23e-92	Up	0.981392	1.37e-63	1.57e-62	Normal	0.910096	6.14e-51	4.45e-50	Normal	-0.00470317	0.973134	1	Normal	0.506982	8.02e-14	3.05e-13	Normal	1.37788	6.91e-183	1.41e-181	Up	-0.0568653	0.479236	0.593272	Normal
CIL0099S0022	-	89.5	42.54	21.4	59.87	49.23	42.82	41.18	39.87	89.5	42.54	21.4	59.87	49.23	42.82	41.18	39.87	1.16658	1.38e-144	3.45e-143	Up	0.0935164	0.0936203	0.134253	Normal	-0.897693	3.42e-41	2.07e-40	Normal	0.58653	2.28e-28	8.03e-27	Normal	0.304234	6.38e-08	1.75e-07	Normal	0.102981	0.0337878	0.0486713	Normal	0.0466402	0.44279	0.55455	Normal
CIL0101S0005	-	2.89	2.17	3.18	0.89	2.22	2.17	1.71	1.36	2.89	2.17	3.18	0.89	2.22	2.17	1.71	1.36	1.08746	0.00149753	0.00273528	Up	0.674088	0.0869629	0.125526	Normal	1.22542	0.000463271	0.00080705	Up	-0.611729	0.280462	0.431297	Normal	0.706953	0.0984737	0.143723	Normal	0.674088	0.0338087	0.0486962	Normal	0.33039	0.4972	0.610043	Normal
CIL0102S0002	-	3.51	2.46	5.2	2.44	1.65	1.86	3.15	1.03	3.51	2.46	5.2	2.44	1.65	1.86	3.15	1.03	1.76883	1.23e-23	6.19e-23	Up	1.25601	1.61e-10	5.06e-10	Up	2.33587	1.37e-46	9.25e-46	Up	1.24424	1.67e-09	1.6e-08	Up	0.679822	0.00481931	0.00862533	Normal	0.852658	2.78e-06	5.59e-06	Normal	1.61271	1.08e-16	6.37e-16	Up
CIL0106S0003	-	1.5	0.91	1.05	0.54	0.69	0.83	1.03	0.67	1.5	0.91	1.05	0.54	0.69	0.83	1.03	0.67	1.16273	0.0138181	0.0223521	Up	0.441705	0.487212	0.585471	Normal	0.648156	0.229878	0.286695	Normal	-0.311202	0.838916	0.972474	Normal	0.0424353	1	1	Normal	0.30895	0.533131	0.608963	Normal	0.620411	0.281416	0.3734	Normal
CIL0106S0013	-	1191.77	1162.75	560.46	135.33	377.33	239.06	1221.1	154.06	1191.77	1162.75	560.46	135.33	377.33	239.06	1221.1	154.06	2.95154	0	0	Up	2.91598	0	0	Up	1.86312	0	0	Up	-0.187011	1.43e-05	7.57e-05	Normal	1.29233	4.52600081783236e-315	3.5592259919963e-313	Up	0.63388	7.84e-82	7.31e-81	Normal	2.98662	0	0	Up
CIL0110S0002	-	2.76	2.41	1.9	1.78	1.29	1.7	1.61	0.92	2.76	2.41	1.9	1.78	1.29	1.7	1.61	0.92	1.58496	0.00095196	0.00177404	Up	1.38933	0.00954371	0.0161344	Up	1.04629	0.0502843	0.0702751	Normal	0.952171	0.098989	0.189046	Normal	0.487665	0.541501	0.646	Normal	0.885829	0.0662835	0.0914753	Normal	0.807355	0.248109	0.336004	Normal
CIL0112S0016	-	18.53	21.66	27.79	12.43	16.24	19.07	15.06	9.12	18.53	21.66	27.79	12.43	16.24	19.07	15.06	9.12	1.02276	9.88e-20	4.38e-19	Up	1.24793	3.99e-31	2.56e-30	Up	1.60746	1.44e-54	1.11e-53	Up	0.446721	0.000837727	0.00304618	Normal	0.832446	1.87e-11	6.34e-11	Normal	1.0642	3.76e-28	1.58e-27	Up	0.723616	1.71e-08	6.12e-08	Normal
CIL0114S0007	IGS1	1.16	1.03	13.89	0.33	0.81	3.67	2.88	0.42	1.16	1.03	13.89	0.33	0.81	3.67	2.88	0.42	1.46566	0.00603095	0.0102356	Up	1.29418	0.0201593	0.0325113	Up	5.04751	2.75e-83	3.02e-82	Up	-0.347923	0.814613	0.951026	Normal	0.947533	0.168914	0.23265	Normal	3.12732	2.14e-21	7.65e-21	Up	2.77761	5.71e-11	2.45e-10	Up
CIL0114S0023	KOR2	0.53	0.59	2.3	0.19	0.64	3.22	0.34	0.14	0.53	0.59	2.3	0.19	0.64	3.22	0.34	0.14	1.92057	0.000316266	0.000617094	Up	2.07529	4.3e-05	9.41e-05	Up	4.03814	3.08e-31	1.51e-30	Up	0.440573	0.814613	0.951026	Normal	2.19265	2.47e-05	5.57e-05	Up	4.52356	8.14e-61	5.94e-60	Up	1.28011	0.0640725	0.101384	Normal
CIL0117S0002	TCP11	1.87	2.54	5.57	0.43	0.93	1.14	0.97	0.58	1.87	2.54	5.57	0.43	0.93	1.14	0.97	0.58	1.68891	3.09e-05	6.6e-05	Up	2.1307	1.48e-08	4.17e-08	Up	3.26355	1.01e-27	4.55e-27	Up	-0.431716	0.690224	0.842344	Normal	0.681178	0.229878	0.307231	Normal	0.974909	0.0164996	0.0246444	Normal	0.741932	0.175843	0.25115	Normal
CIL0117S0007	trmB	8.06	8.78	10.02	2.8	4.75	5.93	6.84	3.71	8.06	8.78	10.02	2.8	4.75	5.93	6.84	3.71	1.11936	1.52e-07	3.85e-07	Up	1.2428	2.7e-09	7.97e-09	Up	1.43339	4.67e-12	1.29e-11	Up	-0.405992	0.216236	0.353404	Normal	0.356508	0.199704	0.270796	Normal	0.676613	0.000784185	0.00133468	Normal	0.882577	0.000254215	0.000603134	Normal
CIL0117S0008	pgk	7.19	8.46	9.17	2.69	2.67	5.1	3.76	3.12	7.19	8.46	9.17	2.69	2.67	5.1	3.76	3.12	1.20445	1.73e-11	5.44e-11	Up	1.43911	4.65e-17	1.95e-16	Up	1.55538	1.59e-19	5.77e-19	Up	-0.21394	0.42967	0.600092	Normal	-0.224706	0.383448	0.481236	Normal	0.708951	2.7e-05	5.13e-05	Normal	0.269187	0.262944	0.351556	Normal
CIL0118S0004	RAP2-1	24.37	21.54	52.32	3.66	5.94	8.14	8.94	3.87	24.37	21.54	52.32	3.66	5.94	8.14	8.94	3.87	2.6547	3.27e-131	7.32e-130	Up	2.47661	1.61e-107	2.99e-106	Up	3.75696	0	0	Up	-0.0804899	0.71114	0.86158	Normal	0.618129	0.000298399	0.00060822	Normal	1.0727	2.69e-17	8.48e-17	Up	1.20794	3.82e-15	2.08e-14	Up
CIL0118S0012	--	23.64	10.07	14.83	1.3	2	3.71	3.62	0.6	23.64	10.07	14.83	1.3	2	3.71	3.62	0.6	5.30012	4.61e-286	2.51e-284	Up	4.06896	9.32e-110	1.76e-108	Up	4.62741	6.57e-172	1.41e-170	Up	1.11548	0.00129029	0.00445581	Up	1.73697	1.1e-08	3.17e-08	Up	2.62838	7.32e-35	3.51e-34	Up	2.59296	3.29e-23	2.56e-22	Up
CIL0118S0024	--	1.5	0.71	1.46	0.25	0.75	1.7	1.39	0.56	1.5	0.71	1.46	0.25	0.75	1.7	1.39	0.56	1.42146	0.00768692	0.012878	Up	0.342392	0.690224	0.776377	Normal	1.38247	0.00909852	0.0139257	Up	-1.1635	0.301941	0.45504	Normal	0.421464	0.677817	0.780368	Normal	1.60204	0.000239046	0.000423992	Up	1.31159	0.0295734	0.0505883	Normal
CIL0120S0001	At3g50280	66.33	75.14	54.68	53.81	46.8	62.44	38.05	31.7	66.33	75.14	54.68	53.81	46.8	62.44	38.05	31.7	1.06518	4.35e-94	6.99e-93	Up	1.2451	6.86e-138	1.69e-136	Up	0.78653	6.92e-45	4.53e-44	Normal	0.763391	2.57e-40	1.35e-38	Normal	0.562026	7.88e-21	3.96e-20	Normal	0.977988	5.75e-98	6.3e-97	Normal	0.263414	4.64e-05	0.000119714	Normal
CIL0120S0016	RCCR	31.73	32.05	20.95	22.3	13.88	8.96	36.01	14.55	31.73	32.05	20.95	22.3	13.88	8.96	36.01	14.55	1.12483	2.1e-31	1.31e-30	Up	1.13931	1.58e-32	1.05e-31	Up	0.525931	2.2e-06	4.52e-06	Normal	0.616025	3.55e-08	2.86e-07	Normal	-0.0680116	0.629634	0.732092	Normal	-0.699449	9e-10	2.16e-09	Normal	1.30738	1.53e-39	1.95e-38	Up
CIL0121S0007	ROPGEF12	13.6	10.23	7.98	2.15	6.55	6.89	14.57	3.64	13.6	10.23	7.98	2.15	6.55	6.89	14.57	3.64	1.9016	4.13e-55	4.06e-54	Up	1.4908	3.96e-30	2.48e-29	Up	1.13245	5.37e-15	1.67e-14	Up	-0.759602	0.000437021	0.0017046	Normal	0.847556	7.23e-08	1.97e-07	Normal	0.920566	2.34e-13	6.45e-13	Normal	2.00099	8.69e-56	1.58e-54	Up
CIL0122S0011	BTS	6.38	5.54	4.2	10.1	24.74	39.54	3.26	2.98	6.38	5.54	4.2	10.1	24.74	39.54	3.26	2.98	1.09824	1.11e-20	5.08e-20	Up	0.894574	2.08e-13	7.54e-13	Normal	0.495077	0.00025291	0.000449601	Normal	1.76097	1.67e-59	1.44e-57	Up	3.05346	8.55e-281	5.8e-279	Up	3.72993	0	0	Up	0.12956	0.440323	0.552021	Normal
CIL0123S0003	LRR-RLK	3.97	2.95	4.75	4.7	1.64	2.41	4.56	0.96	3.97	2.95	4.75	4.7	1.64	2.41	4.56	0.96	2.04803	1.28e-17	5.28e-17	Up	1.61961	4.54e-10	1.39e-09	Up	2.30682	3.01e-23	1.22e-22	Up	2.29155	3.16e-22	8.27e-21	Up	0.77259	0.0180749	0.029895	Normal	1.32793	2.47e-08	5.52e-08	Up	2.24793	3.55e-20	2.46e-19	Up
CIL0128S0005	PCMP-H73	0.66	0.93	2.01	0.26	0.24	0.24	0.73	0.28	0.66	0.93	2.01	0.26	0.24	0.24	0.73	0.28	1.23704	0.0055707	0.00948824	Up	1.7318	1.25e-05	2.86e-05	Up	2.8437	1.89e-18	6.63e-18	Up	-0.106915	1	1	Normal	-0.222392	0.84512	0.93967	Normal	-0.222392	0.743061	0.816087	Normal	1.38247	0.00248597	0.00515042	Up
CIL0130S0011	--	406.83	398.54	286.15	216.69	422.42	440.57	440.75	180.87	406.83	398.54	286.15	216.69	422.42	440.57	440.75	180.87	1.16947	0	0	Up	1.13977	0	0	Up	0.661818	1.97e-125	3.12e-124	Normal	0.260679	6.81e-19	1.46e-17	Normal	1.22373	0	0	Up	1.28442	0	0	Up	1.28501	0	0	Up
CIL0130S0012	--	39.17	33.35	26.64	9.71	10.6	8.49	33.09	16.97	39.17	33.35	26.64	9.71	10.6	8.49	33.09	16.97	1.20676	5.03e-32	3.18e-31	Up	0.9747	7.72e-20	3.58e-19	Normal	0.650608	2.14e-08	4.96e-08	Normal	-0.805443	3.27e-07	2.28e-06	Normal	-0.678922	1.43e-05	3.3e-05	Normal	-0.99915	1.45e-14	4.18e-14	Normal	0.963409	4.58e-17	2.75e-16	Normal
CIL0131S0002	EULS3	39.53	44.84	28	26.25	22.71	17.55	50.95	11.73	39.53	44.84	28	26.25	22.71	17.55	50.95	11.73	1.75274	8.58e-113	1.64e-111	Up	1.93458	3.36e-146	8.8e-145	Up	1.25522	3.98e-47	2.72e-46	Up	1.16211	1.11e-37	5.38e-36	Up	0.953125	5.96e-24	3.29e-23	Normal	0.581268	2.45e-12	6.53e-12	Normal	2.11888	4.28e-166	2.73e-164	Up
CIL0131S0014	Gdap2	1.71	3.03	5.78	9.64	27.97	31.88	1.41	0.83	1.71	3.03	5.78	9.64	27.97	31.88	1.41	0.83	1.04281	0.0145873	0.0235304	Up	1.86813	6.22e-08	1.69e-07	Up	2.79989	1.19e-21	4.58e-21	Up	3.53785	1.33e-42	7.52e-41	Up	5.07463	2.69e-148	8.54e-147	Up	5.2634	1.2e-240	3.28e-239	Up	0.764512	0.126696	0.186421	Normal
CIL0131S0015	PCMP-H15	2.25	2.66	2.97	1.04	1.32	1.54	1.54	0.66	2.25	2.66	2.97	1.04	1.32	1.54	1.54	0.66	1.76939	3.22e-11	1e-10	Up	2.01089	2.59e-15	1.01e-14	Up	2.16993	9.44e-18	3.24e-17	Up	0.656046	0.0810657	0.159641	Normal	1	0.00304544	0.00558619	Normal	1.22239	2.26e-06	4.56e-06	Up	1.22239	0.000193958	0.000466329	Up
CIL0131S0016	GSTF11	96	91.42	61.44	21.46	18.13	8.67	64.06	24.44	96	91.42	61.44	21.46	18.13	8.67	64.06	24.44	1.97379	7.91e-240	3.59e-238	Up	1.90327	3.57e-219	1.48e-217	Up	1.32993	4.18e-85	4.68e-84	Up	-0.187594	0.0426298	0.0937281	Normal	-0.430865	9.12e-06	2.13e-05	Normal	-1.49514	1.32e-58	9.32e-58	Down	1.39018	4.82e-88	1.49e-86	Up
CIL0131S0023	PLDDELTA	13.74	13.95	12.69	12.26	12.66	10.32	11.14	6.78	13.74	13.95	12.69	12.26	12.66	10.32	11.14	6.78	1.01902	6.55e-17	2.61e-16	Up	1.04091	8.63e-18	3.72e-17	Up	0.904335	1.91e-12	5.38e-12	Normal	0.854602	9.79e-11	1.08e-09	Normal	0.90092	6.43e-12	2.23e-11	Normal	0.606086	9.83e-08	2.14e-07	Normal	0.716392	2.61e-07	8.48e-07	Normal
CIL0132S0009	VIP1	7.51	6.57	9.97	3.19	5.33	6.41	5.99	3.69	7.51	6.57	9.97	3.19	5.33	6.41	5.99	3.69	1.02519	9.64e-08	2.48e-07	Up	0.832273	3.84e-05	8.46e-05	Normal	1.43397	3.25e-15	1.02e-14	Up	-0.210064	0.464223	0.635262	Normal	0.530515	0.0189381	0.0312405	Normal	0.796704	3.01e-06	6.04e-06	Normal	0.698935	0.0015527	0.00331021	Normal
CIL0132S0015	--	14.09	13.92	17.86	6.5	9.54	10.85	10.24	6.8	14.09	13.92	17.86	6.5	9.54	10.85	10.24	6.8	1.05106	1.02e-27	5.78e-27	Up	1.03355	9.69e-27	5.55e-26	Up	1.39313	3.05e-51	2.22e-50	Up	-0.065095	0.635928	0.794256	Normal	0.488455	1.54e-05	3.53e-05	Normal	0.674088	2.85e-14	8.15e-14	Normal	0.590609	1.64e-07	5.41e-07	Normal
CIL0134S0009	At2g40140	71.01	37.5	50.55	17.15	14.1	27.24	35.48	12.85	71.01	37.5	50.55	17.15	14.1	27.24	35.48	12.85	2.46625	0	0	Up	1.54512	4.82e-135	1.14e-133	Up	1.97594	1.56e-242	4.78e-241	Up	0.41644	2.27e-07	1.62e-06	Normal	0.133927	0.12302	0.176007	Normal	1.08396	7.63e-78	6.82e-77	Up	1.46524	4.19e-105	1.6e-103	Up
CIL0135S0002	--	4.96	4.1	5.52	4	2.12	1.27	2.81	1.89	4.96	4.1	5.52	4	2.12	1.27	2.81	1.89	1.39195	0.000814887	0.00152845	Up	1.11724	0.0133924	0.0221785	Up	1.54628	0.000361763	0.000634483	Up	1.08161	0.0317205	0.0725248	Normal	0.165678	1	1	Normal	-0.573558	0.31093	0.379754	Normal	0.572184	0.391933	0.498495	Normal
CIL0135S0009	At2g30020	11.93	10.03	18.31	7.35	5.99	9.11	4.52	5.86	11.93	10.03	18.31	7.35	5.99	9.11	4.52	5.86	1.02562	1.22e-21	5.77e-21	Up	0.775349	5.31e-12	1.8e-11	Normal	1.64366	2.08e-63	1.81e-62	Up	0.326844	0.0127267	0.0333001	Normal	0.0316553	0.827644	0.92259	Normal	0.63655	1.3e-10	3.22e-10	Normal	-0.374578	0.0138146	0.0252364	Normal
CIL0135S0010	MAPKKK17	60.84	15.29	39.46	0.82	2.54	1.79	13.74	0.44	60.84	15.29	39.46	0.82	2.54	1.79	13.74	0.44	7.11137	0	0	Up	5.11894	1.9e-126	4.17e-125	Up	6.48674	2.48e-295	9.33e-294	Up	0.89812	0.121765	0.223882	Normal	2.52925	1.46e-11	4.97e-11	Up	2.02438	3.42e-09	7.99e-09	Up	4.96473	2.6e-98	9.08e-97	Up
CIL0135S0014	At2g24830	1.56	1.06	1.03	1.42	0.56	1.35	0	0.45	1.56	1.06	1.03	1.42	0.56	1.35	0	0.45	1.79355	0.000829453	0.00155502	Up	1.23607	0.0523962	0.0789303	Normal	1.19465	0.0640725	0.0878984	Normal	1.65789	0.00817489	0.0225966	Up	0.315502	1	1	Normal	1.58496	0.00193496	0.00318628	Up	-8.81378	0.0391047	0.0648091	Normal
CIL0135S0020	FKFBP	226.8	185	118.39	120.74	218.69	205.26	181.83	98.99	226.8	185	118.39	120.74	218.69	205.26	181.83	98.99	1.19607	0	0	Up	0.902171	3.14e-186	1.08e-184	Normal	0.258193	5.96e-14	1.78e-13	Normal	0.286549	1.87e-16	3.48e-15	Normal	1.14353	1.07e-299	7.86e-298	Up	1.0521	2.06e-300	7.27e-299	Up	0.877236	5.25e-162	3.27e-160	Normal
CIL0138S0006	--	0.44	0.03	0	0	0	0.06	0.12	0	0.44	0.03	0	0	0	0.06	0.12	0	8.78136	0.0312734	0.0481656	Up	4.90689	1	1	Normal	0	1	1	Normal	0	1	1	Normal	0	1	1	Normal	5.90689	1	1	Normal	6.90689	1	1	Normal
CIL0138S0011	--	19.86	12.78	6.24	1.51	3.6	8.53	8.29	1.41	19.86	12.78	6.24	1.51	3.6	8.53	8.29	1.41	3.8161	1.37e-65	1.57e-64	Up	3.18012	2.55e-36	1.83e-35	Up	2.14585	1.37e-11	3.72e-11	Up	0.0988534	0.874754	1	Normal	1.3523	0.000506901	0.00100918	Up	2.59685	5.19e-25	2.03e-24	Up	2.55568	1.28e-16	7.51e-16	Up
CIL0140S0010	At4g30660	4.25	3.97	1.57	2.38	1.56	2.52	2.5	1.83	4.25	3.97	1.57	2.38	1.56	2.52	2.5	1.83	1.21562	0.00111018	0.00205117	Up	1.1173	0.00522183	0.00914457	Up	-0.221079	0.871537	0.94153	Normal	0.379118	0.451881	0.624406	Normal	-0.230298	0.743061	0.842432	Normal	0.46158	0.261199	0.323856	Normal	0.450084	0.360896	0.464329	Normal
CIL0143S0012	ZAT10	40.42	29.68	26.59	2.2	5.87	7.37	16.1	0.69	40.42	29.68	26.59	2.2	5.87	7.37	16.1	0.69	5.87233	0	0	Up	5.42675	0	0	Up	5.26814	2.16e-273	7.54e-272	Up	1.67284	3.83e-08	3.07e-07	Up	3.08869	1.57e-41	1.38e-40	Up	3.417	9.51e-79	8.58e-78	Up	4.54432	7.6e-156	4.53e-154	Up
CIL0143S0013	LBD38	9.05	13.48	12	1.86	9.61	5.46	6.61	1.07	9.05	13.48	12	1.86	9.61	5.46	6.61	1.07	3.08031	2.73e-42	2.15e-41	Up	3.65514	9.48e-74	1.24e-72	Up	3.48735	2.73e-60	2.28e-59	Up	0.797692	0.0358852	0.0808037	Normal	3.16693	4.29e-42	3.82e-41	Up	2.35129	5.74e-25	2.25e-24	Up	2.62704	7.72e-24	6.17e-23	Up
CIL0143S0036	EXO	1.24	0.65	1.32	2.57	0.06	0.32	2.57	0.37	1.24	0.65	1.32	2.57	0.06	0.32	2.57	0.37	1.74474	0.000393673	0.000761354	Up	0.812914	0.136329	0.188407	Normal	1.83494	0.000172786	0.000311827	Up	2.79617	2.46e-12	3.16e-11	Up	-2.62449	0.0225028	0.0365526	Down	-0.209453	0.84512	0.914633	Normal	2.79617	1.42e-11	6.34e-11	Up
CIL0145S0001	TPP2	78.2	75.84	90.55	18.68	49.3	86.04	53.96	17.55	78.2	75.84	90.55	18.68	49.3	86.04	53.96	17.55	2.1557	0	0	Up	2.11149	0	0	Up	2.36724	0	0	Up	0.0900234	0.226366	0.366243	Normal	1.49012	1.86e-148	5.91e-147	Up	2.29354	0	0	Up	1.62042	9.79e-179	6.9e-177	Up
CIL0145S0008	NAT3	4.67	3.11	3.44	0.93	0.53	0.62	1.96	1.3	4.67	3.11	3.44	0.93	0.53	0.62	1.96	1.3	1.84491	1.69e-18	7.17e-18	Up	1.2584	7.26e-08	1.96e-07	Up	1.4039	3.6e-09	8.69e-09	Up	-0.483209	0.193705	0.323121	Normal	-1.29445	0.00299352	0.00549358	Down	-1.06817	0.000899674	0.00152356	Down	0.592342	0.0473491	0.0772183	Normal
CIL0146S0011	Ptpmt1	97.3	59.19	75.24	24.25	33.78	43.42	34.6	17.64	97.3	59.19	75.24	24.25	33.78	43.42	34.6	17.64	2.46359	0	0	Up	1.7465	5.83e-166	1.75e-164	Up	2.09265	4.53e-255	1.48e-253	Up	0.459134	5.13e-08	4.05e-07	Normal	0.937319	5.27e-34	3.92e-33	Normal	1.29951	1.7e-102	1.93e-101	Up	0.971921	8.11e-36	9.29e-35	Normal
CIL0149S0003	DDB_G0269086	2.2	1.47	2.64	1	0.48	1.12	0.75	0.91	2.2	1.47	2.64	1	0.48	1.12	0.75	0.91	1.27357	0.000270923	0.000533098	Up	0.691878	0.0773896	0.11253	Normal	1.5366	3.43e-06	6.98e-06	Up	0.136062	0.885571	1	Normal	-0.922832	0.132846	0.186756	Normal	0.29956	0.477471	0.560762	Normal	-0.278976	0.644319	0.755384	Normal
CIL0149S0012	MKK9	4.42	3.85	15.58	0.39	0.79	1.81	3.88	0.35	4.42	3.85	15.58	0.39	0.79	1.81	3.88	0.35	3.65862	1.27e-19	5.62e-19	Up	3.45943	7.6e-17	3.15e-16	Up	5.4762	7.39e-79	7.77e-78	Up	0.156119	1	1	Normal	1.1745	0.115499	0.166161	Normal	2.37056	2.66e-07	5.68e-07	Up	3.47063	2.71e-15	1.49e-14	Up
CIL0150S0012	CXXS1	26.46	24.08	25.05	2.54	10.97	15.61	11.56	2.72	26.46	24.08	25.05	2.54	10.97	15.61	11.56	2.72	3.28213	2.15e-118	4.3e-117	Up	3.14616	2.84e-104	5.13e-103	Up	3.20313	5.31e-105	7.11e-104	Up	-0.0987782	0.78318	0.924627	Normal	2.01188	2.6e-26	1.55e-25	Up	2.52079	3.91e-68	3.11e-67	Up	2.08746	2.94e-28	2.73e-27	Up
CIL0151S0019	SRC2	1.16	2.15	1.67	0.45	2.8	3.48	0.56	0.4	1.16	2.15	1.67	0.45	2.8	3.48	0.56	0.4	1.53605	0.0146935	0.0236892	Up	2.42626	4.97e-06	1.18e-05	Up	2.06178	0.000540282	0.000934389	Up	0.169925	1	1	Normal	2.80735	9.65e-09	2.8e-08	Up	3.12102	2.61e-15	7.74e-15	Up	0.485427	0.607376	0.719597	Normal
CIL0152S0008	PDR2	0.42	1.6	9.32	0.29	0.63	8.57	1.46	0.2	0.42	1.6	9.32	0.29	0.63	8.57	1.46	0.2	1.07039	0.00522183	0.00892197	Up	3	2.56e-31	1.65e-30	Up	5.54226	8.78e-249	2.78e-247	Up	0.536053	0.193947	0.323385	Normal	1.65535	2.28e-06	5.58e-06	Up	5.42122	1.47903154406329e-312	5.49228430093939e-311	Up	2.8679	2.85e-24	2.31e-23	Up
CIL0154S0001	COMT1	3.74	4.41	3.02	1.62	2.46	1.52	0.85	1.34	3.74	4.41	3.02	1.62	2.46	1.52	0.85	1.34	1.48081	0.0126012	0.020486	Up	1.71855	0.00335045	0.00603697	Up	1.17232	0.0933267	0.12513	Normal	0.273761	0.803698	0.941942	Normal	0.876425	0.263416	0.344647	Normal	0.181838	0.831904	0.901936	Normal	-0.656698	0.774482	0.876809	Normal
CIL0155S0005	HGN1	117.51	94.15	90.55	164.05	57.41	67.65	77.86	54	117.51	94.15	90.55	164.05	57.41	67.65	77.86	54	1.12175	2.55e-148	6.51e-147	Up	0.802002	1.17e-68	1.44e-67	Normal	0.745755	6.25e-56	4.91e-55	Normal	1.6031	0	0	Up	0.0883426	0.108538	0.157249	Normal	0.325131	1.29e-13	3.61e-13	Normal	0.527923	5.55e-25	4.61e-24	Normal
CIL0155S0022	At4g27220	2.41	2.67	2.18	2.15	3.39	5.33	6.32	0.77	2.41	2.67	2.18	2.15	3.39	5.33	6.32	0.77	1.6461	3.53e-06	8.13e-06	Up	1.79391	2.39e-07	6.21e-07	Up	1.5014	0.000104092	0.000191288	Up	1.48141	0.000180313	0.000764134	Up	2.13835	2.63e-10	8.34e-10	Up	2.79121	1.52e-28	6.42e-28	Up	3.03699	9.21e-26	7.85e-25	Up
CIL0155S0025	--	25.57	18.84	16.89	12.28	11.13	10.34	14.74	11.09	25.57	18.84	16.89	12.28	11.13	10.34	14.74	11.09	1.20519	6.91e-28	3.93e-27	Up	0.76454	1.83e-10	5.72e-10	Normal	0.60691	1.56e-06	3.24e-06	Normal	0.147051	0.317404	0.473202	Normal	0.00519423	1	1	Normal	-0.101023	0.403076	0.480712	Normal	0.410477	0.00304052	0.0062094	Normal
CIL0156S0012	EXLA2	50.7	25.19	81.27	7.71	4.18	2.02	9.14	3.44	50.7	25.19	81.27	7.71	4.18	2.02	9.14	3.44	3.88151	0	0	Up	2.87237	7.72e-128	1.71e-126	Up	4.56224	0	0	Up	1.16432	2.47e-11	2.87e-10	Up	0.281094	0.176754	0.24278	Normal	-0.768053	0.000140657	0.000253707	Normal	1.40979	5.82e-17	3.48e-16	Up
CIL0156S0018	CHIA1	129.26	112.48	199.14	36.05	37.28	45.74	58.47	1.95	129.26	112.48	199.14	36.05	37.28	45.74	58.47	1.95	6.05066	0	0	Up	5.85005	0	0	Up	6.67417	0	0	Up	4.20845	1.69e-203	6.82e-201	Up	4.25686	5.09e-212	2.5e-210	Up	4.55191	0	0	Up	4.90615	0	0	Up
CIL0156S0023	DVR	187.12	175.09	115.2	102.47	129.26	88.73	128.49	92.55	187.12	175.09	115.2	102.47	129.26	88.73	128.49	92.55	1.01566	1.15e-182	3.74e-181	Up	0.919792	2.86e-146	7.51e-145	Normal	0.315836	3.32e-15	1.04e-14	Normal	0.146897	0.000477866	0.00184793	Normal	0.481971	1.21e-33	8.9e-33	Normal	-0.060811	0.100595	0.13568	Normal	0.473351	9.55e-32	9.84e-31	Normal
CIL0160S0017	EXL2	16.44	14.71	9.89	7.64	12.83	3.85	9.26	5.79	16.44	14.71	9.89	7.64	12.83	3.85	9.26	5.79	1.50558	4.82e-26	2.61e-25	Up	1.34516	4.15e-20	1.95e-19	Up	0.772407	4.65e-06	9.39e-06	Normal	0.400009	0.034163	0.0773572	Normal	1.14789	1.3e-12	4.68e-12	Up	-0.588705	0.00106079	0.0017848	Normal	0.677449	0.000175118	0.000423395	Normal
CIL0166S0009	SDI1	3.29	2.94	0.35	0.33	0.82	1.51	0.23	0.91	3.29	2.94	0.35	0.33	0.82	1.51	0.23	0.91	1.85415	2.65e-10	7.86e-10	Up	1.69188	2.25e-08	6.29e-08	Up	-1.37851	0.0238373	0.0347836	Down	-1.4634	0.0201872	0.0495655	Down	-0.150243	0.885571	0.978733	Normal	0.73061	0.0208711	0.0308657	Normal	-1.98423	0.00295847	0.00605459	Down
CIL0168S0002	WAK2	0.7	1.26	0.45	0.93	0.76	0.95	0.79	0.28	0.7	1.26	0.45	0.93	0.76	0.95	0.79	0.28	1.32193	0.00384377	0.0066898	Up	2.16993	8.91e-09	2.55e-08	Up	0.684498	0.24341	0.302541	Normal	1.7318	5.33e-05	0.000253839	Up	1.44057	0.00312177	0.00572078	Up	1.7625	5e-07	1.05e-06	Up	1.49643	0.00110289	0.00239472	Up
CIL0168S0005	SMR2	5.03	3.5	5.37	0.51	0.77	0.76	1.23	0.16	5.03	3.5	5.37	0.51	0.77	0.76	1.23	0.16	4.97441	1.91e-21	8.98e-21	Up	4.45121	3.77e-15	1.47e-14	Up	5.06878	1.91e-21	7.32e-21	Up	1.67243	0.179786	0.304293	Normal	2.26679	0.0386306	0.0606134	Normal	2.24793	0.00756354	0.011758	Up	2.94251	0.000521183	0.00118305	Up
CIL0168S0008	ATL57	5.19	1.83	1.7	4.97	0.21	0.36	1.92	0.6	5.19	1.83	1.7	4.97	0.21	0.36	1.92	0.6	3.1127	6.05e-16	2.33e-15	Up	1.60881	0.00189492	0.00351261	Up	1.5025	0.00704452	0.0109505	Up	3.05021	4.49e-14	6.83e-13	Up	-1.51457	0.267003	0.348601	Normal	-0.736966	0.503661	0.578803	Normal	1.67807	0.0021191	0.00443103	Up
CIL0168S0012	--	1.25	1.97	1.19	0.59	0.77	0.26	0.81	0.54	1.25	1.97	1.19	0.59	0.77	0.26	0.81	0.54	1.2109	0.0295734	0.0459246	Up	1.86716	0.000172786	0.000357921	Up	1.13993	0.0616149	0.0852812	Normal	0.127756	1	1	Normal	0.511899	0.523698	0.627167	Normal	-1.05445	0.263416	0.326325	Normal	0.584963	0.523698	0.634333	Normal
CIL0170S0019	KEA3	157.96	126.48	92.1	58.62	131.85	115.75	147.45	70.63	157.96	126.48	92.1	58.62	131.85	115.75	147.45	70.63	1.16121	3.68e-305	2.13e-303	Up	0.840556	5.55e-148	1.47e-146	Normal	0.38292	1.66e-27	7.48e-27	Normal	-0.268888	8.85e-12	1.08e-10	Normal	0.900545	1.34e-161	4.76e-160	Normal	0.712659	7.05e-122	9.39e-121	Normal	1.06187	7.09e-231	7.15e-229	Up
CIL0170S0020	MSRB3	3.45	2.28	0.9	1.09	1.59	1.05	1.14	0.98	3.45	2.28	0.9	1.09	1.59	1.05	1.14	0.98	1.81574	2.3e-05	4.97e-05	Up	1.21818	0.0115913	0.0193581	Up	-0.122857	1	1	Normal	0.153474	1	1	Normal	0.698173	0.281416	0.365915	Normal	0.0995357	1	1	Normal	0.21818	0.84512	0.942042	Normal
CIL0170S0021	HEMA2	0.68	0.4	2.73	0.86	0.22	0.29	0.26	0.23	0.68	0.4	2.73	0.86	0.22	0.29	0.26	0.23	1.5639	0.00258608	0.00459023	Up	0.798366	0.248109	0.324101	Normal	3.5692	4.81e-25	2.04e-24	Up	1.9027	0.000184753	0.000780748	Up	-0.0641303	1	1	Normal	0.334419	0.584949	0.661797	Normal	0.176878	0.823891	0.922769	Normal
CIL0175S0001	--	2.9	0.66	2.28	0.21	0.82	0.76	0	0	2.9	0.66	2.28	0.21	0.82	0.76	0	0	11.5018	0.00097925	0.00181929	Up	9.36632	0.500025	0.589148	Normal	11.1548	0.00782344	0.0120595	Up	7.71425	1	1	Normal	9.67948	0.250037	0.328462	Normal	9.56986	0.125037	0.165018	Normal	0	1	1	Normal
CIL0176S0006	DGUOK	1.59	1.61	1.58	0.64	0.12	0.19	0.09	0.18	1.59	1.61	1.58	0.64	0.12	0.19	0.09	0.18	3.14296	1.73e-16	6.78e-16	Up	3.16099	9.41e-17	3.89e-16	Up	3.13386	6.05e-16	1.95e-15	Up	1.83007	0.000477614	0.00184722	Up	-0.584963	0.454681	0.558915	Normal	0.0780025	1	1	Normal	-1	0.424115	0.533847	Normal
CIL0176S0007	MYB3	25.31	14.57	21.02	0.95	1.93	2.33	4.6	0.83	25.31	14.57	21.02	0.95	1.93	2.33	4.6	0.83	4.93045	6.23e-190	2.11e-188	Up	4.13375	5.75e-98	9.8e-97	Up	4.66251	6.53e-151	1.25e-149	Up	0.194816	0.77113	0.915278	Normal	1.21742	0.00133131	0.00253588	Up	1.48915	3.08e-07	6.55e-07	Up	2.47045	3.85e-17	2.32e-16	Up
CIL0176S0014	--	344.41	169.6	154.48	37.66	26.95	22.26	122.55	6.78	344.41	169.6	154.48	37.66	26.95	22.26	122.55	6.78	5.6667	0	0	Up	4.64471	0	0	Up	4.50999	0	0	Up	2.47368	1.77e-132	4.17e-130	Up	1.99093	1.02e-71	1.52e-70	Up	1.7151	2.15e-69	1.73e-68	Up	4.17594	0	0	Up
CIL0176S0030	SPX4	0.67	0.42	1.24	0.07	0.28	0.58	0.15	0.09	0.67	0.42	1.24	0.07	0.28	0.58	0.15	0.09	2.89616	0.00419502	0.00723764	Up	2.22239	0.0655022	0.0961998	Normal	3.78427	1.57e-06	3.25e-06	Up	-0.36257	1	1	Normal	1.63743	0.453207	0.557635	Normal	2.68806	0.00258886	0.00421061	Up	0.736966	1	1	Normal
CIL0176S0046	At5g19025	57.45	47.17	64.23	25.74	37.94	45.39	38.56	22.41	57.45	47.17	64.23	25.74	37.94	45.39	38.56	22.41	1.35816	4.43e-100	7.55e-99	Up	1.07373	9.04e-58	9.66e-57	Up	1.5191	2.31e-126	3.68e-125	Up	0.199869	0.0165794	0.0417535	Normal	0.759577	2.15e-24	1.21e-23	Normal	1.01823	1.31e-68	1.04e-67	Up	0.782962	2.87e-25	2.41e-24	Normal
CIL0177S0014	MVD2	5.62	6.48	8.68	5.15	3.81	4.58	2.22	2.5	5.62	6.48	8.68	5.15	3.81	4.58	2.22	2.5	1.16864	7.79e-09	2.13e-08	Up	1.37407	1.33e-12	4.65e-12	Up	1.79577	1.49e-22	5.92e-22	Up	1.04264	2.44e-06	1.48e-05	Up	0.607863	0.0117697	0.0200211	Normal	0.87342	2.76e-06	5.54e-06	Normal	-0.171368	0.59284	0.704991	Normal
CIL0183S0004	SPPL4	34.04	23.23	27.73	15	14.72	16.66	12.77	13.21	34.04	23.23	27.73	15	14.72	16.66	12.77	13.21	1.3656	2.19e-22	1.06e-21	Up	0.814359	2.1e-07	5.49e-07	Normal	1.06982	1.81e-12	5.1e-12	Up	0.183332	0.336151	0.496093	Normal	0.156147	0.432001	0.534558	Normal	0.334758	0.0238671	0.035037	Normal	-0.0488719	0.850485	0.946799	Normal
CIL0185S0019	PHT1-9	19.81	18.89	24.75	8.31	12.19	10.81	14.36	6.68	19.81	18.89	24.75	8.31	12.19	10.81	14.36	6.68	1.56831	1.48e-65	1.69e-64	Up	1.4997	9e-59	9.73e-58	Up	1.88951	4.17e-101	5.38e-100	Up	0.315	0.0096254	0.0260784	Normal	0.867778	3.15e-15	1.28e-14	Normal	0.694447	8.02e-14	2.25e-13	Normal	1.10414	4.56e-25	3.79e-24	Up
CIL0188S0005	CCR4-3	131.96	88.76	57.11	43.45	77.19	73.07	64.99	38.93	131.96	88.76	57.11	43.45	77.19	73.07	64.99	38.93	1.76115	1.36232673052974e-318	8.4545125957755e-317	Up	1.18903	5.47e-116	1.1e-114	Up	0.552861	6.19e-20	2.26e-19	Normal	0.158474	0.0182287	0.0453203	Normal	0.987532	1.05e-67	1.47e-66	Normal	0.908397	3.27e-78	2.94e-77	Normal	0.739335	3.05e-34	3.36e-33	Normal
CIL0188S0006	LIPF	48.3	45.79	45.38	7.62	11.58	13.61	22.66	9.98	48.3	45.79	45.38	7.62	11.58	13.61	22.66	9.98	2.27491	4.48127866750009e-317	2.73730599312448e-315	Up	2.19792	7.17e-290	4.03e-288	Up	2.18494	1.09e-273	3.8e-272	Up	-0.389249	0.000121863	0.000537221	Normal	0.214524	0.0190478	0.0314101	Normal	0.447555	2.72e-10	6.67e-10	Normal	1.18304	1.11e-53	1.93e-52	Up
CIL0196S0001	EIF-5A2	451.35	496.91	678.54	213.99	220.66	243.1	215.93	218.67	451.35	496.91	678.54	213.99	220.66	243.1	215.93	218.67	1.04549	1.69e-263	8.49e-262	Up	1.18423	0	0	Up	1.63368	0	0	Up	-0.0312119	0.389275	0.554964	Normal	0.0130698	0.720323	0.821404	Normal	0.152795	6.97e-07	1.45e-06	Normal	-0.0181916	0.622722	0.735434	Normal
CIL0198S0005	--	18.65	9.14	6.42	10.5	9.12	7.09	8.92	9.17	18.65	9.14	6.42	10.5	9.12	7.09	8.92	9.17	1.02418	2.08e-31	1.3e-30	Up	-0.00472757	0.972972	1	Normal	-0.514348	1.96e-05	3.8e-05	Normal	0.195396	0.0755937	0.15073	Normal	-0.00788791	0.971793	1	Normal	-0.371136	0.00012259	0.000221961	Normal	-0.039878	0.746656	0.851739	Normal
CIL0198S0019	EDD1	18.41	23.96	19.12	10.85	4.93	2.51	17.83	7.39	18.41	23.96	19.12	10.85	4.93	2.51	17.83	7.39	1.31684	2.31e-29	1.37e-28	Up	1.69698	5.3e-55	5.37e-54	Up	1.37144	5.46e-31	2.66e-30	Up	0.554049	0.000116439	0.000515831	Normal	-0.583987	0.00124072	0.00237286	Normal	-1.55789	8.54e-21	3e-20	Down	1.27066	7.7e-24	6.16e-23	Up
CIL0198S0020	EDD1	11.28	14.43	12.73	6.01	3	2.07	12.24	4.39	11.28	14.43	12.73	6.01	3	2.07	12.24	4.39	1.36147	9.34e-28	5.3e-27	Up	1.71678	3.02e-49	2.79e-48	Up	1.53594	1.38e-35	7.42e-35	Up	0.453144	0.00371305	0.0113914	Normal	-0.549258	0.00481576	0.00862012	Normal	-1.08459	6.24e-11	1.57e-10	Down	1.47931	6.25e-30	6.11e-29	Up
CIL0198S0025	At1g11300	0.92	1.37	1.19	0	1.18	0.93	0.11	0.24	0.92	1.37	1.19	0	1.18	0.93	0.11	0.24	1.9386	0.0213208	0.0336923	Up	2.51307	0.000860688	0.0016629	Up	2.30986	0.00444281	0.00703364	Up	-7.90689	0.125037	0.225725	Normal	2.29768	0.00756354	0.0132056	Up	1.9542	0.0106654	0.0163231	Up	-1.12553	1	1	Normal
CIL0202S0002	--	0.63	0.5	0.34	0	0.51	0.04	0	0.1	0.63	0.5	0.34	0	0.51	0.04	0	0.1	2.65535	0.0074061	0.0124275	Up	2.32193	0.0386306	0.0594865	Normal	1.76553	0.179786	0.228287	Normal	-6.64386	0.500025	0.667572	Normal	2.3505	0.0655022	0.098366	Normal	-1.32193	0.625037	0.700041	Normal	-6.64386	0.500025	0.610043	Normal
CIL0202S0003	CTR1	29.26	30.94	32.08	10.43	19.98	21.91	15.98	12.32	29.26	30.94	32.08	10.43	19.98	21.91	15.98	12.32	1.24793	1.08e-139	2.61e-138	Up	1.32847	8.75e-164	2.59e-162	Up	1.38067	5.04e-173	1.09e-171	Up	-0.240263	0.000547792	0.00208466	Normal	0.697554	2.97e-33	2.17e-32	Normal	0.830587	1.63e-68	1.3e-67	Normal	0.375265	2.13e-09	8.15e-09	Normal
CIL0202S0004	--	5.48	9.06	13.91	1.46	2.13	2.5	2.56	1.02	5.48	9.06	13.91	1.46	2.13	2.5	2.56	1.02	2.42561	2.83e-08	7.51e-08	Up	3.15094	8.08e-18	3.48e-17	Up	3.76948	9.06e-30	4.29e-29	Up	0.517399	0.523698	0.688608	Normal	1.06228	0.122329	0.175093	Normal	1.29336	0.00666872	0.0104285	Up	1.32757	0.0242204	0.0421101	Up
CIL0202S0006	CYP28	219.34	187.68	92.42	153.17	164.7	105.26	188.86	93.61	219.34	187.68	92.42	153.17	164.7	105.26	188.86	93.61	1.22843	3.42e-189	1.15e-187	Up	1.00354	2.29e-117	4.67e-116	Up	-0.0184576	0.742196	0.816484	Normal	0.710399	1.26e-49	8.59e-48	Normal	0.815106	7.3e-67	1.01e-65	Normal	0.169223	0.000138582	0.000250014	Normal	1.01258	1.43e-107	5.63e-106	Up
CIL0202S0007	--	1.34	1.55	0.72	0	0.52	0	0.27	0.12	1.34	1.55	0.72	0	0.52	0	0.27	0.12	3.48113	0.00782344	0.0130472	Up	3.69116	0.00391328	0.00696678	Up	2.58496	0.125037	0.162666	Normal	-6.90689	1	1	Normal	2.11548	0.625037	0.727819	Normal	-6.90689	1	1	Normal	1.16993	1	1	Normal
CIL0203S0026	WAV3	5.05	9.61	5.16	2.37	13.57	13.54	6.23	2.05	5.05	9.61	5.16	2.37	13.57	13.54	6.23	2.05	1.30066	2.66e-20	1.2e-19	Up	2.22891	8.39e-80	1.18e-78	Up	1.33175	1.54e-20	5.72e-20	Up	0.209263	0.261171	0.407045	Normal	2.72672	9.04e-130	2.5e-128	Up	2.72353	2.72e-179	5.44e-178	Up	1.60361	7.45e-30	7.26e-29	Up
CIL0205S0011	--	20.1	18.91	15.6	10.24	13.9	15.75	18.94	9.73	20.1	18.91	15.6	10.24	13.9	15.75	18.94	9.73	1.04668	6.32e-24	3.21e-23	Up	0.958638	8.92e-20	4.13e-19	Normal	0.681034	2.21e-09	5.39e-09	Normal	0.073704	0.616047	0.779423	Normal	0.514573	2.42e-05	5.45e-05	Normal	0.69484	2.36e-13	6.52e-13	Normal	0.960925	1.41e-17	8.67e-17	Normal
CIL0207S0010	LBD38	9.52	12.89	11.02	5.05	7.96	4.68	6.99	1.94	9.52	12.89	11.02	5.05	7.96	4.68	6.99	1.94	2.2949	9.1e-34	6e-33	Up	2.73212	3.44e-55	3.49e-54	Up	2.506	2.62e-41	1.59e-40	Up	1.38023	6.08e-09	5.41e-08	Up	2.03671	3.43e-22	1.8e-21	Up	1.27045	1.83e-10	4.51e-10	Up	1.84924	4.91e-17	2.94e-16	Up
CIL0207S0011	ZAT10	53.25	23.32	63.25	8.06	4.86	7.45	7.73	3.23	53.25	23.32	63.25	8.06	4.86	7.45	7.73	3.23	4.04318	6.71e-212	2.58e-210	Up	2.85196	1.9e-67	2.3e-66	Up	4.29146	4.32e-254	1.4e-252	Up	1.31925	1.47e-08	1.25e-07	Up	0.589422	0.0333431	0.0527083	Normal	1.20571	7.67e-10	1.85e-09	Up	1.25893	1.47e-07	4.89e-07	Up
CIL0207S0018	CYCD5-3	0.7	1.14	1.13	0.12	0.57	1.43	1.1	0.11	0.7	1.14	1.13	0.12	0.57	1.43	1.1	0.11	2.66985	2.78e-05	5.96e-05	Up	3.37346	2.23e-10	6.96e-10	Up	3.36075	1.54e-09	3.8e-09	Up	0.125531	1	1	Normal	2.37346	0.000860688	0.00167386	Up	3.70044	3.13e-16	9.56e-16	Up	3.32193	1.99e-08	7.08e-08	Up
CIL0207S0021	DAD2	280.91	267.75	165.14	146.91	111.9	133.76	186.37	71.87	280.91	267.75	165.14	146.91	111.9	133.76	186.37	71.87	1.96665	0	0	Up	1.89742	0	0	Up	1.20023	6.65e-166	1.38e-164	Up	1.03147	3.38e-111	5.97e-109	Up	0.638748	1.24e-37	1e-36	Normal	0.896185	1.48e-108	1.78e-107	Normal	1.37471	6.57e-218	6.07e-216	Up
CIL0207S0022	PUB15	47.75	37.67	40.63	18.16	45.28	59.62	30.21	16.63	47.75	37.67	40.63	18.16	45.28	59.62	30.21	16.63	1.52171	2.23e-71	2.74e-70	Up	1.17963	6.38e-39	4.86e-38	Up	1.28876	1.28e-45	8.5e-45	Up	0.126976	0.285522	0.437734	Normal	1.44509	3.03e-57	3.57e-56	Up	1.84201	1.95e-149	3.2e-148	Up	0.861238	5.9e-17	3.52e-16	Normal
CIL0211S0005	ATHB-5	763.43	971.11	1162.5	164.81	474.72	678.51	391.09	176.4	763.43	971.11	1162.5	164.81	474.72	678.51	391.09	176.4	2.11365	0	0	Up	2.46078	0	0	Up	2.72031	0	0	Up	-0.0980468	0.00602434	0.0173767	Normal	1.42823	0	0	Up	1.94352	0	0	Up	1.14865	1.7641176149253e-313	2.75131377679473e-311	Up
CIL0211S0006	RIBA1	65.86	62.25	58.56	27.5	37.11	36.08	45.15	28.83	65.86	62.25	58.56	27.5	37.11	36.08	45.15	28.83	1.19183	3.76e-130	8.31e-129	Up	1.1105	4.09e-110	7.76e-109	Up	1.02234	1.74e-86	1.97e-85	Up	-0.0681392	0.303832	0.456999	Normal	0.364237	1.88e-09	5.68e-09	Normal	0.323629	1.55e-10	3.84e-10	Normal	0.647155	7.77e-29	7.35e-28	Normal
CIL0211S0010	ATL54	5.74	4.49	9.08	0.75	1.63	4.11	1.44	0.9	5.74	4.49	9.08	0.75	1.63	4.11	1.44	0.9	2.67305	2.28e-34	1.53e-33	Up	2.31872	3.01e-23	1.56e-22	Up	3.3347	2.46e-65	2.19e-64	Up	-0.263034	0.519587	0.684599	Normal	0.856875	0.00897949	0.0154909	Normal	2.19114	9.07e-26	3.6e-25	Up	0.678072	0.054009	0.087225	Normal
CIL0212S0015	At4g25140	71.19	46.82	26.35	7.83	7.67	4.8	25.52	4.26	71.19	46.82	26.35	7.83	7.67	4.8	25.52	4.26	4.06275	3.74e-163	1.06e-161	Up	3.4582	5.32e-94	8.71e-93	Up	2.62888	1.9e-38	1.09e-37	Up	0.878159	0.00250468	0.00806376	Normal	0.848373	0.00433147	0.00780282	Normal	0.172181	0.580398	0.657764	Normal	2.5827	1.29e-33	1.4e-32	Up
CIL0212S0016	--	28.5	21.71	19.14	6.88	8.91	8.66	13.44	5.37	28.5	21.71	19.14	6.88	8.91	8.66	13.44	5.37	2.40797	1.27e-209	4.81e-208	Up	2.01537	4.81e-129	1.08e-127	Up	1.8336	1.07e-95	1.32e-94	Up	0.357486	0.00310974	0.00975061	Normal	0.730503	5.79e-11	1.91e-10	Normal	0.689445	5.49e-14	1.56e-13	Normal	1.32354	3.89e-39	4.92e-38	Up
CIL0213S0007	At1g03100	6.49	7.72	11.65	3.46	3.1	4.73	5.8	2.89	6.49	7.72	11.65	3.46	3.1	4.73	5.8	2.89	1.16715	5.27e-17	2.11e-16	Up	1.41753	8.1e-27	4.65e-26	Up	2.01119	1.51e-61	1.28e-60	Up	0.259703	0.142033	0.251255	Normal	0.101199	0.64274	0.745568	Normal	0.710771	5.72e-08	1.26e-07	Normal	1.00498	6.55e-11	2.8e-10	Up
CIL0213S0009	FER	1.86	2.61	2.53	3.34	1.85	1.85	0.13	0	1.86	2.61	2.53	3.34	1.85	1.85	0.13	0	10.8611	9.47e-13	3.18e-12	Up	11.3498	1.5e-17	6.4e-17	Up	11.3049	4.74e-16	1.53e-15	Up	11.7056	6.01e-20	1.38e-18	Up	10.8533	3e-11	1e-10	Up	10.8533	1.89e-18	6.21e-18	Up	7.02237	0.250037	0.336004	Normal
CIL0214S0001	DXR	22.57	26.74	21.92	22.52	35.57	34.42	0	0.08	22.57	26.74	21.92	22.52	35.57	34.42	0	0.08	8.14019	3.54e-109	6.52e-108	Up	8.38478	5.96e-130	1.35e-128	Up	8.09803	2.27e-100	2.92e-99	Up	8.13699	1.01e-97	1.5e-95	Up	8.79645	4.5e-152	1.49e-150	Up	8.74903	2.12e-241	5.83e-240	Up	-6.32193	1	1	Normal
CIL0218S0003	MGL	9.12	5.87	7.9	3.96	5.27	2.88	11.92	1.72	9.12	5.87	7.9	3.96	5.27	2.88	11.92	1.72	2.40663	6.99e-40	5.27e-39	Up	1.77095	8.47e-18	3.65e-17	Up	2.19944	5.92e-30	2.81e-29	Up	1.20309	8.29e-07	5.41e-06	Up	1.61539	6.06e-13	2.21e-12	Up	0.74366	0.0006497	0.00111223	Normal	2.7929	9.05e-55	1.62e-53	Up
CIL0218S0010	D27	208.27	171.66	106.69	113.98	226.47	196.43	218.41	84.43	208.27	171.66	106.69	113.98	226.47	196.43	218.41	84.43	1.30263	1.95e-271	1e-269	Up	1.02373	7.93e-154	2.18e-152	Up	0.337597	3.35e-14	1.01e-13	Normal	0.432953	3.14e-22	8.22e-21	Normal	1.42349	2.82205757429366e-315	2.23223103798164e-313	Up	1.21819	2.12e-277	6.9e-276	Up	1.37121	8.97e-282	1.21e-279	Up
CIL0218S0028	OMT1	2	2.65	10.53	0.9	2.27	5.4	1.82	0.93	2	2.65	10.53	0.9	2.27	5.4	1.82	0.93	1.1047	0.00360132	0.00628716	Up	1.51069	7.83e-06	1.82e-05	Up	3.50113	2.77e-52	2.06e-51	Up	-0.0473057	1	1	Normal	1.28739	0.000532691	0.00105632	Up	2.53766	3e-26	1.2e-25	Up	0.968636	0.0249533	0.0432828	Normal
CIL0218S0030	OMT1	0.62	3.03	7.3	0.39	0.99	4.35	0.96	0.18	0.62	3.03	7.3	0.39	0.99	4.35	0.96	0.18	1.78427	0.0309574	0.0479174	Up	4.07325	5.2e-19	2.35e-18	Up	5.34183	4.84e-45	3.19e-44	Up	1.11548	0.38784	0.5532	Normal	2.45943	0.000491667	0.000979785	Up	4.59495	3.48e-35	1.68e-34	Up	2.41504	0.000860688	0.0019006	Up
CIL0219S0001	XI-1	0.6	0	2.09	1.24	0.49	0.65	0	0	0.6	0	2.09	1.24	0.49	0.65	0	0	9.22882	0.00782344	0.0130472	Up	0	1	1	Normal	11.0293	6.05e-08	1.37e-07	Up	10.2761	0.000122627	0.000539884	Up	8.93664	0.0312734	0.0496513	Up	9.3443	0.000489894	0.000846161	Up	0	1	1	Normal
CIL0220S0003	--	0.22	0.04	0.62	0	0.09	0.32	0.18	0	0.22	0.04	0.62	0	0.09	0.32	0.18	0	7.78136	0.0156414	0.0250731	Up	5.32193	1	1	Normal	9.27612	3.85e-06	7.8e-06	Up	0	1	1	Normal	6.49185	0.250037	0.328462	Normal	8.32193	3.07e-05	5.79e-05	Up	7.49185	0.0625313	0.0992113	Normal
CIL0222S0001	At2g23200	1.77	1.32	1.57	1.02	1.03	1.46	2.84	0.07	1.77	1.32	1.57	1.02	1.03	1.46	2.84	0.07	4.66025	6e-11	1.84e-10	Up	4.23704	3.03e-08	8.41e-08	Up	4.48727	3.8e-09	9.17e-09	Up	3.86507	7.69e-06	4.28e-05	Up	3.87915	7.69e-06	1.81e-05	Up	4.38247	2.03e-11	5.22e-11	Up	5.34239	1.5e-14	7.89e-14	Up
CIL0228S0001	udkC	2.92	5.88	3.14	1.11	5.46	5.71	2	1.17	2.92	5.88	3.14	1.11	5.46	5.71	2	1.17	1.31946	1.85e-09	5.25e-09	Up	2.32931	8.06e-38	5.99e-37	Up	1.42426	9.56e-11	2.49e-10	Up	-0.0759489	0.922151	1	Normal	2.22239	1.9e-30	1.29e-29	Up	2.28698	1.51e-46	8.96e-46	Up	0.773491	0.00314699	0.0064143	Normal
CIL0228S0019	RZPF34	40.68	15.79	17.05	3	2.38	2.51	10.06	2.04	40.68	15.79	17.05	3	2.38	2.51	10.06	2.04	4.31768	0	0	Up	2.95237	1.05e-116	2.12e-115	Up	3.06313	5.28e-125	8.34e-124	Up	0.556393	0.00906005	0.0247575	Normal	0.222392	0.37194	0.469077	Normal	0.299118	0.109648	0.146985	Normal	2.30199	5.12e-50	8.28e-49	Up
CIL0232S0001	PRB1	27.71	8.57	1.22	95	32.76	22.17	1.26	0	27.71	8.57	1.22	95	32.76	22.17	1.26	0	14.7581	1.75e-104	3.12e-103	Up	13.0651	8.21e-33	5.48e-32	Up	10.2527	0.000122627	0.000223717	Up	16.5356	1.57852954223242e-313	1.33435075366834e-310	Up	14.9996	1.8e-109	4.11e-108	Up	14.4363	6.11e-123	8.23e-122	Up	10.2992	0.000245094	0.000582971	Up
CIL0233S0003	LBD13	2.58	2.41	11.69	0.7	2.3	2.25	1.01	0.95	2.58	2.41	11.69	0.7	2.3	2.25	1.01	0.95	1.44137	0.000401804	0.000776582	Up	1.34303	0.00128343	0.00242597	Up	3.6212	1.02e-43	6.5e-43	Up	-0.440573	0.57186	0.7364	Normal	1.27563	0.00465245	0.00833883	Up	1.24393	0.000460605	0.000799356	Up	0.0883559	1	1	Normal
CIL0233S0007	CIPK11	133.07	139.48	96.7	38.34	182.97	267.24	211.77	21.19	133.07	139.48	96.7	38.34	182.97	267.24	211.77	21.19	2.65073	0	0	Up	2.7186	0	0	Up	2.19013	0	0	Up	0.855467	5.93e-38	2.91e-36	Normal	3.11015	0	0	Up	3.65668	0	0	Up	3.32104	0	0	Up
CIL0233S0009	EPFL6	1.36	2	1.78	0.33	0.75	1.11	0.44	0	1.36	2	1.78	0.33	0.75	1.11	0.44	0	10.4094	4.82e-07	1.18e-06	Up	10.9658	2.39e-10	7.44e-10	Up	10.7977	7.59e-09	1.8e-08	Up	8.36632	0.0625313	0.128785	Normal	9.55075	0.000489894	0.000976828	Up	10.1163	1.52e-08	3.43e-08	Up	8.78136	0.0156414	0.0281641	Up
CIL0235S0010	SIS8	32.27	39.08	33.88	14.49	54.35	72.1	32.84	9.88	32.27	39.08	33.88	14.49	54.35	72.1	32.84	9.88	1.70761	1.73e-126	3.69e-125	Up	1.98385	2.24e-187	7.83e-186	Up	1.77785	1.17e-134	1.99e-133	Up	0.552475	2.23e-09	2.1e-08	Normal	2.4597	0	3.67e-307	Up	2.86742	0	0	Up	1.73287	5.14e-117	2.21e-115	Up
CIL0235S0012	CYP87A3	15.58	14.39	17.79	0.52	0.58	0.64	2.41	0.35	15.58	14.39	17.79	0.52	0.58	0.64	2.41	0.35	5.4762	5.5e-125	1.16e-123	Up	5.36157	1.67e-116	3.36e-115	Up	5.66757	2.51e-134	4.26e-133	Up	0.571157	0.541501	0.706727	Normal	0.728698	0.327256	0.417749	Normal	0.870717	0.108472	0.145651	Normal	2.78361	2.55e-11	1.12e-10	Up
CIL0238S0001	WAK2	1.22	1.02	0.75	0.79	1.47	3.29	0	0.58	1.22	1.02	0.75	0.79	1.47	3.29	0	0.58	1.07276	0.0154733	0.0248887	Up	0.814444	0.104202	0.148373	Normal	0.370838	0.511769	0.588064	Normal	0.4458	0.511769	0.676209	Normal	1.34169	0.00179266	0.00337568	Up	2.50396	4.28e-19	1.43e-18	Up	-9.17991	0.000145836	0.000355927	Down
CIL0239S0004	ALDH2C4	7.52	13.39	16.2	13.54	31.73	52.57	0.83	3.61	7.52	13.39	16.2	13.54	31.73	52.57	0.83	3.61	1.05873	7.38e-11	2.25e-10	Up	1.89109	1.47e-42	1.2e-41	Up	2.16592	1.19e-58	9.65e-58	Up	1.90716	6.32e-40	3.29e-38	Up	3.13578	1.38e-165	5.04e-164	Up	3.86417	0	0	Up	-2.12082	7.47e-11	3.18e-10	Down
CIL0243S0014	CYP711A1	4.4	4.91	6.88	0.99	2.18	3.3	1.8	0.85	4.4	4.91	6.88	0.99	2.18	3.3	1.8	0.85	2.37197	1.14e-21	5.41e-21	Up	2.53019	3e-26	1.69e-25	Up	3.01687	1.64e-41	9.99e-41	Up	0.219966	0.699314	0.851249	Normal	1.35879	2.12e-05	4.79e-05	Up	1.95693	8.35e-17	2.6e-16	Up	1.08246	0.00149753	0.00319937	Up
CIL0243S0015	2022-10-03	0.24	0.34	2.07	0	0.08	0.25	0.04	0	0.24	0.34	2.07	0	0.08	0.25	0.04	0	7.90689	0.00391328	0.00678299	Up	8.40939	0.000245094	0.000500439	Up	11.0154	3.81e-21	1.44e-20	Up	0	1	1	Normal	6.32193	0.250037	0.328462	Normal	7.96578	0.000245094	0.000433849	Up	5.32193	1	1	Normal
CIL0244S0006	PAP2	9.47	9.49	8.14	5.22	8.49	12.5	5.06	2.52	9.47	9.49	8.14	5.22	8.49	12.5	5.06	2.52	1.90994	2.4e-28	1.38e-27	Up	1.91298	1.51e-28	9.07e-28	Up	1.69161	6.12e-20	2.24e-19	Up	1.05063	1.12e-06	7.17e-06	Up	1.75234	9.16e-21	4.6e-20	Up	2.31043	8.25e-61	6.01e-60	Up	1.00571	5.26e-06	1.51e-05	Up
CIL0246S0001	TIP1-1	219.24	115.59	47.81	86.6	37.88	50.75	138.38	39	219.24	115.59	47.81	86.6	37.88	50.75	138.38	39	2.49097	0	0	Up	1.56747	4.82e-153	1.32e-151	Up	0.293838	0.000132074	0.000240569	Normal	1.15089	1.46e-66	1.43e-64	Up	-0.0420378	0.628696	0.731631	Normal	0.379934	1.81e-09	4.28e-09	Normal	1.82709	1.09e-201	9.03e-200	Up
CIL0252S0001	--	3.12	6.2	1.44	3.34	3.9	3.17	3.25	0.93	3.12	6.2	1.44	3.34	3.9	3.17	3.25	0.93	1.74624	0.0106654	0.0175064	Up	2.73697	3.43e-07	8.84e-07	Up	0.630766	0.58118	0.659651	Normal	1.84455	0.0106654	0.0285925	Up	2.06817	0.0015534	0.00293946	Up	1.76918	0.0021191	0.00346821	Up	1.80514	0.0118586	0.0218798	Up
CIL0252S0004	maoII	10.55	15	20.1	3.58	3.84	3.23	2.49	3.38	10.55	15	20.1	3.58	3.84	3.23	2.49	3.38	1.64215	7.45e-55	7.29e-54	Up	2.14987	3.59e-112	6.93e-111	Up	2.5721	1.56e-177	3.45e-176	Up	0.0829363	0.567449	0.732988	Normal	0.184083	0.220655	0.296119	Normal	-0.0654891	0.621776	0.6993	Normal	-0.440878	0.00960194	0.017995	Normal
CIL0253S0001	--	55.07	26.64	26.89	18.58	8.08	8.21	33.71	15.19	55.07	26.64	26.89	18.58	8.08	8.21	33.71	15.19	1.85814	3.81e-103	6.71e-102	Up	0.810472	9.08e-15	3.48e-14	Normal	0.823948	1.69e-14	5.15e-14	Normal	0.290629	0.0175447	0.0438375	Normal	-0.910695	3.5e-09	1.04e-08	Normal	-0.887668	1.91e-13	5.29e-13	Normal	1.15005	6.56e-28	6.02e-27	Up
CIL0256S0003	PDX2	9.1	6.23	6.9	3.55	4.19	3.8	3.42	2.74	9.1	6.23	6.9	3.55	4.19	3.8	3.42	2.74	1.73169	1.35e-09	3.85e-09	Up	1.18506	0.00022986	0.000470179	Up	1.33242	2.63e-05	5.05e-05	Up	0.373643	0.374893	0.54034	Normal	0.612774	0.10944	0.158082	Normal	0.471824	0.142699	0.186985	Normal	0.31982	0.435672	0.546594	Normal
CIL0258S0012	--	1.62	1.61	2.21	0.99	1	1.27	1.14	0.76	1.62	1.61	2.21	0.99	1	1.27	1.14	0.76	1.09192	0.0289589	0.0450244	Up	1.08299	0.0472333	0.0716681	Normal	1.53998	0.00095196	0.00161423	Up	0.381429	0.690224	0.842344	Normal	0.395929	0.557456	0.662172	Normal	0.740757	0.164592	0.213527	Normal	0.584963	0.442379	0.554086	Normal
CIL0260S0005	SE2	6.04	5.45	85.1	6.38	6.93	62.04	10.79	2.54	6.04	5.45	85.1	6.38	6.93	62.04	10.79	2.54	1.24972	8.36e-10	2.42e-09	Up	1.10143	1.46e-07	3.85e-07	Up	5.06626	0	0	Up	1.32873	2.5e-10	2.63e-09	Up	1.44803	2.16e-12	7.66e-12	Up	4.6103	0	0	Up	2.08679	4.04e-30	3.98e-29	Up
CIL0262S0010	--	19.7	14.05	14.47	1.19	0.89	2.03	2.25	0.57	19.7	14.05	14.47	1.19	0.89	2.03	2.25	0.57	5.11109	5.41e-132	1.22e-130	Up	4.62346	9.32e-94	1.52e-92	Up	4.66596	2.61e-93	3.15e-92	Up	1.06193	0.033719	0.0764607	Normal	0.642843	0.296606	0.382559	Normal	1.83245	1.41e-07	3.04e-07	Up	1.98089	3.41e-06	9.94e-06	Up
CIL0263S0001	LBD41	0.42	0.11	1.89	0.18	0.31	1.01	0	0.06	0.42	0.11	1.89	0.18	0.31	1.01	0	0.06	2.80735	0.0117402	0.0191585	Up	0.874469	0.625037	0.713035	Normal	4.97728	4.75e-13	1.37e-12	Up	1.58496	0.375062	0.54034	Normal	2.36923	0.0703672	0.105234	Normal	4.07325	1.99e-08	4.47e-08	Up	-5.90689	1	1	Normal
CIL0267S0005	RPP8L2	1.2	1.02	1.24	1.64	0.99	1.37	0	0.44	1.2	1.02	1.24	1.64	0.99	1.37	0	0.44	1.44746	0.00110289	0.00203868	Up	1.21299	0.0138181	0.0228502	Up	1.49476	0.00110289	0.00185835	Up	1.89812	1.44e-05	7.62e-05	Up	1.16993	0.033719	0.0532477	Normal	1.6386	8.44e-06	1.65e-05	Up	-8.78136	0.00183717	0.00387376	Down
CIL0267S0014	WRKY22	6.78	3.15	15.08	1.94	3.18	2.97	2.44	3.16	6.78	3.15	15.08	1.94	3.18	2.97	2.44	3.16	1.10136	4.43e-11	1.37e-10	Up	-0.00457273	1	1	Normal	2.25464	5.94e-61	5e-60	Up	-0.703868	0.00595431	0.0172151	Normal	0.00910221	1	1	Normal	-0.0894616	0.631925	0.706533	Normal	-0.373043	0.136466	0.19953	Normal
CIL0271S0011	SABP2	18.86	14.64	37.62	2.14	6.56	12.12	10.03	6.62	18.86	14.64	37.62	2.14	6.56	12.12	10.03	6.62	1.51043	4.29e-42	3.37e-41	Up	1.14501	6.2e-22	3.09e-21	Up	2.5066	2.67e-155	5.26e-154	Up	-1.62922	1.79e-14	2.83e-13	Down	-0.0131354	0.960115	1	Normal	0.872487	5.14e-16	1.56e-15	Normal	0.599418	2.8e-05	7.4e-05	Normal
CIL0271S0012	ATG101	14.26	15.45	17.05	5.7	9.68	14.3	6.11	5.73	14.26	15.45	17.05	5.7	9.68	14.3	6.11	5.73	1.31537	3.33e-13	1.14e-12	Up	1.431	6.07e-16	2.44e-15	Up	1.57316	6.19e-19	2.2e-18	Up	-0.00757322	1	1	Normal	0.756472	0.000421383	0.000845955	Normal	1.31941	2.64e-17	8.32e-17	Up	0.0926372	0.752144	0.857386	Normal
CIL0274S0007	--	0.38	0.42	1.02	1.15	0.72	1.38	0	0	0.38	0.42	1.02	1.15	0.72	1.38	0	0	8.56986	0.00195752	0.00351704	Up	8.71425	0.00097925	0.00187547	Up	9.99435	1.21e-07	2.69e-07	Up	10.1674	3.03e-08	2.46e-07	Up	9.49185	3.07e-05	6.86e-05	Up	10.4305	9.46e-16	2.85e-15	Up	0	1	1	Normal
CIL0280S0001	MBD8	2.01	0	2.58	0.15	0.95	0	0.73	0.56	2.01	0	2.58	0.15	0.95	0	0.73	0.56	1.8437	1.44e-05	3.15e-05	Up	-9.12928	0.000980413	0.00187585	Down	2.20387	5.97e-08	1.35e-07	Up	-1.90046	0.0491362	0.105856	Normal	0.762501	0.215695	0.290248	Normal	-9.12928	1.54e-05	2.95e-05	Down	0.38247	0.701302	0.808223	Normal
CIL0283S0006	PCMP-H29	1.93	2.77	3.22	0.76	1.15	1.91	2.31	0.75	1.93	2.77	3.22	0.76	1.15	1.91	2.31	0.75	1.36364	2.06e-07	5.18e-07	Up	1.88492	5.87e-16	2.36e-15	Up	2.1021	3.49e-20	1.29e-19	Up	0.0191088	1	1	Normal	0.616671	0.0619878	0.0942552	Normal	1.34861	1.85e-09	4.38e-09	Up	1.62293	7.7e-10	3.05e-09	Up
CIL0285S0001	--	11.59	8.98	8.75	4.1	4.15	4.94	6.05	3.18	11.59	8.98	8.75	4.1	4.15	4.94	6.05	3.18	1.86578	2.18e-16	8.54e-16	Up	1.49769	7.82e-10	2.37e-09	Up	1.46026	7.47e-09	1.77e-08	Up	0.366597	0.295568	0.44783	Normal	0.384085	0.247168	0.328462	Normal	0.635484	0.0121527	0.0184611	Normal	0.927908	0.00189193	0.0039821	Normal
CIL0285S0004	ABCC4	9.84	20.17	9.61	4.36	26.19	18.82	1.85	3.27	9.84	20.17	9.61	4.36	26.19	18.82	1.85	3.27	1.58937	4.43e-91	6.87e-90	Up	2.62485	0	0	Up	1.55525	2.23e-82	2.42e-81	Up	0.415037	5.08e-05	0.000242953	Normal	3.00165	0	0	Up	2.5249	0	0	Up	-0.821765	5.82e-10	2.33e-09	Normal
CIL0285S0005	ABCC4	14.56	19.31	33.36	5.05	23.5	35.01	17.99	6.03	14.56	19.31	33.36	5.05	23.5	35.01	17.99	6.03	1.27178	2.43e-73	3.04e-72	Up	1.67912	7.24e-146	1.89e-144	Up	2.46789	0	0	Up	-0.255875	0.00938631	0.0255201	Normal	1.96243	1.26e-199	5.76e-198	Up	2.53754	0	0	Up	1.57697	1.82e-110	7.37e-109	Up
CIL0293S0012	WRKY4	152.69	160.45	155.63	46.79	63.98	72.58	98.3	40.74	152.69	160.45	155.63	46.79	63.98	72.58	98.3	40.74	1.90609	0	0	Up	1.97761	0	0	Up	1.9336	0	0	Up	0.199754	0.000166906	0.000713127	Normal	0.651175	1.85e-40	1.58e-39	Normal	0.833126	6.39e-95	6.78e-94	Normal	1.27075	1.83e-184	1.35e-182	Up
CIL0302S0012	Msed_1424	37.58	36.01	44.98	17.48	16.23	17.33	12.32	16.74	37.58	36.01	44.98	17.48	16.23	17.33	12.32	16.74	1.16667	2.81e-63	3.12e-62	Up	1.1051	5.66e-56	5.85e-55	Up	1.42598	5.96e-98	7.5e-97	Up	0.0624057	0.490151	0.662996	Normal	-0.0446365	0.632426	0.734928	Normal	0.0499721	0.502506	0.577748	Normal	-0.442297	1.01e-05	2.8e-05	Normal
CIL0304S0004	--	1.64	0.41	0.88	0.16	0.48	1.38	0.66	0.21	1.64	0.41	0.88	0.16	0.48	1.38	0.66	0.21	2.96523	0.000521183	0.000994999	Up	0.965235	0.687547	0.774197	Normal	2.06711	0.109463	0.145324	Normal	-0.392317	1	1	Normal	1.19265	0.687547	0.788382	Normal	2.71621	0.00149764	0.00248788	Up	1.65208	0.289161	0.381922	Normal
CIL0307S0015	APX2	22.07	32.02	49.48	2.11	10.43	12.84	1.51	3.09	22.07	32.02	49.48	2.11	10.43	12.84	1.51	3.09	2.83641	1.03e-75	1.33e-74	Up	3.37329	4.71e-131	1.08e-129	Up	4.00117	8.16e-225	2.31e-223	Up	-0.550364	0.0991323	0.189203	Normal	1.75506	1.74e-18	8.01e-18	Up	2.05497	1.58e-39	8.34e-39	Up	-1.03306	0.00391622	0.00784835	Down
CIL0309S0003	GOLS1	802.75	1024.25	517.02	393.74	2016.07	2028.25	967.29	348.68	802.75	1024.25	517.02	393.74	2016.07	2028.25	967.29	348.68	1.20305	0	0	Up	1.55459	0	0	Up	0.568316	7.65e-100	9.79e-99	Normal	0.17534	4.75e-10	4.86e-09	Normal	2.53157	0	0	Up	2.54026	0	0	Up	1.47204	0	0	Up
CIL0310S0015	--	0.92	0.58	2.08	0.19	0.39	1.24	0.41	0.04	0.92	0.58	2.08	0.19	0.39	1.24	0.41	0.04	4.52356	0.000122627	0.000248046	Up	3.85798	0.00391328	0.00696678	Up	5.70044	7.59e-09	1.8e-08	Up	2.24793	0.625037	0.783805	Normal	3.2854	0.0625313	0.0944867	Normal	4.9542	4.24e-07	8.93e-07	Up	3.35755	0.0625313	0.0992113	Normal
CIL0310S0017	--	1.58	2.01	5.9	0.09	1.14	1.25	0.55	0.16	1.58	2.01	5.9	0.09	1.14	1.25	0.55	0.16	3.30378	3.07e-06	7.11e-06	Up	3.65105	2.15e-09	6.37e-09	Up	5.20457	9.9e-28	4.47e-27	Up	-0.830075	1	1	Normal	2.83289	0.000732495	0.00143414	Up	2.96578	2.6e-06	5.23e-06	Up	1.78136	0.109463	0.164698	Normal
CIL0310S0018	ATJ11	479.23	261.31	277.74	33.31	24.96	31.93	118.51	8.32	479.23	261.31	277.74	33.31	24.96	31.93	118.51	8.32	5.84799	0	0	Up	4.97303	0	0	Up	5.06101	0	0	Up	2.0013	2.15e-88	2.75e-86	Up	1.58496	5.98e-48	6.01e-47	Up	1.94026	2.92e-114	3.68e-113	Up	3.83228	0	0	Up
CIL0311S0013	INT1	65.03	58.76	71.92	36.33	39.54	42.53	30.8	30.88	65.03	58.76	71.92	36.33	39.54	42.53	30.8	30.88	1.07443	2.74e-97	4.54e-96	Up	0.928162	2.43e-69	3.02e-68	Normal	1.21972	4.83e-127	7.75e-126	Up	0.234489	0.00021232	0.00088617	Normal	0.35664	9.2e-09	2.67e-08	Normal	0.461808	5.79e-20	1.99e-19	Normal	-0.0037424	0.972799	1	Normal
CIL0316S0001	--	1.78	2.6	3	0.51	0.75	0.67	1.47	0.69	1.78	2.6	3	0.51	0.75	0.67	1.47	0.69	1.36721	0.000105781	0.000215769	Up	1.91384	2.93e-10	9.07e-10	Up	2.12029	3.51e-12	9.74e-12	Up	-0.436099	0.430054	0.600318	Normal	0.120294	0.88313	0.976355	Normal	-0.0424353	1	1	Normal	1.09115	0.00723705	0.0139039	Up
CIL0316S0009	RLP35	0.32	0.26	1.17	0.15	0.19	0.72	0.03	0.04	0.32	0.26	1.17	0.15	0.19	0.72	0.03	0.04	3	0.000521183	0.000994999	Up	2.70044	0.0074061	0.0127316	Up	4.87036	4.74e-16	1.53e-15	Up	1.90689	0.179786	0.304293	Normal	2.24793	0.109463	0.158082	Normal	4.16993	2.39e-12	6.36e-12	Up	-0.415037	1	1	Normal
CIL0316S0014	ACA12	11.97	13.1	33.91	4.17	5.4	10.06	6.6	5.22	11.97	13.1	33.91	4.17	5.4	10.06	6.6	5.22	1.1973	1.96e-43	1.59e-42	Up	1.32745	1.01e-55	1.04e-54	Up	2.69959	0	0	Up	-0.324002	0.00858978	0.0236276	Normal	0.0489096	0.694163	0.795092	Normal	0.946509	2.47e-33	1.16e-32	Normal	0.338416	0.00187646	0.00395261	Normal
CIL0320S0004	At1g76200	2.12	1.4	1.52	1.3	0.33	0.75	0.86	0.44	2.12	1.4	1.52	1.3	0.33	0.75	0.86	0.44	2.26849	0.000860688	0.00161091	Up	1.66985	0.0491362	0.0743319	Normal	1.7885	0.0491362	0.0687897	Normal	1.56294	0.118607	0.219192	Normal	-0.415037	1	1	Normal	0.769387	0.454681	0.535998	Normal	0.966833	0.548941	0.659025	Normal
CIL0320S0007	LOG5	1.53	0	6.19	0	0.08	0.39	0.09	0	1.53	0	6.19	0	0.08	0.39	0.09	0	10.5793	6.05e-08	1.57e-07	Up	0	1	1	Normal	12.5957	6.3e-29	2.94e-28	Up	0	1	1	Normal	6.32193	1	1	Normal	8.60733	0.00391328	0.00625833	Up	6.49185	1	1	Normal
CIL0320S0009	LTP2	1.17	1.32	1.26	1.71	10.86	186.04	1.71	0.2	1.17	1.32	1.26	1.71	10.86	186.04	1.71	0.2	2.54844	0.000860688	0.00161091	Up	2.72247	0.000279321	0.000566334	Up	2.65535	0.000860688	0.00146644	Up	3.09592	5.72e-06	3.26e-05	Up	5.76288	4.84e-45	4.6e-44	Up	9.8614	0	0	Up	3.09592	1.06e-05	2.94e-05	Up
CIL0321S0005	SAG13	1.05	0.13	7.14	0.38	0.23	0.31	0.32	0.21	1.05	0.13	7.14	0.38	0.23	0.31	0.32	0.21	2.32193	0.000491667	0.000942423	Up	-0.691878	1	1	Normal	5.08746	3.48e-38	1.99e-37	Up	0.85561	0.548941	0.71423	Normal	0.131245	1	1	Normal	0.561879	0.790601	0.862416	Normal	0.607683	0.753968	0.858383	Normal
CIL0321S0006	At2g29340	8.36	5.33	4.07	5.58	7.19	7.61	8.55	3.02	8.36	5.33	4.07	5.58	7.19	7.61	8.55	3.02	1.46895	4.67e-10	1.37e-09	Up	0.819587	0.00249473	0.00455903	Normal	0.43048	0.172688	0.220344	Normal	0.885717	0.00176489	0.00588878	Normal	1.25144	1.32e-06	3.31e-06	Up	1.33335	2.28e-10	5.59e-10	Up	1.50138	1.98e-09	7.61e-09	Up
CIL0325S0009	--	23.18	19.93	16.75	7.81	22.55	22.77	8.17	8.61	23.18	19.93	16.75	7.81	22.55	22.77	8.17	8.61	1.4288	1.12e-51	1.04e-50	Up	1.21086	6.08e-35	4.25e-34	Up	0.960076	1.17e-19	4.23e-19	Normal	-0.140691	0.312245	0.466978	Normal	1.38904	9e-44	8.3e-43	Up	1.40305	1.38e-64	1.06e-63	Up	-0.0756772	0.612085	0.724449	Normal
CIL0325S0010	--	60.42	65.19	43.51	40.44	71.55	59.34	55.98	29.34	60.42	65.19	43.51	40.44	71.55	59.34	55.98	29.34	1.04216	5.44e-53	5.16e-52	Up	1.15178	8.61e-67	1.03e-65	Up	0.568478	7.19e-14	2.14e-13	Normal	0.462914	5.36e-09	4.82e-08	Normal	1.28608	7.2e-79	1.16e-77	Up	1.01614	2.82e-67	2.22e-66	Up	0.932043	2.01e-36	2.33e-35	Normal
CIL0327S0001	At4g27190	1.19	1.43	1.08	2.53	3.58	4.03	0.23	0.18	1.19	1.43	1.08	2.53	3.58	4.03	0.23	0.18	2.72489	3.4e-09	9.51e-09	Up	2.98995	1.78e-12	6.18e-12	Up	2.58496	1.83e-07	4.01e-07	Up	3.81307	1.69e-23	4.76e-22	Up	4.31389	1.12e-36	8.87e-36	Up	4.48471	2.5e-56	1.71e-55	Up	0.353637	0.803698	0.904189	Normal
CIL0328S0001	--	5.43	2.2	1	7.82	0.55	0.76	5.81	0.85	5.43	2.2	1	7.82	0.55	0.76	5.81	0.85	2.67542	2.11e-14	7.62e-14	Up	1.37197	0.00248597	0.00454332	Up	0.234465	0.850659	0.921659	Normal	3.20163	6.59e-23	1.79e-21	Up	-0.628031	0.523698	0.627167	Normal	-0.161463	0.864282	0.933083	Normal	2.773	1.83e-14	9.62e-14	Up
CIL0332S0003	--	43.12	18.95	19.18	4.08	8.25	10.39	5.49	4.57	43.12	18.95	19.18	4.08	8.25	10.39	5.49	4.57	3.23809	5.87e-79	7.92e-78	Up	2.05193	3.74e-21	1.82e-20	Up	2.06934	5.52e-21	2.08e-20	Up	-0.163625	0.73806	0.884914	Normal	0.8522	0.00395039	0.00715158	Normal	1.18493	7.97e-08	1.74e-07	Up	0.264612	0.456733	0.568548	Normal
CIL0338S0019	SSL2	7.74	7.91	8.43	1.47	4.62	2.51	14.87	1.04	7.74	7.91	8.43	1.47	4.62	2.51	14.87	1.04	2.89575	4.65e-40	3.53e-39	Up	2.92709	1.37e-41	1.1e-40	Up	3.01895	2.44e-43	1.54e-42	Up	0.499233	0.229203	0.36944	Normal	2.15131	4.83e-16	2.03e-15	Up	1.2711	9.28e-07	1.92e-06	Up	3.83775	9.86e-90	3.11e-88	Up
CIL0338S0022	Psyc_2124	248.01	224.54	200.33	145.34	237.71	285.87	171.28	115.62	248.01	224.54	200.33	145.34	237.71	285.87	171.28	115.62	1.10101	5.90056474414192e-317	3.58812417911836e-315	Up	0.957581	5.97e-233	2.64e-231	Normal	0.792988	4.64e-150	8.8e-149	Normal	0.330041	6.72e-24	1.93e-22	Normal	1.03981	2.84e-265	1.76e-263	Up	1.30597	0	0	Up	0.566966	6.02e-70	1.41e-68	Normal
CIL0340S0001	XTH6	395.71	231.45	213.2	216.6	293.35	313.08	516.25	179.48	395.71	231.45	213.2	216.6	293.35	313.08	516.25	179.48	1.14062	0	0	Up	0.366877	2.96e-34	2.04e-33	Normal	0.248384	1.04e-15	3.32e-15	Normal	0.27121	4.69e-18	9.53e-17	Normal	0.7088	1.01e-125	2.7e-124	Normal	0.802708	4.65e-196	1.02e-194	Normal	1.52425	0	0	Up
CIL0344S0008	MODA	185.95	127.68	109.63	47.97	62.16	59.41	89.01	41.1	185.95	127.68	109.63	47.97	62.16	59.41	89.01	41.1	2.1777	0	0	Up	1.63532	0	0	Up	1.41543	0	0	Up	0.222994	1.12e-06	7.17e-06	Normal	0.596848	8.06e-44	7.44e-43	Normal	0.531567	3.03e-46	1.79e-45	Normal	1.11483	2.48e-174	1.7e-172	Up
CIL0344S0009	MYBS3	15.38	12.09	13.91	5.37	3.91	5.34	8.09	5.53	15.38	12.09	13.91	5.37	3.91	5.34	8.09	5.53	1.4757	1.05e-38	7.74e-38	Up	1.12846	1.04e-20	4.96e-20	Up	1.33077	9.95e-29	4.62e-28	Up	-0.0423574	0.838743	0.972474	Normal	-0.500111	0.00476308	0.00852865	Normal	-0.0504397	0.730393	0.803141	Normal	0.54886	0.000163689	0.000396999	Normal
CIL0344S0011	At3g21360	53.95	87.22	27.9	20.58	67.44	111.75	23.91	26.39	53.95	87.22	27.9	20.58	67.44	111.75	23.91	26.39	1.03163	3.75e-50	3.4e-49	Up	1.72467	4.88e-174	1.55e-172	Up	0.0802738	0.346185	0.414338	Normal	-0.358748	0.00012637	0.00055429	Normal	1.35361	1.19e-86	2.12e-85	Up	2.08221	0	0	Up	-0.142377	0.124652	0.18415	Normal
CIL0344S0017	--	45.35	42.4	22.56	10.24	29.76	54.11	29.82	5.25	45.35	42.4	22.56	10.24	29.76	54.11	29.82	5.25	3.11071	1.43e-138	3.44e-137	Up	3.01367	1.13e-125	2.46e-124	Up	2.10338	2.17e-42	1.35e-41	Up	0.963826	8.81e-07	5.73e-06	Normal	2.50299	9.94e-66	1.35e-64	Up	3.36551	9.15e-223	2.29e-221	Up	2.50589	1.49e-64	3.19e-63	Up
CIL0344S0025	MED6	44.33	61.76	47.07	19.86	30.16	36.85	20.97	20.24	44.33	61.76	47.07	19.86	30.16	36.85	20.97	20.24	1.13107	9.63e-55	9.4e-54	Up	1.60946	6.56e-129	1.47e-127	Up	1.2176	2.93e-62	2.5e-61	Up	-0.0273437	0.792615	0.932671	Normal	0.575427	1.01e-11	3.45e-11	Normal	0.864455	5.29e-39	2.77e-38	Normal	0.0511176	0.598477	0.710978	Normal
CIL0347S0002	PCMP-H12	6.08	5.92	3.24	2.49	2.42	1.5	4.79	1.97	6.08	5.92	3.24	2.49	2.42	1.5	4.79	1.97	1.62588	4.17e-24	2.13e-23	Up	1.5874	6.83e-23	3.5e-22	Up	0.717798	0.000264114	0.000468821	Normal	0.33795	0.137321	0.243929	Normal	0.296811	0.174447	0.239867	Normal	-0.393233	0.0515806	0.0725825	Normal	1.28183	2.42e-12	1.13e-11	Up
CIL0349S0001	AS1	28.65	25.45	31.27	1.34	3.98	3.38	15.74	1.78	28.65	25.45	31.27	1.34	3.98	3.38	15.74	1.78	4.00859	6.04e-307	3.51e-305	Up	3.83772	2.52e-264	1.31e-262	Up	4.13483	0	0	Up	-0.409644	0.136096	0.242262	Normal	1.16089	3.39e-09	1.01e-08	Up	0.925146	2e-08	4.49e-08	Normal	3.14449	2.32e-122	1.05e-120	Up
CIL0349S0008	GA2OX6	40.56	51.43	50.29	9.83	11.62	11.95	17.71	3.42	40.56	51.43	50.29	9.83	11.62	11.95	17.71	3.42	3.56799	5.45e-218	2.15e-216	Up	3.91054	2.09e-299	1.22e-297	Up	3.8782	5.69e-280	2.02e-278	Up	1.5232	3.32e-18	6.81e-17	Up	1.76454	6.03e-26	3.56e-25	Up	1.80494	2.56e-39	1.34e-38	Up	2.3725	6.58e-56	1.2e-54	Up
CIL0355S0006	SCL14	0.42	0.15	9.21	0.03	0.09	0.12	0.27	0.03	0.42	0.15	9.21	0.03	0.09	0.12	0.27	0.03	3.80735	1.11e-05	2.45e-05	Up	2.32193	0.0391047	0.0601315	Normal	8.26209	1.9e-126	3.04e-125	Up	0	1	1	Normal	1.58496	0.375062	0.472038	Normal	2	0.109463	0.146758	Normal	3.16993	0.0034275	0.00693343	Up
CIL0355S0008	ORP3C	5.06	5.32	6.59	3.48	8.48	8.77	1.76	1.95	5.06	5.32	6.59	3.48	8.48	8.77	1.76	1.95	1.37566	3.94e-11	1.22e-10	Up	1.44795	1.28e-12	4.48e-12	Up	1.7568	4.32e-19	1.54e-18	Up	0.835613	0.000560595	0.0021277	Normal	2.12059	1.49e-29	9.84e-29	Up	2.1691	2.45e-44	1.39e-43	Up	-0.147899	0.70516	0.812187	Normal
CIL0358S0002	AMPD	22.45	18.66	20.17	10.39	10.78	14	12.01	8.8	22.45	18.66	20.17	10.39	10.78	14	12.01	8.8	1.35114	1.46e-61	1.59e-60	Up	1.08437	8.18e-37	5.94e-36	Up	1.19664	4.8e-44	3.08e-43	Up	0.23962	0.0252187	0.0597343	Normal	0.292782	0.00524598	0.00935802	Normal	0.669851	3.79e-17	1.19e-16	Normal	0.448661	1.53e-05	4.17e-05	Normal
CIL0359S0007	At5g49770	7.09	8.92	6.16	2.75	10.81	14.77	16.44	1.77	7.09	8.92	6.16	2.75	10.81	14.77	16.44	1.77	2.00204	2.64e-15	9.93e-15	Up	2.33329	2.6e-23	1.35e-22	Up	1.79918	2.05e-11	5.48e-11	Up	0.635682	0.068076	0.137947	Normal	2.61055	2.73e-29	1.78e-28	Up	3.06085	6.67e-65	5.14e-64	Up	3.21539	3.51e-53	6.02e-52	Up
CIL0360S0005	At3g42180	1.39	0.88	0.51	0.37	1.18	1.33	1	0.43	1.39	0.88	0.51	0.37	1.18	1.33	1	0.43	1.69268	2.49e-06	5.8e-06	Up	1.03317	0.0145873	0.024033	Up	0.246161	0.749496	0.823426	Normal	-0.216811	0.72855	0.87584	Normal	1.45638	0.000208018	0.000430682	Up	1.62902	2.95e-07	6.27e-07	Up	1.21759	0.00554751	0.0108774	Up
CIL0362S0001	--	24.56	21.7	22.07	9.37	9.7	11.69	12.68	6.95	24.56	21.7	22.07	9.37	9.7	11.69	12.68	6.95	1.82123	1.73e-17	7.09e-17	Up	1.64261	1.11e-13	4.07e-13	Up	1.667	2.05e-13	5.99e-13	Up	0.431036	0.172688	0.295261	Normal	0.480972	0.122508	0.175339	Normal	0.75019	0.00103583	0.00174367	Normal	0.86747	0.00252042	0.00521514	Normal
CIL0364S0001	PRAF1	23.03	26.96	28.88	7.89	9.42	5.84	18.16	9.15	23.03	26.96	28.88	7.89	9.42	5.84	18.16	9.15	1.33167	3.26e-88	4.9e-87	Up	1.55898	2.2e-130	5e-129	Up	1.65823	1.5e-145	2.76e-144	Up	-0.213746	0.0231497	0.05547	Normal	0.0419553	0.660789	0.763298	Normal	-0.647803	9.72e-16	2.92e-15	Normal	0.988921	3.97e-39	5.01e-38	Normal
CIL0366S0007	PCMP-H12	0.48	1.61	2.46	0	0	0.25	1.08	0	0.48	1.61	2.46	0	0	0.25	1.08	0	8.90689	1.93e-06	4.52e-06	Up	10.6528	1.91e-21	9.36e-21	Up	11.2644	2.02e-30	9.7e-30	Up	0	1	1	Normal	0	1	1	Normal	7.96578	3.07e-05	5.79e-05	Up	10.0768	3.78e-12	1.75e-11	Up
CIL0370S0004	CAD	16.75	31.81	69.29	3.66	18.62	27.14	19.52	3.67	16.75	31.81	69.29	3.66	18.62	27.14	19.52	3.67	2.19031	6.09e-72	7.51e-71	Up	3.11563	5.98e-203	2.28e-201	Up	4.2388	0	0	Up	-0.00393642	1	1	Normal	2.343	3.34e-79	5.42e-78	Up	2.88657	1.85e-201	4.18e-200	Up	2.4111	8e-84	2.32e-82	Up
CIL0370S0007	SEOB	0.95	1.75	0.51	0.05	0.16	21.06	113.18	0.06	0.95	1.75	0.51	0.05	0.16	21.06	113.18	0.06	3.98489	1.04e-11	3.32e-11	Up	4.86625	1.53e-23	8.02e-23	Up	3.08746	3.62e-05	6.88e-05	Up	-0.263034	1	1	Normal	1.41504	0.179786	0.245908	Normal	8.45533	0	0	Up	10.8814	0	0	Up
CIL0371S0014	MIF3	5.58	4.8	6.01	2.72	2.6	1.91	5.72	2.58	5.58	4.8	6.01	2.72	2.6	1.91	5.72	2.58	1.11289	0.00075084	0.00141329	Up	0.895663	0.0129885	0.0215358	Normal	1.21999	0.000326333	0.000574179	Up	0.0762356	1	1	Normal	0.0111406	1	1	Normal	-0.433798	0.268602	0.332148	Normal	1.14864	0.000921643	0.0020286	Up
CIL0374S0002	--	68.33	63.98	171.3	26.44	41.84	65.83	44.19	28.63	68.33	63.98	171.3	26.44	41.84	65.83	44.19	28.63	1.25499	2.3e-136	5.4e-135	Up	1.16009	6.69e-113	1.3e-111	Up	2.58093	0	0	Up	-0.114805	0.0993464	0.189501	Normal	0.547355	3.22e-19	1.53e-18	Normal	1.20122	2.06e-154	3.48e-153	Up	0.626192	9.02e-25	7.42e-24	Normal
CIL0377S0003	At1g54070	5.17	1.71	2.91	0	0	0	0.3	0	5.17	1.71	2.91	0	0	0	0.3	0	12.3359	6.05e-08	1.57e-07	Up	10.7398	0.00391328	0.00696678	Up	11.5068	0.000245094	0.000436244	Up	0	1	1	Normal	0	1	1	Normal	0	1	1	Normal	8.22882	1	1	Normal
CIL0380S0004	--	13.13	18.19	22.32	2.27	3.59	3.03	10.54	4	13.13	18.19	22.32	2.27	3.59	3.03	10.54	4	1.7148	9.5e-42	7.43e-41	Up	2.18507	1.68e-79	2.36e-78	Up	2.48027	7.43e-108	1.02e-106	Up	-0.817308	0.000218045	0.000908102	Normal	-0.156016	0.464042	0.569386	Normal	-0.400682	0.0136672	0.0206369	Normal	1.3978	2.37e-22	1.79e-21	Up
CIL0380S0014	--	70.92	71.98	50.35	19.95	43.46	49.76	26.4	21.62	70.92	71.98	50.35	19.95	43.46	49.76	26.4	21.62	1.71383	1.66e-232	7.2e-231	Up	1.73523	9.07e-241	4.24e-239	Up	1.21963	3.12e-97	3.9e-96	Up	-0.115978	0.129196	0.23226	Normal	1.00732	1.88e-59	2.29e-58	Up	1.20262	9.99e-132	1.45e-130	Up	0.288171	6.09e-05	0.000155594	Normal
CIL0381S0012	LAC7	12.73	11.93	117.06	5.76	12.52	9.39	17.47	5.95	12.73	11.93	117.06	5.76	12.52	9.39	17.47	5.95	1.09727	3.42e-24	1.75e-23	Up	1.00363	4.92e-20	2.3e-19	Up	4.29821	0	0	Up	-0.0468209	0.787809	0.928915	Normal	1.07327	4.51e-21	2.28e-20	Up	0.658235	6.34e-11	1.59e-10	Normal	1.55392	7.49e-49	1.18e-47	Up
CIL0383S0001	EC1.1	0.83	0	0.15	0	0.32	0	0	0	0.83	0	0.15	0	0.32	0	0	0	9.69697	0.0156414	0.0250731	Up	0	1	1	Normal	7.22882	1	1	Normal	0	1	1	Normal	8.32193	0.250037	0.328462	Normal	0	1	1	Normal	0	1	1	Normal
CIL0385S0004	CES101	3.87	4.63	6.32	0.83	0.96	1.77	3.75	1.85	3.87	4.63	6.32	0.83	0.96	1.77	3.75	1.85	1.06481	6.99e-08	1.81e-07	Up	1.32349	2.41e-12	8.3e-12	Up	1.7724	1.23e-23	5.02e-23	Up	-1.15634	0.00043662	0.00170353	Down	-0.946419	0.00301108	0.00552429	Normal	-0.0637759	0.832056	0.902028	Normal	1.01937	2.62e-06	7.74e-06	Up
CIL0385S0017	copb2	15.74	10.87	170.05	0.61	1.43	2.53	2.69	0.58	15.74	10.87	170.05	0.61	1.43	2.53	2.69	0.58	4.76224	2.56e-141	6.3e-140	Up	4.22816	1.89e-88	2.92e-87	Up	8.19569	0	0	Up	0.0727563	1	1	Normal	1.30189	0.00128343	0.00244968	Up	2.12501	4.64e-14	1.32e-13	Up	2.21348	9.35e-11	3.96e-10	Up
CIL0390S0001	At1g79990	0.86	1.57	50.43	0	0.42	0.56	0.16	0.07	0.86	1.57	50.43	0	0.42	0.56	0.16	0.07	3.61891	1.57e-06	3.71e-06	Up	4.48727	2.38e-13	8.59e-13	Up	9.49271	0	0	Up	-6.12928	0.500025	0.667572	Normal	2.58496	0.00636217	0.0112278	Up	3	0.000157883	0.000283545	Up	1.19265	0.687547	0.794835	Normal
CIL0392S0012	LAC14	1.79	0.18	770.64	0.17	0.2	0.23	0.2	0.02	1.79	0.18	770.64	0.17	0.2	0.23	0.2	0.02	6.48382	7.53e-18	3.13e-17	Up	3.16993	0.0312734	0.0487917	Up	15.2338	0	0	Up	3.08746	0.0625313	0.128785	Normal	3.32193	0.0312734	0.0496513	Up	3.52356	0.00636217	0.00996915	Up	3.32193	0.0312734	0.0529623	Normal
CIL0393S0001	At1g53430	23.68	21.95	23	8.47	12.91	14.91	0.04	0.12	23.68	21.95	23	8.47	12.91	14.91	0.04	0.12	7.62449	0	0	Up	7.51504	4.64e-302	2.74e-300	Up	7.58246	1.42e-297	5.4e-296	Up	6.14126	4e-107	6.76e-105	Up	6.74931	6.64e-160	2.32e-158	Up	6.9571	1.17e-300	4.14e-299	Up	-1.58496	0.289161	0.381922	Normal
CIL0401S0002	IBS1	43.85	42.27	22.96	22.99	27.04	26.97	42.71	18.94	43.85	42.27	22.96	22.99	27.04	26.97	42.71	18.94	1.21114	3.5e-124	7.34e-123	Up	1.1582	1.01e-111	1.95e-110	Up	0.277686	1.03e-05	2.03e-05	Normal	0.27957	1.42e-05	7.55e-05	Normal	0.513659	8.38e-17	3.62e-16	Normal	0.509919	2.42e-23	9.09e-23	Normal	1.17314	1.16e-102	4.28e-101	Up
CIL0410S0001	FBL10	3.66	3.19	4.41	1.41	1.42	2.1	1.61	0.98	3.66	3.19	4.41	1.41	1.42	2.1	1.61	0.98	1.90099	9.29e-06	2.07e-05	Up	1.7027	0.00022598	0.00046259	Up	2.16993	4.68e-07	1e-06	Up	0.524842	0.442379	0.613945	Normal	0.535037	0.442379	0.546075	Normal	1.09954	0.0154733	0.0232473	Up	0.716207	0.345268	0.446488	Normal
CIL0410S0003	STY46	46.13	41.14	44.66	22.88	20.28	21.98	28.92	14.9	46.13	41.14	44.66	22.88	20.28	21.98	28.92	14.9	1.63039	4.65e-153	1.23e-151	Up	1.46523	6.58e-118	1.35e-116	Up	1.58367	1.18e-136	2.04e-135	Up	0.618775	1.44e-15	2.49e-14	Normal	0.444745	3.08e-08	8.63e-08	Normal	0.560879	2.18e-18	7.13e-18	Normal	0.956755	3.11e-38	3.83e-37	Normal
CIL0410S0009	PCMP-H27	1.34	2.35	2.5	0.27	0.25	0.66	1.31	0.28	1.34	2.35	2.5	0.27	0.25	0.66	1.31	0.28	2.25873	1.27e-11	4.04e-11	Up	3.06916	7.15e-28	4.22e-27	Up	3.15843	6.24e-29	2.91e-28	Up	-0.0524674	1	1	Normal	-0.163499	0.860162	0.954199	Normal	1.23704	0.000387613	0.000676326	Up	2.22607	4.1e-10	1.66e-09	Up
CIL0410S0010	--	1.44	1.18	3.48	0.57	0.93	0.62	1.21	0.52	1.44	1.18	3.48	0.57	0.93	0.62	1.21	0.52	1.46949	0.000949698	0.00177104	Up	1.1822	0.00963779	0.0162783	Up	2.7425	1.18e-15	3.76e-15	Up	0.13245	0.850659	0.981836	Normal	0.838719	0.132846	0.186756	Normal	0.253757	0.755473	0.828125	Normal	1.21842	0.0166959	0.029927	Up
CIL0411S0002	CRK10	0.83	0.62	3.69	0.03	0.6	10.42	0.31	0.12	0.83	0.62	3.69	0.03	0.6	10.42	0.31	0.12	2.79008	1.9e-07	4.8e-07	Up	2.36923	6.7e-05	0.000144161	Up	4.94251	2.44e-45	1.61e-44	Up	-2	0.289161	0.439847	Normal	2.32193	0.000181736	0.000378092	Up	6.44018	1.58e-185	3.27e-184	Up	1.36923	0.0964011	0.147117	Normal
CIL0413S0003	--	249.56	197.01	190.75	147.23	109.51	126.92	136.71	119.19	249.56	197.01	190.75	147.23	109.51	126.92	136.71	119.19	1.06612	3.81e-229	1.62e-227	Up	0.725006	2.43e-97	4.13e-96	Normal	0.67842	2.12e-81	2.29e-80	Normal	0.304808	1.65e-15	2.83e-14	Normal	-0.122201	0.00292876	0.00538276	Normal	0.0906562	0.0079504	0.0122958	Normal	0.197856	5.44e-07	1.72e-06	Normal
CIL0414S0008	DTX27	19.22	20.27	28.84	4.54	7.45	10.32	8.74	8.05	19.22	20.27	28.84	4.54	7.45	10.32	8.74	8.05	1.25555	2.73e-40	2.07e-39	Up	1.33229	1.16e-46	1.03e-45	Up	1.84101	5.44e-100	6.97e-99	Up	-0.826296	2.43e-08	2e-07	Normal	-0.111748	0.39419	0.492614	Normal	0.358382	0.000186954	0.000334175	Normal	0.118644	0.361387	0.464829	Normal
CIL0415S0006	--	10.05	5.68	11.67	3.18	12.88	23.77	8.74	3.03	10.05	5.68	11.67	3.18	12.88	23.77	8.74	3.03	1.72981	1.99e-13	6.88e-13	Up	0.906573	0.00160664	0.00300233	Normal	1.94541	3.49e-17	1.17e-16	Up	0.069709	0.911249	1	Normal	2.08774	2.56e-19	1.22e-18	Up	2.97175	1.65e-73	1.4e-72	Up	1.52832	7.38e-09	2.71e-08	Up
CIL0418S0001	--	1.54	2.2	2.47	1.11	1.02	2.08	1.52	0.26	1.54	2.2	2.47	1.11	1.02	2.08	1.52	0.26	2.56635	2.38e-08	6.35e-08	Up	3.08092	7.93e-14	2.93e-13	Up	3.24793	1.09e-15	3.47e-15	Up	2.09398	0.000117812	0.000521234	Up	1.97199	0.000513761	0.00102125	Up	3	1.15e-16	3.58e-16	Up	2.54749	3.19e-07	1.03e-06	Up
CIL0420S0007	--	1.83	0	61.16	0.47	0	0	0	0	1.83	0	61.16	0.47	0	0	0	0	10.8376	0.00097925	0.00181929	Up	0	1	1	Normal	15.9003	1.16e-100	1.49e-99	Up	8.87652	0.250037	0.392042	Normal	0	1	1	Normal	0	1	1	Normal	0	1	1	Normal
CIL0422S0001	--	37.54	24.32	13.39	0.52	2.21	0.99	29.56	2.13	37.54	24.32	13.39	0.52	2.21	0.99	29.56	2.13	4.1395	3.96e-159	1.09e-157	Up	3.51322	5.68e-91	9.03e-90	Up	2.65223	3.48e-36	1.9e-35	Up	-2.03427	0.000311016	0.00125193	Down	0.0531929	1	1	Normal	-1.10535	0.00248972	0.00405491	Down	3.79472	1.94e-105	7.42e-104	Up
CIL0424S0007	JAC1	3.98	3.34	1.98	2.47	2.32	6.25	2.42	0.48	3.98	3.34	1.98	2.47	2.32	6.25	2.42	0.48	3.05166	2.32e-07	5.81e-07	Up	2.79874	4.72e-06	1.12e-05	Up	2.04439	0.00444281	0.00703364	Up	2.3634	0.000860688	0.00311835	Up	2.27302	0.00258886	0.00478504	Up	3.70275	3.13e-16	9.56e-16	Up	2.3339	0.00149764	0.00319937	Up
CIL0424S0008	JAC1	41.75	32.89	28.65	20.63	34.61	50.89	17.8	10.54	41.75	32.89	28.65	20.63	34.61	50.89	17.8	10.54	1.9859	3.19e-128	6.93e-127	Up	1.64177	2.06e-78	2.86e-77	Up	1.44266	4.02e-54	3.08e-53	Up	0.968869	1.82e-20	4.31e-19	Normal	1.71531	1.47e-79	2.41e-78	Up	2.27151	1.29e-233	3.44e-232	Up	0.756002	9.2e-12	4.15e-11	Normal
CIL0435S0003	YRPS3	0.56	0.8	0.76	0.23	0.18	0.39	0.12	0.16	0.56	0.8	0.76	0.23	0.18	0.39	0.12	0.16	1.80735	0.0309574	0.0479174	Up	2.32193	0.000491667	0.000975528	Up	2.24793	0.00149764	0.00249745	Up	0.523562	0.753968	0.899322	Normal	0.169925	1	1	Normal	1.2854	0.115499	0.154345	Normal	-0.415037	1	1	Normal
CIL0437S0007	HIPP21	12.65	10.57	13.33	3.52	8.91	8.93	7.55	3.76	12.65	10.57	13.33	3.52	8.91	8.93	7.55	3.76	1.75033	6.79e-30	4.07e-29	Up	1.49117	5.86e-20	2.73e-19	Up	1.82587	1.53e-31	7.55e-31	Up	-0.0951572	0.766073	0.910478	Normal	1.24469	6.25e-12	2.17e-11	Up	1.24793	1.98e-17	6.27e-17	Up	1.00574	1.57e-07	5.22e-07	Up
CIL0437S0010	MYB6	86.58	86.94	89.67	42.67	55.97	69.28	56.53	42.83	86.58	86.94	89.67	42.67	55.97	69.28	56.53	42.83	1.01541	1.3e-94	2.11e-93	Up	1.0214	2.64e-96	4.44e-95	Up	1.066	5.89e-102	7.67e-101	Up	-0.00539957	0.945713	1	Normal	0.386032	3.46e-11	1.15e-10	Normal	0.693817	3.15e-51	2e-50	Normal	0.400395	1.08e-11	4.84e-11	Normal
CIL0438S0001	--	4.8	4.7	10.62	1.38	0.54	0.63	3.32	2.08	4.8	4.7	10.62	1.38	0.54	0.63	3.32	2.08	1.20645	3.77e-06	8.65e-06	Up	1.17608	7.46e-06	1.74e-05	Up	2.35213	1e-28	4.64e-28	Up	-0.591915	0.148731	0.260923	Normal	-1.94555	0.000239046	0.000492136	Down	-1.72316	7.52e-06	1.47e-05	Down	0.6746	0.0422238	0.0695199	Normal
CIL0439S0006	PCMP-E15	0.31	0.57	0.67	0	0	0.15	0.44	0	0.31	0.57	0.67	0	0	0.15	0.44	0	8.27612	0.0156414	0.0250731	Up	9.15482	0.000122627	0.000257623	Up	9.38802	0.000122627	0.000223717	Up	0	1	1	Normal	0	1	1	Normal	7.22882	0.0625313	0.0867475	Normal	8.78136	0.00391328	0.00784362	Up
CIL0440S0002	RCA	0.6	0.36	4.03	0.05	0.28	0.28	0.1	0.15	0.6	0.36	4.03	0.05	0.28	0.28	0.1	0.15	2	0.00261354	0.00463262	Up	1.26303	0.143633	0.197699	Normal	4.74775	8.48e-36	4.59e-35	Up	-1.58496	0.453207	0.624707	Normal	0.900464	0.38784	0.485352	Normal	0.900464	0.16727	0.216795	Normal	-0.584963	0.726617	0.831957	Normal
CIL0440S0006	--	0.42	0	0	0	0	0	1.42	0.04	0.42	0	0	0	0	0	1.42	0.04	3.39232	0.0312734	0.0481656	Up	-5.32193	1	1	Normal	-5.32193	1	1	Normal	-5.32193	1	1	Normal	-5.32193	1	1	Normal	-5.32193	1	1	Normal	5.14975	7.69e-06	2.16e-05	Up
CIL0445S0007	At4g29670	15.76	16.84	8.57	15.41	20.57	17.41	0	5.38	15.76	16.84	8.57	15.41	20.57	17.41	0	5.38	1.55059	1.83e-25	9.75e-25	Up	1.64621	1.1e-29	6.82e-29	Up	0.671689	0.000265036	0.000470426	Normal	1.51819	5.69e-22	1.47e-20	Up	1.93486	1e-40	8.63e-40	Up	1.69424	1.77e-41	9.64e-41	Up	-12.3934	1.26e-25	1.07e-24	Down
CIL0450S0013	--	3.97	2.34	0	0.66	4.36	0.87	3.03	1.12	3.97	2.34	0	0.66	4.36	0.87	3.03	1.12	1.82564	2.14e-05	4.63e-05	Up	1.06301	0.0534825	0.0804467	Normal	-10.1293	0.000980413	0.00165767	Down	-0.762961	0.383562	0.549368	Normal	1.96083	5.7e-06	1.35e-05	Up	-0.364411	0.72031	0.794064	Normal	1.43582	0.0043629	0.00869488	Up
CIL0450S0016	--	54.24	62.11	42.19	43.89	49.35	42.17	42.66	25.33	54.24	62.11	42.19	43.89	49.35	42.17	42.66	25.33	1.09851	4.46e-66	5.12e-65	Up	1.29398	1.98e-97	3.36e-96	Up	0.736054	6.34e-26	2.75e-25	Normal	0.793045	3.11e-29	1.14e-27	Normal	0.962203	1.68e-44	1.58e-43	Normal	0.73537	6.28e-36	3.07e-35	Normal	0.752037	4.06e-25	3.38e-24	Normal
CIL0452S0002	LRR-RLK	6.46	11.63	95.84	0.21	0.48	1.36	0.05	0.07	6.46	11.63	95.84	0.21	0.48	1.36	0.05	0.07	6.52804	2.78e-113	5.33e-112	Up	7.37628	3.88e-201	1.46e-199	Up	10.4191	0	0	Up	1.58496	0.0769294	0.152826	Normal	2.77761	1.54e-05	3.54e-05	Up	4.28011	1.11e-28	4.7e-28	Up	-0.485427	0.726617	0.831957	Normal
CIL0455S0006	At2g05160	36.95	26.99	30.3	10.46	18.7	22.08	29.84	10.3	36.95	26.99	30.3	10.46	18.7	22.08	29.84	10.3	1.84293	8.77e-167	2.55e-165	Up	1.38978	2.18e-82	3.17e-81	Up	1.55667	5.5e-104	7.3e-103	Up	0.0222385	0.855127	0.985488	Normal	0.860394	9.58e-25	5.43e-24	Normal	1.1001	1.6e-61	1.18e-60	Up	1.5346	3.27e-93	1.08e-91	Up
CIL0455S0007	At4g26680	2.02	2.35	2.48	0.79	0.91	1.05	1.59	0.78	2.02	2.35	2.48	0.79	0.91	1.05	1.59	0.78	1.37281	1.58e-06	3.74e-06	Up	1.59111	3.04e-09	8.94e-09	Up	1.66879	6.71e-10	1.68e-09	Up	0.0183785	1	1	Normal	0.222392	0.631047	0.733483	Normal	0.428843	0.145846	0.190799	Normal	1.02748	0.00136815	0.00293915	Up
CIL0461S0013	PME18	14.97	14.04	16.57	5.42	7.12	9.26	20.43	5.94	14.97	14.04	16.57	5.42	7.12	9.26	20.43	5.94	1.33354	1.09e-39	8.18e-39	Up	1.24101	1.08e-33	7.34e-33	Up	1.48004	6.09e-49	4.27e-48	Up	-0.13217	0.375539	0.540884	Normal	0.261414	0.0483456	0.074717	Normal	0.640549	8.04e-11	2.01e-10	Normal	1.78215	1.76e-72	4.29e-71	Up
CIL0473S0006	HHO2	61.2	55.46	58.55	47.86	98	111.03	38.52	20.22	61.2	55.46	58.55	47.86	98	111.03	38.52	20.22	1.59775	4.31e-169	1.27e-167	Up	1.45566	5.78e-135	1.37e-133	Up	1.53389	1.35e-146	2.5e-145	Up	1.24304	1.58e-84	1.94e-82	Up	2.277	0	0	Up	2.45709	0	0	Up	0.929825	1.28e-41	1.73e-40	Normal
CIL0473S0009	RAV2	9.85	12.3	17.06	3.25	5.4	8.72	3.27	1.76	9.85	12.3	17.06	3.25	5.4	8.72	3.27	1.76	2.48455	1.15e-47	1e-46	Up	2.80501	4.07e-68	4.96e-67	Up	3.27697	4.19e-106	5.67e-105	Up	0.884864	0.000328896	0.00131457	Normal	1.61738	4.46e-14	1.72e-13	Up	2.30875	3e-50	1.87e-49	Up	0.893715	0.000392252	0.000909091	Normal
CIL0474S0004	PSAF	1.44	0.13	0.42	0	0.46	0.08	0.32	0.07	1.44	0.13	0.42	0	0.46	0.08	0.32	0.07	4.36257	0.000122627	0.000248046	Up	0.893085	1	1	Normal	2.58496	0.125037	0.162666	Normal	-6.12928	1	1	Normal	2.71621	0.125037	0.176559	Normal	0.192645	1	1	Normal	2.19265	0.250037	0.336004	Normal
CIL0479S0006	GSVIVT00026920001	18.13	19.58	19.46	5.39	17.15	19.5	18.41	6.12	18.13	19.58	19.46	5.39	17.15	19.5	18.41	6.12	1.56678	1.5e-62	1.65e-61	Up	1.67778	1.55e-74	2.05e-73	Up	1.66891	7.91e-70	7.44e-69	Up	-0.183246	0.194397	0.324075	Normal	1.48661	9.84e-50	1.02e-48	Up	1.67187	2.75e-95	2.93e-94	Up	1.58889	2.32e-57	4.36e-56	Up
CIL0486S0001	--	29.25	28.7	210.68	8.22	17.56	75.29	24.54	0.58	29.25	28.7	210.68	8.22	17.56	75.29	24.54	0.58	5.65624	3.43e-142	8.48e-141	Up	5.62885	3.74e-140	9.31e-139	Up	8.50478	0	0	Up	3.82501	9.23e-32	3.76e-30	Up	4.9201	1.12e-77	1.79e-76	Up	7.02026	0	0	Up	5.40294	1.33e-103	4.98e-102	Up
CIL0489S0010	CYP82C2	51	44.49	37.1	6.21	5.07	11.93	19.17	4.46	51	44.49	37.1	6.21	5.07	11.93	19.17	4.46	3.51538	0	0	Up	3.31837	8.33502944129064e-314	5.19594672859808e-312	Up	3.0563	2.2e-232	6.46e-231	Up	0.47755	0.00245833	0.0079372	Normal	0.184942	0.281389	0.365915	Normal	1.41948	2.47e-39	1.29e-38	Up	2.10373	7.65e-73	1.88e-71	Up
CIL0489S0011	CYP82A3	6.07	2.07	6.22	0.37	0.12	0.15	2.45	0.24	6.07	2.07	6.22	0.37	0.12	0.15	2.45	0.24	4.66059	2.35e-64	2.64e-63	Up	3.10852	6.05e-16	2.43e-15	Up	4.69581	1.41e-62	1.21e-61	Up	0.624491	0.383562	0.549368	Normal	-1	0.424115	0.525978	Normal	-0.678072	0.503661	0.578803	Normal	3.35168	3.13e-18	1.99e-17	Up
CIL0494S0005	CCD1	137.02	123.03	75.91	59.31	106.97	95.88	90.62	60.38	137.02	123.03	75.91	59.31	106.97	95.88	90.62	60.38	1.18224	6.95e-117	1.37e-115	Up	1.02687	1.13e-83	1.66e-82	Up	0.330219	1.17e-07	2.6e-07	Normal	-0.0257954	0.722048	0.87181	Normal	0.825064	5.63e-46	5.46e-45	Normal	0.667159	1.02e-40	5.48e-40	Normal	0.585759	2.13e-21	1.55e-20	Normal
CIL0495S0004	--	46.35	29.25	36.44	11.8	28.32	29.89	13.03	10.46	46.35	29.25	36.44	11.8	28.32	29.89	13.03	10.46	2.14769	9.33e-207	3.48e-205	Up	1.48355	9.41e-80	1.33e-78	Up	1.80064	5.42e-124	8.5e-123	Up	0.173904	0.103006	0.195545	Normal	1.43694	1.11e-66	1.53e-65	Up	1.51478	6.09e-108	7.29e-107	Up	0.316954	0.00239706	0.00497469	Normal
CIL0498S0002	--	19.65	22.01	17.91	17.93	34.6	38.65	8.96	0.1	19.65	22.01	17.91	17.93	34.6	38.65	8.96	0.1	7.61839	5.35e-202	1.94e-200	Up	7.78202	1.35e-226	5.79e-225	Up	7.48462	2.28e-174	4.95e-173	Up	7.48623	5.52e-166	1.8e-163	Up	8.43463	1.42590125125339e-311	0	Up	8.59432	0	0	Up	6.48543	6.32e-81	1.75e-79	Up
CIL0500S0001	CYP71A9	3.58	1.41	50.64	0.45	1.64	2.24	1.25	0.62	3.58	1.41	50.64	0.45	1.64	2.24	1.25	0.62	2.52962	1.12e-20	5.13e-20	Up	1.18536	0.0011026	0.0020983	Up	6.35187	0	0	Up	-0.462343	0.430054	0.600318	Normal	1.40336	6.7e-05	0.000144773	Up	1.85316	2.95e-12	7.84e-12	Up	1.01159	0.00996464	0.0186336	Up
CIL0513S0002	HHL1	299	261	172.51	192	315.29	320.8	286.37	140.48	299	261	172.51	192	315.29	320.8	286.37	140.48	1.08978	1.26e-222	5.13e-221	Up	0.893685	3.67e-142	9.3e-141	Normal	0.296315	5.44e-14	1.63e-13	Normal	0.450742	1.12e-30	4.37e-29	Normal	1.16631	1.77e-244	1.01e-242	Up	1.19131	1.93673733169769e-321	7.46533190866124e-320	Up	1.02752	1.63e-178	1.15e-176	Up
CIL0513S0005	CYP71P1	13.31	16.55	38.62	1.23	4.29	7.03	4.23	1.73	13.31	16.55	38.62	1.23	4.29	7.03	4.23	1.73	2.94367	2.66e-96	4.38e-95	Up	3.25799	1.08e-132	2.51e-131	Up	4.4805	0	0	Up	-0.492114	0.105267	0.199138	Normal	1.31021	1.36e-10	4.39e-10	Up	2.02275	9.69e-43	5.37e-42	Up	1.28989	6.64e-10	2.65e-09	Up
CIL0516S0004	ARID1	13.26	16.05	18.76	6.03	5.71	6.6	9.16	6.54	13.26	16.05	18.76	6.03	5.71	6.6	9.16	6.54	1.01972	1.35e-30	8.25e-30	Up	1.29521	9.59e-54	9.55e-53	Up	1.5203	1.33e-75	1.34e-74	Up	-0.117133	0.329726	0.488423	Normal	-0.1958	0.107354	0.155692	Normal	0.0131754	0.88174	0.94987	Normal	0.486057	3.58e-06	1.04e-05	Normal
CIL0519S0002	BPE	27.56	19.77	11.74	14.33	9.37	7.96	17.66	12.83	27.56	19.77	11.74	14.33	9.37	7.96	17.66	12.83	1.10305	2.27e-37	1.62e-36	Up	0.623792	3.45e-11	1.12e-10	Normal	-0.128089	0.261917	0.320252	Normal	0.159517	0.150778	0.263864	Normal	-0.4534	0.000215185	0.000444943	Normal	-0.688681	9.56e-12	2.49e-11	Normal	0.460964	1.07e-05	2.98e-05	Normal
CIL0525S0004	--	2.86	0.67	1.63	2.52	2.16	1.29	1.43	0.88	2.86	0.67	1.63	2.52	2.16	1.29	1.43	0.88	1.70044	0.00374236	0.00652083	Up	-0.393342	1	1	Normal	0.889297	0.359514	0.429094	Normal	1.51785	0.0227353	0.0546464	Normal	1.29546	0.0785091	0.116483	Normal	0.551796	0.405145	0.48297	Normal	0.70044	0.454681	0.566307	Normal
CIL0528S0004	--	2.98	2.63	1.71	0.76	1.78	8.05	7.32	0.48	2.98	2.63	1.71	0.76	1.78	8.05	7.32	0.48	2.63421	3.36e-10	9.91e-10	Up	2.45396	1.64e-08	4.62e-08	Up	1.83289	0.000184753	0.000332508	Up	0.662965	0.405145	0.572939	Normal	1.89077	0.000297911	0.00060727	Up	4.06788	8.36e-50	5.19e-49	Up	3.93074	1.59e-31	1.62e-30	Up
CIL0541S0002	tlp	9.55	5.92	14.36	3.63	4.81	6.62	2.37	3.9	9.55	5.92	14.36	3.63	4.81	6.62	2.37	3.9	1.29203	8.51e-08	2.19e-07	Up	0.602123	0.0291851	0.0459759	Normal	1.88051	7.47e-18	2.57e-17	Up	-0.103505	0.834453	0.968878	Normal	0.302563	0.320948	0.410666	Normal	0.763357	0.000814688	0.00138485	Normal	-0.718587	0.0852359	0.13161	Normal
CIL0545S0002	--	4.23	2.66	1.8	0.39	2.73	5.28	1.08	0.46	4.23	2.66	1.8	0.39	2.73	5.28	1.08	0.46	3.20095	1.37e-10	4.13e-10	Up	2.53172	6.27e-06	1.47e-05	Up	1.96829	0.00409952	0.00651834	Up	-0.23816	1	1	Normal	2.5692	1.96e-05	4.45e-05	Up	3.52083	8.24e-18	2.64e-17	Up	1.23133	0.210297	0.293335	Normal
CIL0559S0001	At1g05700	0.82	1.58	1.87	0.56	2.64	4.72	0	0.1	0.82	1.58	1.87	0.56	2.64	4.72	0	0.1	3.03562	6.66e-05	0.000138507	Up	3.98185	2.03e-11	6.68e-11	Up	4.22497	7.17e-13	2.05e-12	Up	2.48543	0.0074061	0.0207709	Up	4.72247	9.5e-19	4.43e-18	Up	5.56071	1.32e-48	8.07e-48	Up	-6.64386	0.250037	0.336004	Normal
CIL0561S0002	--	5.63	6.14	5.31	4.06	4.11	5.1	0.67	0	5.63	6.14	5.31	4.06	4.11	5.1	0.67	0	12.4589	3.1e-26	1.69e-25	Up	12.584	1.26e-28	7.56e-28	Up	12.3745	3.05e-23	1.23e-22	Up	11.9873	5.98e-17	1.14e-15	Up	12.0049	3e-17	1.32e-16	Up	12.3163	1.33e-34	6.33e-34	Up	9.38802	0.00391328	0.00784362	Up
CIL0596S0001	ABCB25	5.63	6.36	8.71	5.71	4.01	3.7	4.23	2.5	5.63	6.36	8.71	5.71	4.01	3.7	4.23	2.5	1.17121	2.7e-06	6.27e-06	Up	1.3471	2.71e-08	7.56e-08	Up	1.80074	1.26e-15	4.01e-15	Up	1.19156	6.3e-06	3.56e-05	Up	0.681674	0.0214365	0.0350936	Normal	0.565597	0.0238084	0.0349565	Normal	0.75873	0.00992228	0.0185608	Normal
CIL0599S0004	WRKY24	18.1	21.96	55.17	5.66	4.59	11.79	6.45	3.93	18.1	21.96	55.17	5.66	4.59	11.79	6.45	3.93	2.20339	5.56e-101	9.59e-100	Up	2.48228	9.83e-142	2.48e-140	Up	3.81128	0	0	Up	0.526273	0.000468981	0.00181799	Normal	0.223965	0.183368	0.250402	Normal	1.58496	9.06e-56	6.14e-55	Up	0.71477	1.1e-06	3.38e-06	Normal
CIL0616S0001	--	15.3	13.91	28.51	5.17	7.41	10.89	19.43	2.77	15.3	13.91	28.51	5.17	7.41	10.89	19.43	2.77	2.46557	6.92e-58	7.09e-57	Up	2.32816	1.78e-49	1.65e-48	Up	3.36351	2.14e-143	3.89e-142	Up	0.900278	4.88e-05	0.000234709	Normal	1.41959	9.56e-13	3.45e-12	Up	1.97505	6.12e-41	3.3e-40	Up	2.81033	1.16e-75	2.97e-74	Up
CIL0618S0002	--	3.4	3.85	3.39	1.09	1.97	4.89	3.99	0.59	3.4	3.85	3.39	1.09	1.97	4.89	3.99	0.59	2.52675	2.61e-14	9.39e-14	Up	2.70607	1.31e-17	5.61e-17	Up	2.5225	1.11e-13	3.27e-13	Up	0.885541	0.0598436	0.124761	Normal	1.73941	1.97e-05	4.48e-05	Up	3.05105	2.44e-31	1.1e-30	Up	2.7576	1.15e-16	6.79e-16	Up
CIL0628S0006	--	1.29	1.47	1.27	0.52	0.55	0.48	1.43	0.56	1.29	1.47	1.27	0.52	0.55	0.48	1.43	0.56	1.20387	8.85e-06	1.97e-05	Up	1.39232	6.66e-08	1.8e-07	Up	1.18133	1.75e-05	3.39e-05	Up	-0.106915	0.81789	0.9537	Normal	-0.0259952	1	1	Normal	-0.222392	0.427327	0.507379	Normal	1.35252	1.16e-06	3.56e-06	Up
CIL0628S0007	--	20.61	21.75	28.71	18.45	19.14	18.24	13.05	9.13	20.61	21.75	28.71	18.45	19.14	18.24	13.05	9.13	1.17466	1.72e-17	7.03e-17	Up	1.25233	1.88e-20	8.93e-20	Up	1.65287	1.28e-37	7.25e-37	Up	1.01493	7.62e-12	9.32e-11	Up	1.0679	6.34e-13	2.31e-12	Up	0.998419	4.07e-16	1.24e-15	Normal	0.515363	0.0022875	0.00476153	Normal
CIL0628S0008	CPK17	4.56	3.9	5.61	4.44	2.93	4.84	5.53	0.82	4.56	3.9	5.61	4.44	2.93	4.84	5.53	0.82	2.47534	2.46e-38	1.79e-37	Up	2.24978	1.99e-29	1.22e-28	Up	2.7743	8.9e-51	6.42e-50	Up	2.43686	1.88e-33	8.08e-32	Up	1.8372	1.33e-15	5.47e-15	Up	2.56131	3.45e-54	2.29e-53	Up	2.75358	4.38e-46	6.49e-45	Up
CIL0644S0015	NAC048	105.32	49.39	142.64	11.21	9.23	19.05	25.76	14.65	105.32	49.39	142.64	11.21	9.23	19.05	25.76	14.65	2.84581	0	0	Up	1.75332	3.7e-123	7.91e-122	Up	3.28341	0	0	Up	-0.386114	0.00088679	0.00319835	Normal	-0.666498	7.35e-08	2e-07	Normal	0.37889	3.95e-06	7.87e-06	Normal	0.814232	5.74e-18	3.6e-17	Normal
CIL0648S0001	Os10g0391300	0.87	0.45	0.43	0.11	0	0	0.67	0.24	0.87	0.45	0.43	0.11	0	0	0.67	0.24	1.85798	0.00144222	0.00263935	Up	0.906891	0.263416	0.339756	Normal	0.841302	0.359514	0.429094	Normal	-1.12553	0.343873	0.504602	Normal	-7.90689	0.0156414	0.0261144	Down	-7.90689	0.00195752	0.00321203	Down	1.48113	0.034792	0.0584215	Normal
CIL0648S0002	GLO3	17.35	14.07	18.75	5.28	10.31	16.23	10.58	6.26	17.35	14.07	18.75	5.28	10.31	16.23	10.58	6.26	1.4707	2.43e-20	1.1e-19	Up	1.16839	4.12e-12	1.4e-11	Up	1.58266	5.03e-23	2.02e-22	Up	-0.245625	0.300218	0.453402	Normal	0.71981	0.000253982	0.000521616	Normal	1.37443	1.1e-22	4.07e-22	Up	0.757105	0.000112917	0.000279429	Normal
CIL0653S0001	--	4.39	4.23	2.15	1.23	2.02	2.52	1.13	1.46	4.39	4.23	2.15	1.23	2.02	2.52	1.13	1.46	1.58825	7.5e-05	0.000154909	Up	1.53469	0.000361763	0.000726085	Up	0.558368	0.31093	0.375119	Normal	-0.24731	0.84512	0.977225	Normal	0.468387	0.487212	0.594276	Normal	0.787455	0.0537535	0.0754772	Normal	-0.369646	0.690224	0.79742	Normal
CIL0656S0001	--	1.2	1.11	1.05	0.43	0.96	0.93	0.27	0.16	1.2	1.11	1.05	0.43	0.96	0.93	0.27	0.16	2.90689	0.000122056	0.000247314	Up	2.79442	0.000222778	0.000456294	Up	2.71425	0.000732495	0.00125378	Up	1.42626	0.179786	0.304293	Normal	2.58496	0.0023592	0.00437971	Up	2.53916	0.000537698	0.000925401	Up	0.754888	0.687547	0.794835	Normal
CIL0656S0002	--	3.11	3.55	5.33	1.73	2.69	2.32	0.28	0.9	3.11	3.55	5.33	1.73	2.69	2.32	0.28	0.9	1.78892	0.000107819	0.000219876	Up	1.97982	1.56e-05	3.53e-05	Up	2.56614	1.03e-09	2.56e-09	Up	0.942775	0.122329	0.224462	Normal	1.57961	0.00396468	0.00717361	Up	1.36613	0.00263377	0.00427857	Up	-1.6845	0.179718	0.255397	Normal
CIL0663S0002	IPT2	3.03	3.47	3.76	2.55	1.77	2.48	1.56	1.27	3.03	3.47	3.76	2.55	1.77	2.48	1.56	1.27	1.25449	0.0055707	0.00948824	Up	1.45011	0.000814887	0.00157877	Up	1.5659	0.000273429	0.000484604	Up	1.00567	0.0534825	0.113583	Normal	0.478921	0.487212	0.594276	Normal	0.965512	0.0164996	0.0246444	Normal	0.296718	0.855644	0.951428	Normal
CIL0665S0001	AFP2	11.7	9	8.61	5.55	5.77	5.62	8.37	5.2	11.7	9	8.61	5.55	5.77	5.62	8.37	5.2	1.16993	2.01e-17	8.2e-17	Up	0.791413	1.05e-07	2.81e-07	Normal	0.727502	2.71e-06	5.55e-06	Normal	0.0939761	0.604874	0.769353	Normal	0.15006	0.423213	0.52551	Normal	0.112059	0.46889	0.551559	Normal	0.686716	2.77e-05	7.34e-05	Normal
CIL0674S0001	--	1.48	1.67	2.15	1.79	0.47	1.11	1.79	0.56	1.48	1.67	2.15	1.79	0.47	1.11	1.79	0.56	1.4021	0.0114032	0.0186399	Up	1.57635	0.00167444	0.00312112	Up	1.94084	4.27e-05	8.06e-05	Up	1.67646	0.00120499	0.00419499	Up	-0.252766	0.814613	0.910277	Normal	0.987061	0.0386695	0.0553189	Normal	1.67646	0.00189492	0.00398685	Up
CIL0680S0002	RVE6	25.71	25.75	33.6	9.06	16.83	23.28	16.48	12.83	25.71	25.75	33.6	9.06	16.83	23.28	16.48	12.83	1.00281	7.19e-19	3.1e-18	Up	1.00505	6.13e-19	2.76e-18	Up	1.38894	8.16e-38	4.63e-37	Up	-0.501938	0.00197956	0.00651822	Normal	0.391514	0.0041873	0.00755366	Normal	0.85957	1.09e-17	3.49e-17	Normal	0.361195	0.00937226	0.0175998	Normal
CIL0684S0001	FLS	220.97	379.39	480.79	32.94	9.92	2.39	164.45	78.87	220.97	379.39	480.79	32.94	9.92	2.39	164.45	78.87	1.4863	0	0	Up	2.26613	0	0	Up	2.60786	0	0	Up	-1.25964	1.02e-101	1.6e-99	Down	-2.99106	2.15e-295	1.54e-293	Down	-5.04439	0	0	Down	1.0601	2.9e-148	1.65e-146	Up
CIL0693S0001	LEA14-A	2.89	2.24	8.85	0.1	0	0.05	0	0	2.89	2.24	8.85	0.1	0	0.05	0	0	11.4969	7.54e-12	2.42e-11	Up	11.1293	1.9e-09	5.66e-09	Up	13.1115	2.08e-33	1.07e-32	Up	6.64386	1	1	Normal	0	1	1	Normal	5.64386	1	1	Normal	0	1	1	Normal
CIL0700S0001	--	14.87	9.71	12.26	4.17	3.6	3.81	5.37	5.09	14.87	9.71	12.26	4.17	3.6	3.81	5.37	5.09	1.54667	2.29e-12	7.54e-12	Up	0.931806	0.000184655	0.00038132	Normal	1.26822	8.51e-08	1.91e-07	Up	-0.287618	0.402883	0.570456	Normal	-0.499669	0.161477	0.223293	Normal	-0.417875	0.121439	0.161761	Normal	0.0772564	0.919803	1	Normal
CIL0703S0001	--	0.4	0.17	0.19	0.1	0.05	0.08	0.27	0.02	0.4	0.17	0.19	0.1	0.05	0.08	0.27	0.02	4.32193	0.0312734	0.0481656	Up	3.08746	0.250037	0.324101	Normal	3.24793	0.250037	0.306573	Normal	2.32193	1	1	Normal	1.32193	1	1	Normal	2	0.500025	0.575204	Normal	3.75489	0.250037	0.336004	Normal
CIL0704S0001	--	65.33	68.22	32.01	23.73	43.8	29.32	60.65	23.27	65.33	68.22	32.01	23.73	43.8	29.32	60.65	23.27	1.48927	5.82e-78	7.75e-77	Up	1.55172	6.83e-87	1.04e-85	Up	0.460051	3.26e-06	6.64e-06	Normal	0.0282409	0.809	0.947213	Normal	0.91246	1.05e-22	5.57e-22	Normal	0.333414	8.01e-05	0.000147012	Normal	1.38204	1.72e-57	3.24e-56	Up
CIL0714S0001	HSFC1	7.86	4.98	5.88	1.47	3.84	4.21	0.64	1.32	7.86	4.98	5.88	1.47	3.84	4.21	0.64	1.32	2.57399	7.09e-22	3.39e-21	Up	1.91561	2.86e-10	8.85e-10	Up	2.15528	2.79e-13	8.12e-13	Up	0.155278	0.885571	1	Normal	1.54057	8.93e-06	2.09e-05	Up	1.67328	1.31e-09	3.11e-09	Up	-1.04439	0.0898104	0.13792	Normal
CIL0716S0001	VIT_06s0061g00120	11.95	8.64	5.7	4.99	3.57	2.83	5.84	4.12	11.95	8.64	5.7	4.99	3.57	2.83	5.84	4.12	1.53629	5.67e-28	3.23e-27	Up	1.06839	3.42e-12	1.17e-11	Up	0.468318	0.00882064	0.0135147	Normal	0.276395	0.159503	0.276591	Normal	-0.20672	0.357656	0.452774	Normal	-0.541842	0.00187811	0.00309583	Normal	0.503324	0.0070296	0.013534	Normal
CIL0718S0001	Dctpp1	0.52	0	5.4	0	0	0.19	0	0	0.52	0	5.4	0	0	0.19	0	0	9.02237	0.0312734	0.0481656	Up	0	1	1	Normal	12.3987	7.53e-18	2.59e-17	Up	0	1	1	Normal	0	1	1	Normal	7.56986	0.250037	0.310792	Normal	0	1	1	Normal
CIL0739S0001	--	5.78	5.28	3.72	8.82	3.51	3.93	0	0	5.78	5.28	3.72	8.82	3.51	3.93	0	0	12.4969	7.68e-97	1.27e-95	Up	12.3663	6.85e-89	1.07e-87	Up	11.8611	5.13e-59	4.2e-58	Up	13.1066	2.07e-131	4.71e-129	Up	11.7773	1.76e-52	1.92e-51	Up	11.9403	1.51e-96	1.63e-95	Up	0	1	1	Normal
CIL0748S0001	--	8.27	4.21	3.65	3.42	4.45	8.54	1.03	2.54	8.27	4.21	3.65	3.42	4.45	8.54	1.03	2.54	1.70306	1.62e-05	3.54e-05	Up	0.728992	0.126696	0.176032	Normal	0.523068	0.418137	0.493125	Normal	0.429168	0.499938	0.667572	Normal	0.808977	0.154271	0.214172	Normal	1.74941	1.11e-07	2.4e-07	Up	-1.30218	0.0933267	0.14273	Normal
CIL0757S0001	-	1.13	0.25	2.87	0	1.06	0.71	0	0	1.13	0.25	2.87	0	1.06	0.71	0	0	10.1421	0.00782344	0.0130472	Up	7.96578	0.500025	0.589148	Normal	11.4868	7.69e-06	1.53e-05	Up	0	1	1	Normal	10.0498	0.0156414	0.0261144	Up	9.47168	0.0156414	0.0234163	Up	0	1	1	Normal
CIL0758S0001	-	32.63	25.82	51.58	14.79	18.04	23.35	17.07	15.16	32.63	25.82	51.58	14.79	18.04	23.35	17.07	15.16	1.10593	1.19e-32	7.65e-32	Up	0.768219	8.98e-15	3.44e-14	Normal	1.76654	1.72e-97	2.15e-96	Up	-0.0356477	0.78898	0.929931	Normal	0.25093	0.0329855	0.052204	Normal	0.623153	9.22e-13	2.49e-12	Normal	0.171193	0.164131	0.236075	Normal
CIL0760S0001	-	0.79	1.01	0.37	0.52	0.4	0.8	0	0.06	0.79	1.01	0.37	0.52	0.4	0.8	0	0.06	3.71882	0.00391328	0.00678299	Up	4.07325	0.00097925	0.00187547	Up	2.62449	0.125037	0.162666	Normal	3.11548	0.0625313	0.128785	Normal	2.73697	0.125037	0.176559	Normal	3.73697	0.00183717	0.00303056	Up	-5.90689	1	1	Normal
CIL0778S0001	-	174.37	167.37	92.08	81	264.41	323.72	259.63	67.41	174.37	167.37	92.08	81	264.41	323.72	259.63	67.41	1.37112	0	0	Up	1.31201	0	0	Up	0.449925	7.51e-31	3.65e-30	Normal	0.264959	9.29e-11	1.02e-09	Normal	1.97174	0	0	Up	2.26371	0	0	Up	1.94542	0	0	Up
CIL0778S0002	-	47.06	36.85	24.29	16.36	66.5	66.55	50.4	15.88	47.06	36.85	24.29	16.36	66.5	66.55	50.4	15.88	1.56729	5.63e-61	6.04e-60	Up	1.21445	4.82e-33	3.24e-32	Up	0.613152	1.51e-07	3.35e-07	Normal	0.0429618	0.766313	0.910514	Normal	2.06614	3.88e-114	9.25e-113	Up	2.06723	2.64e-160	4.63e-159	Up	1.66621	3.61e-63	7.52e-62	Up
CIL0781S0001	-	50.67	47.42	42.58	11.39	27.89	24.68	29.73	7.28	50.67	47.42	42.58	11.39	27.89	24.68	29.73	7.28	2.79912	1.5e-222	6.08e-221	Up	2.70349	7.48e-202	2.82e-200	Up	2.54817	1.66e-162	3.41e-161	Up	0.645757	3.43e-06	2.02e-05	Normal	1.93774	3.5e-72	5.22e-71	Up	1.76133	2.6e-80	2.39e-79	Up	2.02991	1.92e-79	5.2e-78	Up
CIL0782S0028	-	0.83	0.32	2.34	0	0.15	0.38	0.85	0.23	0.83	0.32	2.34	0	0.15	0.38	0.85	0.23	1.85148	0.00722652	0.0121479	Up	0.476438	0.774482	0.857033	Normal	3.3468	4.81e-10	1.21e-09	Up	-7.84549	0.0625313	0.128785	Normal	-0.616671	0.726617	0.826144	Normal	0.724366	0.332514	0.404042	Normal	1.88583	0.0192663	0.0341094	Up
CIL0797S0001	-	1.49	1.7	1.15	0.49	0	1.01	0.52	0	1.49	1.7	1.15	0.49	0	1.01	0.52	0	10.5411	0.00391328	0.00678299	Up	10.7313	0.00195752	0.00361366	Up	10.1674	0.0312734	0.0448408	Up	8.93664	0.250037	0.392042	Normal	0	1	1	Normal	9.98014	0.00782344	0.0121063	Up	9.02237	0.250037	0.336004	Normal
CIL0801S0001	-	4.12	4.87	5.86	6.66	2.51	2.5	2.95	0.05	4.12	4.87	5.86	6.66	2.51	2.5	2.95	0.05	6.36457	1.01e-92	1.6e-91	Up	6.60585	4.66e-110	8.85e-109	Up	6.87283	8.11e-124	1.27e-122	Up	7.05745	3.68e-133	8.82e-131	Up	5.64962	2.72e-51	2.9e-50	Up	5.64386	4.65e-77	4.11e-76	Up	5.88264	7.9e-58	1.49e-56	Up
CIL0833S0001	-	3.33	4.03	8.34	1.99	5.71	6.27	3.41	1.56	3.33	4.03	8.34	1.99	5.71	6.27	3.41	1.56	1.09398	0.00259142	0.00459881	Up	1.36923	7.24e-05	0.000155196	Up	2.4185	3.27e-17	1.1e-16	Up	0.351222	0.480439	0.652907	Normal	1.87194	5.4e-09	1.59e-08	Up	2.00692	1.77e-14	5.11e-14	Up	1.12823	0.00374401	0.0075288	Up
CIL0839S0001	-	6.36	4.92	2.31	2.32	2.26	2.14	0.81	2.16	6.36	4.92	2.31	2.32	2.26	2.14	0.81	2.16	1.558	9.07e-11	2.76e-10	Up	1.18763	5.31e-06	1.25e-05	Up	0.0968615	0.832626	0.904441	Normal	0.103093	0.828782	0.964032	Normal	0.0652915	0.913384	1	Normal	-0.0134205	1	1	Normal	-1.41504	0.00270936	0.00557548	Down
CIL0840S0001	-	78.6	143.44	201.63	6.54	25.04	63.78	93.55	12.22	78.6	143.44	201.63	6.54	25.04	63.78	93.55	12.22	2.68529	1.2e-181	3.85e-180	Up	3.55313	0	0	Up	4.04439	0	0	Up	-0.901882	3.03e-06	1.81e-05	Normal	1.03499	1.21e-14	4.77e-14	Up	2.38386	2.49e-164	4.49e-163	Up	2.93649	2.05e-213	1.84e-211	Up
CIL0860S0002	-	253.81	204.08	360.54	27.84	47.4	59.23	48.47	25.64	253.81	204.08	360.54	27.84	47.4	59.23	48.47	25.64	3.30728	0	0	Up	2.99267	0	0	Up	3.81369	0	0	Up	0.118763	0.270516	0.418093	Normal	0.886491	6.1e-22	3.17e-21	Normal	1.20793	1.61e-63	1.21e-62	Up	0.918696	3.22e-23	2.51e-22	Normal
CIL0861S0001	-	38.79	26.49	33.15	9.45	5.38	6.65	9.89	4.6	38.79	26.49	33.15	9.45	5.38	6.65	9.89	4.6	3.07598	4.97e-188	1.67e-186	Up	2.52574	4.33e-104	7.79e-103	Up	2.8493	9.89e-143	1.78e-141	Up	1.03868	1.99e-10	2.11e-09	Up	0.225972	0.264528	0.346018	Normal	0.53172	0.000291745	0.000513902	Normal	1.10434	1.39e-11	6.19e-11	Up
CIL0864S0001	-	102.88	52.77	106.67	11.65	10.28	8.73	16.78	8.3	102.88	52.77	106.67	11.65	10.28	8.73	16.78	8.3	3.63171	0	0	Up	2.66853	1.28e-141	3.22e-140	Up	3.6839	0	0	Up	0.489147	0.00363237	0.0111896	Normal	0.308657	0.0891126	0.131207	Normal	0.0728703	0.657596	0.732535	Normal	1.01556	5.16e-11	2.22e-10	Up
CIL0870S0001	-	1.55	0.97	2.48	0.12	0.96	2.75	0	0.07	1.55	0.97	2.48	0.12	0.96	2.75	0	0.07	4.46877	3.8e-09	1.06e-08	Up	3.79256	4.04e-05	8.86e-05	Up	5.14684	5.97e-14	1.78e-13	Up	0.777608	1	1	Normal	3.77761	0.000145836	0.000305755	Up	5.29593	2.33e-21	8.31e-21	Up	-6.12928	1	1	Normal
CIL0884S0002	-	13.11	18.12	23.12	6.06	23.04	24.74	6.3	5.19	13.11	18.12	23.12	6.06	23.04	24.74	6.3	5.19	1.33686	7.64e-42	5.98e-41	Up	1.80378	1.21e-88	1.88e-87	Up	2.15533	3.2e-136	5.51e-135	Up	0.223583	0.0852063	0.166715	Normal	2.15033	2.64e-129	7.29e-128	Up	2.25304	1.98e-204	4.55e-203	Up	0.279617	0.0357381	0.0598436	Normal
CIL0893S0001	-	7.9	7.39	16.59	2.99	2.53	3.34	8.26	2.17	7.9	7.39	16.59	2.99	2.53	3.34	8.26	2.17	1.86416	6.92e-33	4.48e-32	Up	1.76788	1.18e-28	7.14e-28	Up	2.93455	6.21e-113	8.94e-112	Up	0.46245	0.0410333	0.0906526	Normal	0.221442	0.340108	0.432685	Normal	0.622153	0.00032024	0.000562285	Normal	1.92845	8.2e-32	8.46e-31	Up
CIL0893S0107	-	4.48	1.87	0.55	5.66	2.76	2.13	1.39	0.37	4.48	1.87	0.55	5.66	2.76	2.13	1.39	0.37	3.5979	1.42e-46	1.21e-45	Up	2.33744	4.75e-13	1.69e-12	Up	0.571906	0.280462	0.341407	Normal	3.9352	7.5e-59	6.4e-57	Up	2.89907	2.46e-21	1.25e-20	Up	2.52526	3.47e-20	1.2e-19	Up	1.90949	7.22e-07	2.25e-06	Up
CIL0893S0108	-	2.36	3.14	5.36	0.88	2.95	5.15	11.28	0.92	2.36	3.14	5.36	0.88	2.95	5.15	11.28	0.92	1.35908	9.08e-06	2.02e-05	Up	1.77106	3.28e-10	1.01e-09	Up	2.54253	6.44e-25	2.72e-24	Up	-0.0641303	1	1	Normal	1.68101	2.25e-08	6.37e-08	Up	2.48487	1.37e-31	6.22e-31	Up	3.61599	1.64e-69	3.84e-68	Up
CIL0893S0144	-	11.73	12.46	13.12	4.86	9.04	13.3	7.24	4.03	11.73	12.46	13.12	4.86	9.04	13.3	7.24	4.03	1.54135	3.82e-36	2.66e-35	Up	1.62845	1.65e-41	1.32e-40	Up	1.70292	2.75e-44	1.78e-43	Up	0.270176	0.120939	0.222726	Normal	1.16554	5.29e-17	2.3e-16	Up	1.72257	3.54e-62	2.63e-61	Up	0.84521	1.79e-08	6.38e-08	Normal
CIL0893S0145	-	11.03	12.66	8.41	4.69	3.67	9.3	6.28	2.39	11.03	12.66	8.41	4.69	3.67	9.3	6.28	2.39	2.20635	2.21e-17	8.98e-17	Up	2.40519	1.65e-21	8.08e-21	Up	1.8151	6.31e-10	1.58e-09	Up	0.972577	0.00718924	0.0202762	Normal	0.618769	0.136668	0.191611	Normal	1.96022	3.58e-16	1.09e-15	Up	1.39375	2.88e-05	7.6e-05	Up
CIL0893S0152	-	11.06	13.09	65.62	2.73	14.39	17.25	5.61	4.34	11.06	13.09	65.62	2.73	14.39	17.25	5.61	4.34	1.34958	5.15e-16	1.99e-15	Up	1.5927	1.48e-23	7.76e-23	Up	3.91837	0	1e-307	Up	-0.668794	0.0131635	0.0342411	Normal	1.7293	4.13e-26	2.45e-25	Up	1.99083	1.01e-53	6.68e-53	Up	0.370306	0.0918539	0.140795	Normal
CIL0893S0188	-	113.94	107.14	86.66	41.94	79.82	90.41	65.37	32.16	113.94	107.14	86.66	41.94	79.82	90.41	65.37	32.16	1.82493	0	0	Up	1.73616	2.96439387504748e-323	1.91697470586404e-321	Up	1.4301	7.55e-186	1.74e-184	Up	0.383059	7.45e-10	7.46e-09	Normal	1.31148	1.92e-142	5.87e-141	Up	1.49121	1.53e-266	4.73e-265	Up	1.02336	8.45e-76	2.18e-74	Up
CIL0893S0279	-	1.85	2.89	3.18	0.83	1.04	0.93	1.45	0.81	1.85	2.89	3.18	0.83	1.04	0.93	1.45	0.81	1.19153	7.01e-07	1.7e-06	Up	1.83508	2.56e-18	1.12e-17	Up	1.97303	6.36e-21	2.4e-20	Up	0.0351894	1	1	Normal	0.36059	0.247153	0.328462	Normal	0.199309	0.454993	0.536319	Normal	0.840059	0.00297528	0.00608578	Normal
CIL0893S0283	-	4.07	3.76	6.2	0.32	1.15	1.5	2.05	0.37	4.07	3.76	6.2	0.32	1.15	1.5	2.05	0.37	3.45943	5.55e-09	1.53e-08	Up	3.34514	1.99e-08	5.58e-08	Up	4.06667	1.28e-14	3.93e-14	Up	-0.209453	1	1	Normal	1.63604	0.0923899	0.135627	Normal	2.01937	0.00261354	0.00424696	Up	2.47003	0.00131833	0.00283664	Up
CIL0893S0284	-	3.91	3.78	6.21	0.48	1.32	3.17	1.88	0.21	3.91	3.78	6.21	0.48	1.32	3.17	1.88	0.21	4.21871	3.67e-13	1.25e-12	Up	4.16993	7.17e-13	2.53e-12	Up	4.88613	9.59e-22	3.71e-21	Up	1.19265	0.289161	0.439847	Normal	2.65208	0.0023592	0.00437971	Up	3.91602	2.41e-13	6.66e-13	Up	3.16227	2.12e-05	5.68e-05	Up
CIL0893S0302	-	6.2	0.13	14.58	0.15	0.15	0.15	0.15	0.66	6.2	0.13	14.58	0.15	0.15	0.15	0.15	0.66	3.23173	4.24e-14	1.51e-13	Up	-2.34395	0.109463	0.155045	Normal	4.46538	4.9e-39	2.85e-38	Up	-2.1375	0.179786	0.304293	Normal	-2.1375	0.179786	0.245908	Normal	-2.1375	0.0655022	0.0904655	Normal	-2.1375	0.179786	0.255397	Normal
CIL0893S0361	-	16.24	18.02	13.87	5.17	12.42	13.41	10.61	6.71	16.24	18.02	13.87	5.17	12.42	13.41	10.61	6.71	1.27517	3.84e-12	1.25e-11	Up	1.42521	2.49e-15	9.75e-15	Up	1.04758	1.68e-07	3.71e-07	Up	-0.376148	0.206314	0.340126	Normal	0.888281	2.95e-05	6.6e-05	Normal	0.998925	2.08e-09	4.92e-09	Normal	0.66104	0.00330669	0.00671809	Normal
CIL0893S0363	-	0.56	0.29	5.58	0.08	0.06	0.23	0.3	0.1	0.56	0.29	5.58	0.08	0.06	0.23	0.3	0.1	2.48543	1.11e-05	2.45e-05	Up	1.53605	0.0414893	0.0635401	Normal	5.80219	5.69e-78	5.91e-77	Up	-0.321928	1	1	Normal	-0.736966	0.726617	0.826144	Normal	1.20163	0.0640725	0.0887372	Normal	1.58496	0.0636923	0.100871	Normal
CIL0893S0364	-	14.37	2.99	17.12	0.82	1.24	3.68	5.46	0.55	14.37	2.99	17.12	0.82	1.24	3.68	5.46	0.55	4.70748	4.54e-90	6.99e-89	Up	2.44264	9.62e-11	3.05e-10	Up	4.96011	1.16e-100	1.49e-99	Up	0.576192	0.458587	0.628822	Normal	1.17284	0.0289589	0.0464593	Up	2.7422	2.43e-18	7.94e-18	Up	3.3114	5.55e-23	4.28e-22	Up
CIL0893S0370	-	233.56	208.3	120.35	167.39	233.15	216.47	212.1	116.59	233.56	208.3	120.35	167.39	233.15	216.47	212.1	116.59	1.00235	3.99e-199	1.43e-197	Up	0.837219	1.98e-133	4.63e-132	Normal	0.0457921	0.244561	0.303861	Normal	0.521769	3.25e-45	2.02e-43	Normal	0.999814	1.01e-185	4.21e-184	Normal	0.892723	7.88e-182	1.6e-180	Normal	0.863301	8.96e-131	4.35e-129	Normal
CIL0893S0387	-	20.09	16.75	14.86	8.3	11.29	12.95	9.71	9.89	20.09	16.75	14.86	8.3	11.29	12.95	9.71	9.89	1.02244	2e-34	1.34e-33	Up	0.760119	3.82e-18	1.67e-17	Normal	0.587392	2.48e-10	6.33e-10	Normal	-0.252859	0.0249055	0.0591116	Normal	0.191003	0.0645437	0.0972289	Normal	0.38891	1.52e-06	3.1e-06	Normal	-0.0264992	0.839009	0.93677	Normal
CIL0893S0395	-	19.65	21.12	22.79	5.7	10.7	13.12	11.26	7.23	19.65	21.12	22.79	5.7	10.7	13.12	11.26	7.23	1.44246	3.26e-101	5.64e-100	Up	1.54654	1.37e-120	2.88e-119	Up	1.65633	2.92e-137	5.05e-136	Up	-0.343034	0.000513292	0.00196916	Normal	0.565543	9.66e-12	3.32e-11	Normal	0.8597	5.69e-40	3.02e-39	Normal	0.639139	1.5e-14	7.89e-14	Normal
CIL0893S0413	-	2.97	1.23	1.36	0.73	0.8	3.96	1.51	0	2.97	1.23	1.36	0.73	0.8	3.96	1.51	0	11.5362	7.54e-12	2.42e-11	Up	10.2644	6.14e-05	0.000132414	Up	10.4094	3.07e-05	5.86e-05	Up	9.51175	0.00391328	0.0119152	Up	9.64386	0.00391328	0.00708914	Up	11.9513	2.41e-22	8.83e-22	Up	10.5603	3.07e-05	8.09e-05	Up
CIL0893S0425	-	24.36	17.58	52.38	8.61	26.74	42.68	8.45	7.2	24.36	17.58	52.38	8.61	26.74	42.68	8.45	7.2	1.75845	9.36e-57	9.43e-56	Up	1.28787	1.06e-26	6.08e-26	Up	2.86295	3.17e-212	8.39e-211	Up	0.258016	0.0986807	0.188631	Normal	1.89293	5.44e-63	7.13e-62	Up	2.56749	3.57e-203	8.15e-202	Up	0.230954	0.154111	0.222891	Normal
CIL0893S0427	-	15.03	14.55	18.92	6.67	5.45	5.42	11.01	5.32	15.03	14.55	18.92	6.67	5.45	5.42	11.01	5.32	1.49835	1.75e-31	1.09e-30	Up	1.45152	2.25e-29	1.38e-28	Up	1.83041	7.09e-50	5.04e-49	Up	0.326261	0.0620079	0.128579	Normal	0.03483	0.863079	0.95716	Normal	0.0268666	0.884557	0.952342	Normal	1.04932	2.8e-12	1.3e-11	Up
CIL0893S0429	-	92.54	138.54	164.87	69.66	88.67	86.98	63.71	17.94	92.54	138.54	164.87	69.66	88.67	86.98	63.71	17.94	2.3669	0	0	Up	2.94905	0	0	Up	3.20008	0	0	Up	1.95715	9.87e-225	5.14e-222	Up	2.30527	0	0	Up	2.2775	0	0	Up	1.82834	2.52e-182	1.82e-180	Up
CIL0893S0430	-	348.61	137.65	709.62	2.8	15.65	29.02	19.34	0.75	348.61	137.65	709.62	2.8	15.65	29.02	19.34	0.75	8.86051	0	0	Up	7.5199	0	0	Up	9.88594	0	0	Up	1.90046	3.25e-09	3.01e-08	Up	4.38313	3.58e-117	8.82e-116	Up	5.27401	4.55484209884639e-310	0	Up	4.68855	1.62e-144	9e-143	Up
CIL0895S0052	-	32.76	36.24	26.87	24.77	35.54	38.86	38.2	14.85	32.76	36.24	26.87	24.77	35.54	38.86	38.2	14.85	1.14147	1.46e-50	1.33e-49	Up	1.28712	1.58e-67	1.92e-66	Up	0.855533	2.19e-25	9.36e-25	Normal	0.738131	1.01e-17	2.02e-16	Normal	1.25898	3.76e-58	4.51e-57	Up	1.38782	3.02e-104	3.49e-103	Up	1.36311	1.78e-68	4.1e-67	Up
CIL0895S0068	-	4.73	8.41	9.89	1.39	5.24	10.6	0	1.96	4.73	8.41	9.89	1.39	5.24	10.6	0	1.96	1.27099	6.91e-10	2.01e-09	Up	2.10125	2.21e-33	1.5e-32	Up	2.33512	1.06e-42	6.6e-42	Up	-0.495769	0.129534	0.232739	Normal	1.41871	1.15e-11	3.95e-11	Up	2.43514	8.95e-65	6.88e-64	Up	-10.9366	1.81e-15	1.01e-14	Down
CIL0895S0092	-	0.45	0.46	0.56	0.06	0.29	0.39	0.09	0.17	0.45	0.46	0.56	0.06	0.29	0.39	0.09	0.17	1.40439	0.00369432	0.00644041	Up	1.4361	0.00166131	0.00309982	Up	1.71989	0.000144544	0.000262708	Up	-1.5025	0.0964011	0.185045	Normal	0.770518	0.149928	0.208688	Normal	1.19794	0.00461741	0.00732831	Up	-0.917538	0.359514	0.462771	Normal
CIL0895S0107	-	132.33	87.1	112.86	37.12	70.2	68.53	74.62	43.65	132.33	87.1	112.86	37.12	70.2	68.53	74.62	43.65	1.60009	1.56e-233	6.82e-232	Up	0.996691	4.83e-72	6.21e-71	Normal	1.37048	6.27e-150	1.19e-148	Up	-0.233785	0.00166073	0.00558114	Normal	0.685489	3.06e-28	1.93e-27	Normal	0.650754	8.68e-36	4.24e-35	Normal	0.773581	7.9e-36	9.06e-35	Normal
CIL0895S0114	-	0.32	0.31	0.68	0.24	0.22	0.28	0	0.08	0.32	0.31	0.68	0.24	0.22	0.28	0	0.08	2	0.00261354	0.00463262	Up	1.9542	0.00261354	0.00476209	Up	3.08746	1.08e-08	2.54e-08	Up	1.58496	0.0309574	0.0712981	Normal	1.45943	0.0769294	0.114296	Normal	1.80735	0.00233202	0.00380531	Up	-6.32193	0.0625313	0.0992113	Normal
CIL0895S0167	-	7.89	5.54	8.68	2.24	2.54	2.29	4.16	3.72	7.89	5.54	8.68	2.24	2.54	2.29	4.16	3.72	1.08472	2.32e-18	9.81e-18	Up	0.574583	3.22e-05	7.12e-05	Normal	1.22239	6.43e-23	2.57e-22	Up	-0.731804	9.45e-05	0.000425822	Normal	-0.550474	0.00273086	0.00503408	Normal	-0.699955	1.94e-06	3.94e-06	Normal	0.161281	0.332978	0.432614	Normal
CIL0895S0186	-	118.13	108.94	111.54	41.4	59.57	65.93	71.68	40.54	118.13	108.94	111.54	41.4	59.57	65.93	71.68	40.54	1.54296	0	0	Up	1.42612	6.02e-276	3.19e-274	Up	1.46014	4.03e-282	1.44e-280	Up	0.0302847	0.585828	0.750211	Normal	0.55524	2.58e-29	1.69e-28	Normal	0.701589	3.67e-66	2.86e-65	Normal	0.822225	5.38e-67	1.21e-65	Normal
CIL0895S0209	-	62.5	49.09	142.29	25.09	36.76	48.74	38.97	19.77	62.5	49.09	142.29	25.09	36.76	48.74	38.97	19.77	1.66054	2.3e-122	4.75e-121	Up	1.31212	8.42e-69	1.04e-67	Up	2.84745	0	0	Up	0.3438	0.00026276	0.00107757	Normal	0.894824	7.52e-26	4.42e-25	Normal	1.30179	3.43e-87	3.39e-86	Up	0.979051	1.29e-30	1.29e-29	Normal
CIL0895S0210	-	38.37	27.26	22.74	14.01	24.57	31.31	17.89	3.77	38.37	27.26	22.74	14.01	24.57	31.31	17.89	3.77	3.34734	4.38e-156	1.19e-154	Up	2.85415	8.77e-95	1.45e-93	Up	2.5926	1.75e-68	1.62e-67	Up	1.89382	1.54e-27	5.16e-26	Up	2.70426	7.95e-74	1.21e-72	Up	3.05399	6.83e-148	1.11e-146	Up	2.24652	4.18e-42	5.68e-41	Up
CIL0895S0227	-	0.37	0.82	36.63	0.03	0.07	0.02	0.31	0.01	0.37	0.82	36.63	0.03	0.07	0.02	0.31	0.01	5.20945	3.07e-05	6.57e-05	Up	6.35755	6e-11	1.92e-10	Up	11.8388	0	0	Up	1.58496	1	1	Normal	2.80735	0.625037	0.727819	Normal	1	1	1	Normal	4.9542	0.000489894	0.00111905	Up
CIL0897S0053	-	0.93	1.7	2.87	0.1	1.94	3.61	0	0.12	0.93	1.7	2.87	0.1	1.94	3.61	0	0.12	2.9542	0.000222778	0.000441303	Up	3.82443	1.11e-09	3.33e-09	Up	4.57994	5.98e-17	1.99e-16	Up	-0.263034	1	1	Normal	4.01495	1.11e-09	3.39e-09	Up	4.91089	1.67e-27	6.9e-27	Up	-6.90689	0.250037	0.336004	Normal
CIL0897S0064	-	215.9	228.76	240.9	118.68	94.19	86.01	160.45	98.54	215.9	228.76	240.9	118.68	94.19	86.01	160.45	98.54	1.13158	8.49e-190	2.87e-188	Up	1.21505	1.51e-225	6.42e-224	Up	1.28965	3.38e-251	1.08e-249	Up	0.268295	8.01e-09	7.05e-08	Normal	-0.0651356	0.191616	0.260587	Normal	-0.196205	3.09e-06	6.19e-06	Normal	0.703342	2.82e-58	5.38e-57	Normal
CIL0897S0065	-	236.87	186.44	104.64	126.39	164.81	117.54	256.48	83.49	236.87	186.44	104.64	126.39	164.81	117.54	256.48	83.49	1.50442	1.52261702853715e-312	8.99734262384728e-311	Up	1.15904	1.15e-164	3.43e-163	Up	0.325759	1.11e-10	2.9e-10	Normal	0.598207	3.18e-34	1.39e-32	Normal	0.981128	5.31e-102	1.13e-100	Normal	0.493476	2.01e-31	9.05e-31	Normal	1.61917	0	0	Up
CIL0897S0099	-	37.37	34.06	29.85	14.51	25.35	30.73	21.18	11.95	37.37	34.06	29.85	14.51	25.35	30.73	21.18	11.95	1.64487	5.01e-95	8.12e-94	Up	1.51107	4.06e-77	5.54e-76	Up	1.32072	1.14e-52	8.54e-52	Up	0.280037	0.00928849	0.0252846	Normal	1.08498	1.03e-31	7.22e-31	Up	1.36264	1.43e-77	1.27e-76	Up	0.825692	6.02e-17	3.59e-16	Normal
CIL0897S0112	-	9.17	7.94	13.59	2.74	5.08	8.05	5.55	3.73	9.17	7.94	13.59	2.74	5.08	8.05	5.55	3.73	1.29775	2.02e-23	1.01e-22	Up	1.08996	9.69e-16	3.85e-15	Up	1.8653	5.92e-55	4.58e-54	Up	-0.445	0.0236874	0.056643	Normal	0.445653	0.00614305	0.0108742	Normal	1.10981	1.3e-21	4.66e-21	Up	0.573312	0.000389743	0.000903508	Normal
CIL0897S0175	-	26.25	19.69	5.12	25.9	43.91	64.43	0	0.02	26.25	19.69	5.12	25.9	43.91	64.43	0	0.02	10.3581	3.93718594751542e-312	2.32148781833764e-310	Up	9.94325	3.9e-237	1.78e-235	Up	8	1.31e-59	1.08e-58	Up	10.3387	8.96e-277	5.77e-274	Up	11.1003	0	0	Up	11.6535	0	0	Up	-4.32193	1	1	Normal
CIL0898S0001	-	0.92	1.04	2.73	0.15	0.22	0.9	0.35	0.07	0.92	1.04	2.73	0.15	0.22	0.9	0.35	0.07	3.71621	5.7e-10	1.66e-09	Up	3.89308	2.03e-11	6.68e-11	Up	5.2854	4.02e-30	1.91e-29	Up	1.09954	0.289161	0.439847	Normal	1.65208	0.109463	0.158082	Normal	3.6845	5.83e-12	1.53e-11	Up	2.32193	0.0129695	0.0237934	Up
CIL0899S0005	-	1.77	2.11	9.65	0.57	6.34	6.33	2.53	0.42	1.77	2.11	9.65	0.57	6.34	6.33	2.53	0.42	2.07529	4.76e-07	1.17e-06	Up	2.32878	1.46e-09	4.37e-09	Up	4.52207	6.4e-73	6.25e-72	Up	0.440573	0.57186	0.7364	Normal	3.91602	6.52e-41	5.67e-40	Up	3.91374	1.19e-55	8.05e-55	Up	2.59068	1.96e-11	8.68e-11	Up
CIL0899S0075	-	8.36	8.79	12.77	1.86	6.95	9.74	3.18	0.9	8.36	8.79	12.77	1.86	6.95	9.74	3.18	0.9	3.21551	1.78e-39	1.33e-38	Up	3.28787	2.06e-42	1.68e-41	Up	3.82669	1.47e-67	1.34e-66	Up	1.04731	0.00873873	0.0239885	Up	2.94902	3.77e-28	2.38e-27	Up	3.43592	9.12e-62	6.73e-61	Up	1.82103	1.51e-07	5e-07	Up
CIL0899S0125	-	13.54	15.9	13.06	7.59	4.28	4.68	7.57	5.38	13.54	15.9	13.06	7.59	4.28	4.68	7.57	5.38	1.33155	6.28e-26	3.38e-25	Up	1.56335	2.22e-38	1.67e-37	Up	1.27948	1.61e-22	6.38e-22	Up	0.496494	0.00156967	0.00530812	Normal	-0.329995	0.0838114	0.123827	Normal	-0.201098	0.178879	0.230955	Normal	0.492687	0.00226065	0.00470852	Normal
CIL0899S0138	-	11.67	7.22	5.52	5.91	8.14	7.17	10.56	5.08	11.67	7.22	5.52	5.91	8.14	7.17	10.56	5.08	1.1999	2.3e-24	1.18e-23	Up	0.50717	0.000146982	0.000306709	Normal	0.11984	0.442528	0.519413	Normal	0.21833	0.148799	0.261026	Normal	0.6802	6.51e-07	1.67e-06	Normal	0.497145	1.79e-05	3.42e-05	Normal	1.05571	3.96e-16	2.28e-15	Up
CIL0899S0139	-	207.69	208.69	142.11	104.21	180.23	147.6	179.39	95.73	207.69	208.69	142.11	104.21	180.23	147.6	179.39	95.73	1.11739	9.43e-158	2.58e-156	Up	1.12432	1.21e-160	3.5e-159	Up	0.569965	9.17e-34	4.76e-33	Normal	0.122451	0.0190193	0.0470268	Normal	0.912796	1.02e-90	1.9e-89	Normal	0.62465	1.14e-53	7.54e-53	Normal	0.906056	3.44e-87	1.05e-85	Normal
CIL0899S0151	-	2.1	4.05	14.94	0.91	2.64	52.74	0	0.06	2.1	4.05	14.94	0.91	2.64	52.74	0	0.06	5.12928	2.99e-14	1.07e-13	Up	6.07682	1.56e-26	8.86e-26	Up	7.96	3.48e-89	4.03e-88	Up	3.92283	7.69e-06	4.28e-05	Up	5.45943	1.89e-15	7.73e-15	Up	9.77972	0	0	Up	-5.90689	1	1	Normal
CIL0899S0163	-	0.9	0.53	12.43	0.73	1.24	0.78	0	0.3	0.9	0.53	12.43	0.73	1.24	0.78	0	0.3	1.58496	0.00817489	0.0135933	Up	0.82103	0.383562	0.473921	Normal	5.37272	3.2e-81	3.45e-80	Up	1.28293	0.0640725	0.13131	Normal	2.04731	0.000327558	0.00066435	Up	1.37851	0.0114032	0.0173921	Up	-8.22882	0.00782344	0.0148746	Down
CIL0902S0051	-	11.64	7.21	8.43	2.61	4.99	5.62	4.94	2.39	11.64	7.21	8.43	2.61	4.99	5.62	4.94	2.39	2.28401	1.05e-39	7.9e-39	Up	1.59299	4.62e-16	1.86e-15	Up	1.81852	4.89e-21	1.85e-20	Up	0.127039	0.6546	0.811352	Normal	1.06203	3.91e-06	9.41e-06	Up	1.23356	1.7e-11	4.37e-11	Up	1.0475	8.62e-06	2.41e-05	Up
CIL0902S0092	-	4.11	4.8	9.82	1.68	2.45	5.08	1	0.76	4.11	4.8	9.82	1.68	2.45	5.08	1	0.76	2.43507	1.25e-09	3.58e-09	Up	2.65896	4.71e-12	1.6e-11	Up	3.69165	1.71e-31	8.41e-31	Up	1.14439	0.0502843	0.107789	Normal	1.68871	0.000687676	0.00135029	Up	2.74076	7.32e-17	2.28e-16	Up	0.395929	0.677817	0.787849	Normal
CIL0902S0128	-	0.4	0.49	0	0.29	2.44	3.07	1.63	0.05	0.4	0.49	0	0.29	2.44	3.07	1.63	0.05	3	0.0117402	0.0191585	Up	3.29278	0.0034275	0.00615504	Up	-5.64386	1	1	Normal	2.53605	0.0703672	0.141793	Normal	5.60881	2.38e-16	1.01e-15	Up	5.94017	2.28e-31	1.03e-30	Up	5.0268	6e-11	2.57e-10	Up
CIL0902S0131	-	1.5	0.98	7.14	0.33	0.16	0.61	4.05	0.29	1.5	0.98	7.14	0.33	0.16	0.61	4.05	0.29	2.37084	1.1e-06	2.63e-06	Up	1.75673	0.00189492	0.00351261	Up	4.6218	1.14e-53	8.67e-53	Up	0.186413	1	1	Normal	-0.857981	0.58118	0.686614	Normal	1.07276	0.0578234	0.0808972	Normal	3.8038	4.55e-24	3.66e-23	Up
CIL0902S0139	-	128.22	296.52	271.35	52.37	42.36	35.65	102.43	56.42	128.22	296.52	271.35	52.37	42.36	35.65	102.43	56.42	1.18434	2.15e-258	1.06e-256	Up	2.39385	0	0	Up	2.26588	0	0	Up	-0.107466	0.0145779	0.0374591	Normal	-0.413504	3.48e-19	1.65e-18	Normal	-0.662305	3.99e-62	2.96e-61	Normal	0.86036	2.27e-113	9.45e-112	Normal
CIL0902S0145	-	0.82	1.3	0.53	0.19	0.38	0.19	0	0.09	0.82	1.3	0.53	0.19	0.38	0.19	0	0.09	3.18763	0.0312734	0.0481656	Up	3.85244	0.00195752	0.00361366	Up	2.558	0.125037	0.162666	Normal	1.078	1	1	Normal	2.078	0.625037	0.727819	Normal	1.078	1	1	Normal	-6.49185	1	1	Normal
CIL0902S0146	-	11.04	11.9	11.84	6.76	6.64	7.63	4.31	3.74	11.04	11.9	11.84	6.76	6.64	7.63	4.31	3.74	1.56163	6.54e-27	3.62e-26	Up	1.66985	7.33e-32	4.79e-31	Up	1.66256	3.41e-30	1.63e-29	Up	0.853985	1.21e-06	7.71e-06	Normal	0.828145	3.29e-06	7.96e-06	Normal	1.02864	1.02e-13	2.87e-13	Up	0.20465	0.329622	0.428768	Normal
CIL0902S0177	-	70.79	50.29	48.05	6.03	4.56	11.67	20.96	2.98	70.79	50.29	48.05	6.03	4.56	11.67	20.96	2.98	4.57016	0	0	Up	4.07689	5.75436281448716e-318	3.66262503448732e-316	Up	4.01115	1.64e-289	6.08e-288	Up	1.01685	4.32e-07	2.96e-06	Up	0.613721	0.00579146	0.0102775	Normal	1.96942	5.82e-45	3.35e-44	Up	2.81425	2.45e-84	7.16e-83	Up
CIL0902S0178	-	33.9	36.13	26.93	18.07	27.41	39.91	30.53	16.79	33.9	36.13	26.93	18.07	27.41	39.91	30.53	16.79	1.01368	1.37e-51	1.27e-50	Up	1.1056	3.33e-63	3.81e-62	Up	0.681612	9.87e-21	3.7e-20	Normal	0.105994	0.211309	0.346523	Normal	0.7071	2.59e-21	1.32e-20	Normal	1.24915	6.14e-114	7.72e-113	Up	0.862625	7.33e-32	7.59e-31	Normal
CIL0902S0216	-	2.28	2.82	10.34	1.26	5.27	5.71	1.44	0.84	2.28	2.82	10.34	1.26	5.27	5.71	1.44	0.84	1.44057	2.33e-07	5.83e-07	Up	1.74723	1.68e-11	5.54e-11	Up	3.6217	1.28e-87	1.46e-86	Up	0.584963	0.115376	0.214508	Normal	2.64934	2.32e-31	1.61e-30	Up	2.76503	1.56e-49	9.63e-49	Up	0.777608	0.0278546	0.0478776	Normal
CIL0906S0021	-	13.93	12.38	21.33	3.53	6.34	3.98	8.76	4.66	13.93	12.38	21.33	3.53	6.34	3.98	8.76	4.66	1.57979	3.36e-32	2.14e-31	Up	1.40961	1.39e-24	7.5e-24	Up	2.19448	1.24e-72	1.21e-71	Up	-0.400662	0.061431	0.127647	Normal	0.444153	0.0135948	0.0229267	Normal	-0.227562	0.162575	0.211151	Normal	0.910601	2.44e-08	8.62e-08	Normal
CIL0906S0026	-	489.9	339.47	201.98	294.59	573.99	538.82	384.34	217.92	489.9	339.47	201.98	294.59	573.99	538.82	384.34	217.92	1.16869	0	0	Up	0.639485	2.76e-124	5.95e-123	Normal	-0.109586	0.000203993	0.000365743	Normal	0.43491	7.62e-54	5.79e-52	Normal	1.39723	0	0	Up	1.306	0	0	Up	0.818585	5.46e-198	4.43e-196	Normal
CIL0906S0033	-	4.22	3.23	1.65	0.44	0.89	1.7	0.93	1.1	4.22	3.23	1.65	0.44	0.89	1.7	0.93	1.1	1.93974	0.000513761	0.000983687	Up	1.55403	0.00817489	0.0139275	Up	0.584963	0.480883	0.560241	Normal	-1.32193	0.226691	0.366243	Normal	-0.305626	1	1	Normal	0.628031	0.327256	0.398254	Normal	-0.242201	1	1	Normal
CIL0906S0047	-	79.17	98.36	75.17	27.25	66.92	62.2	57.94	24.66	79.17	98.36	75.17	27.25	66.92	62.2	57.94	24.66	1.68278	2.65e-178	8.27e-177	Up	1.9959	1.15e-277	6.15e-276	Up	1.60798	1.29e-152	2.49e-151	Up	0.144083	0.0802814	0.158466	Normal	1.44026	9.81e-111	2.28e-109	Up	1.33474	2.44e-137	3.69e-136	Up	1.23239	4.94e-74	1.23e-72	Up
CIL0906S0068	-	0.38	0.86	0.86	0.19	0.22	0.18	0.44	0.13	0.38	0.86	0.86	0.19	0.22	0.18	0.44	0.13	1.54749	0.0107331	0.0176026	Up	2.72583	5.97e-10	1.82e-09	Up	2.72583	1.91e-09	4.67e-09	Up	0.547488	0.647764	0.805055	Normal	0.758992	0.383562	0.481236	Normal	0.469485	0.557456	0.6341	Normal	1.75899	0.00525564	0.0103454	Up
CIL0906S0140	-	0.95	1.3	1.56	0.12	0.21	0.34	0.64	0.37	0.95	1.3	1.56	0.12	0.21	0.34	0.64	0.37	1.3604	0.00043108	0.000831449	Up	1.81291	1.51e-07	3.97e-07	Up	2.07595	4.62e-10	1.17e-09	Up	-1.62449	0.0290618	0.0675535	Normal	-0.817136	0.200827	0.272128	Normal	-0.121991	1	1	Normal	0.790547	0.104202	0.157929	Normal
CIL0906S0160	-	13.37	18.09	74.76	4.27	21.92	44.6	5.5	4.26	13.37	18.09	74.76	4.27	21.92	44.6	5.5	4.26	1.65007	9.81e-51	8.98e-50	Up	2.08627	1.76e-94	2.91e-93	Up	4.13334	0	0	Up	0.00338264	1	1	Normal	2.36332	1.07e-121	2.77e-120	Up	3.38812	0	0	Up	0.368578	0.0152727	0.0276838	Normal
CIL0906S0161	-	6.49	6.51	12.31	2.71	3.03	4.32	3.41	2.9	6.49	6.51	12.31	2.71	3.03	4.32	3.41	2.9	1.16217	5.88e-13	1.99e-12	Up	1.1666	3.07e-13	1.1e-12	Up	2.08571	1.24e-51	9.13e-51	Up	-0.09776	0.730265	0.877589	Normal	0.0632649	0.839171	0.933594	Normal	0.574978	0.000195044	0.000348089	Normal	0.233719	0.286619	0.379802	Normal
CIL0906S0162	-	82.27	77.78	62.55	37.79	74.05	59.19	68.06	36.27	82.27	77.78	62.55	37.79	74.05	59.19	68.06	36.27	1.18159	6.11e-57	6.17e-56	Up	1.10062	1.5e-48	1.36e-47	Up	0.786233	6.81e-22	2.64e-21	Normal	0.0592278	0.55003	0.715338	Normal	1.02972	8.03e-38	6.53e-37	Up	0.706577	5.55e-24	2.11e-23	Normal	0.90803	1.12e-27	1.02e-26	Normal
CIL0906S0165	-	170.14	135.18	80.73	71.06	99.85	108.01	72.02	59.12	170.14	135.18	80.73	71.06	99.85	108.01	72.02	59.12	1.525	4.08e-253	1.97e-251	Up	1.19316	4.51e-137	1.1e-135	Up	0.449459	2.16e-15	6.82e-15	Normal	0.265391	9.97e-06	5.45e-05	Normal	0.756116	2.22e-43	2.03e-42	Normal	0.869447	1.74e-82	1.63e-81	Normal	0.284751	2.94e-06	8.65e-06	Normal
CIL0908S0001	-	0.66	0.65	0.35	0.47	0	0.83	0	0.09	0.66	0.65	0.35	0.47	0	0.83	0	0.09	2.87447	0.0117402	0.0191585	Up	2.85244	0.0117402	0.0195925	Up	1.95936	0.21882	0.274087	Normal	2.38466	0.0703672	0.141793	Normal	-6.49185	1	1	Normal	3.20511	0.000404902	0.000705235	Up	-6.49185	1	1	Normal
CIL0908S0012	-	18.41	54.18	93.13	0.1	0	0	1.3	0	18.41	54.18	93.13	0.1	0	0	1.3	0	14.1682	1.9e-79	2.57e-78	Up	15.7255	7.15e-231	3.14e-229	Up	16.507	0	0	Up	6.64386	1	1	Normal	0	1	1	Normal	0	1	1	Normal	10.3443	3.07e-05	8.09e-05	Up
CIL0908S0014	-	5.54	7.22	8.52	3.86	8.62	9.72	0	1.2	5.54	7.22	8.52	3.86	8.62	9.72	0	1.2	2.20685	6.75e-17	2.69e-16	Up	2.58896	2.3e-26	1.31e-25	Up	2.82782	8.81e-33	4.47e-32	Up	1.68557	3.83e-08	3.07e-07	Up	2.84465	1.05e-31	7.35e-31	Up	3.01792	4.39e-53	2.87e-52	Up	-10.2288	8.82e-07	2.73e-06	Down
CIL0908S0015	-	4.1	4.14	4.53	2.79	6.28	7.4	0	0.59	4.1	4.14	4.53	2.79	6.28	7.4	0	0.59	2.79684	5.35e-26	2.89e-25	Up	2.81084	1.67e-26	9.51e-26	Up	2.94072	3.24e-29	1.52e-28	Up	2.24148	3.61e-13	5.09e-12	Up	3.41198	1.7e-43	1.56e-42	Up	3.64874	1.81e-75	1.57e-74	Up	-9.20457	5.78e-06	1.65e-05	Down
CIL0908S0032	-	11.75	9.65	4.97	6.81	8.91	7.55	8.55	4.52	11.75	9.65	4.97	6.81	8.91	7.55	8.55	4.52	1.37827	7.07e-21	3.26e-20	Up	1.09421	1.95e-12	6.75e-12	Up	0.136923	0.532217	0.609621	Normal	0.591332	0.00115347	0.00403015	Normal	0.979103	5.9e-09	1.73e-08	Normal	0.740154	2.62e-07	5.57e-07	Normal	0.919602	9.82e-08	3.31e-07	Normal
CIL0908S0033	-	23.98	22.16	22.07	10.29	11.38	13.71	9.69	10.89	23.98	22.16	22.07	10.29	11.38	13.71	9.69	10.89	1.13883	2.01e-38	1.47e-37	Up	1.02495	2.7e-30	1.7e-29	Up	1.01908	1.47e-28	6.78e-28	Up	-0.081761	0.512001	0.676483	Normal	0.0634966	0.591305	0.697145	Normal	0.332225	0.000152617	0.000274484	Normal	-0.168435	0.166673	0.23949	Normal
CIL0908S0058	-	9.14	10.94	19.19	3.59	6.38	7.72	5.01	4.04	9.14	10.94	19.19	3.59	6.38	7.72	5.01	4.04	1.17784	4.08e-23	2.02e-22	Up	1.43719	6.01e-37	4.39e-36	Up	2.24793	2.38e-112	3.41e-111	Up	-0.170371	0.303544	0.456639	Normal	0.659201	2.31e-06	5.65e-06	Normal	0.934246	4.34e-18	1.4e-17	Normal	0.310455	0.0411524	0.067896	Normal
CIL0908S0065	-	14.97	10.09	19.91	6.04	6.59	8.2	7.67	4.66	14.97	10.09	19.91	6.04	6.59	8.2	7.67	4.66	1.68367	5.78e-136	1.35e-134	Up	1.11452	2.7e-50	2.55e-49	Up	2.09509	2.29e-231	6.65e-230	Up	0.374219	3.57e-05	0.000175771	Normal	0.499949	1.64e-08	4.69e-08	Normal	0.815294	1.23e-32	5.71e-32	Normal	0.718897	7.22e-17	4.3e-16	Normal
CIL0908S0072	-	6.1	6.41	6.5	2.51	1.54	1.21	4.67	2.76	6.1	6.41	6.5	2.51	1.54	1.21	4.67	2.76	1.14414	1.62e-27	9.16e-27	Up	1.21566	7.09e-32	4.63e-31	Up	1.23577	2.11e-31	1.04e-30	Up	-0.136981	0.34762	0.508937	Normal	-0.841738	2.82e-07	7.39e-07	Normal	-1.18966	4.18e-18	1.35e-17	Down	0.758754	3.58e-10	1.46e-09	Normal
CIL0908S0084	-	8.26	6.11	7.63	3.49	4.05	4.78	4.21	1.37	8.26	6.11	7.63	3.49	4.05	4.78	4.21	1.37	2.59197	2e-35	1.37e-34	Up	2.157	1.7e-21	8.34e-21	Up	2.47751	5.1e-30	2.43e-29	Up	1.34905	1.97e-06	1.22e-05	Up	1.56375	9.44e-09	2.74e-08	Up	1.80283	1.93e-17	6.12e-17	Up	1.61964	3.04e-09	1.15e-08	Up
CIL0908S0093	-	41.91	40.08	51.04	17.14	28.3	34.18	24.93	17.52	41.91	40.08	51.04	17.14	28.3	34.18	24.93	17.52	1.25829	4.94e-90	7.59e-89	Up	1.19388	8.94e-80	1.26e-78	Up	1.54263	1.35e-141	2.41e-140	Up	-0.0316357	0.724052	0.873734	Normal	0.691799	1.52e-21	7.81e-21	Normal	0.96415	4.42e-65	3.41e-64	Normal	0.50888	2.35e-11	1.03e-10	Normal
CIL0908S0137	-	720.22	622.99	403.73	398.51	808.99	790.95	670.78	359.1	720.22	622.99	403.73	398.51	808.99	790.95	670.78	359.1	1.00405	0	0	Up	0.794823	2.69e-260	1.37e-258	Normal	0.169005	1.65e-12	4.66e-12	Normal	0.15023	4.73e-10	4.85e-09	Normal	1.17174	0	0	Up	1.1392	0	0	Up	0.901454	0	0	Normal
CIL0908S0144	-	6.94	6.7	9.36	2.45	3.24	3.23	1.57	3.08	6.94	6.7	9.36	2.45	3.24	3.23	1.57	3.08	1.17201	4.48e-06	1.02e-05	Up	1.12123	1.21e-05	2.77e-05	Up	1.60358	1.93e-11	5.17e-11	Up	-0.330149	0.369134	0.534018	Normal	0.0730635	0.915372	1	Normal	0.0686038	0.857419	0.926441	Normal	-0.972166	0.0273755	0.0471317	Normal
CIL0908S0184	-	4.69	3.93	4.23	1.37	0.27	0.63	1.04	0.66	4.69	3.93	4.23	1.37	0.27	0.63	1.04	0.66	2.82905	4.68e-15	1.74e-14	Up	2.57399	8.3e-12	2.78e-11	Up	2.68012	6.15e-13	1.77e-12	Up	1.05364	0.0803912	0.158578	Normal	-1.28951	0.143633	0.200607	Normal	-0.0671142	1	1	Normal	0.656046	0.345268	0.446488	Normal
CIL0909S0004	-	19.27	12.17	16.92	5.81	9.65	12.96	8.13	5.35	19.27	12.17	16.92	5.81	9.65	12.96	8.13	5.35	1.84875	4.39e-104	7.77e-103	Up	1.18572	4.03e-35	2.83e-34	Up	1.66112	9.4e-76	9.48e-75	Up	0.118999	0.343695	0.504602	Normal	0.85099	3.11e-15	1.26e-14	Normal	1.27645	2.09e-54	1.39e-53	Up	0.603716	1.45e-07	4.83e-07	Normal
CIL0909S0027	-	2.28	3.29	2.09	1.98	1.73	2.61	1.39	0.27	2.28	3.29	2.09	1.98	1.73	2.61	1.39	0.27	3.078	4.01e-11	1.24e-10	Up	3.60706	4.19e-18	1.82e-17	Up	2.95247	1.57e-09	3.87e-09	Up	2.87447	3.2e-08	2.59e-07	Up	2.67974	6.17e-07	1.58e-06	Up	3.27302	2.88e-16	8.81e-16	Up	2.36405	3.44e-05	9.01e-05	Up
CIL0909S0039	-	4.04	4.53	10.42	2.13	3.41	4.43	1.67	1.43	4.04	4.53	10.42	2.13	3.41	4.43	1.67	1.43	1.49834	5.32e-10	1.55e-09	Up	1.6635	5.3e-13	1.88e-12	Up	2.86527	1.3e-53	9.86e-53	Up	0.574838	0.076371	0.152034	Normal	1.25376	2.22e-06	5.44e-06	Up	1.63129	4.17e-16	1.27e-15	Up	0.223833	0.525937	0.636704	Normal
CIL0909S0052	-	1.75	1.08	11.34	1.8	1.61	3.64	2.12	0.78	1.75	1.08	11.34	1.8	1.61	3.64	2.12	0.78	1.16581	0.006528	0.0110344	Up	0.469485	0.441281	0.537268	Normal	3.8618	4.46e-56	3.51e-55	Up	1.20645	0.00465245	0.0138676	Up	1.04551	0.0294974	0.0472811	Up	2.22239	1.59e-14	4.57e-14	Up	1.44252	0.00103178	0.00225094	Up
CIL0909S0055	-	8.52	10.53	10.03	2.69	7.79	10.75	10.13	2.97	8.52	10.53	10.03	2.69	7.79	10.75	10.13	2.97	1.52039	7.24e-25	3.79e-24	Up	1.82597	1.9e-39	1.46e-38	Up	1.75579	8.09e-34	4.2e-33	Up	-0.142857	0.538742	0.704314	Normal	1.39116	2.01e-18	9.24e-18	Up	1.8558	3.59e-53	2.35e-52	Up	1.7701	2.67e-32	2.8e-31	Up
CIL0909S0062	-	120.24	66.98	79.86	8.84	22.16	26.86	84.79	5.94	120.24	66.98	79.86	8.84	22.16	26.86	84.79	5.94	4.33931	0	0	Up	3.4952	0	0	Up	3.74894	0	0	Up	0.573583	2.32e-05	0.000118138	Normal	1.89942	4.03e-73	6.09e-72	Up	2.17692	3.32e-148	5.42e-147	Up	3.83536	0	0	Up
CIL0909S0118	-	35.62	36.91	57.63	20.62	24.82	29.73	23.18	16.58	35.62	36.91	57.63	20.62	24.82	29.73	23.18	16.58	1.10324	4.59e-58	4.72e-57	Up	1.15457	8.85e-65	1.03e-63	Up	1.79738	4.74e-183	1.08e-181	Up	0.3146	0.000158681	0.000681104	Normal	0.582059	2.6e-13	9.65e-13	Normal	0.842475	3.49e-41	1.89e-40	Normal	0.483437	3.8e-09	1.43e-08	Normal
CIL0909S0139	-	118.42	188.18	181.51	15.16	34.48	25.37	61	20.41	118.42	188.18	181.51	15.16	34.48	25.37	61	20.41	2.53656	0	0	Up	3.20477	0	0	Up	3.1527	0	0	Up	-0.429006	4.56e-06	2.63e-05	Normal	0.756484	1.46e-23	7.97e-23	Normal	0.313847	2.89e-06	5.79e-06	Normal	1.57953	1.41e-126	6.62e-125	Up
CIL0909S0149	-	3.32	5.84	7.88	1.15	3.39	5.86	2.7	1.4	3.32	5.84	7.88	1.15	3.39	5.86	2.7	1.4	1.24576	7.27e-09	1.99e-08	Up	2.06054	1.94e-29	1.19e-28	Up	2.49277	2.1e-47	1.44e-46	Up	-0.283793	0.440663	0.612755	Normal	1.27586	1.61e-08	4.6e-08	Up	2.06547	4.02e-38	2.06e-37	Up	0.947533	0.000143954	0.000351872	Normal
CIL0909S0150	-	6.18	5.24	13.68	1.74	0.4	1.54	0.94	0.72	6.18	5.24	13.68	1.74	0.4	1.54	0.94	0.72	3.10154	1.53e-36	1.08e-35	Up	2.8635	4.81e-29	2.93e-28	Up	4.24793	5.67e-102	7.39e-101	Up	1.27302	0.000932538	0.00333754	Up	-0.847997	0.175843	0.241627	Normal	1.09686	0.000832606	0.00141375	Up	0.384664	0.382255	0.488153	Normal
CIL0909S0167	-	10.03	11.97	9.22	6.11	11.83	17.28	9.3	4.93	10.03	11.97	9.22	6.11	11.83	17.28	9.3	4.93	1.02466	6.92e-06	1.56e-05	Up	1.27976	2.96e-09	8.69e-09	Up	0.903179	0.000176146	0.000317724	Normal	0.309585	0.324745	0.482763	Normal	1.26279	3.83e-08	1.07e-07	Up	1.80944	8.72e-27	3.54e-26	Up	0.915643	0.000298825	0.000702948	Normal
CIL0909S0168	-	74.66	40.4	38.85	3.29	6.35	9.11	12.51	1.4	74.66	40.4	38.85	3.29	6.35	9.11	12.51	1.4	5.73684	0	0	Up	4.85086	6.69e-278	3.58e-276	Up	4.79442	1.81e-252	5.81e-251	Up	1.23266	3.43e-05	0.000169495	Up	2.18133	5.17e-19	2.43e-18	Up	2.70202	4.11e-48	2.49e-47	Up	3.15958	2.19e-54	3.88e-53	Up
CIL0909S0170	-	30.86	25.72	28.01	4.55	5.91	6.07	5.2	0	30.86	25.72	28.01	4.55	5.91	6.07	5.2	0	14.9135	1.98e-97	3.3e-96	Up	14.6506	8.23e-82	1.19e-80	Up	14.7737	1.39e-83	1.54e-82	Up	12.1517	2.38e-13	3.4e-12	Up	12.5289	3e-17	1.32e-16	Up	12.5675	1.26e-28	5.31e-28	Up	12.3443	1.5e-14	7.89e-14	Up
CIL0909S0171	-	6.9	2.04	3.01	0	0	0	0	0	6.9	2.04	3.01	0	0	0	0	0	12.7524	1.19e-13	4.16e-13	Up	10.9944	0.000122627	0.000257623	Up	11.5555	7.69e-06	1.53e-05	Up	0	1	1	Normal	0	1	1	Normal	0	1	1	Normal	0	1	1	Normal
CIL0909S0191	-	0.8	1.11	1.54	0.38	0.25	0.25	0.48	0.35	0.8	1.11	1.54	0.38	0.25	0.25	0.48	0.35	1.19265	0.000782068	0.00146942	Up	1.66513	1.56e-07	4.11e-07	Up	2.1375	2.79e-13	8.12e-13	Up	0.118644	0.885571	1	Normal	-0.485427	0.430054	0.532318	Normal	-0.485427	0.350358	0.423674	Normal	0.455679	0.401664	0.50963	Normal
CIL0912S0023	-	84.01	90.99	105.83	42.08	67.06	74.57	75.73	36.34	84.01	90.99	105.83	42.08	67.06	74.57	75.73	36.34	1.209	1.76183809306989e-320	1.10092647862805e-318	Up	1.32415	0	0	Up	1.54212	0	0	Up	0.211576	2.13e-08	1.77e-07	Normal	0.883894	1.22e-147	3.85e-146	Normal	1.03704	4.14e-263	1.26e-261	Up	1.05931	7.14e-219	6.68e-217	Up
CIL0912S0026	-	48.46	45.42	41.35	18.98	14.05	13.94	33.97	23.09	48.46	45.42	41.35	18.98	14.05	13.94	33.97	23.09	1.06953	1.13e-84	1.64e-83	Up	0.97606	1.67e-68	2.05e-67	Normal	0.840619	2.2e-46	1.49e-45	Normal	-0.282788	0.000153414	0.000661016	Normal	-0.716698	7.68e-19	3.59e-18	Normal	-0.728038	5.83e-29	2.49e-28	Normal	0.556993	8.2e-18	5.1e-17	Normal
CIL0912S0027	-	39.56	29.04	32.75	16.11	17.06	15.16	17.92	13.74	39.56	29.04	32.75	16.11	17.06	15.16	17.92	13.74	1.52566	2.4e-30	1.45e-29	Up	1.07966	7.43e-14	2.75e-13	Up	1.25311	3.22e-18	1.12e-17	Up	0.229574	0.220765	0.358832	Normal	0.312236	0.0838114	0.123827	Normal	0.141888	0.345669	0.41854	Normal	0.383189	0.0325936	0.0550297	Normal
CIL0912S0028	-	110.53	80.4	94.99	49.35	44.15	54.96	57.88	43.55	110.53	80.4	94.99	49.35	44.15	54.96	57.88	43.55	1.34369	3.67e-95	5.97e-94	Up	0.884523	2.03e-36	1.46e-35	Normal	1.1251	1.11e-59	9.21e-59	Up	0.180377	0.0331953	0.0754628	Normal	0.0197407	0.851741	0.946333	Normal	0.335709	5.26e-07	1.1e-06	Normal	0.410392	5.74e-07	1.81e-06	Normal
CIL0912S0039	-	61.82	53.78	43.77	14.54	38.28	55.72	24.14	20.27	61.82	53.78	43.77	14.54	38.28	55.72	24.14	20.27	1.60873	5.23e-96	8.58e-95	Up	1.40772	3.36e-69	4.17e-68	Up	1.1106	1.69e-37	9.53e-37	Up	-0.479319	7.36e-05	0.000339058	Normal	0.917245	3.55e-23	1.91e-22	Normal	1.45885	1.75e-97	1.91e-96	Up	0.25208	0.0188568	0.0334566	Normal
CIL0912S0041	-	11.25	9.4	6.16	1.91	2.65	2.3	5.45	2.05	11.25	9.4	6.16	1.91	2.65	2.3	5.45	2.05	2.45623	1.3e-35	8.97e-35	Up	2.19704	2.35e-26	1.33e-25	Up	1.58731	2.93e-11	7.8e-11	Up	-0.102051	0.913384	1	Normal	0.370368	0.262613	0.34393	Normal	0.16601	0.595783	0.672942	Normal	1.41063	3.58e-08	1.25e-07	Up
CIL0912S0055	-	166.51	95.8	76.8	37.32	45.7	39.82	86.51	28.64	166.51	95.8	76.8	37.32	45.7	39.82	86.51	28.64	2.53951	0	0	Up	1.74199	2.84872738617468e-313	1.76776837025449e-311	Up	1.42307	5.41e-176	1.18e-174	Up	0.381917	1.97e-09	1.87e-08	Normal	0.674163	4.58e-29	2.97e-28	Normal	0.475462	5.91e-20	2.03e-19	Normal	1.59484	5.06e-222	4.82e-220	Up
CIL0912S0103	-	2	5.11	5.93	0.21	1.86	2.51	3.65	0.21	2	5.11	5.93	0.21	1.86	2.51	3.65	0.21	3.25154	1.81e-12	5.98e-12	Up	4.60486	1.64e-40	1.29e-39	Up	4.81957	6.19e-46	4.14e-45	Up	0	1	1	Normal	3.14684	4.66e-10	1.46e-09	Up	3.57923	1.48e-21	5.31e-21	Up	4.11944	1.36e-24	1.11e-23	Up
CIL0912S0120	-	17.32	17.97	17.72	5.55	4.15	4.96	8.18	5.97	17.32	17.97	17.72	5.55	4.15	4.96	8.18	5.97	1.53664	5.97e-19	2.57e-18	Up	1.58979	1.02e-20	4.9e-20	Up	1.56958	4.11e-19	1.47e-18	Up	-0.105243	0.749051	0.895313	Normal	-0.52462	0.0625523	0.094508	Normal	-0.267391	0.210908	0.268872	Normal	0.45437	0.0527182	0.0852927	Normal
CIL0912S0138	-	0.88	1.31	0.32	0.51	0.34	0.43	0.36	0.23	0.88	1.31	0.32	0.51	0.34	0.43	0.36	0.23	1.93587	0.0192663	0.0305862	Up	2.50986	8.88e-05	0.000188899	Up	0.476438	0.753968	0.827246	Normal	1.14886	0.38784	0.5532	Normal	0.563901	0.753968	0.852547	Normal	0.902703	0.332514	0.404042	Normal	0.646363	0.753968	0.858383	Normal
CIL0912S0149	-	14.61	21.95	34.87	7.34	14.32	34.01	13.69	5.81	14.61	21.95	34.87	7.34	14.32	34.01	13.69	5.81	1.33035	4.67e-32	2.96e-31	Up	1.91761	4.47e-80	6.33e-79	Up	2.58538	7.2e-175	1.56e-173	Up	0.337242	0.0225481	0.0543219	Normal	1.30142	2.61e-27	1.6e-26	Up	2.54935	1.1e-221	2.74e-220	Up	1.23651	9.63e-24	7.65e-23	Up
CIL0912S0168	-	2.47	3.14	4.74	1.05	1.58	2.28	1.83	0.94	2.47	3.14	4.74	1.05	1.58	2.28	1.83	0.94	1.39378	1.77e-12	5.85e-12	Up	1.74003	2.93e-21	1.43e-20	Up	2.33415	3.76e-44	2.42e-43	Up	0.159657	0.609609	0.772687	Normal	0.749192	0.00183792	0.00345321	Normal	1.2783	1.82e-13	5.04e-13	Up	0.961111	2.84e-05	7.52e-05	Normal
CIL0912S0171	-	1.52	1.82	9.76	0.7	1.07	3.75	0.74	0.48	1.52	1.82	9.76	0.7	1.07	3.75	0.74	0.48	1.66297	0.00295847	0.0052168	Up	1.92283	0.000117812	0.000248102	Up	4.34577	9.33e-44	5.95e-43	Up	0.544321	0.647764	0.805055	Normal	1.1565	0.0640725	0.0965728	Normal	2.96578	2.07e-16	6.36e-16	Up	0.624491	0.503661	0.613844	Normal
CIL0912S0173	-	2.02	3.2	0.16	0.86	0.17	0.62	0.36	0.66	2.02	3.2	0.16	0.86	0.17	0.62	0.36	0.66	1.61382	0.000543253	0.00103503	Up	2.27753	2.09e-08	5.86e-08	Up	-2.04439	0.0769294	0.104208	Normal	0.381871	0.690224	0.842344	Normal	-1.95693	0.0769294	0.114296	Normal	-0.0901978	1	1	Normal	-0.874469	0.480883	0.594791	Normal
CIL0912S0176	-	50.96	37.04	36.83	16.89	36.28	36.88	37.64	21.48	50.96	37.04	36.83	16.89	36.28	36.88	37.64	21.48	1.24637	4.51e-125	9.52e-124	Up	0.78609	1.24e-42	1.01e-41	Normal	0.777887	9.5e-40	5.61e-39	Normal	-0.346825	3.59e-06	2.11e-05	Normal	0.75618	1.51e-35	1.17e-34	Normal	0.779845	9.33e-54	6.16e-53	Normal	0.809273	2.81e-40	3.65e-39	Normal
CIL0912S0194	-	25.19	24.06	14.75	26.97	24.47	27.11	20.53	0	25.19	24.06	14.75	26.97	24.47	27.11	20.53	0	14.6206	0	0	Up	14.5543	0	0	Up	13.8484	2.76e-202	6.93e-201	Up	14.7191	0	0	Up	14.5787	3.93718594751542e-312	3.05182676940365e-310	Up	14.7265	0	0	Up	14.3254	5.09e-255	6.04e-253	Up
CIL0912S0195	-	1.64	1.16	0.68	0.98	1.73	2.29	1.09	0	1.64	1.16	0.68	0.98	1.73	2.29	1.09	0	10.6795	1.5e-11	4.75e-11	Up	10.1799	3.03e-08	8.41e-08	Up	9.40939	0.000122627	0.000223717	Up	9.93664	3.85e-06	2.24e-05	Up	10.7566	6e-11	1.97e-10	Up	11.1611	6.08e-23	2.26e-22	Up	10.0901	9.64e-07	2.97e-06	Up
CIL0914S0003	-	70.62	72.56	56.89	25.42	44.72	39.98	53.24	32.84	70.62	72.56	56.89	25.42	44.72	39.98	53.24	32.84	1.10462	2.39e-152	6.29e-151	Up	1.14372	4.65e-166	1.4e-164	Up	0.792721	2.18e-68	2.01e-67	Normal	-0.36949	7.92e-11	8.78e-10	Normal	0.445466	2.39e-19	1.14e-18	Normal	0.283824	3.3e-11	8.4e-11	Normal	0.697056	4.15e-48	6.41e-47	Normal
CIL0914S0010	-	0.97	1.39	3.19	0.12	0.63	1.12	0.26	0	0.97	1.39	3.19	0.12	0.63	1.12	0.26	0	9.92184	9.64e-07	2.31e-06	Up	10.4409	9.53e-10	2.87e-09	Up	11.6393	3.02e-20	1.11e-19	Up	6.90689	0.250037	0.392042	Normal	9.29921	0.000489894	0.000976828	Up	10.1293	1.5e-11	3.88e-11	Up	8.02237	0.0625313	0.0992113	Normal
CIL0914S0011	-	5.75	3.87	12.42	0.93	1.53	2.22	1.06	0	5.75	3.87	12.42	0.93	1.53	2.22	1.06	0	12.4893	4.29e-61	4.62e-60	Up	11.9181	1.82e-41	1.46e-40	Up	13.6004	1.59e-123	2.48e-122	Up	9.86109	1.9e-09	1.81e-08	Up	10.5793	7.52e-15	3e-14	Up	11.1163	3.35e-35	1.62e-34	Up	10.0498	2.39e-10	9.85e-10	Up
CIL0914S0051	-	26.12	41.3	61.17	5.52	40.12	80.62	19.46	2.62	26.12	41.3	61.17	5.52	40.12	80.62	19.46	2.62	3.31752	0	0	Up	3.9785	0	0	Up	4.54519	0	0	Up	1.0751	1.26e-30	4.9e-29	Up	3.93668	0	0	Up	4.9435	0	0	Up	2.89287	0	0	Up
CIL0914S0053	-	1.08	2.23	0.97	0.16	1.68	1.57	0.55	0.05	1.08	2.23	0.97	0.16	1.68	1.57	0.55	0.05	4.43296	1.9e-09	5.4e-09	Up	5.47897	9.5e-19	4.24e-18	Up	4.27798	6.05e-08	1.37e-07	Up	1.67807	0.375062	0.54034	Normal	5.07039	1.89e-12	6.72e-12	Up	4.97269	1.52e-17	4.83e-17	Up	3.45943	0.00183717	0.00387376	Up
CIL0914S0091	-	32.51	26.23	80.25	12.61	16.13	30.36	12.08	15.39	32.51	26.23	80.25	12.61	16.13	30.36	12.08	15.39	1.07889	2.1e-49	1.88e-48	Up	0.769225	2e-23	1.04e-22	Normal	2.38251	0	0	Up	-0.287425	0.00373344	0.0114462	Normal	0.0677532	0.471832	0.577844	Normal	0.980179	9.81e-52	6.28e-51	Normal	-0.349373	0.000614061	0.00138174	Normal
CIL0914S0107	-	1.84	2.37	2.32	2.28	1.29	1.52	1.5	0.74	1.84	2.37	2.32	2.28	1.29	1.52	1.5	0.74	1.31411	0.000380375	0.000736946	Up	1.67929	4.55e-07	1.16e-06	Up	1.64853	1.86e-06	3.84e-06	Up	1.62344	4.9e-06	2.82e-05	Up	0.801774	0.076299	0.11349	Normal	1.03847	0.00186615	0.00307719	Up	1.01937	0.0164996	0.0295915	Up
CIL0914S0132	-	4.04	4.17	3.11	1.9	9.71	13.24	5.71	1.07	4.04	4.17	3.11	1.9	9.71	13.24	5.71	1.07	1.91674	3.97e-08	1.04e-07	Up	1.96244	1.5e-08	4.24e-08	Up	1.5393	9.05e-05	0.000166912	Up	0.828389	0.0965065	0.185126	Normal	3.18186	3.72e-28	2.34e-27	Up	3.62922	2.59e-59	1.85e-58	Up	2.41588	1e-12	4.78e-12	Up
CIL0914S0143	-	317.69	356.28	325.89	88.54	224.75	300.51	232.73	85.77	317.69	356.28	325.89	88.54	224.75	300.51	232.73	85.77	1.88907	0	0	Up	2.05447	0	0	Up	1.92584	0	0	Up	0.0458563	0.45702	0.627453	Normal	1.38978	1.43e-194	6.35e-193	Up	1.80887	0	0	Up	1.44011	1.89e-208	1.64e-206	Up
CIL0914S0145	-	171.68	159.82	133.69	108.72	157.61	151.75	165.23	84.74	171.68	159.82	133.69	108.72	157.61	151.75	165.23	84.74	1.01861	2.36e-206	8.77e-205	Up	0.915333	1.39e-162	4.06e-161	Normal	0.657777	4.17e-76	4.23e-75	Normal	0.359502	2.67e-21	6.72e-20	Normal	0.895244	1.94e-144	6.01e-143	Normal	0.840581	1.91e-159	3.33e-158	Normal	0.963361	1.97e-167	1.27e-165	Normal
CIL0917S0020	-	1.62	1.95	2.17	1.3	0.74	0.93	2.27	0.74	1.62	1.95	2.17	1.3	0.74	0.93	2.27	0.74	1.1304	0.00522183	0.00892197	Up	1.39788	0.000115354	0.000243245	Up	1.5521	2.65e-05	5.09e-05	Up	0.812914	0.0652423	0.133313	Normal	0	1	1	Normal	0.329705	0.443323	0.525028	Normal	1.6171	1.45e-05	3.97e-05	Up
CIL0917S0063	-	582.75	761.85	819.86	168.43	286.02	232.45	483.18	171.61	582.75	761.85	819.86	168.43	286.02	232.45	483.18	171.61	1.76374	0	0	Up	2.15037	0	0	Up	2.25624	0	0	Up	-0.0269845	0.336565	0.496568	Normal	0.736982	2.8e-176	1.1e-174	Normal	0.437787	1.53e-69	1.24e-68	Normal	1.49343	0	0	Up
CIL0917S0064	-	33.37	25.56	49.87	12.89	13.24	16.72	11.72	11.75	33.37	25.56	49.87	12.89	13.24	16.72	11.72	11.75	1.50589	6.44e-89	9.79e-88	Up	1.12123	3.61e-44	3.06e-43	Up	2.08551	1.08e-197	2.65e-196	Up	0.133592	0.200004	0.331524	Normal	0.172242	0.0967933	0.141477	Normal	0.508914	5.63e-11	1.42e-10	Normal	-0.00368819	1	1	Normal
CIL0917S0072	-	33.71	13.66	13.44	10.81	3.39	3.65	17.9	12.82	33.71	13.66	13.44	10.81	3.39	3.65	17.9	12.82	1.39478	3.96e-90	6.11e-89	Up	0.0915612	0.308331	0.391642	Normal	0.0681369	0.46265	0.540513	Normal	-0.24603	0.0135493	0.0351249	Normal	-1.91904	4.11e-46	4e-45	Down	-1.81243	2.42e-69	1.95e-68	Down	0.481563	3.48e-08	1.22e-07	Normal
CIL0917S0091	-	22.31	24.3	14.18	8.49	2.89	1.65	15.43	9.56	22.31	24.3	14.18	8.49	2.89	1.65	15.43	9.56	1.22261	5.18e-21	2.4e-20	Up	1.34587	3.26e-26	1.84e-25	Up	0.568775	0.000217793	0.000389417	Normal	-0.171246	0.393228	0.559215	Normal	-1.72594	1.44e-12	5.16e-12	Down	-2.53454	1.44e-31	6.51e-31	Down	0.690656	1.06e-05	2.94e-05	Normal
CIL0917S0113	-	1.35	1.55	0.78	0.48	0.36	0.68	0	0.33	1.35	1.55	0.78	0.48	0.36	0.68	0	0.33	2.03242	0.00722652	0.0121479	Up	2.23173	0.00261354	0.00476209	Up	1.24101	0.267003	0.325904	Normal	0.540568	0.753968	0.899322	Normal	0.125531	1	1	Normal	1.04307	0.238097	0.300094	Normal	-8.36632	0.125037	0.18415	Normal
CIL0917S0131	-	1.42	3.03	4.45	0.53	1.26	0.68	1.5	0.43	1.42	3.03	4.45	0.53	1.26	0.68	1.5	0.43	1.72348	1.46e-06	3.46e-06	Up	2.81691	4.58e-23	2.36e-22	Up	3.3714	1.06e-38	6.12e-38	Up	0.301656	0.636168	0.794256	Normal	1.55102	7.93e-05	0.000170299	Up	0.661198	0.103973	0.139995	Normal	1.80255	1.72e-06	5.16e-06	Up
CIL0917S0134	-	2.88	3.4	3.92	2.95	1.27	0.9	1.72	1.22	2.88	3.4	3.92	2.95	1.27	0.9	1.72	1.22	1.23919	6.84e-05	0.000141934	Up	1.47865	4.05e-07	1.04e-06	Up	1.68397	5.05e-09	1.21e-08	Up	1.27383	5.52e-05	0.000261814	Up	0.0579473	1	1	Normal	-0.438884	0.282821	0.348566	Normal	0.495527	0.215284	0.29966	Normal
CIL0917S0138	-	1.72	2.81	2.93	2.56	2.9	3.11	2.54	0.11	1.72	2.81	2.93	2.56	2.9	3.11	2.54	0.11	3.96683	1.11e-05	2.45e-05	Up	4.67499	1.2e-10	3.78e-10	Up	4.73533	2.39e-10	6.11e-10	Up	4.54057	7.59e-09	6.7e-08	Up	4.72048	9.53e-10	2.92e-09	Up	4.82134	6.52e-15	1.91e-14	Up	4.52925	3.03e-08	1.06e-07	Up
CIL0917S0145	-	0.68	0.6	0.42	1.3	0.35	0.37	0	0.15	0.68	0.6	0.42	1.3	0.35	0.37	0	0.15	2.18057	0.0213208	0.0336923	Up	2	0.0574586	0.0859575	Normal	1.48543	0.226691	0.283132	Normal	3.11548	3.62e-05	0.000178074	Up	1.22239	0.507911	0.610152	Normal	1.30256	0.179718	0.231656	Normal	-7.22882	0.250037	0.336004	Normal
CIL0919S0002	-	3.66	2.86	3.82	1.66	3.23	3.35	0.94	1.56	3.66	2.86	3.82	1.66	3.23	3.35	0.94	1.56	1.2303	0.00189761	0.00342253	Up	0.874469	0.0537535	0.0808097	Normal	1.29203	0.00108392	0.0018275	Up	0.0896372	1	1	Normal	1.04999	0.0176784	0.0292768	Up	1.10262	0.00149753	0.00248788	Up	-0.730813	0.361957	0.465275	Normal
CIL0919S0007	-	0.46	0.1	0.22	0.3	0.06	0.06	0	0.08	0.46	0.1	0.22	0.3	0.06	0.06	0	0.08	2.52356	0.0225028	0.0354121	Up	0.321928	1	1	Normal	1.45943	0.453207	0.530384	Normal	1.90689	0.179786	0.304293	Normal	-0.415037	1	1	Normal	-0.415037	1	1	Normal	-6.32193	0.500025	0.610043	Normal
CIL0919S0021	-	22.1	32.04	28.59	3.29	18.72	17.11	13.42	4.46	22.1	32.04	28.59	3.29	18.72	17.11	13.42	4.46	2.30893	8.6e-23	4.22e-22	Up	2.84476	1.73e-41	1.38e-40	Up	2.6804	1.98e-33	1.02e-32	Up	-0.438956	0.358842	0.522594	Normal	2.06946	9.39e-16	3.9e-15	Up	1.93972	6.93e-19	2.3e-18	Up	1.58927	2.55e-08	8.99e-08	Up
CIL0919S0022	-	0.8	0.33	0	0.08	0.08	0	0	0.1	0.8	0.33	0	0.08	0.08	0	0	0.1	3	0.000521183	0.000994999	Up	1.72247	0.289161	0.369688	Normal	-6.64386	0.500025	0.576621	Normal	-0.321928	1	1	Normal	-0.321928	1	1	Normal	-6.64386	0.250037	0.310792	Normal	-6.64386	0.500025	0.610043	Normal
CIL0919S0047	-	15.77	10.47	8.12	6.14	8.39	7.94	8.26	5.26	15.77	10.47	8.12	6.14	8.39	7.94	8.26	5.26	1.58405	7.47e-34	4.93e-33	Up	0.993127	9.28e-12	3.1e-11	Normal	0.626417	0.000126115	0.000229883	Normal	0.223176	0.223981	0.363172	Normal	0.673608	5.14e-05	0.000112238	Normal	0.594076	1.37e-05	2.64e-05	Normal	0.651079	0.000122149	0.000300794	Normal
CIL0919S0058	-	0.82	0.74	1.01	0.3	0.92	1	0.79	0.25	0.82	0.74	1.01	0.3	0.92	1	0.79	0.25	1.7137	0.00595708	0.0101153	Up	1.5656	0.0146935	0.0241949	Up	2.01436	0.000328077	0.000576914	Up	0.263034	0.790601	0.930948	Normal	1.87971	0.00250938	0.00464576	Up	2	6.69e-05	0.000123514	Up	1.65992	0.0106654	0.0198496	Up
CIL0919S0092	-	62.57	61.42	59.47	29.2	43.41	51.08	35.02	22.71	62.57	61.42	59.47	29.2	43.41	51.08	35.02	22.71	1.46214	1.82e-292	1.01e-290	Up	1.43538	5.8e-280	3.13e-278	Up	1.38883	3.3e-248	1.04e-246	Up	0.362641	1.3e-12	1.72e-11	Normal	0.9347	1.1e-91	2.08e-90	Normal	1.16943	2.61e-207	6.11e-206	Up	0.624851	1.21e-36	1.41e-35	Normal
CIL0919S0123	-	57.66	51.33	34.73	20.65	37.29	36.97	42.8	14.8	57.66	51.33	34.73	20.65	37.29	36.97	42.8	14.8	1.96197	1.45e-197	5.12e-196	Up	1.79421	4.57e-157	1.29e-155	Up	1.23059	7.63e-59	6.23e-58	Up	0.480545	8.09e-08	6.17e-07	Normal	1.33319	1.04e-67	1.45e-66	Up	1.32076	2.58e-94	2.73e-93	Up	1.53201	4e-93	1.31e-91	Up
CIL0919S0136	-	25.37	27.84	21.21	11.95	11.33	9.56	15.28	10.66	25.37	27.84	21.21	11.95	11.33	9.56	15.28	10.66	1.25092	4.93e-44	4.02e-43	Up	1.38495	1.62e-56	1.69e-55	Up	0.992537	7.26e-25	3.06e-24	Normal	0.164803	0.161942	0.280103	Normal	0.0879404	0.478332	0.584931	Normal	-0.157125	0.117702	0.157165	Normal	0.519437	2.74e-06	8.07e-06	Normal
CIL0919S0137	-	1.18	0.46	1.77	0.11	0.08	0.23	0.52	0.12	1.18	0.46	1.77	0.11	0.08	0.23	0.52	0.12	3.29768	1.37e-10	4.13e-10	Up	1.9386	0.00436394	0.00770713	Up	3.88264	1.27e-16	4.21e-16	Up	-0.125531	1	1	Normal	-0.584963	0.726617	0.826144	Normal	0.938599	0.16727	0.216795	Normal	2.11548	0.00436394	0.00869488	Up
CIL0919S0157	-	2.98	2.37	2.86	5.12	14.43	15.79	4.45	1.41	2.98	2.37	2.86	5.12	14.43	15.79	4.45	1.41	1.07962	8.55e-07	2.06e-06	Up	0.749192	0.00122655	0.0023241	Normal	1.02032	6.59e-06	1.32e-05	Up	1.86045	2.05e-21	5.18e-20	Up	3.3553	3.12e-118	7.79e-117	Up	3.48524	4.99e-182	1.02e-180	Up	1.65811	8.21e-16	4.64e-15	Up
CIL0919S0162	-	2.62	3.3	5.22	0.57	2.48	4.59	3.71	1.02	2.62	3.3	5.22	0.57	2.48	4.59	3.71	1.02	1.361	5.27e-05	0.000110518	Up	1.6939	3.83e-08	1.05e-07	Up	2.35548	7.7e-18	2.65e-17	Up	-0.839535	0.154271	0.268795	Normal	1.28177	0.000321103	0.000652529	Up	2.16993	4.21e-19	1.41e-18	Up	1.86285	4.97e-09	1.85e-08	Up
CIL0919S0167	-	6.15	6.04	4.64	0.09	1.12	1.3	0.79	0.82	6.15	6.04	4.64	0.09	1.12	1.3	0.79	0.82	2.90689	4.38e-09	1.22e-08	Up	2.88085	7.88e-09	2.26e-08	Up	2.50043	7.56e-06	1.5e-05	Up	-3.18763	0.125066	0.225731	Normal	0.449803	0.790601	0.88711	Normal	0.664816	0.286545	0.352854	Normal	-0.0537713	1	1	Normal
CIL0919S0198	-	10.02	8.34	9.04	7.34	5.06	6.34	7.57	4.37	10.02	8.34	9.04	7.34	5.06	6.34	7.57	4.37	1.19718	2.26e-06	5.27e-06	Up	0.932414	0.00085094	0.00164546	Normal	1.04869	0.000101296	0.000186283	Up	0.748147	0.0150429	0.0385258	Normal	0.211504	0.5951	0.701313	Normal	0.53685	0.0361907	0.0519548	Normal	0.79266	0.0110248	0.0204638	Normal
CIL0919S0230	-	87.97	95.89	60.87	51.14	103.56	122.94	6.54	29.66	87.97	95.89	60.87	51.14	103.56	122.94	6.54	29.66	1.56849	3.82e-185	1.26e-183	Up	1.69286	1.38e-224	5.84e-223	Up	1.03721	2.86e-66	2.56e-65	Up	0.785934	3.51e-34	1.53e-32	Normal	1.80388	1.69e-242	9.6e-241	Up	2.05136	0	0	Up	-2.18116	4.61e-83	1.32e-81	Down
CIL0921S0018	-	0.71	0.67	1.4	0.48	0.34	0.59	0.43	0.18	0.71	0.67	1.4	0.48	0.34	0.59	0.43	0.18	1.97982	0.000117812	0.000239144	Up	1.89616	0.000316266	0.000638295	Up	2.95936	3.16e-11	8.41e-11	Up	1.41504	0.0290618	0.0675535	Normal	0.917538	0.286545	0.371959	Normal	1.71272	0.000351377	0.000614668	Up	1.25634	0.0640725	0.101384	Normal
CIL0921S0076	-	42.31	35.42	67.84	27.03	26.03	35.58	51.28	20.83	42.31	35.42	67.84	27.03	26.03	35.58	51.28	20.83	1.02234	2.61e-139	6.31e-138	Up	0.765901	1.12e-72	1.46e-71	Normal	1.70347	0	0	Up	0.375899	2.34e-15	3.96e-14	Normal	0.321512	2.37e-11	7.97e-11	Normal	0.772404	1.16e-91	1.2e-90	Normal	1.29973	9.78e-225	9.51e-223	Up
CIL0921S0093	-	14.92	7.63	1.94	6.27	9.77	11.34	1.46	6.65	14.92	7.63	1.94	6.27	9.77	11.34	1.46	6.65	1.16582	8.47e-17	3.37e-16	Up	0.198329	0.268075	0.34521	Normal	-1.7773	1.88e-12	5.29e-12	Down	-0.0848889	0.674552	0.830714	Normal	0.555004	0.000871255	0.00169392	Normal	0.769994	3.02e-09	7.08e-09	Normal	-2.18739	2.35e-14	1.22e-13	Down
CIL0921S0099	-	4.87	5.77	4.79	12.66	4.48	4.39	0.02	0.06	4.87	5.77	4.79	12.66	4.48	4.39	0.02	0.06	6.34282	2.66e-88	4.01e-87	Up	6.58747	1.75e-104	3.17e-103	Up	6.31892	2.11e-82	2.3e-81	Up	7.7211	3.88e-201	1.54e-198	Up	6.22239	2.36e-72	3.53e-71	Up	6.19311	3.11e-112	3.87e-111	Up	-1.58496	0.687547	0.794835	Normal
CIL0921S0100	-	1.43	1.08	0.95	0.25	1.06	1.99	0.37	0.64	1.43	1.08	0.95	0.25	1.06	1.99	0.37	0.64	1.15987	3.74e-06	8.6e-06	Up	0.754888	0.00568468	0.00991625	Normal	0.569856	0.0493662	0.0690835	Normal	-1.35614	0.00157901	0.00533568	Down	0.72792	0.0113482	0.0193636	Normal	1.63662	3.48e-17	1.09e-16	Up	-0.790547	0.0478014	0.0779185	Normal
CIL0922S0003	-	6.69	11.5	11.59	2.07	8.56	12.08	6.83	0.47	6.69	11.5	11.59	2.07	8.56	12.08	6.83	0.47	3.83127	1.21e-26	6.66e-26	Up	4.61283	7.79e-51	7.46e-50	Up	4.62408	2.13e-50	1.53e-49	Up	2.1389	0.000118356	0.000523382	Up	4.18688	9.98e-34	7.38e-33	Up	4.68382	3.35e-66	2.61e-65	Up	3.86115	1.07e-24	8.81e-24	Up
CIL0922S0012	-	2.96	3.96	4.64	0.33	0.83	1.53	1.76	0.18	2.96	3.96	4.64	0.33	0.83	1.53	1.76	0.18	4.03953	4.35e-30	2.62e-29	Up	4.45943	2.4e-44	2.03e-43	Up	4.68806	5.4e-51	3.92e-50	Up	0.874469	0.263416	0.409412	Normal	2.20511	0.000118356	0.000250099	Up	3.08746	2.49e-16	7.63e-16	Up	3.28951	7.95e-14	4.03e-13	Up
CIL0922S0016	-	72.89	67.65	54.69	32.32	81.68	105.21	47.63	23	72.89	67.65	54.69	32.32	81.68	105.21	47.63	23	1.66409	7.44e-79	1e-77	Up	1.55646	4.43e-67	5.33e-66	Up	1.24964	1.45e-37	8.17e-37	Up	0.490793	2.52e-05	0.000127268	Normal	1.82835	1.42e-91	2.68e-90	Up	2.19357	3.29e-208	7.71e-207	Up	1.05024	3.74e-23	2.9e-22	Up
CIL0922S0019	-	1.38	1.76	2.98	0.18	0.45	0.41	1.49	0.16	1.38	1.76	2.98	0.18	0.45	0.41	1.49	0.16	3.10852	1.96e-05	4.27e-05	Up	3.45943	4.71e-07	1.2e-06	Up	4.21917	7.17e-13	2.05e-12	Up	0.169925	1	1	Normal	1.49185	0.179786	0.245908	Normal	1.35755	0.179718	0.231656	Normal	3.21917	1.11e-05	3.06e-05	Up
CIL0922S0020	-	1.59	1.71	1.35	0.61	0.93	1.06	1.04	0.28	1.59	1.71	1.35	0.61	0.93	1.06	1.04	0.28	2.50553	6.27e-06	1.41e-05	Up	2.6105	1.11e-06	2.74e-06	Up	2.26946	0.000104826	0.000192534	Up	1.12338	0.210297	0.345145	Normal	1.7318	0.0266814	0.0429659	Up	1.92057	0.000513761	0.000885763	Up	1.89308	0.00436394	0.00869488	Up
CIL0922S0065	-	41.37	32.92	35.44	14.03	16.1	20.82	20.32	16.97	41.37	32.92	35.44	14.03	16.1	20.82	20.32	16.97	1.2856	2.05e-97	3.41e-96	Up	0.955978	2.89e-49	2.67e-48	Normal	1.06239	1.17e-59	9.71e-59	Up	-0.274472	0.00130631	0.00450539	Normal	-0.0759259	0.36707	0.463481	Normal	0.294984	2.9e-06	5.82e-06	Normal	0.259914	0.000982572	0.00214946	Normal
CIL0922S0072	-	97.74	71.24	64.48	49.84	88.04	93.36	52.28	32.35	97.74	71.24	64.48	49.84	88.04	93.36	52.28	32.35	1.59518	3.12e-163	8.89e-162	Up	1.13892	9.16e-73	1.19e-71	Up	0.995086	9.26e-51	6.68e-50	Normal	0.623538	8.11e-18	1.62e-16	Normal	1.44439	1e-116	2.45e-115	Up	1.52904	5.25e-202	1.19e-200	Up	0.692493	2.11e-21	1.54e-20	Normal
CIL0922S0075	-	98.5	82.46	54.05	61.44	118.05	101.55	78.75	43.42	98.5	82.46	54.05	61.44	118.05	101.55	78.75	43.42	1.18176	5.14e-108	9.4e-107	Up	0.925335	1.11e-60	1.23e-59	Normal	0.315935	1.26e-06	2.64e-06	Normal	0.500818	6.68e-15	1.09e-13	Normal	1.44297	9.03e-164	3.27e-162	Up	1.22576	1.45e-149	2.38e-148	Up	0.85892	2.4e-45	3.5e-44	Normal
CIL0922S0108	-	44.32	64.41	99.13	14.03	11.46	16.41	8.93	7.59	44.32	64.41	99.13	14.03	11.46	16.41	8.93	7.59	2.54579	1.41e-124	2.97e-123	Up	3.08511	1.14e-221	4.79e-220	Up	3.70715	0	0	Up	0.886343	1.13e-08	9.69e-08	Normal	0.594435	0.000314212	0.000638814	Normal	1.1124	5.59e-20	1.92e-19	Up	0.23456	0.205007	0.286958	Normal
CIL0922S0119	-	19.34	23.68	23.69	7.33	8.99	12.01	20.5	8.43	19.34	23.68	23.69	7.33	8.99	12.01	20.5	8.43	1.19798	1.41e-33	9.28e-33	Up	1.49006	4.34e-57	4.58e-56	Up	1.49067	3.13e-54	2.39e-53	Up	-0.201719	0.146798	0.258054	Normal	0.0927885	0.484994	0.59198	Normal	0.510632	1.3e-07	2.81e-07	Normal	1.28202	7.49e-35	8.39e-34	Up
CIL0922S0129	-	2.63	2.84	2.59	1.72	3.21	3.6	1.67	0.84	2.63	2.84	2.59	1.72	3.21	3.6	1.67	0.84	1.6466	0.00107663	0.00199243	Up	1.75743	0.00043649	0.000870552	Up	1.62449	0.00258608	0.00420521	Up	1.03395	0.122329	0.224462	Normal	1.93411	0.000184753	0.000384102	Up	2.09954	1.76e-07	3.79e-07	Up	0.991387	0.168914	0.24221	Normal
CIL0922S0146	-	32.16	37.98	32.54	6.52	5.25	5.9	24.35	15.75	32.16	37.98	32.54	6.52	5.25	5.9	24.35	15.75	1.02992	4.01e-54	3.88e-53	Up	1.26989	1.4e-88	2.18e-87	Up	1.04686	7.95e-54	6.07e-53	Up	-1.27241	8.85e-33	3.71e-31	Down	-1.58496	1.71e-44	1.6e-43	Down	-1.41656	3.48e-60	2.51e-59	Down	0.62857	1.62e-16	9.46e-16	Normal
CIL0922S0172	-	3.72	5.96	6.87	0.8	0.99	0.96	1.88	1.17	3.72	5.96	6.87	0.8	0.99	0.96	1.88	1.17	1.66879	6.57e-12	2.11e-11	Up	2.3488	4.09e-29	2.49e-28	Up	2.5538	8.08e-35	4.27e-34	Up	-0.548437	0.182552	0.308089	Normal	-0.241008	0.640584	0.743323	Normal	-0.285402	0.369398	0.445047	Normal	0.684224	0.0301495	0.0515024	Normal
CIL0922S0195	-	4.83	3.77	4.56	3.98	5.12	4.18	4.25	1.69	4.83	3.77	4.56	3.98	5.12	4.18	4.25	1.69	1.515	9.49e-11	2.88e-10	Up	1.15754	6.17e-06	1.45e-05	Up	1.43201	4.33e-09	1.04e-08	Up	1.23575	3.19e-06	1.89e-05	Up	1.59912	6.74e-11	2.21e-10	Up	1.30648	6.64e-10	1.6e-09	Up	1.33044	3.69e-07	1.18e-06	Up
CIL0922S0206	-	79.36	57.34	80.14	23.65	27.7	31.15	34.74	28.94	79.36	57.34	80.14	23.65	27.7	31.15	34.74	28.94	1.45535	7.87e-288	4.32e-286	Up	0.986477	9.77e-113	1.89e-111	Normal	1.46946	5.4e-285	1.95e-283	Up	-0.291225	3.78e-07	2.61e-06	Normal	-0.0631789	0.259676	0.340297	Normal	0.106167	0.0182588	0.0271712	Normal	0.263533	6.79e-07	2.12e-06	Normal
CIL0923S0023	-	4.84	3.1	3.98	0.22	0.45	0.08	7.73	0.07	4.84	3.1	3.98	0.22	0.45	0.08	7.73	0.07	6.11151	4.97e-28	2.84e-27	Up	5.46877	3.78e-18	1.65e-17	Up	5.82927	9.59e-22	3.71e-21	Up	1.65208	0.375062	0.54034	Normal	2.6845	0.0391047	0.0612897	Normal	0.192645	1	1	Normal	6.78697	6.91e-38	8.4e-37	Up
CIL0923S0029	-	18.7	13.96	39.2	8.14	6.36	8.4	7.37	8.94	18.7	13.96	39.2	8.14	6.36	8.4	7.37	8.94	1.06469	1.37e-17	5.63e-17	Up	0.642952	1.9e-06	4.63e-06	Normal	2.13251	6.09e-93	7.3e-92	Up	-0.135246	0.464006	0.634998	Normal	-0.491248	0.00600655	0.0106397	Normal	-0.0898855	0.538419	0.61472	Normal	-0.27861	0.117628	0.17574	Normal
CIL0923S0040	-	7.45	10.84	21.08	2.48	2.73	2.05	17.69	3.51	7.45	10.84	21.08	2.48	2.73	2.05	17.69	3.51	1.08577	2.59e-10	7.69e-10	Up	1.62682	7.2e-26	4.02e-25	Up	2.58633	4.27e-86	4.82e-85	Up	-0.501131	0.0474001	0.102639	Normal	-0.36257	0.132013	0.185721	Normal	-0.775847	0.000182891	0.000327191	Normal	2.33339	1.65e-59	3.21e-58	Up
CIL0923S0070	-	140.11	178.2	139.41	82.76	149.2	138.94	107.11	67.73	140.11	178.2	139.41	82.76	149.2	138.94	107.11	67.73	1.04869	8.02e-128	1.73e-126	Up	1.39563	2.09e-256	1.05e-254	Up	1.04147	4.56e-121	6.97e-120	Up	0.289139	3.21e-08	2.6e-07	Normal	1.13938	1.3e-143	4e-142	Up	1.0366	2.39e-154	4.04e-153	Up	0.661226	1.38e-40	1.81e-39	Normal
CIL0923S0075	-	6.04	2.94	4.44	0.43	0.65	0.47	3.67	1.32	6.04	2.94	4.44	0.43	0.65	0.47	3.67	1.32	2.19401	2.42e-17	9.84e-17	Up	1.15528	0.000322622	0.000650496	Up	1.75002	2.27e-09	5.55e-09	Up	-1.61813	0.00647851	0.0184778	Down	-1.02203	0.0662835	0.09944	Normal	-1.48981	0.000814887	0.00138503	Down	1.47524	5.18e-06	1.48e-05	Up
CIL0923S0085	-	0.68	0.98	5.89	0.07	0.14	0.22	0.15	0.22	0.68	0.98	5.89	0.07	0.14	0.22	0.15	0.22	1.62803	0.0309574	0.0479174	Up	2.15528	0.0015534	0.00290743	Up	4.74269	5.25e-34	2.73e-33	Up	-1.65208	0.453207	0.624707	Normal	-0.652077	0.726617	0.826144	Normal	0	1	1	Normal	-0.552541	0.726617	0.831957	Normal
CIL0923S0098	-	43.89	53.61	47.11	8.59	13.52	13.58	12.26	9.71	43.89	53.61	47.11	8.59	13.52	13.58	12.26	9.71	2.17635	1.77e-106	3.19e-105	Up	2.46496	1.37e-151	3.73e-150	Up	2.27849	7.86e-116	1.16e-114	Up	-0.176813	0.302213	0.455399	Normal	0.477552	0.00100781	0.00194237	Normal	0.48394	3.19e-05	6.01e-05	Normal	0.336416	0.0256574	0.044416	Normal
CIL0923S0100	-	5.66	6.58	8.92	1.5	3.38	4.38	3.48	2.58	5.66	6.58	8.92	1.5	3.38	4.38	3.48	2.58	1.13343	1.27e-11	4.03e-11	Up	1.35072	3.31e-17	1.39e-16	Up	1.78967	1.22e-32	6.17e-32	Up	-0.782409	0.00246834	0.00796382	Normal	0.389652	0.0619821	0.0942552	Normal	0.76356	7.34e-07	1.53e-06	Normal	0.431716	0.0382885	0.0637837	Normal
CIL0923S0129	-	16.82	12.22	20.77	5.74	4.6	4.62	10.34	5.77	16.82	12.22	20.77	5.74	4.6	4.62	10.34	5.77	1.54353	9.18e-56	9.13e-55	Up	1.0826	3.23e-24	1.73e-23	Up	1.84786	1.1e-84	1.22e-83	Up	-0.00752058	1	1	Normal	-0.326937	0.0305169	0.0488169	Normal	-0.320678	0.00711271	0.0111	Normal	0.841593	1.85e-12	8.69e-12	Normal
CIL0923S0153	-	3.82	5.12	5.99	2.32	0.94	0.79	0	1.01	3.82	5.12	5.99	2.32	0.94	0.79	0	1.01	1.91922	5.4e-09	1.49e-08	Up	2.34179	1.01e-14	3.86e-14	Up	2.5682	3.31e-18	1.15e-17	Up	1.19977	0.00384456	0.0117443	Up	-0.103623	1	1	Normal	-0.354431	0.471413	0.554289	Normal	-9.98014	2.12e-05	5.68e-05	Down
CIL0923S0154	-	49.86	91.6	56.03	12.2	27.89	33.09	0	0	49.86	91.6	56.03	12.2	27.89	33.09	0	0	15.6056	4.43e-247	2.09e-245	Up	16.4831	0	0	Up	15.7739	4.28e-262	1.42e-260	Up	13.5746	1.88e-55	1.47e-53	Up	14.7675	2.11e-124	5.62e-123	Up	15.0141	4.07e-241	1.12e-239	Up	0	1	1	Normal
CIL0923S0188	-	6.61	5.65	7.43	0.86	1.88	0.92	2.86	2.01	6.61	5.65	7.43	0.86	1.88	0.92	2.86	2.01	1.71745	6.29e-15	2.32e-14	Up	1.49106	1.25e-10	3.93e-10	Up	1.88617	7.89e-18	2.71e-17	Up	-1.22479	0.00360132	0.0111002	Down	-0.0964628	0.830737	0.925656	Normal	-1.12749	0.000524138	0.000902801	Down	0.50882	0.1154	0.172803	Normal
CIL0923S0191	-	17.01	16.92	18	5.53	9.28	15.36	11.53	5.59	17.01	16.92	18	5.53	9.28	15.36	11.53	5.59	1.60546	9.81e-90	1.5e-88	Up	1.59781	3.95e-89	6.19e-88	Up	1.68708	3.26e-97	4.07e-96	Up	-0.0155688	0.943045	1	Normal	0.731277	1.68e-13	6.29e-13	Normal	1.45826	9.89e-92	1.02e-90	Up	1.04447	2.15e-28	2e-27	Up
CIL0923S0207	-	68.7	90.83	52.28	40.8	48.37	43.59	53.78	23.2	68.7	90.83	52.28	40.8	48.37	43.59	53.78	23.2	1.56619	3.08e-78	4.11e-77	Up	1.96904	1.7e-141	4.29e-140	Up	1.17213	3.28e-37	1.83e-36	Up	0.814444	7.08e-16	1.26e-14	Normal	1.05999	6.41e-28	4.02e-27	Up	0.909872	8.08e-29	3.44e-28	Normal	1.21294	3.96e-37	4.69e-36	Up
CIL0923S0218	-	94.6	71.57	72.37	17.66	19.45	17.37	38.7	18.25	94.6	71.57	72.37	17.66	19.45	17.37	38.7	18.25	2.37394	0	0	Up	1.97146	4.44e-228	1.93e-226	Up	1.9875	3.72e-223	1.04e-221	Up	-0.0474111	0.628757	0.787074	Normal	0.0918737	0.314698	0.403137	Normal	-0.0712987	0.350404	0.423711	Normal	1.08444	2.84e-46	4.22e-45	Up
CIL0923S0237	-	0.87	1.63	3.12	0.11	1.47	1.89	0.59	0	0.87	1.63	3.12	0.11	1.47	1.89	0.59	0	9.76487	0.00097925	0.00181929	Up	10.6707	1.93e-06	4.7e-06	Up	11.6073	1.5e-11	4.06e-11	Up	6.78136	1	1	Normal	10.5216	3.07e-05	6.86e-05	Up	10.8842	6e-11	1.51e-10	Up	9.20457	0.0156414	0.0281641	Up
CIL0923S0238	-	2.24	1.7	5.46	0	3.65	3.84	1.09	0.27	2.24	1.7	5.46	0	3.65	3.84	1.09	0.27	3.05247	1.08e-08	2.93e-08	Up	2.6545	1.11e-05	2.54e-05	Up	4.33787	1.36e-24	5.68e-24	Up	-8.07682	0.0625313	0.128785	Normal	3.75687	2.46e-14	9.56e-14	Up	3.83007	1.59e-20	5.55e-20	Up	2.0133	0.0118586	0.0218798	Up
CIL0923S0250	-	4.74	4.36	6.16	1.57	1.64	2.58	3.31	2.07	4.74	4.36	6.16	1.57	1.64	2.58	3.31	2.07	1.19526	1.25e-09	3.58e-09	Up	1.0747	7.2e-08	1.94e-07	Up	1.5733	5.76e-17	1.92e-16	Up	-0.398866	0.186085	0.312666	Normal	-0.335935	0.251953	0.330898	Normal	0.31774	0.122825	0.163472	Normal	0.6772	0.00457118	0.00908046	Normal
CIL0923S0254	-	61.88	64.79	56.45	23.56	24.67	26.38	53.25	27.45	61.88	64.79	56.45	23.56	24.67	26.38	53.25	27.45	1.17267	3.37e-179	1.06e-177	Up	1.23897	2.81e-205	1.09e-203	Up	1.04017	5.73e-130	9.4e-129	Up	-0.220467	5.8e-05	0.000274172	Normal	-0.154048	0.00477584	0.00855094	Normal	-0.0573616	0.20087	0.256972	Normal	0.955975	6.22e-100	2.22e-98	Normal
CIL0923S0255	-	0.86	1.29	1.44	0.33	0.34	0.3	0.13	0.26	0.86	1.29	1.44	0.33	0.34	0.3	0.13	0.26	1.72583	0.000687676	0.00129944	Up	2.31079	2.45e-07	6.37e-07	Up	2.46949	1.36e-08	3.19e-08	Up	0.343954	0.663792	0.819926	Normal	0.387023	0.663792	0.766112	Normal	0.206451	0.850659	0.919936	Normal	-1	0.424115	0.533847	Normal
CIL0923S0271	-	2.5	4.18	3.78	1.08	1	1.01	2.5	1.01	2.5	4.18	3.78	1.08	1	1.01	2.5	1.01	1.30757	1.69e-09	4.79e-09	Up	2.04915	9.23e-28	5.43e-27	Up	1.90403	5.6e-22	2.18e-21	Up	0.096676	0.852575	0.983503	Normal	-0.0143553	1	1	Normal	0	1	1	Normal	1.30757	1.81e-08	6.45e-08	Up
CIL0925S0004	-	65.77	56.32	42.41	20.74	26.92	43.25	174.18	20.81	65.77	56.32	42.41	20.74	26.92	43.25	174.18	20.81	1.66015	8.56e-109	1.57e-107	Up	1.43637	5.06e-76	6.85e-75	Up	1.02713	5.63e-33	2.87e-32	Up	-0.00486107	1	1	Normal	0.371401	0.000204417	0.000423478	Normal	1.05542	5.56e-48	3.37e-47	Up	3.06523	0	0	Up
CIL0925S0007	-	7.5	1.19	0.22	24.33	0.82	0.3	0	0	7.5	1.19	0.22	24.33	0.82	0.3	0	0	12.8727	3.93e-27	2.19e-26	Up	10.2167	6.14e-05	0.000132414	Up	7.78136	0.250037	0.306573	Normal	14.5704	1.12e-77	1.28e-75	Up	9.67948	0.00391328	0.00708914	Up	8.22882	0.0625313	0.0867475	Normal	0	1	1	Normal
CIL0925S0025	-	0.62	1.66	1.76	0.29	3.14	9.55	0	0.23	0.62	1.66	1.76	0.29	3.14	9.55	0	0.23	1.43063	0.0162028	0.0259287	Up	2.85148	9.65e-12	3.22e-11	Up	2.93587	1.78e-12	5.01e-12	Up	0.334419	0.814613	0.951026	Normal	3.77106	6.32e-25	3.6e-24	Up	5.37579	5.28e-125	7.23e-124	Up	-7.84549	0.0391047	0.0648091	Normal
CIL0925S0037	-	2.27	2.32	3.04	1.51	0.64	0.33	0.75	1.04	2.27	2.32	3.04	1.51	0.64	0.33	0.75	1.04	1.12611	0.00522183	0.00892197	Up	1.15754	0.00374401	0.00669298	Up	1.54749	2.65e-05	5.09e-05	Up	0.537965	0.302553	0.455549	Normal	-0.70044	0.296606	0.382559	Normal	-1.65605	0.00396468	0.0063335	Down	-0.471621	0.487212	0.601632	Normal
CIL0925S0070	-	4.64	2.88	3.54	0.22	0.68	0.46	0.94	0.5	4.64	2.88	3.54	0.22	0.68	0.46	0.94	0.5	3.21412	2.51e-07	6.27e-07	Up	2.52607	0.000860688	0.0016629	Up	2.82375	3.62e-05	6.88e-05	Up	-1.18442	1	1	Normal	0.443607	1	1	Normal	-0.120294	1	1	Normal	0.910733	0.507911	0.617498	Normal
CIL0925S0071	-	82.24	55.17	119.94	8.14	8.44	11.54	27.79	5.79	82.24	55.17	119.94	8.14	8.44	11.54	27.79	5.79	3.82821	0	0	Up	3.25225	0	0	Up	4.37261	0	0	Up	0.491465	9.61e-05	0.000432703	Normal	0.54368	1.3e-05	3.01e-05	Normal	0.995008	2.88e-26	1.16e-25	Normal	2.26293	1.02e-136	5.31e-135	Up
CIL0925S0089	-	16.66	12.44	9.35	7.06	6.31	6.49	7.95	4.52	16.66	12.44	9.35	7.06	6.31	6.49	7.95	4.52	1.88199	8.35e-17	3.32e-16	Up	1.46059	3.36e-09	9.86e-09	Up	1.04864	0.000188029	0.000338247	Up	0.643345	0.0356564	0.0803505	Normal	0.481317	0.151486	0.21077	Normal	0.521896	0.0421039	0.0599065	Normal	0.814632	0.00795936	0.0151108	Normal
CIL0925S0090	-	20.04	19.22	12.95	7.92	10.96	8.75	10.57	9.19	20.04	19.22	12.95	7.92	10.96	8.75	10.57	9.19	1.12475	9.05e-12	2.89e-11	Up	1.06447	1.7e-10	5.34e-10	Up	0.494815	0.00982224	0.0149808	Normal	-0.214564	0.392509	0.558397	Normal	0.254111	0.256456	0.336321	Normal	-0.0707818	0.767546	0.84045	Normal	0.201839	0.376769	0.482009	Normal
CIL0925S0124	-	0.45	0.25	0.26	0.04	0.15	0.31	1.04	0.1	0.45	0.25	0.26	0.04	0.15	0.31	1.04	0.1	2.16993	0.00756354	0.0126815	Up	1.32193	0.146117	0.200692	Normal	1.37851	0.146117	0.18819	Normal	-1.32193	1	1	Normal	0.584963	0.726617	0.826144	Normal	1.63227	0.0414893	0.0590688	Normal	3.37851	2.51e-07	8.16e-07	Up
CIL0925S0127	-	3.97	2.07	10.43	0.27	0.68	1.97	0.23	0.14	3.97	2.07	10.43	0.27	0.68	1.97	0.23	0.14	4.82564	1.75e-38	1.28e-37	Up	3.88613	9.08e-18	3.91e-17	Up	6.21917	3.93e-92	4.68e-91	Up	0.947533	0.38784	0.5532	Normal	2.28011	0.0015534	0.00293946	Up	3.8147	2.98e-20	1.03e-19	Up	0.716207	0.548941	0.659025	Normal
CIL0925S0128	-	79.78	68.03	128.86	22.06	31.06	37.21	30.9	22.84	79.78	68.03	128.86	22.06	31.06	37.21	30.9	22.84	1.80446	0	0	Up	1.57461	3.62e-260	1.84e-258	Up	2.49617	0	0	Up	-0.0501299	0.456618	0.62714	Normal	0.443495	1.71e-13	6.4e-13	Normal	0.704128	5.87e-49	3.61e-48	Normal	0.436044	9.59e-13	4.58e-12	Normal
CIL0925S0130	-	6.53	9.55	12.6	0.22	0.96	3.12	0.7	0.25	6.53	9.55	12.6	0.22	0.96	3.12	0.7	0.25	4.70708	2.13e-50	1.94e-49	Up	5.2555	1.2e-72	1.55e-71	Up	5.65535	1.76e-89	2.05e-88	Up	-0.184425	1	1	Normal	1.94111	0.00233202	0.00433072	Up	3.64155	5.13e-25	2.01e-24	Up	1.48543	0.034792	0.0584215	Normal
CIL0929S0008	-	50.58	40.13	28.71	27.89	14.07	11.22	27.84	21.05	50.58	40.13	28.71	27.89	14.07	11.22	27.84	21.05	1.26475	1.4e-106	2.53e-105	Up	0.930861	2.07e-54	2.09e-53	Normal	0.447733	4.91e-11	1.3e-10	Normal	0.405928	7.57e-09	6.68e-08	Normal	-0.581198	6.44e-12	2.23e-11	Normal	-0.907748	5.68e-37	2.84e-36	Normal	0.403339	1.6e-08	5.72e-08	Normal
CIL0929S0012	-	5.1	4.53	4.08	2.25	2.97	3.76	3.89	1.51	5.1	4.53	4.08	2.25	2.97	3.76	3.89	1.51	1.75595	1.68e-11	5.29e-11	Up	1.58496	4.13e-09	1.21e-08	Up	1.43402	5.85e-07	1.25e-06	Up	0.575376	0.115376	0.214508	Normal	0.975914	0.00318016	0.00582423	Normal	1.31618	6.96e-08	1.52e-07	Up	1.36522	7.77e-06	2.18e-05	Up
CIL0929S0057	-	3.72	3.01	2.42	3.91	3.39	3.92	0.59	0	3.72	3.01	2.42	3.91	3.39	3.92	0.59	0	11.8611	7.2e-41	5.53e-40	Up	11.5555	2.08e-33	1.4e-32	Up	11.2408	1.23e-25	5.29e-25	Up	11.933	8.8e-39	4.4e-37	Up	11.7271	4.13e-33	3.01e-32	Up	11.9366	3.6e-63	2.71e-62	Up	9.20457	7.69e-06	2.16e-05	Up
CIL0929S0058	-	6.62	9.58	8.61	3.23	2.84	4.03	5.36	2.68	6.62	9.58	8.61	3.23	2.84	4.03	5.36	2.68	1.3046	2.55e-12	8.36e-12	Up	1.83779	5.08e-28	3.01e-27	Up	1.68378	1.88e-21	7.19e-21	Up	0.269301	0.274733	0.423617	Normal	0.0836579	0.747461	0.846853	Normal	0.588547	0.00133788	0.00223208	Normal	1	2.49e-06	7.36e-06	Normal
CIL0929S0088	-	4.63	7.11	12.99	1.64	3.6	6.56	4.51	1.77	4.63	7.11	12.99	1.64	3.6	6.56	4.51	1.77	1.38726	4.56e-11	1.41e-10	Up	2.0061	4.08e-27	2.36e-26	Up	2.87558	1.08e-71	1.04e-70	Up	-0.110054	0.777572	0.919369	Normal	1.02425	2.13e-05	4.83e-05	Up	1.88995	2.64e-30	1.16e-29	Up	1.34938	3.11e-09	1.17e-08	Up
CIL0929S0091	-	2.44	3.88	2.63	3.72	0.17	0.09	3.2	1.14	2.44	3.88	2.63	3.72	0.17	0.09	3.2	1.14	1.09785	0.000438108	0.000844046	Up	1.76702	5.07e-11	1.63e-10	Up	1.20603	0.000137099	0.000249605	Up	1.70627	3.26e-09	3.01e-08	Up	-2.74543	7.13e-05	0.000153644	Down	-3.66297	2.89e-09	6.77e-09	Down	1.48904	1.18e-06	3.62e-06	Up
CIL0929S0094	-	151.31	73.29	84.03	24.28	36.4	42.91	53.96	14.06	151.31	73.29	84.03	24.28	36.4	42.91	53.96	14.06	3.42784	0	0	Up	2.38202	4.91e-205	1.9e-203	Up	2.57931	9.06e-247	2.84e-245	Up	0.788172	6.91e-13	9.42e-12	Normal	1.37234	3.24e-44	3.01e-43	Up	1.60972	1.78e-93	1.87e-92	Up	1.94029	4.83e-104	1.81e-102	Up
CIL0929S0163	-	3.02	1.67	3.62	0	0	0	0	0.18	3.02	1.67	3.62	0	0	0	0	0.18	4.06848	4.82e-07	1.18e-06	Up	3.21378	0.0034275	0.00615504	Up	4.32992	6.05e-08	1.37e-07	Up	-7.49185	1	1	Normal	-7.49185	1	1	Normal	-7.49185	0.500025	0.575204	Normal	-7.49185	1	1	Normal
CIL0929S0182	-	10.72	12.9	19.04	4.48	8.13	10.8	8.46	3.91	10.72	12.9	19.04	4.48	8.13	10.8	8.46	3.91	1.45506	2.43e-08	6.46e-08	Up	1.72213	1.95e-12	6.75e-12	Up	2.28379	1.93e-24	8.03e-24	Up	0.19633	0.653605	0.810267	Normal	1.05609	0.000460975	0.000922222	Up	1.46579	3.36e-11	8.54e-11	Up	1.11349	0.000214431	0.000513594	Up
CIL0929S0183	-	12.13	13.57	18.34	4.55	8.2	13.17	7.6	5.06	12.13	13.57	18.34	4.55	8.2	13.17	7.6	5.06	1.26137	1.83e-10	5.46e-10	Up	1.42321	9.43e-14	3.46e-13	Up	1.85778	1.04e-24	4.34e-24	Up	-0.153271	0.6622	0.818932	Normal	0.696487	0.0034789	0.00633703	Normal	1.38005	1.62e-16	4.98e-16	Up	0.586862	0.0175182	0.0312634	Normal
CIL0929S0192	-	2.72	2.5	2.67	1.68	1.21	1.24	8.89	1.29	2.72	2.5	2.67	1.68	1.21	1.24	8.89	1.29	1.07624	4.19e-08	1.1e-07	Up	0.954557	1.65e-06	4.04e-06	Normal	1.04947	2.37e-07	5.18e-07	Up	0.38109	0.125267	0.226033	Normal	-0.092364	0.804719	0.900896	Normal	-0.0570309	0.835331	0.905221	Normal	2.78481	1.52e-78	4.09e-77	Up
CIL0929S0194	-	89.03	80.56	56.06	43.99	93.43	97.11	70.71	44.1	89.03	80.56	56.06	43.99	93.43	97.11	70.71	44.1	1.01351	3.31e-104	5.87e-103	Up	0.869285	2.06e-73	2.7e-72	Normal	0.346193	1.65e-10	4.26e-10	Normal	-0.00360305	0.965874	1	Normal	1.08311	4.46e-112	1.05e-110	Up	1.13884	3.98e-171	7.53e-170	Up	0.681136	4.45e-38	5.45e-37	Normal
CIL0929S0196	-	48.25	51.43	48.08	22.97	37.4	29.87	27.71	17.19	48.25	51.43	48.08	22.97	37.4	29.87	27.71	17.19	1.48896	1.52e-114	2.92e-113	Up	1.58104	1.61e-133	3.79e-132	Up	1.48387	8.6e-109	1.19e-107	Up	0.418181	4.8e-07	3.26e-06	Normal	1.12147	5.56e-53	6.1e-52	Up	0.797128	1.92e-35	9.31e-35	Normal	0.688837	1.05e-17	6.47e-17	Normal
CIL0929S0201	-	16.06	29.81	18.86	9.92	7	6.05	6.98	6.88	16.06	29.81	18.86	9.92	7	6.05	6.98	6.88	1.22299	3.83e-35	2.6e-34	Up	2.11532	7.11e-140	1.76e-138	Up	1.45485	1.23e-50	8.85e-50	Up	0.527932	1.01e-05	5.5e-05	Normal	0.0249464	0.900511	0.992529	Normal	-0.185473	0.0955635	0.12927	Normal	0.0208185	0.899405	0.992284	Normal
CIL0929S0212	-	82.06	99	45.25	42.23	37.04	39.77	35.3	40.77	82.06	99	45.25	42.23	37.04	39.77	35.3	40.77	1.00917	2.24e-104	3.98e-103	Up	1.27992	2.26e-185	7.78e-184	Up	0.15041	0.00721473	0.011209	Normal	0.0507603	0.387906	0.553217	Normal	-0.138424	0.0223213	0.0363472	Normal	-0.0358274	0.472798	0.55575	Normal	-0.20784	0.000805691	0.00178642	Normal
CIL0929S0216	-	115.62	103.09	69.65	49.67	74.57	66.38	75.03	43.15	115.62	103.09	69.65	49.67	74.57	66.38	75.03	43.15	1.42196	2.59e-220	1.04e-218	Up	1.25647	3.33e-162	9.7e-161	Up	0.690763	5.93e-39	3.45e-38	Normal	0.203014	0.000649589	0.00242405	Normal	0.789235	8.52e-50	8.85e-49	Normal	0.621388	2.24e-41	1.22e-40	Normal	0.798107	8.2e-50	1.32e-48	Normal
CIL0929S0218	-	9.67	9.17	7.01	2.94	5.28	5.19	6.05	3.48	9.67	9.17	7.01	2.94	5.28	5.19	6.05	3.48	1.47443	2.54e-23	1.26e-22	Up	1.39783	9.6e-21	4.6e-20	Up	1.01033	1.26e-09	3.1e-09	Up	-0.243271	0.303137	0.456181	Normal	0.601451	0.00158613	0.00299846	Normal	0.576647	0.00012389	0.000224203	Normal	0.797848	1.42e-05	3.89e-05	Normal
CIL0935S0022	-	3.05	1.33	3.02	2.25	1.28	1.3	0.74	1.02	3.05	1.33	3.02	2.25	1.28	1.3	0.74	1.02	1.58024	0.00095196	0.00177404	Up	0.382857	0.557456	0.647489	Normal	1.56598	0.00224347	0.00367071	Up	1.14136	0.0502843	0.107789	Normal	0.327575	0.677817	0.780368	Normal	0.349942	0.607899	0.685298	Normal	-0.462972	0.647764	0.758356	Normal
CIL0935S0108	-	0.62	0	0.19	0	0.1	0.1	0	0	0.62	0	0.19	0	0.1	0.1	0	0	9.27612	0.00391328	0.00678299	Up	0	1	1	Normal	7.56986	0.250037	0.306573	Normal	0	1	1	Normal	6.64386	1	1	Normal	6.64386	0.500025	0.575204	Normal	0	1	1	Normal
CIL0935S0109	-	183.01	178.54	102.13	133.31	83.09	51.62	94.5	82.47	183.01	178.54	102.13	133.31	83.09	51.62	94.5	82.47	1.14998	1.81e-143	4.47e-142	Up	1.11431	1.64e-133	3.84e-132	Up	0.308465	1.11e-08	2.6e-08	Normal	0.692844	1.35e-41	7.42e-40	Normal	0.0108054	0.865526	0.959481	Normal	-0.675939	3.5e-37	1.76e-36	Normal	0.196445	0.000621868	0.00139815	Normal
CIL0935S0110	-	17.94	16.35	32.06	0.06	0.06	0.6	6.17	0.24	17.94	16.35	32.06	0.06	0.06	0.6	6.17	0.24	6.224	9.71e-127	2.08e-125	Up	6.09011	1.67e-116	3.36e-115	Up	7.0616	1.35e-210	3.54e-209	Up	-2	0.289161	0.439847	Normal	-2	0.289161	0.37399	Normal	1.32193	0.0242204	0.0355327	Up	4.68416	4.43e-39	5.59e-38	Up
CIL0935S0135	-	38.39	31.97	50.31	15.04	3.56	5.04	14.66	14.91	38.39	31.97	50.31	15.04	3.56	5.04	14.66	14.91	1.36445	5.71e-42	4.48e-41	Up	1.10044	1.36e-25	7.52e-25	Up	1.75456	2.44e-75	2.44e-74	Up	0.0125243	0.965405	1	Normal	-2.06633	3.58e-24	2e-23	Down	-1.56478	1.65e-27	6.81e-27	Down	-0.0243952	0.894593	0.988017	Normal
CIL0935S0136	-	11.96	7.63	19.9	3.73	4.48	3.61	7.11	0.35	11.96	7.63	19.9	3.73	4.48	3.61	7.11	0.35	5.09472	4.67e-72	5.77e-71	Up	4.44626	3.13e-45	2.69e-44	Up	5.82927	1.59e-111	2.26e-110	Up	3.41375	2.71e-16	4.96e-15	Up	3.67807	6.17e-21	3.11e-20	Up	3.36657	8.55e-22	3.09e-21	Up	4.34442	2.21e-36	2.56e-35	Up
CIL0935S0138	-	0.35	0.2	1.69	0.06	0.06	0.12	0.18	0.05	0.35	0.2	1.69	0.06	0.06	0.12	0.18	0.05	2.80735	0.0215151	0.0339679	Up	2	0.21882	0.290318	Normal	5.07895	3.78e-12	1.05e-11	Up	0.263034	1	1	Normal	0.263034	1	1	Normal	1.26303	0.687547	0.761197	Normal	1.848	0.375062	0.480075	Normal
CIL0937S0044	-	3.43	1.64	16.96	0.63	2.67	6.95	1.11	0.67	3.43	1.64	16.96	0.63	2.67	6.95	1.11	0.67	2.35598	8.77e-15	3.22e-14	Up	1.29146	0.000771085	0.00149668	Up	4.66183	2.29e-129	3.73e-128	Up	-0.0888093	1	1	Normal	1.99461	5.62e-09	1.65e-08	Up	3.37478	5.91e-53	3.85e-52	Up	0.728327	0.104202	0.157929	Normal
CIL0937S0085	-	2.84	1.42	2.34	1.58	2.84	2.66	0.99	1.06	2.84	1.42	2.34	1.58	2.84	2.66	0.99	1.06	1.42183	9.89e-05	0.000202358	Up	0.421827	0.392185	0.483303	Normal	1.14244	0.00320217	0.0051624	Up	0.57586	0.253452	0.396798	Normal	1.42183	0.000199003	0.000412618	Up	1.32736	2.76e-05	5.23e-05	Up	-0.0985638	1	1	Normal
CIL0937S0093	-	4.57	3.86	6.91	1.88	2.74	3.67	2.03	1.2	4.57	3.86	6.91	1.88	2.74	3.67	2.03	1.2	1.92916	2.62e-15	9.84e-15	Up	1.68557	8.21e-11	2.61e-10	Up	2.52565	2.08e-29	9.77e-29	Up	0.647698	0.063524	0.130492	Normal	1.19114	6.88e-05	0.000148493	Up	1.61275	7.46e-13	2.02e-12	Up	0.758445	0.0298001	0.0509344	Normal
CIL0937S0096	-	1.05	1.28	1.97	0.54	0.14	0.07	0.14	0.49	1.05	1.28	1.97	0.54	0.14	0.07	0.14	0.49	1.09954	0.0110741	0.0181358	Up	1.38529	0.00059507	0.00116709	Up	2.00734	4.02e-08	9.18e-08	Up	0.140178	0.864282	0.993068	Normal	-1.80735	0.034792	0.0549025	Normal	-2.80735	8.88e-05	0.000162488	Down	-1.80735	0.034792	0.0584215	Normal
CIL0937S0097	-	10.42	6.35	16.14	2.44	3.68	10.01	4.09	2.5	10.42	6.35	16.14	2.44	3.68	10.01	4.09	2.5	2.05936	3.31e-37	2.35e-36	Up	1.34483	4.18e-13	1.49e-12	Up	2.69064	5.29e-76	5.36e-75	Up	-0.0350469	0.934766	1	Normal	0.557778	0.0163867	0.0272846	Normal	2.00144	9.54e-45	5.47e-44	Up	0.710173	0.00191495	0.00402526	Normal
CIL0937S0131	-	10.59	7.68	4.35	3.32	2.24	2.49	2.98	4.45	10.59	7.68	4.35	3.32	2.24	2.49	2.98	4.45	1.25083	1.15e-09	3.29e-09	Up	0.787301	0.000538735	0.00106211	Normal	-0.0327899	1	1	Normal	-0.422622	0.188844	0.316553	Normal	-0.990307	0.00359961	0.00655294	Normal	-0.83766	0.00159783	0.00264594	Normal	-0.578493	0.0821663	0.127153	Normal
CIL0938S0008	-	52.22	50.15	44.2	23.13	28.39	35.66	52.75	25.35	52.22	50.15	44.2	23.13	28.39	35.66	52.75	25.35	1.04262	1.6e-89	2.45e-88	Up	0.984264	1.6e-78	2.22e-77	Normal	0.802061	5.75e-47	3.92e-46	Normal	-0.13222	0.0539365	0.114421	Normal	0.163397	0.0119872	0.0203616	Normal	0.492321	1.9e-22	6.95e-22	Normal	1.05719	1.27e-82	3.62e-81	Up
CIL0938S0009	-	33.13	30.29	16.24	8.7	13.78	11.17	17.33	7.69	33.13	30.29	16.24	8.7	13.78	11.17	17.33	7.69	2.10708	2.21e-32	1.41e-31	Up	1.97779	9.98e-28	5.87e-27	Up	1.0785	1.25e-06	2.61e-06	Up	0.178032	0.595783	0.760616	Normal	0.84152	0.000470997	0.000941507	Normal	0.538574	0.010149	0.0155659	Normal	1.17222	3.57e-07	1.15e-06	Up
CIL0938S0096	-	2.88	0.84	0.3	3.32	0.86	0.5	2.6	1.26	2.88	0.84	0.3	3.32	0.86	0.5	2.6	1.26	1.19265	9.8e-07	2.35e-06	Up	-0.584963	0.105972	0.150708	Normal	-2.07039	1.62e-05	3.15e-05	Down	1.39776	1.74e-08	1.46e-07	Up	-0.551015	0.14644	0.204222	Normal	-1.33342	5.52e-05	0.000102486	Down	1.04509	0.000131628	0.000322964	Up
CIL0938S0101	-	97.89	95.26	83.24	51.21	68.85	76.25	61.83	43.02	97.89	95.26	83.24	51.21	68.85	76.25	61.83	43.02	1.18615	7.23e-178	2.25e-176	Up	1.14686	1.33e-164	3.95e-163	Up	0.952269	4.48e-102	5.83e-101	Normal	0.251418	1.1e-06	7.06e-06	Normal	0.678449	1.1e-45	1.06e-44	Normal	0.82573	6.7e-96	7.18e-95	Normal	0.523299	8.85e-26	7.56e-25	Normal
CIL0938S0105	-	7.29	5.01	9.16	1.9	2.28	1.95	4.91	1.6	7.29	5.01	9.16	1.9	2.28	1.95	4.91	1.6	2.18785	1.54e-61	1.67e-60	Up	1.64674	1.82e-29	1.12e-28	Up	2.51728	9.2e-88	1.05e-86	Up	0.247928	0.264999	0.411493	Normal	0.510962	0.00952443	0.0163934	Normal	0.285402	0.0903771	0.122666	Normal	1.61765	1.04e-24	8.51e-24	Up
CIL0938S0111	-	17.24	19.44	22.54	7.78	7.3	6.8	7.07	7.25	17.24	19.44	22.54	7.78	7.3	6.8	7.07	7.25	1.24971	1.83e-23	9.16e-23	Up	1.42298	5.82e-32	3.81e-31	Up	1.63643	6.24e-43	3.91e-42	Up	0.101789	0.562291	0.727784	Normal	0.00991547	1	1	Normal	-0.0924462	0.521039	0.596744	Normal	-0.0362708	0.870318	0.965924	Normal
CIL0938S0139	-	31.25	28.57	29.75	21.07	29.28	35.17	29.18	15.37	31.25	28.57	29.75	21.07	29.28	35.17	29.18	15.37	1.02374	1.43e-24	7.42e-24	Up	0.894384	1.95e-18	8.61e-18	Normal	0.952773	5.91e-20	2.17e-19	Normal	0.455073	0.000102046	0.000457464	Normal	0.929798	5.52e-18	2.49e-17	Normal	1.19423	8.6e-46	5.03e-45	Up	0.924863	2.41e-17	1.46e-16	Normal
CIL0938S0147	-	15.9	12.42	18.17	5.37	6.13	8.91	6.81	6.37	15.9	12.42	18.17	5.37	6.13	8.91	6.81	6.37	1.31966	4.71e-39	3.48e-38	Up	0.9633	3.7e-19	1.68e-18	Normal	1.51219	4.2e-52	3.11e-51	Up	-0.246371	0.0971462	0.186204	Normal	-0.0554063	0.726254	0.826144	Normal	0.484132	1.81e-06	3.68e-06	Normal	0.0963614	0.516117	0.626297	Normal
CIL0940S0014	-	0.62	0.74	1.06	0.43	0.72	1.46	2.1	0	0.62	0.74	1.06	0.43	0.72	1.46	2.1	0	9.27612	0.0312734	0.0481656	Up	9.53138	0.0156414	0.0256056	Up	10.0498	0.00195752	0.00322166	Up	8.74819	0.125037	0.225725	Normal	9.49185	0.0312734	0.0496513	Up	10.5118	9.64e-07	1.99e-06	Up	11.0362	1.54e-05	4.18e-05	Up
CIL0940S0018	-	8.91	14.9	13.43	3.36	23.18	8.93	72.66	3.01	8.91	14.9	13.43	3.36	23.18	8.93	72.66	3.01	1.56566	4.86e-18	2.03e-17	Up	2.30748	3.48e-49	3.21e-48	Up	2.15762	4.13e-39	2.41e-38	Up	0.158698	0.569223	0.734508	Normal	2.94505	1.88e-91	3.54e-90	Up	1.5689	1.91e-23	7.19e-23	Up	4.59333	0	0	Up
CIL0940S0027	-	0.96	0.5	123.64	0.12	0.23	0.27	0.06	0.08	0.96	0.5	123.64	0.12	0.23	0.27	0.06	0.08	3.58496	1.57e-06	3.71e-06	Up	2.64386	0.0074061	0.0127316	Up	10.5939	0	0	Up	0.584963	1	1	Normal	1.52356	0.453207	0.557635	Normal	1.75489	0.146117	0.190816	Normal	-0.415037	1	1	Normal
CIL0940S0059	-	55.89	42.04	115.57	15.01	9.19	6.63	16.9	13.33	55.89	42.04	115.57	15.01	9.19	6.63	16.9	13.33	2.06791	0	0	Up	1.65709	1.48e-198	5.48e-197	Up	3.11602	0	0	Up	0.171247	0.0228051	0.0547606	Normal	-0.53654	4.06e-10	1.28e-09	Normal	-1.0076	7.73e-42	4.23e-41	Down	0.342346	3.72e-06	1.08e-05	Normal
CIL0940S0064	-	8.36	7.08	7.68	2.7	3.9	6.27	3.65	2.21	8.36	7.08	7.68	2.7	3.9	6.27	3.65	2.21	1.91946	9.74e-12	3.11e-11	Up	1.6797	1.45e-08	4.11e-08	Up	1.79706	2.63e-09	6.4e-09	Up	0.288913	0.505002	0.671638	Normal	0.819428	0.0358852	0.0565117	Normal	1.50442	2.16e-08	4.84e-08	Up	0.72385	0.0773896	0.120309	Normal
CIL0940S0065	-	13.31	11.76	15.49	6.8	6.56	10.61	6.63	6	13.31	11.76	15.49	6.8	6.56	10.61	6.63	6	1.14948	1.38e-16	5.45e-16	Up	0.970854	1.86e-11	6.13e-11	Normal	1.3683	1.36e-23	5.56e-23	Up	0.180572	0.331588	0.490966	Normal	0.128733	0.488018	0.595161	Normal	0.82239	1.5e-10	3.72e-10	Normal	0.144046	0.448562	0.560942	Normal
CIL0940S0081	-	135.44	103.61	106.18	28.87	45.09	71.88	62.04	55.22	135.44	103.61	106.18	28.87	45.09	71.88	62.04	55.22	1.29439	1.11e-58	1.15e-57	Up	0.9079	3.67e-26	2.07e-25	Normal	0.943249	4.79e-27	2.13e-26	Normal	-0.93562	2.51e-13	3.58e-12	Normal	-0.292383	0.0102894	0.0176338	Normal	0.3804	3.19e-06	6.38e-06	Normal	0.168008	0.118291	0.176583	Normal
CIL0940S0106	-	5	22	29.2	1.07	9.27	15.63	3.23	0.72	5	22	29.2	1.07	9.27	15.63	3.23	0.72	2.79586	5.24e-36	3.63e-35	Up	4.93336	9.08e-251	4.44e-249	Up	5.34183	0	6.83e-307	Up	0.571542	0.148731	0.260923	Normal	3.6865	5.72e-79	9.22e-78	Up	4.44018	8.04e-204	1.84e-202	Up	2.16547	7.47e-16	4.23e-15	Up
CIL0940S0116	-	45.34	89.22	38.57	15.68	50.17	79.93	27.57	11.73	45.34	89.22	38.57	15.68	50.17	79.93	27.57	11.73	1.95058	1.84e-104	3.28e-103	Up	2.92716	0	0	Up	1.71728	9.17e-72	8.85e-71	Up	0.418723	0.000996732	0.0035392	Normal	2.09662	1.41e-115	3.41e-114	Up	2.76853	0	0	Up	1.2329	2.43e-29	2.33e-28	Up
CIL0940S0117	-	3.11	3.41	3.57	0.47	2.88	4.67	1.67	0.57	3.11	3.41	3.57	0.47	2.88	4.67	1.67	0.57	2.44788	8.41e-16	3.22e-15	Up	2.58074	3.31e-18	1.45e-17	Up	2.64689	1.43e-18	5.01e-18	Up	-0.278301	0.72855	0.87584	Normal	2.33703	1.39e-12	4.96e-12	Up	3.03439	2.47e-37	1.24e-36	Up	1.55081	5.93e-05	0.00015156	Up
CIL0940S0118	-	2.91	4.48	3.8	0.14	3.25	2.97	1.13	0.55	2.91	4.48	3.8	0.14	3.25	2.97	1.13	0.55	2.40352	1.46e-09	4.17e-09	Up	3.026	7e-19	3.14e-18	Up	2.7885	3.3e-14	9.98e-14	Up	-1.974	0.0769294	0.152826	Normal	2.56294	6.14e-11	2.02e-10	Up	2.43296	5.45e-13	1.48e-12	Up	1.03882	0.0709724	0.111264	Normal
CIL0940S0130	-	10.67	9.46	5.68	6.57	6.85	5.22	17.91	4.56	10.67	9.46	5.68	6.57	6.85	5.22	17.91	4.56	1.22645	1.76e-13	6.09e-13	Up	1.05281	6.31e-10	1.92e-09	Up	0.316857	0.126266	0.164153	Normal	0.52686	0.00873012	0.0239697	Normal	0.58707	0.00335874	0.00613551	Normal	0.195016	0.296495	0.363699	Normal	1.97366	6.6e-38	8.03e-37	Up
CIL0940S0132	-	10.93	9.31	12.71	4.54	4.93	4.87	5.97	5.27	10.93	9.31	12.71	4.54	4.93	4.87	5.97	5.27	1.05242	2.22e-11	6.96e-11	Up	0.820978	5.27e-07	1.34e-06	Normal	1.27009	2.37e-16	7.75e-16	Up	-0.215111	0.316734	0.472335	Normal	-0.0962153	0.692203	0.792982	Normal	-0.113881	0.539306	0.61563	Normal	0.179928	0.406217	0.514349	Normal
CIL0940S0137	-	1.28	0.15	1.49	0.06	0	0	0.06	0.05	1.28	0.15	1.49	0.06	0	0	0.06	0.05	4.67807	9.53e-10	2.75e-09	Up	1.58496	0.375062	0.464887	Normal	4.89724	1.2e-10	3.11e-10	Up	0.263034	1	1	Normal	-5.64386	1	1	Normal	-5.64386	0.500025	0.575204	Normal	0.263034	1	1	Normal
CIL0940S0139	-	1.43	1.2	1.01	0	0.32	0.46	0.07	0.09	1.43	1.2	1.01	0	0.32	0.46	0.07	0.09	3.98995	8.1e-09	2.22e-08	Up	3.73697	2.2e-07	5.73e-07	Up	3.48829	5.78e-06	1.16e-05	Up	-6.49185	0.500025	0.667572	Normal	1.83007	0.179786	0.245908	Normal	2.35364	0.00756354	0.011758	Up	-0.36257	1	1	Normal
CIL0940S0153	-	4.28	3.61	7.59	0.7	1.56	1.41	1.16	1.51	4.28	3.61	7.59	0.7	1.56	1.41	1.16	1.51	1.50306	6.34e-11	1.94e-10	Up	1.25745	2.9e-07	7.49e-07	Up	2.32955	5.7e-31	2.78e-30	Up	-1.10912	0.00867098	0.023834	Down	0.0469975	1	1	Normal	-0.0988534	0.786693	0.859284	Normal	-0.380424	0.315275	0.412001	Normal
CIL0940S0172	-	47.84	35.21	38.54	20.28	41.08	57.57	20.52	18.25	47.84	35.21	38.54	20.28	41.08	57.57	20.52	18.25	1.39032	1.11e-201	4.03e-200	Up	0.948089	3.07e-80	4.35e-79	Normal	1.07846	7.58e-104	1.01e-102	Up	0.152161	0.0130485	0.0339878	Normal	1.17054	5.82e-121	1.49e-119	Up	1.65742	0	0	Up	0.169134	0.00649954	0.01258	Normal
CIL0940S0180	-	21.15	13.25	29.03	4.9	7.93	10.3	12.65	9.62	21.15	13.25	29.03	4.9	7.93	10.3	12.65	9.62	1.13655	5.04e-66	5.78e-65	Up	0.461884	6.04e-10	1.84e-09	Normal	1.59344	1.97e-143	3.58e-142	Up	-0.973255	2.51e-21	6.32e-20	Normal	-0.278716	0.00220641	0.00411186	Normal	0.0985355	0.14977	0.195344	Normal	0.395029	1.16e-06	3.53e-06	Normal
CIL0940S0193	-	18.6	16.22	15.17	7.04	9.56	11.08	13.4	8.75	18.6	16.22	15.17	7.04	9.56	11.08	13.4	8.75	1.08795	1.12e-39	8.39e-39	Up	0.890419	2.02e-25	1.11e-24	Normal	0.793866	5.52e-19	1.96e-18	Normal	-0.313708	0.00599584	0.017309	Normal	0.127728	0.238512	0.318	Normal	0.340603	3.04e-05	5.75e-05	Normal	0.614878	1.94e-10	8.05e-10	Normal
CIL0942S0007	-	0.65	1.51	0.53	0.19	1.01	1.35	0.4	0.06	0.65	1.51	0.53	0.19	1.01	1.35	0.4	0.06	3.43741	0.000521183	0.000994999	Up	4.65344	6e-11	1.92e-10	Up	3.14296	0.0034275	0.00550304	Up	1.66297	0.375062	0.54034	Normal	4.07325	9.64e-07	2.43e-06	Up	4.49185	2.74e-12	7.27e-12	Up	2.73697	0.0391047	0.0648091	Normal
CIL0942S0049	-	46.54	46.79	35.89	16.17	33.95	30.47	27.26	19.11	46.54	46.79	35.89	16.17	33.95	30.47	27.26	19.11	1.28414	7.74e-57	7.8e-56	Up	1.29187	8.39e-58	8.96e-57	Up	0.909254	1.44e-24	6.01e-24	Normal	-0.241008	0.0355983	0.0802645	Normal	0.829084	3.66e-19	1.73e-18	Normal	0.673062	6.7e-18	2.15e-17	Normal	0.512458	2.84e-07	9.18e-07	Normal
CIL0942S0057	-	6.15	5.19	7.67	1.12	0.93	1.92	6.61	1.82	6.15	5.19	7.67	1.12	0.93	1.92	6.61	1.82	1.75665	7.46e-18	3.1e-17	Up	1.5118	9.54e-13	3.35e-12	Up	2.07529	2.27e-26	9.94e-26	Up	-0.70044	0.0563221	0.118681	Normal	-0.968636	0.00897949	0.0154909	Normal	0.0771679	0.80856	0.879413	Normal	1.86071	1.75e-18	1.13e-17	Up
CIL0942S0061	-	157.91	158.46	123.24	81	212.46	225.73	213.92	74.35	157.91	158.46	123.24	81	212.46	225.73	213.92	74.35	1.0867	9.18e-138	2.19e-136	Up	1.09171	8.93e-140	2.21e-138	Up	0.729066	2.6e-53	1.96e-52	Normal	0.123589	0.0229197	0.0550065	Normal	1.51479	1.28e-289	8.96e-288	Up	1.60219	0	0	Up	1.52467	1.59e-288	2.22e-286	Up
CIL0942S0065	-	6.2	4.89	4.32	3.43	2.55	2.84	2.88	2.82	6.2	4.89	4.32	3.43	2.55	2.84	2.88	2.82	1.13657	1.8e-07	4.54e-07	Up	0.794139	0.000703132	0.00137054	Normal	0.615336	0.0147284	0.0220124	Normal	0.282513	0.336256	0.496166	Normal	-0.145198	0.710119	0.811171	Normal	0.0101958	1	1	Normal	0.0303736	1	1	Normal
CIL0942S0085	-	42.79	28.26	22.27	18.28	20.58	17.09	16.06	21.02	42.79	28.26	22.27	18.28	20.58	17.09	16.06	21.02	1.02551	4.96e-54	4.79e-53	Up	0.426999	5.99e-09	1.73e-08	Normal	0.0833389	0.308964	0.373009	Normal	-0.201497	0.021776	0.0528004	Normal	-0.0305197	0.737359	0.836705	Normal	-0.29861	3.01e-05	5.69e-05	Normal	-0.388291	2.42e-05	6.45e-05	Normal
CIL0942S0103	-	28.06	36.41	31.76	9.53	18.57	23.48	12.44	10.52	28.06	36.41	31.76	9.53	18.57	23.48	12.44	10.52	1.41538	6.34e-80	8.68e-79	Up	1.7912	4.72e-145	1.22e-143	Up	1.59408	5.37e-103	7.07e-102	Up	-0.142587	0.17253	0.295096	Normal	0.819839	7.59e-21	3.81e-20	Normal	1.1583	1.29e-64	9.87e-64	Up	0.241852	0.0153175	0.0277521	Normal
CIL0942S0104	-	1068.79	794.05	312.25	594.37	1087.46	839.09	969	453.9	1068.79	794.05	312.25	594.37	1087.46	839.09	969	453.9	1.23553	0	0	Up	0.806855	4.23e-233	1.88e-231	Normal	-0.539673	3.75e-83	4.11e-82	Normal	0.388987	1.15e-50	8.06e-49	Normal	1.26052	0	0	Up	0.886451	5.65e-305	2.02e-303	Normal	1.09412	0	0	Up
CIL0942S0106	-	0.13	0.08	0.03	0.03	0.09	0.1	0.1	0.01	0.13	0.08	0.03	0.03	0.09	0.1	0.1	0.01	3.70044	0.0312734	0.0481656	Up	3	0.375062	0.464887	Normal	1.58496	1	1	Normal	1.58496	1	1	Normal	3.16993	0.125037	0.176559	Normal	3.32193	0.125066	0.165018	Normal	3.32193	0.125037	0.18415	Normal
CIL0942S0114	-	51.81	46.43	79.06	23.16	17.53	19.76	18.33	22.41	51.81	46.43	79.06	23.16	17.53	19.76	18.33	22.41	1.20909	1.57e-48	1.39e-47	Up	1.05091	3.11e-35	2.18e-34	Up	1.81881	1.48e-127	2.39e-126	Up	0.0474926	0.68413	0.839909	Normal	-0.354317	0.00252347	0.00467025	Normal	-0.18156	0.0474263	0.0670608	Normal	-0.289936	0.0158092	0.0284473	Normal
CIL0942S0178	-	5.29	4.98	4.13	13.36	7.56	7.19	12.74	0.38	5.29	4.98	4.13	13.36	7.56	7.19	12.74	0.38	3.7992	4.19e-18	1.75e-17	Up	3.71207	5.61e-17	2.34e-16	Up	3.44207	4.57e-13	1.32e-12	Up	5.13578	1.3e-48	8.57e-47	Up	4.31431	2.33e-26	1.39e-25	Up	4.24192	8.42e-34	3.97e-33	Up	5.06722	9.62e-45	1.39e-43	Up
CIL0942S0182	-	2.08	2.89	2.47	0.71	1.66	3.35	0.49	0.65	2.08	2.89	2.47	0.71	1.66	3.35	0.49	0.65	1.67807	1.56e-07	3.95e-07	Up	2.15256	3.87e-14	1.45e-13	Up	1.926	4.72e-10	1.19e-09	Up	0.127379	0.885571	1	Normal	1.35267	9.89e-05	0.000210697	Up	2.36565	3.88e-23	1.45e-22	Up	-0.407658	0.533131	0.644379	Normal
CIL0942S0198	-	97.64	205.75	181.47	33.85	225.23	229.46	66.27	17.59	97.64	205.75	181.47	33.85	225.23	229.46	66.27	17.59	2.47272	1.05e-122	2.17e-121	Up	3.54807	0	0	Up	3.3669	2.38e-301	9.23e-300	Up	0.9444	1.51e-10	1.62e-09	Normal	3.67857	0	0	Up	3.70542	0	0	Up	1.9136	1.01e-53	1.76e-52	Up
CIL0942S0204	-	79.13	69.63	55.25	37.82	51.91	55.13	49.86	38.67	79.13	69.63	55.25	37.82	51.91	55.13	49.86	38.67	1.03301	1.77e-113	3.41e-112	Up	0.848494	2.1e-72	2.71e-71	Normal	0.51476	1.23e-23	5.02e-23	Normal	-0.0320654	0.59147	0.756145	Normal	0.424798	2.21e-15	9e-15	Normal	0.511623	6.26e-31	2.79e-30	Normal	0.366668	2.43e-11	1.07e-10	Normal
CIL0942S0226	-	1.73	1.51	1.11	0.43	0.72	0.63	0.75	0.43	1.73	1.51	1.11	0.43	0.72	0.63	0.75	0.43	2.00836	1.77e-07	4.47e-07	Up	1.81214	1.25e-05	2.86e-05	Up	1.36815	0.00457933	0.00724308	Up	0	1	1	Normal	0.74366	0.229878	0.307231	Normal	0.551015	0.243515	0.306259	Normal	0.802554	0.121765	0.18113	Normal
CIL0945S0049	-	2.91	2.97	18.3	1.52	1.02	0.57	2.71	1.08	2.91	2.97	18.3	1.52	1.02	0.57	2.71	1.08	1.42999	1.19e-07	3.04e-07	Up	1.45943	3.67e-08	1.01e-07	Up	4.08274	4.18e-141	7.42e-140	Up	0.49304	0.182961	0.308509	Normal	-0.0824622	0.903761	0.995583	Normal	-0.921997	0.0107269	0.0164108	Normal	1.32726	8.17e-06	2.29e-05	Up
CIL0945S0055	-	9.9	7.74	8.32	4.12	1.21	1.48	7.01	3.77	9.9	7.74	8.32	4.12	1.21	1.48	7.01	3.77	1.39286	3.37e-28	1.93e-27	Up	1.03777	1.81e-14	6.83e-14	Up	1.14202	3.85e-17	1.29e-16	Up	0.12808	0.477889	0.650279	Normal	-1.63956	9.08e-12	3.12e-11	Down	-1.34897	2.2e-14	6.32e-14	Down	0.89485	1.82e-09	7e-09	Normal
CIL0945S0075	-	68.25	60.51	51.03	37.03	40.46	37.05	49.55	31.08	68.25	60.51	51.03	37.03	40.46	37.05	49.55	31.08	1.13484	3.47e-173	1.04e-171	Up	0.961187	8.13e-118	1.66e-116	Normal	0.715359	3.22e-58	2.6e-57	Normal	0.252708	3.06e-07	2.14e-06	Normal	0.38051	3.54e-15	1.43e-14	Normal	0.253487	1.09e-09	2.6e-09	Normal	0.672899	1.17e-47	1.79e-46	Normal
CIL0945S0076	-	3.77	0.32	0.12	0.56	0.06	0	0.33	0.36	3.77	0.32	0.12	0.56	0.06	0	0.33	0.36	3.3885	2.48e-20	1.12e-19	Up	-0.169925	1	1	Normal	-1.58496	0.267003	0.325904	Normal	0.63743	0.383562	0.549368	Normal	-2.58496	0.0655022	0.098366	Normal	-8.49185	0.000489894	0.000846161	Down	-0.125531	1	1	Normal
CIL0945S0081	-	3.55	1.73	8.43	5.1	2.71	2.58	1.23	1.32	3.55	1.73	8.43	5.1	2.71	2.58	1.23	1.32	1.42728	1.95e-05	4.25e-05	Up	0.390234	0.427703	0.522301	Normal	2.67499	7.85e-25	3.3e-24	Up	1.94996	1.83e-10	1.95e-09	Up	1.03775	0.00683275	0.0120073	Up	0.966833	0.00197195	0.00323493	Normal	-0.10188	1	1	Normal
CIL0945S0090	-	31.7	28.78	33.12	12.98	13.05	16.47	17.32	14.13	31.7	28.78	33.12	12.98	13.05	16.47	17.32	14.13	1.16572	5.16e-54	4.98e-53	Up	1.02631	1.61e-40	1.26e-39	Up	1.22894	1.85e-58	1.5e-57	Up	-0.122471	0.237677	0.380707	Normal	-0.114712	0.262275	0.34352	Normal	0.221079	0.00402499	0.00642608	Normal	0.293677	0.00188112	0.0039612	Normal
CIL0945S0091	-	3.61	3.31	4.41	1.64	4.12	6.3	2.12	1.29	3.61	3.31	4.41	1.64	4.12	6.3	2.12	1.29	1.48463	1.53e-09	4.36e-09	Up	1.35946	4.96e-08	1.36e-07	Up	1.77341	8.18e-14	2.43e-13	Up	0.346325	0.295568	0.44783	Normal	1.67527	1.21e-11	4.14e-11	Up	2.28798	2.76e-36	1.36e-35	Up	0.716693	0.0212986	0.0374559	Normal
CIL0945S0094	-	10.37	9.92	15.64	4.54	8.62	12.93	8.18	4.36	10.37	9.92	15.64	4.54	8.62	12.93	8.18	4.36	1.25002	6.83e-28	3.89e-27	Up	1.18601	9.6e-25	5.2e-24	Up	1.84284	1.66e-69	1.55e-68	Up	0.0583642	0.699654	0.851481	Normal	0.98336	8.02e-15	3.19e-14	Normal	1.56832	3.02e-63	2.28e-62	Up	0.907773	3.68e-12	1.7e-11	Normal
CIL0945S0123	-	11.51	9.02	18.81	3.44	3.12	2.66	8.89	4.84	11.51	9.02	18.81	3.44	3.12	2.66	8.89	4.84	1.24981	2.23e-17	9.07e-17	Up	0.89812	1.16e-08	3.31e-08	Normal	1.95842	5.92e-50	4.22e-49	Up	-0.492598	0.0259869	0.0613382	Normal	-0.633461	0.00602204	0.0106657	Normal	-0.863581	2.78e-06	5.59e-06	Normal	0.877176	2.25e-07	7.35e-07	Normal
CIL0946S0019	-	1.42	0.7	0.57	0.36	0.36	1.23	0.43	0.18	1.42	0.7	0.57	0.36	0.36	1.23	0.43	0.18	2.97982	1.76e-08	4.72e-08	Up	1.95936	0.00409952	0.00727693	Up	1.66297	0.0266814	0.0387483	Up	1	0.301941	0.45504	Normal	1	0.301941	0.388477	Normal	2.77259	7.78e-09	1.79e-08	Up	1.25634	0.210297	0.293335	Normal
CIL0946S0047	-	91.84	110.47	127.44	57.17	92.25	107.01	87.31	33.48	91.84	110.47	127.44	57.17	92.25	107.01	87.31	33.48	1.45582	8.01e-236	3.58e-234	Up	1.72228	0	0	Up	1.92845	0	0	Up	0.771959	3.83e-48	2.52e-46	Normal	1.46225	2.58e-220	1.32e-218	Up	1.67637	0	0	Up	1.38285	1.27e-186	9.55e-185	Up
CIL0946S0088	-	19.73	22.57	21.99	7.97	20.88	33.89	35.29	7.39	19.73	22.57	21.99	7.97	20.88	33.89	35.29	7.39	1.41674	3.43e-97	5.67e-96	Up	1.61076	4.57e-134	1.08e-132	Up	1.5732	1e-120	1.53e-119	Up	0.109005	0.22875	0.368839	Normal	1.49848	8.41e-102	1.79e-100	Up	2.19721	0	0	Up	2.25561	5.78e-290	8.13e-288	Up
CIL0946S0098	-	1.34	2.54	1.68	1.41	2.47	1.85	0.54	0.12	1.34	2.54	1.68	1.41	2.47	1.85	0.54	0.12	3.48113	0.000521183	0.000994999	Up	4.40372	7.59e-09	2.18e-08	Up	3.80735	7.68e-05	0.000142337	Up	3.55459	0.000980413	0.00348674	Up	4.3634	6.05e-08	1.66e-07	Up	3.94642	4.71e-07	9.91e-07	Up	2.16993	0.21882	0.30374	Normal
CIL0946S0106	-	3.5	2.74	32.63	1.39	1.03	2.01	2.88	0.59	3.5	2.74	32.63	1.39	1.03	2.01	2.88	0.59	2.56857	2.22e-21	1.04e-20	Up	2.21539	3.58e-14	1.34e-13	Up	5.78934	0	6.83e-307	Up	1.2363	0.00133131	0.00457992	Up	0.803857	0.0584077	0.0891925	Normal	1.76841	1.8e-10	4.44e-10	Up	2.28728	1.26e-13	6.32e-13	Up
CIL0948S0020	-	174.18	110.31	91.5	53.83	72.58	82.69	133.2	47.76	174.18	110.31	91.5	53.83	72.58	82.69	133.2	47.76	1.8667	7.39e-251	3.52e-249	Up	1.20769	4.32e-86	6.54e-85	Up	0.937969	6.37e-46	4.25e-45	Normal	0.172608	0.0274294	0.0643341	Normal	0.603769	5.38e-17	2.34e-16	Normal	0.79191	7.02e-44	3.97e-43	Normal	1.47972	5.41e-125	2.5e-123	Up
CIL0948S0038	-	42.76	31.03	51.78	18.11	27.36	23.6	8.9	19.08	42.76	31.03	51.78	18.11	27.36	23.6	8.9	19.08	1.1642	4.68e-50	4.24e-49	Up	0.701603	1.36e-16	5.57e-16	Normal	1.44033	8.21e-80	8.72e-79	Up	-0.0752746	0.478477	0.650982	Normal	0.520007	2.67e-08	7.5e-08	Normal	0.306726	0.000100163	0.000182617	Normal	-1.10018	9.57e-18	5.93e-17	Down
CIL0948S0128	-	40.55	33.98	20.93	14.95	23.21	22.06	19.77	15.47	40.55	33.98	20.93	14.95	23.21	22.06	19.77	15.47	1.39023	1.12e-23	5.67e-23	Up	1.13521	4.64e-15	1.8e-14	Up	0.436099	0.011619	0.0176009	Normal	-0.0493277	0.853951	0.98467	Normal	0.585273	0.000638586	0.00125765	Normal	0.51196	0.000300795	0.000529264	Normal	0.35384	0.0605309	0.0969216	Normal
CIL0948S0135	-	11.61	18.1	11.84	7.78	5.64	9.16	4.08	4.4	11.61	18.1	11.84	7.78	5.64	9.16	4.08	4.4	1.39979	1.18e-34	7.94e-34	Up	2.04041	7.09e-91	1.13e-89	Up	1.42809	8.34e-35	4.4e-34	Up	0.822267	8.81e-10	8.75e-09	Normal	0.358192	0.0153373	0.0256987	Normal	1.05784	6.8e-24	2.59e-23	Up	-0.108934	0.53709	0.648469	Normal
CIL0948S0161	-	17.37	48.58	48.16	0.86	76.09	164.93	14.77	0.92	17.37	48.58	48.16	0.86	76.09	164.93	14.77	0.92	4.23882	1.93e-86	2.85e-85	Up	5.72258	5.31e-257	2.68e-255	Up	5.71006	5.59e-240	1.69e-238	Up	-0.0972972	1	1	Normal	6.36993	0	0	Up	7.486	0	0	Up	4.00489	5.83e-64	1.23e-62	Up
CIL0948S0164	-	1.33	2.49	39.01	0.54	0.73	9.11	3.81	0.2	1.33	2.49	39.01	0.54	0.73	9.11	3.81	0.2	2.73335	0.000279321	0.000547958	Up	3.63807	4.26e-10	1.31e-09	Up	7.6077	2.83e-166	5.89e-165	Up	1.43296	0.226691	0.366243	Normal	1.8679	0.0574586	0.0878473	Normal	5.50938	1.99e-56	1.37e-55	Up	4.25172	4.74e-16	2.71e-15	Up
CIL0948S0173	-	80.34	76.82	74.59	32.55	64.75	74	52.68	26.21	80.34	76.82	74.59	32.55	64.75	74	52.68	26.21	1.616	9.09e-132	2.05e-130	Up	1.55136	2e-119	4.14e-118	Up	1.50886	3.11e-106	4.21e-105	Up	0.31254	0.000395883	0.00155921	Normal	1.30476	6.81e-71	1e-69	Up	1.49741	1.63e-139	2.52e-138	Up	1.00714	1.02e-37	1.24e-36	Up
CIL0948S0200	-	86.46	78.19	63.46	62.27	104.82	104.26	78.43	40.34	86.46	78.19	63.46	62.27	104.82	104.26	78.43	40.34	1.09982	7.01e-64	7.84e-63	Up	0.954773	2.28e-46	2.01e-45	Normal	0.653636	1.3e-19	4.7e-19	Normal	0.626326	3.75e-17	7.25e-16	Normal	1.37763	2.62e-99	5.42e-98	Up	1.3699	1.05e-146	1.68e-145	Up	0.959195	1.89e-41	2.53e-40	Normal
CIL0948S0215	-	1.58	1.62	2.32	0.56	1.03	1.72	1.82	0.5	1.58	1.62	2.32	0.56	1.03	1.72	1.82	0.5	1.65992	4.33e-05	9.15e-05	Up	1.69599	2.79e-05	6.21e-05	Up	2.21412	1.07e-09	2.66e-09	Up	0.163499	1	1	Normal	1.04264	0.0437774	0.0680339	Normal	1.78241	1.21e-07	2.62e-07	Up	1.86394	5.28e-06	1.51e-05	Up
CIL0948S0244	-	14.52	13.21	24.01	6.32	8.48	8.63	6.61	6.98	14.52	13.21	24.01	6.32	8.48	8.63	6.61	6.98	1.05674	1.49e-39	1.11e-38	Up	0.920332	4.02e-29	2.45e-28	Normal	1.78234	1.8e-134	3.05e-133	Up	-0.143302	0.18977	0.317634	Normal	0.280837	0.00411845	0.0074374	Normal	0.306134	0.000119681	0.000217174	Normal	-0.0785768	0.489466	0.604195	Normal
CIL0951S0003	-	8.8	2.64	6.37	2.8	5.84	26.1	4.97	1.38	8.8	2.64	6.37	2.8	5.84	26.1	4.97	1.38	2.67284	2.77e-25	1.46e-24	Up	0.93587	0.0116704	0.0194866	Normal	2.20663	3.87e-14	1.17e-13	Up	1.02076	0.00683275	0.0193576	Up	2.0813	9.54e-12	3.28e-11	Up	4.24131	6.89e-141	1.07e-139	Up	1.84858	8.32e-09	3.04e-08	Up
CIL0951S0035	-	6.58	7.67	7.61	0.81	2.16	1.7	2.85	1.84	6.58	7.67	7.61	0.81	2.16	1.7	2.85	1.84	1.83838	1.2e-21	5.68e-21	Up	2.05952	1.94e-29	1.19e-28	Up	2.04819	8.63e-28	3.91e-27	Up	-1.18371	0.00136815	0.00469351	Down	0.231326	0.472212	0.578205	Normal	-0.114171	0.6902	0.76382	Normal	0.631256	0.0168011	0.0300805	Normal
CIL0951S0037	-	122.41	128.6	120.01	42.75	72.44	58.91	76.93	52.68	122.41	128.6	120.01	42.75	72.44	58.91	76.93	52.68	1.21639	5.94e-117	1.17e-115	Up	1.28756	3.31e-135	7.88e-134	Up	1.18783	7.66e-106	1.03e-104	Up	-0.301331	5.02e-05	0.000240561	Normal	0.459531	1.3e-12	4.66e-12	Normal	0.161257	0.00428133	0.00681705	Normal	0.546291	2.55e-17	1.55e-16	Normal
CIL0951S0041	-	120.26	86.48	52.61	47.3	60.94	47.12	86.8	40	120.26	86.48	52.61	47.3	60.94	47.12	86.8	40	1.58808	1.47e-268	7.54e-267	Up	1.11237	2.99e-110	5.68e-109	Up	0.395337	1.74e-11	4.68e-11	Normal	0.24184	9.5e-05	0.000427922	Normal	0.60739	9.13e-26	5.35e-25	Normal	0.23634	4.21e-06	8.38e-06	Normal	1.1177	2.07e-99	7.35e-98	Up
CIL0951S0048	-	32.21	16.21	22.82	15.89	7.74	6.78	46.5	14.93	32.21	16.21	22.82	15.89	7.74	6.78	46.5	14.93	1.10929	2.7e-74	3.43e-73	Up	0.11867	0.105613	0.150256	Normal	0.612085	2.07e-19	7.46e-19	Normal	0.089905	0.245972	0.391647	Normal	-0.947809	1.99e-24	1.11e-23	Normal	-1.13886	2.75e-50	1.72e-49	Down	1.63902	8.37e-171	5.57e-169	Up
CIL0951S0073	-	55.85	54.06	47.84	27.11	38.74	38.91	34.21	25.7	55.85	54.06	47.84	27.11	38.74	38.91	34.21	25.7	1.11979	7.7e-52	7.17e-51	Up	1.07279	3.87e-47	3.45e-46	Up	0.896449	5.7e-30	2.71e-29	Normal	0.0770568	0.428921	0.599355	Normal	0.592056	5.67e-12	1.97e-11	Normal	0.598373	1.71e-17	5.44e-17	Normal	0.41265	5.03e-06	1.44e-05	Normal
CIL0951S0074	-	151.93	147.39	160.99	73.7	128.2	127.98	126.69	72.98	151.93	147.39	160.99	73.7	128.2	127.98	126.69	72.98	1.05783	1.68e-200	6.05e-199	Up	1.01407	1.63e-182	5.47e-181	Up	1.1414	5.42e-232	1.58e-230	Up	0.0141635	0.746796	0.893171	Normal	0.812823	7.05e-103	1.53e-101	Normal	0.810345	1.47e-132	2.13e-131	Normal	0.79573	3.62e-96	1.24e-94	Normal
CIL0951S0075	-	97.11	85.17	37.62	48.69	37.07	18.7	49.25	34.06	97.11	85.17	37.62	48.69	37.07	18.7	49.25	34.06	1.51154	4.02e-149	1.03e-147	Up	1.32227	5.94e-108	1.11e-106	Up	0.143421	0.0599008	0.0830007	Normal	0.515547	1.13e-12	1.51e-11	Normal	0.122174	0.121561	0.174205	Normal	-0.86504	5.62e-31	2.51e-30	Normal	0.532045	5.05e-13	2.45e-12	Normal
CIL0951S0080	-	1.35	5	7.81	0.36	2.49	3.71	1.78	0.66	1.35	5	7.81	0.36	2.49	3.71	1.78	0.66	1.03242	0.00390268	0.00678299	Up	2.92139	4.98e-35	3.49e-34	Up	3.56478	3.89e-63	3.37e-62	Up	-0.874469	0.154271	0.268795	Normal	1.91561	2.93e-10	9.26e-10	Up	2.49088	2.9e-28	1.22e-27	Up	1.43134	2.62e-05	6.96e-05	Up
CIL0951S0120	-	46.04	52.74	97.64	17.7	31.81	40.82	37.89	13.14	46.04	52.74	97.64	17.7	31.81	40.82	37.89	13.14	1.80892	1.05e-136	2.48e-135	Up	2.00493	8.08e-180	2.67e-178	Up	2.89351	0	0	Up	0.429784	1.26e-05	6.75e-05	Normal	1.27552	3.19e-52	3.47e-51	Up	1.63531	1.17e-135	1.75e-134	Up	1.52785	3.67e-79	9.94e-78	Up
CIL0951S0139	-	47.44	60.71	53.67	15.03	20.41	22.37	22.01	19.29	47.44	60.71	53.67	15.03	20.41	22.37	22.01	19.29	1.29825	2.24e-75	2.89e-74	Up	1.65408	1.56e-137	3.81e-136	Up	1.47626	7.52e-99	9.53e-98	Up	-0.360008	0.000376864	0.00149038	Normal	0.081423	0.386369	0.484453	Normal	0.213712	0.00388664	0.00623028	Normal	0.190306	0.0415148	0.0684315	Normal
CIL0951S0146	-	52.03	36.72	56.45	13.81	17.68	26.27	20.44	15.59	52.03	36.72	56.45	13.81	17.68	26.27	20.44	15.59	1.73872	7.59e-198	2.69e-196	Up	1.23595	5.34e-86	8.08e-85	Up	1.85635	3.85e-225	1.09e-223	Up	-0.174908	0.0408854	0.0903555	Normal	0.181497	0.0236996	0.0383975	Normal	0.752795	3.02e-37	1.52e-36	Normal	0.390774	5.76e-07	1.81e-06	Normal
CIL0951S0154	-	1.57	3.35	1.95	0.28	0.84	1.64	0.73	0.25	1.57	3.35	1.95	0.28	0.84	1.64	0.73	0.25	2.65076	0.00131833	0.00242243	Up	3.74416	1.11e-09	3.33e-09	Up	2.96347	0.000222778	0.000398062	Up	0.163499	1	1	Normal	1.74846	0.109463	0.158082	Normal	2.7137	4.98e-05	9.26e-05	Up	1.54597	0.179786	0.255397	Normal
CIL0953S0018	-	20.63	23.52	28.7	8.42	10.94	12.39	17.22	10.13	20.63	23.52	28.7	8.42	10.94	12.39	17.22	10.13	1.02611	3.22e-41	2.5e-40	Up	1.21525	5.72e-61	6.36e-60	Up	1.50242	2.88e-97	3.6e-96	Up	-0.266742	0.00936557	0.0254689	Normal	0.110979	0.258402	0.338743	Normal	0.290542	0.000115431	0.000209727	Normal	0.765451	3.36e-19	2.24e-18	Normal
CIL0953S0036	-	54.17	51.93	69.39	22.62	33.61	42.51	32.75	26.53	54.17	51.93	69.39	22.62	33.61	42.51	32.75	26.53	1.02987	4.02e-112	7.64e-111	Up	0.968944	1.23e-97	2.09e-96	Normal	1.3871	8.21e-223	2.29e-221	Up	-0.230026	0.000136533	0.000595103	Normal	0.341266	3.96e-10	1.24e-09	Normal	0.680178	7.37e-56	5e-55	Normal	0.30387	4.84e-08	1.67e-07	Normal
CIL0953S0044	-	13.07	10.38	30.4	2.01	4.89	4.45	4.37	2.35	13.07	10.38	30.4	2.01	4.89	4.45	4.37	2.35	2.47553	7.89e-47	6.77e-46	Up	2.14307	3.38e-31	2.17e-30	Up	3.69334	4.84e-156	9.55e-155	Up	-0.225465	0.559426	0.724701	Normal	1.05717	1.66e-05	3.8e-05	Up	0.921145	5.03e-06	9.97e-06	Normal	0.894973	0.000467903	0.00107405	Normal
CIL0953S0045	-	9.37	4.07	13.15	0.57	0.5	0.42	1.73	0.44	9.37	4.07	13.15	0.57	0.5	0.42	1.73	0.44	4.41247	5.66e-46	4.79e-45	Up	3.20945	3.13e-16	1.27e-15	Up	4.90142	3.03e-65	2.69e-64	Up	0.373458	0.814613	0.951026	Normal	0.184425	1	1	Normal	-0.0671142	1	1	Normal	1.9752	0.000327558	0.000766751	Up
CIL0953S0046	-	1.36	1.16	0.31	0.22	0.23	0.29	0.12	0	1.36	1.16	0.31	0.22	0.23	0.29	0.12	0	10.4094	3.07e-05	6.57e-05	Up	10.1799	6.14e-05	0.000132414	Up	8.27612	0.125037	0.162666	Normal	7.78136	0.250037	0.392042	Normal	7.84549	0.250037	0.328462	Normal	8.17991	0.0625313	0.0867475	Normal	6.90689	1	1	Normal
CIL0953S0078	-	16.58	28.95	23.42	5.72	13.99	13.51	3.69	3.43	16.58	28.95	23.42	5.72	13.99	13.51	3.69	3.43	2.27316	2.95e-39	2.19e-38	Up	3.07728	8.85e-96	1.48e-94	Up	2.77146	4.58e-67	4.16e-66	Up	0.737807	0.0026711	0.00853553	Normal	2.02812	4.21e-26	2.5e-25	Up	1.97775	2.82e-35	1.37e-34	Up	0.105412	0.784958	0.887152	Normal
CIL0953S0080	-	6.58	5.84	10.13	2.69	2.9	3.36	4.52	3.27	6.58	5.84	10.13	2.69	2.9	3.36	4.52	3.27	1.0088	2.96e-16	1.15e-15	Up	0.836678	4.82e-11	1.55e-10	Normal	1.63127	5.06e-48	3.51e-47	Up	-0.281684	0.094	0.181168	Normal	-0.173238	0.300875	0.387603	Normal	0.0391706	0.800218	0.872107	Normal	0.467032	0.00171181	0.00362803	Normal
CIL0955S0001	-	83.71	44.71	178.79	9.43	14.81	15.4	23.27	3.56	83.71	44.71	178.79	9.43	14.81	15.4	23.27	3.56	4.55545	2.31e-238	1.05e-236	Up	3.65065	1.83e-106	3.36e-105	Up	5.65024	0	0	Up	1.40538	2.57e-07	1.82e-06	Up	2.05662	7.61e-18	3.41e-17	Up	2.11298	3.84e-27	1.57e-26	Up	2.70852	3.09e-37	3.68e-36	Up
CIL0957S0025	-	1.06	0.76	269.77	0.25	0.89	1.33	0.7	0.43	1.06	0.76	269.77	0.25	0.89	1.33	0.7	0.43	1.30166	0.000914567	0.00170822	Up	0.821663	0.070758	0.103472	Normal	9.29318	0	0	Up	-0.782409	0.200827	0.332234	Normal	1.04947	0.0176784	0.0292768	Up	1.62902	1.73e-07	3.71e-07	Up	0.703018	0.174645	0.249741	Normal
CIL0957S0048	-	8.71	9.4	1.9	2.91	3.83	2.92	5.21	0.39	8.71	9.4	1.9	2.91	3.83	2.92	5.21	0.39	4.48113	2.68e-24	1.37e-23	Up	4.59111	2.5e-28	1.49e-27	Up	2.28445	0.00149764	0.00249745	Up	2.89947	1.54e-05	8.12e-05	Up	3.2958	1.99e-08	5.64e-08	Up	2.90442	4.55e-08	1.01e-07	Up	3.73974	1.4e-12	6.62e-12	Up
CIL0957S0066	-	61.15	63.61	55.78	23.52	41.85	41.24	66.08	30.26	61.15	63.61	55.78	23.52	41.85	41.24	66.08	30.26	1.01494	1.5e-80	2.07e-79	Up	1.07184	5.1e-92	8.19e-91	Up	0.882336	8.24e-56	6.45e-55	Normal	-0.363524	6.07e-07	4.04e-06	Normal	0.467816	7.12e-14	2.71e-13	Normal	0.446632	8.64e-18	2.77e-17	Normal	1.1268	2.77e-92	9.04e-91	Up
CIL0957S0069	-	15.67	12.71	34.23	1.78	3.56	1.26	0.7	4.31	15.67	12.71	34.23	1.78	3.56	1.26	0.7	4.31	1.86225	3.6e-53	3.43e-52	Up	1.5602	5.61e-34	3.84e-33	Up	2.9895	4.67e-194	1.12e-192	Up	-1.27581	5.39e-08	4.24e-07	Down	-0.275811	0.161104	0.222834	Normal	-1.77426	8.69e-19	2.88e-18	Down	-2.62226	8.28e-18	5.15e-17	Down
CIL0957S0140	-	18.37	15.73	13.29	7.51	9.63	11.02	3.23	6.02	18.37	15.73	13.29	7.51	9.63	11.02	3.23	6.02	1.60952	7.75e-16	2.97e-15	Up	1.38568	2.15e-11	7.04e-11	Up	1.14251	3.54e-07	7.65e-07	Up	0.319049	0.251953	0.394749	Normal	0.677772	0.0098024	0.0168386	Normal	0.872289	8.85e-06	1.72e-05	Normal	-0.898229	0.0126033	0.023186	Normal
CIL0957S0146	-	4.89	3.72	6.83	1.92	2.31	1.66	2.4	1.68	4.89	3.72	6.83	1.92	2.31	1.66	2.4	1.68	1.54137	5.9e-06	1.33e-05	Up	1.14684	0.0022238	0.00408502	Up	2.02342	1.83e-10	4.7e-10	Up	0.192645	0.880527	1	Normal	0.459432	0.382255	0.480183	Normal	-0.017278	1	1	Normal	0.514573	0.312909	0.409185	Normal
CIL0957S0149	-	11.41	9.8	11.04	7.23	6.43	7.86	2.08	2.92	11.41	9.8	11.04	7.23	6.43	7.86	2.08	2.92	1.96626	4.3e-87	6.4e-86	Up	1.74681	6.24e-64	7.18e-63	Up	1.9187	3.72e-78	3.88e-77	Up	1.30803	1.14e-28	4.1e-27	Up	1.13885	1.21e-20	6.05e-20	Up	1.42856	1.43e-50	8.96e-50	Up	-0.489385	0.00400137	0.0080107	Normal
CIL0957S0157	-	1.1	1.42	0.64	0.15	0.39	1.02	0.31	0.18	1.1	1.42	0.64	0.15	0.39	1.02	0.31	0.18	2.61143	1.11e-06	2.64e-06	Up	2.97982	2.89e-09	8.5e-09	Up	1.83007	0.0106654	0.0162199	Up	-0.263034	1	1	Normal	1.11548	0.210297	0.283689	Normal	2.5025	2.17e-07	4.64e-07	Up	0.784271	0.424115	0.533847	Normal
CIL0957S0161	-	58.75	77.22	45.07	32.42	44.92	26.59	87.17	23.1	58.75	77.22	45.07	32.42	44.92	26.59	87.17	23.1	1.3467	4.59e-111	8.66e-110	Up	1.74108	1.62e-210	6.44e-209	Up	0.964275	7.73e-49	5.42e-48	Normal	0.488991	2.73e-11	3.16e-10	Normal	0.959465	5.71e-46	5.53e-45	Normal	0.202991	0.00136474	0.0022755	Normal	1.91594	4.34e-241	4.72e-239	Up
CIL0957S0172	-	2.94	2.83	1.36	2.14	2.9	1.45	0.93	1.13	2.94	2.83	1.36	2.14	2.9	1.45	0.93	1.13	1.37949	1.58e-06	3.74e-06	Up	1.32448	3.34e-06	8.01e-06	Up	0.267284	0.483588	0.563226	Normal	0.921288	0.00510798	0.0150447	Normal	1.35973	5.34e-06	1.27e-05	Up	0.35973	0.277237	0.342223	Normal	-0.28102	0.60346	0.716489	Normal
CIL0957S0193	-	53.57	45	70.9	17.72	37.26	45.73	37.93	23.16	53.57	45	70.9	17.72	37.26	45.73	37.93	23.16	1.20979	3.95e-92	6.21e-91	Up	0.95829	4.06e-54	4.06e-53	Normal	1.61415	3.83e-178	8.47e-177	Up	-0.386257	3.37e-06	1.99e-05	Normal	0.685992	1.24e-23	6.76e-23	Normal	0.981506	7.93e-76	6.92e-75	Normal	0.711704	6.45e-25	5.34e-24	Normal
CIL0962S0021	-	0.57	0.79	5.1	0.07	0.07	0.41	1.18	0.03	0.57	0.79	5.1	0.07	0.07	0.41	1.18	0.03	4.24793	0.000489894	0.000939422	Up	4.71882	1.54e-05	3.49e-05	Up	7.40939	1.01e-30	4.91e-30	Up	1.22239	1	1	Normal	1.22239	1	1	Normal	3.77259	0.00183717	0.00303056	Up	5.29768	4.82e-07	1.53e-06	Up
CIL0962S0053	-	19.59	14.18	30.79	7.6	12.12	18.3	16.34	7.67	19.59	14.18	30.79	7.6	12.12	18.3	16.34	7.67	1.35282	6.7e-35	4.52e-34	Up	0.886559	1.23e-13	4.5e-13	Normal	2.00516	6.52e-91	7.66e-90	Up	-0.0132272	0.962042	1	Normal	0.660091	6.09e-07	1.56e-06	Normal	1.25455	1.6e-38	8.27e-38	Up	1.09111	7.42e-19	4.85e-18	Up
CIL0962S0075	-	2.72	2.07	2.51	1.63	4.36	5.27	2.14	1.16	2.72	2.07	2.51	1.63	4.36	5.27	2.14	1.16	1.22948	1.35e-06	3.21e-06	Up	0.835506	0.00274214	0.00498209	Normal	1.11356	3.28e-05	6.24e-05	Up	0.490747	0.13023	0.233803	Normal	1.9102	1.43e-16	6.14e-16	Up	2.18368	3.43e-33	1.6e-32	Up	0.883486	0.00302187	0.00617318	Normal
CIL0962S0092	-	31.87	61.41	29.1	51.12	166.24	155.03	44.45	14.74	31.87	61.41	29.1	51.12	166.24	155.03	44.45	14.74	1.11246	4.42e-98	7.41e-97	Up	2.05874	0	0	Up	0.981283	9.04e-70	8.5e-69	Normal	1.79415	4.63904433684329e-311	3.69e-308	Up	3.49546	0	0	Up	3.39474	0	0	Up	1.59245	3.52e-218	3.28e-216	Up
CIL0962S0117	-	6.34	6.83	13.41	1.76	3.92	6.97	3.34	2.67	6.34	6.83	13.41	1.76	3.92	6.97	3.34	2.67	1.24764	4.11e-07	1.01e-06	Up	1.35505	1.29e-08	3.66e-08	Up	2.3284	5.7e-31	2.78e-30	Up	-0.601264	0.141311	0.250195	Normal	0.554014	0.06517	0.0980849	Normal	1.38432	1.21e-11	3.14e-11	Up	0.323008	0.311106	0.407181	Normal
CIL0962S0118	-	18.57	18.04	34.2	5.66	9.2	20.09	12.63	6.26	18.57	18.04	34.2	5.66	9.2	20.09	12.63	6.26	1.56874	1.24e-76	1.62e-75	Up	1.52696	4.12e-72	5.3e-71	Up	2.44976	5.14e-241	1.56e-239	Up	-0.145361	0.2487	0.392042	Normal	0.555471	2.46e-07	6.48e-07	Normal	1.68224	2.6e-118	3.37e-117	Up	1.01262	3.71e-24	2.99e-23	Up
CIL0962S0136	-	0.73	0.86	1.44	0.38	0.7	0.28	1.13	0.24	0.73	0.86	1.44	0.38	0.7	0.28	1.13	0.24	1.60486	0.0309574	0.0479174	Up	1.8413	0.00722652	0.0124559	Up	2.58496	6.02e-05	0.000112551	Up	0.662965	0.548941	0.71423	Normal	1.54432	0.0769294	0.114296	Normal	0.222392	1	1	Normal	2.23522	0.00261354	0.0053922	Up
CIL0962S0139	-	5.49	6.05	7.85	8.76	14.14	20.52	0.64	0.66	5.49	6.05	7.85	8.76	14.14	20.52	0.64	0.66	3.05627	1.5e-26	8.21e-26	Up	3.1964	2.92e-30	1.84e-29	Up	3.57215	9.07e-42	5.57e-41	Up	3.73039	1.23e-45	7.77e-44	Up	4.42117	3.9e-86	6.88e-85	Up	4.95842	4.66e-174	8.99e-173	Up	-0.0443941	1	1	Normal
CIL0962S0140	-	7.96	7.94	9.95	5.09	9.63	12.43	1.36	0	7.96	7.94	9.95	5.09	9.63	12.43	1.36	0	12.9586	1.3e-48	1.14e-47	Up	12.9549	1.3e-48	1.18e-47	Up	13.2805	3.1e-57	2.48e-56	Up	12.3134	4.97e-28	1.73e-26	Up	13.2333	3.49e-52	3.78e-51	Up	13.6015	1.21e-110	1.49e-109	Up	10.4094	1.21e-07	4.04e-07	Up
CIL0962S0162	-	1.3	1.71	1.77	0.45	0.94	0.92	0.88	0.5	1.3	1.71	1.77	0.45	0.94	0.92	0.88	0.5	1.37851	7.42e-07	1.8e-06	Up	1.774	6.86e-12	2.31e-11	Up	1.82375	3.11e-12	8.66e-12	Up	-0.152003	0.801614	0.941172	Normal	0.910733	0.00564953	0.0100434	Normal	0.879706	0.000785706	0.0013371	Normal	0.815575	0.0154426	0.02796	Normal
CIL0965S0001	-	21.98	17.73	9.76	1.05	6.62	11.12	0.62	0.32	21.98	17.73	9.76	1.05	6.62	11.12	0.62	0.32	6.10198	1.91e-140	4.68e-139	Up	5.79198	1.87e-114	3.68e-113	Up	4.93074	8.5e-61	7.13e-60	Up	1.71425	0.00374236	0.0114579	Up	4.37069	7.41e-38	6.03e-37	Up	5.11894	1.71e-92	1.78e-91	Up	0.954196	0.263416	0.351891	Normal
CIL0967S0041	-	21.15	13.97	22.97	8.61	7.83	8.81	12.75	9.14	21.15	13.97	22.97	8.61	7.83	8.81	12.75	9.14	1.21039	2.15e-76	2.81e-75	Up	0.612066	2.95e-17	1.24e-16	Normal	1.32948	9.07e-92	1.08e-90	Up	-0.0861809	0.326282	0.484748	Normal	-0.223182	0.0125246	0.021233	Normal	-0.0530521	0.460807	0.542494	Normal	0.480231	1.94e-09	7.47e-09	Normal
CIL0967S0057	-	9.51	7.95	11.75	2.83	4.36	5.21	3.9	3.85	9.51	7.95	11.75	2.83	4.36	5.21	3.9	3.85	1.30459	2.17e-20	9.78e-20	Up	1.0461	2.46e-12	8.48e-12	Up	1.60973	2.62e-32	1.32e-31	Up	-0.444056	0.037728	0.0843632	Normal	0.17947	0.369894	0.466759	Normal	0.436425	0.00260466	0.0042353	Normal	0.0186157	0.950691	1	Normal
CIL0967S0069	-	28.36	26.06	21.37	8.9	7.51	8.76	17.87	11.62	28.36	26.06	21.37	8.9	7.51	8.76	17.87	11.62	1.28725	1.78e-16	6.99e-16	Up	1.16523	3.08e-13	1.11e-12	Up	0.878977	3.97e-07	8.55e-07	Normal	-0.384733	0.101828	0.193676	Normal	-0.629725	0.0100193	0.0171938	Normal	-0.407607	0.0240297	0.03527	Normal	0.62093	0.00122393	0.00264272	Normal
CIL0967S0073	-	21.01	21.71	23.1	15.71	12.54	22.53	3.21	8.15	21.01	21.71	23.1	15.71	12.54	22.53	3.21	8.15	1.3662	2.5e-40	1.91e-39	Up	1.41349	6.51e-44	5.48e-43	Up	1.50302	1.5e-48	1.05e-47	Up	0.946811	5.72e-16	1.02e-14	Normal	0.621665	6e-07	1.54e-06	Normal	1.46698	1.71e-62	1.27e-61	Up	-1.34423	3.08e-13	1.51e-12	Down
CIL0967S0075	-	2.55	3.36	6.86	0.74	0.75	1.77	1.07	1.12	2.55	3.36	6.86	0.74	0.75	1.77	1.07	1.12	1.187	1.31e-07	3.34e-07	Up	1.58496	2.15e-14	8.12e-14	Up	2.61471	3.09e-51	2.25e-50	Up	-0.597902	0.0973389	0.186527	Normal	-0.578536	0.0973389	0.142174	Normal	0.660251	0.00204297	0.00334883	Normal	-0.0658879	0.922151	1	Normal
CIL0967S0088	-	97.24	114.79	96.36	51.69	73.06	73.29	63.25	47.07	97.24	114.79	96.36	51.69	73.06	73.29	63.25	47.07	1.04674	4e-105	7.16e-104	Up	1.28612	1.22e-173	3.84e-172	Up	1.03363	5.33e-98	6.72e-97	Up	0.135077	0.0244084	0.0580693	Normal	0.634274	2.88e-31	1.99e-30	Normal	0.638809	2.57e-44	1.46e-43	Normal	0.426258	1.3e-13	6.52e-13	Normal
CIL0967S0092	-	161.22	179.4	137.5	79.53	270.1	293.47	161.23	54.73	161.22	179.4	137.5	79.53	270.1	293.47	161.23	54.73	1.55863	6.04e-233	2.62e-231	Up	1.71278	1.37e-300	8.04e-299	Up	1.32903	1.58e-148	2.96e-147	Up	0.539167	1.88e-18	3.9e-17	Normal	2.30309	0	0	Up	2.42281	0	0	Up	1.55872	8.38e-210	7.31e-208	Up
CIL0967S0096	-	947.61	1124.72	1222.07	114.28	70.42	35.16	521.59	191.51	947.61	1124.72	1222.07	114.28	70.42	35.16	521.59	191.51	2.30687	0	0	Up	2.55407	0	0	Up	2.67384	0	0	Up	-0.744847	1.12e-88	1.45e-86	Normal	-1.44336	1.12e-273	7.38e-272	Down	-2.44541	0	0	Down	1.4455	0	0	Up
CIL0967S0098	-	1.82	3.11	3.04	0.09	0.29	0.04	0.66	0.04	1.82	3.11	3.04	0.09	0.29	0.04	0.66	0.04	5.50779	1.9e-09	5.4e-09	Up	6.28077	1.89e-15	7.44e-15	Up	6.24793	2.99e-14	9.05e-14	Up	1.16993	1	1	Normal	2.85798	0.125037	0.176559	Normal	0	1	1	Normal	4.04439	0.00391328	0.00784362	Up
CIL0967S0099	-	4.72	11.31	19.25	0.18	0.5	0.05	4.15	0.4	4.72	11.31	19.25	0.18	0.5	0.05	4.15	0.4	3.56071	1.65e-18	7.03e-18	Up	4.82146	9.48e-56	9.77e-55	Up	5.58871	7.93e-87	9.02e-86	Up	-1.152	0.343873	0.504602	Normal	0.321928	1	1	Normal	-3	0.0117402	0.0178653	Down	3.37504	1.86e-14	9.77e-14	Up
CIL0967S0123	-	1.71	0.28	0.61	0	0.33	0	0.35	0	1.71	0.28	0.61	0	0.33	0	0.35	0	10.7398	0.0156414	0.0250731	Up	8.12928	1	1	Normal	9.25267	0.250037	0.306573	Normal	0	1	1	Normal	8.36632	1	1	Normal	0	1	1	Normal	8.45121	1	1	Normal
CIL0967S0148	-	0.41	0.32	0.35	0	0.09	0.24	0	0	0.41	0.32	0.35	0	0.09	0.24	0	0	8.67948	0.0312734	0.0481656	Up	8.32193	0.0625313	0.0923193	Normal	8.45121	0.0625313	0.0859171	Normal	0	1	1	Normal	6.49185	1	1	Normal	7.90689	0.0625313	0.0867475	Normal	0	1	1	Normal
CIL0967S0158	-	0.79	2.3	1.5	0.22	0.55	0.43	1.81	0.38	0.79	2.3	1.5	0.22	0.55	0.43	1.81	0.38	1.05585	0.0214513	0.0338829	Up	2.59756	9.31e-16	3.71e-15	Up	1.98089	6.59e-08	1.49e-07	Up	-0.788496	0.327256	0.485508	Normal	0.533432	0.324458	0.414607	Normal	0.178337	0.88313	0.950947	Normal	2.25192	1.81e-09	6.96e-09	Up
CIL0967S0175	-	0.82	0.24	2.73	0.57	0.19	0.77	0.1	0.17	0.82	0.24	2.73	0.57	0.19	0.77	0.1	0.17	2.27009	0.0074061	0.0124275	Up	0.4975	1	1	Normal	4.00529	7.72e-11	2.02e-10	Up	1.74543	0.109463	0.205452	Normal	0.160465	1	1	Normal	2.17932	0.00722652	0.011266	Up	-0.765535	1	1	Normal
CIL0967S0236	-	67.94	49.96	153.88	30.35	15.01	17.97	27.61	22	67.94	49.96	153.88	30.35	15.01	17.97	27.61	22	1.62676	3.11e-127	6.66e-126	Up	1.18327	6.65e-59	7.19e-58	Up	2.80623	0	0	Up	0.464193	1.19e-07	8.9e-07	Normal	-0.55158	2.37e-07	6.24e-07	Normal	-0.291913	0.000335163	0.000587168	Normal	0.327687	0.000388584	0.000900896	Normal
CIL0970S0013	-	78.29	60.73	59.07	38.21	54.88	47.44	41.77	30.98	78.29	60.73	59.07	38.21	54.88	47.44	41.77	30.98	1.33749	1.51e-203	5.54e-202	Up	0.971072	1.45e-94	2.38e-93	Normal	0.931088	3.78e-82	4.11e-81	Normal	0.302613	6.1e-08	4.76e-07	Normal	0.824943	1.65e-59	2.01e-58	Normal	0.614767	1.58e-43	8.88e-43	Normal	0.43113	7.72e-15	4.13e-14	Normal
CIL0970S0045	-	13.32	12.02	9.82	8.48	9.35	12.21	8.52	5.96	13.32	12.02	9.82	8.48	9.35	12.21	8.52	5.96	1.16021	1.89e-16	7.43e-16	Up	1.01205	2.48e-12	8.55e-12	Up	0.720411	4.51e-06	9.1e-06	Normal	0.508752	0.0024602	0.00794229	Normal	0.649654	8.14e-05	0.00017461	Normal	1.03468	8.88e-17	2.76e-16	Up	0.515541	0.0031273	0.00637559	Normal
CIL0970S0087	-	3.13	1.43	15.35	0.15	0.39	1.33	0.51	0.57	3.13	1.43	15.35	0.15	0.39	1.33	0.51	0.57	2.45713	7.44e-15	2.74e-14	Up	1.32698	0.000743304	0.00144512	Up	4.75113	1.9e-126	3.04e-125	Up	-1.926	0.0227353	0.0546464	Normal	-0.547488	0.473475	0.579358	Normal	1.22239	0.000463271	0.000803626	Up	-0.160465	1	1	Normal
CIL0970S0105	-	25.38	21.04	28.13	9.68	10.44	14.31	11.86	11.87	25.38	21.04	28.13	9.68	10.44	14.31	11.86	11.87	1.09637	4.52e-66	5.18e-65	Up	0.825815	5.03e-35	3.52e-34	Normal	1.24479	3.26e-85	3.66e-84	Up	-0.294241	0.000723341	0.00266936	Normal	-0.185198	0.0310107	0.0495395	Normal	0.269704	2.31e-05	4.39e-05	Normal	-0.00121593	1	1	Normal
CIL0970S0133	-	9.03	6.92	16.53	2	1.37	3.19	3.01	2.24	9.03	6.92	16.53	2	1.37	3.19	3.01	2.24	2.01123	3.55e-29	2.09e-28	Up	1.62727	3.08e-17	1.3e-16	Up	2.88352	8.68e-78	8.99e-77	Up	-0.163499	0.646469	0.804481	Normal	-0.709323	0.0301015	0.0481866	Normal	0.510058	0.0155587	0.0233718	Normal	0.426265	0.12506	0.184171	Normal
CIL0970S0155	-	7.75	3.78	21.06	1.78	3.84	4.36	3.01	1.74	7.75	3.78	21.06	1.78	3.84	4.36	3.01	1.74	2.15511	3.08e-30	1.86e-29	Up	1.1193	1.56e-06	3.83e-06	Up	3.59735	6.56e-135	1.12e-133	Up	0.0327899	1	1	Normal	1.14202	2.66e-06	6.48e-06	Up	1.32524	4.94e-12	1.3e-11	Up	0.790676	0.00402334	0.0080541	Normal
CIL0970S0157	-	0.83	0.46	10.16	0.85	0.22	0.55	0.45	0	0.83	0.46	10.16	0.85	0.22	0.55	0.45	0	9.69697	0.00097925	0.00181929	Up	8.84549	0.0312734	0.0487917	Up	13.3106	2.73e-37	1.53e-36	Up	9.73132	0.00195752	0.0064535	Up	7.78136	0.250037	0.328462	Normal	9.10329	0.00195752	0.00321203	Up	8.81378	0.0625313	0.0992113	Normal
CIL0970S0165	-	107.96	72.09	119.14	35.82	26.37	19.72	79.39	32.3	107.96	72.09	119.14	35.82	26.37	19.72	79.39	32.3	1.74089	9.36e-185	3.08e-183	Up	1.15826	9.5e-69	1.17e-67	Up	1.88305	1.5e-217	4.07e-216	Up	0.149231	0.075688	0.150879	Normal	-0.292637	0.0013865	0.00263748	Normal	-0.711875	1.14e-19	3.87e-19	Normal	1.29742	1.31e-79	3.58e-78	Up
CIL0972S0006	-	1.04	1.14	1.88	0.4	0.4	0.45	1.76	0.37	1.04	1.14	1.88	0.4	0.4	0.45	1.76	0.37	1.49099	7.83e-06	1.75e-05	Up	1.62344	6.32e-07	1.6e-06	Up	2.34514	4.78e-16	1.54e-15	Up	0.112475	0.88313	1	Normal	0.112475	0.88313	0.976355	Normal	0.2824	0.545297	0.621873	Normal	2.24998	2.38e-13	1.18e-12	Up
CIL0972S0007	-	78.96	41.98	56.07	12.9	16.02	19.93	33.23	8.63	78.96	41.98	56.07	12.9	16.02	19.93	33.23	8.63	3.19369	2.14e-198	7.61e-197	Up	2.28227	1.13e-73	1.48e-72	Up	2.6998	7.9e-114	1.14e-112	Up	0.579939	0.00172069	0.00576332	Normal	0.892442	3.35e-07	8.76e-07	Normal	1.20751	1.92e-19	6.49e-19	Up	1.94505	2.43e-42	3.32e-41	Up
CIL0972S0008	-	41.6	30.14	36.85	7	10.45	12.85	17.52	5.44	41.6	30.14	36.85	7	10.45	12.85	17.52	5.44	2.9349	4.51e-97	7.46e-96	Up	2.47	1.39e-58	1.5e-57	Up	2.75999	1.99e-77	2.05e-76	Up	0.363748	0.152213	0.26586	Normal	0.941824	1.95e-05	4.44e-05	Normal	1.24009	2.06e-13	5.69e-13	Up	1.68732	6.69e-19	4.39e-18	Up
CIL0972S0009	-	709.38	727.81	713.51	192.6	250.61	235.71	452.43	178.37	709.38	727.81	713.51	192.6	250.61	235.71	452.43	178.37	1.99169	0	0	Up	2.02869	0	0	Up	2.00006	0	0	Up	0.110735	0.000304676	0.00122952	Normal	0.490571	1.04e-62	1.35e-61	Normal	0.40214	1.64e-50	1.03e-49	Normal	1.34282	0	0	Up
CIL0972S0034	-	182.99	114.65	82.08	69.59	52.16	49.39	77.63	61.21	182.99	114.65	82.08	69.59	52.16	49.39	77.63	61.21	1.57993	0	0	Up	0.905397	9.94e-138	2.43e-136	Normal	0.423263	3.03e-26	1.33e-25	Normal	0.185113	1.25e-05	6.69e-05	Normal	-0.230823	3.64e-07	9.49e-07	Normal	-0.309548	8.71e-16	2.62e-15	Normal	0.342847	2.57e-16	1.49e-15	Normal
CIL0972S0052	-	4.32	6.89	7.6	1.7	1.88	2.74	2.25	2.05	4.32	6.89	7.6	1.7	1.88	2.74	2.25	2.05	1.07541	7.25e-17	2.89e-16	Up	1.74888	8.24e-54	8.22e-53	Up	1.89038	8.49e-63	7.31e-62	Up	-0.270089	0.120902	0.222673	Normal	-0.124891	0.47924	0.585882	Normal	0.418552	0.000848329	0.00143964	Normal	0.134301	0.426738	0.536539	Normal
CIL0972S0070	-	1.11	0.61	0.9	0.04	0.29	0.24	0.07	0.13	1.11	0.61	0.9	0.04	0.29	0.24	0.07	0.13	3.09398	8.57e-10	2.47e-09	Up	2.2303	0.000328077	0.000660372	Up	2.79141	3.43e-07	7.42e-07	Up	-1.70044	0.289161	0.439847	Normal	1.15754	0.210297	0.283689	Normal	0.884523	0.18948	0.243291	Normal	-0.893085	0.726617	0.831957	Normal
CIL0972S0092	-	290.09	220.71	117.35	45.02	56.4	54.8	131.28	22.52	290.09	220.71	117.35	45.02	56.4	54.8	131.28	22.52	3.68722	0	0	Up	3.29287	0	0	Up	2.38154	4.63e-266	1.57e-264	Up	0.999359	7.92e-29	2.84e-27	Normal	1.32449	3.29e-55	3.77e-54	Up	1.28297	4.04e-73	3.42e-72	Up	2.54337	5.04e-300	7.43e-298	Up
CIL0974S0034	-	0.15	0.03	0.09	0	0	0.02	0.04	0.02	0.15	0.03	0.09	0	0	0.02	0.04	0.02	2.90689	0.0312734	0.0481656	Up	0.584963	1	1	Normal	2.16993	0.125037	0.162666	Normal	-4.32193	1	1	Normal	-4.32193	1	1	Normal	0	1	1	Normal	1	1	1	Normal
CIL0974S0084	-	8.24	8.87	7.56	8.75	6.28	6.1	6.94	3.26	8.24	8.87	7.56	8.75	6.28	6.1	6.94	3.26	1.33777	8e-16	3.06e-15	Up	1.44406	5.26e-19	2.38e-18	Up	1.21351	3.96e-12	1.1e-11	Up	1.42441	1.27e-16	2.39e-15	Up	0.945893	5.19e-07	1.34e-06	Normal	0.903937	6.39e-09	1.47e-08	Normal	1.09006	4.27e-09	1.6e-08	Up
CIL0974S0099	-	3.91	3.16	5.88	2.83	4.78	10.67	1.77	1.94	3.91	3.16	5.88	2.83	4.78	10.67	1.77	1.94	1.01111	0.00304544	0.00536285	Up	0.703868	0.0644468	0.0948595	Normal	1.59976	1.13e-07	2.52e-07	Up	0.544745	0.175998	0.299851	Normal	1.30095	9.38e-05	0.000200116	Up	2.45943	2.77e-30	1.22e-29	Up	-0.132307	0.890027	0.984216	Normal
CIL0976S0038	-	1.5	0.25	28.12	0.14	0.29	1.11	0.61	0.26	1.5	0.25	28.12	0.14	0.29	1.11	0.61	0.26	2.52838	0.0023592	0.00420125	Up	-0.0565835	1	1	Normal	6.75694	1.71e-76	1.74e-75	Up	-0.893085	1	1	Normal	0.157541	1	1	Normal	2.09398	0.0118586	0.0180304	Up	1.2303	0.289161	0.381922	Normal
CIL0976S0041	-	182.77	230.58	112.42	24.85	5.87	3.62	388.18	18.92	182.77	230.58	112.42	24.85	5.87	3.62	388.18	18.92	3.27205	0	0	Up	3.60728	0	0	Up	2.57091	8.53e-243	2.63e-241	Up	0.393334	0.00103794	0.00367106	Normal	-1.68848	1.45e-21	7.44e-21	Down	-2.38585	1.35e-53	8.9e-53	Down	4.35874	0	0	Up
CIL0976S0049	-	63.44	52.78	54.78	29.39	34.02	37.03	38.97	27.69	63.44	52.78	54.78	29.39	34.02	37.03	38.97	27.69	1.19603	1.31e-91	2.04e-90	Up	0.930626	1.17e-51	1.13e-50	Normal	0.984284	5.3e-56	4.17e-55	Normal	0.0859603	0.255081	0.399001	Normal	0.297018	4.07e-05	8.98e-05	Normal	0.419329	6.16e-13	1.68e-12	Normal	0.492999	4.25e-12	1.96e-11	Normal
CIL0976S0078	-	0.88	0.82	3.61	0.18	0	0.15	0.06	0.05	0.88	0.82	3.61	0.18	0	0.15	0.06	0.05	4.1375	1.11e-05	2.45e-05	Up	4.03562	2.12e-05	4.75e-05	Up	6.17393	1.94e-24	8.06e-24	Up	1.848	0.375062	0.54034	Normal	-5.64386	1	1	Normal	1.58496	0.453207	0.534674	Normal	0.263034	1	1	Normal
CIL0976S0082	-	35.29	19.57	30.85	12	3.15	4.46	21.46	14.65	35.29	19.57	30.85	12	3.15	4.46	21.46	14.65	1.26836	5.55e-92	8.71e-91	Up	0.417743	7.12e-09	2.05e-08	Normal	1.07437	1.18e-59	9.72e-59	Up	-0.287866	0.000903063	0.00324752	Normal	-2.21748	1.36e-71	2e-70	Down	-1.71579	4.92e-83	4.64e-82	Down	0.550749	3.52e-13	1.72e-12	Normal
CIL0976S0095	-	26.47	31.91	40.47	23.91	24.43	28.13	19.89	12.19	26.47	31.91	40.47	23.91	24.43	28.13	19.89	12.19	1.11866	1.46e-23	7.31e-23	Up	1.38831	3.08e-39	2.37e-38	Up	1.73115	1.26e-64	1.11e-63	Up	0.971916	7.89e-16	1.39e-14	Normal	1.00296	9.04e-17	3.9e-16	Up	1.20641	7.48e-37	3.73e-36	Up	0.706345	4.54e-08	1.57e-07	Normal
CIL0976S0116	-	2.35	0.47	2.63	0.11	0.88	0.61	0.57	0.2	2.35	0.47	2.63	0.11	0.88	0.61	0.57	0.2	3.55459	1.57e-08	4.22e-08	Up	1.23266	0.343873	0.431159	Normal	3.71699	4.18e-09	1e-08	Up	-0.862496	1	1	Normal	2.1375	0.0225028	0.0365526	Up	1.60881	0.0769294	0.105254	Normal	1.51096	0.179786	0.255397	Normal
CIL0978S0002	-	1.49	0.21	0	0.18	0	0	0.36	0.21	1.49	0.21	0	0.18	0	0	0.36	0.21	2.82685	6.66e-05	0.000138507	Up	0	1	1	Normal	-7.71425	0.250037	0.306573	Normal	-0.222392	1	1	Normal	-7.71425	0.250037	0.328462	Normal	-7.71425	0.125037	0.165018	Normal	0.777608	0.726617	0.831957	Normal
CIL0978S0005	-	9.4	9.22	6.59	1.72	3.45	3.99	2.07	1.41	9.4	9.22	6.59	1.72	3.45	3.99	2.07	1.41	2.73697	1.76e-57	1.79e-56	Up	2.70907	1.69e-56	1.76e-55	Up	2.22458	7.62e-31	3.71e-30	Up	0.286713	0.343918	0.504602	Normal	1.2909	8.51e-08	2.31e-07	Up	1.50069	1.32e-15	3.96e-15	Up	0.553936	0.0534459	0.0863979	Normal
CIL0978S0020	-	75.03	30.52	49.14	14.79	14.94	14.53	32.6	14.68	75.03	30.52	49.14	14.79	14.94	14.53	32.6	14.68	2.35362	0	0	Up	1.0559	3.51e-56	3.64e-55	Up	1.74305	9.11e-181	2.04e-179	Up	0.0107701	0.896352	1	Normal	0.0253282	0.774251	0.871735	Normal	-0.0148173	0.842832	0.91259	Normal	1.15102	1.1e-60	2.22e-59	Up
CIL0978S0022	-	365.94	143.69	231.99	80.79	33.61	27.45	100.08	70.41	365.94	143.69	231.99	80.79	33.61	27.45	100.08	70.41	2.37775	0	0	Up	1.02911	2.23e-84	3.32e-83	Up	1.72021	3.4e-296	1.29e-294	Up	0.198396	0.00242571	0.00784217	Normal	-1.06689	2.71e-38	2.23e-37	Down	-1.35897	2.03e-86	2e-85	Down	0.507301	5.06e-16	2.89e-15	Normal
CIL0978S0047	-	38.73	27.77	32.54	19.72	22.81	26.03	24.09	14.86	38.73	27.77	32.54	19.72	22.81	26.03	24.09	14.86	1.38202	9.99e-35	6.73e-34	Up	0.902093	1.96e-13	7.1e-13	Normal	1.13078	7.56e-21	2.84e-20	Up	0.408225	0.00486725	0.0144284	Normal	0.618232	7.69e-06	1.81e-05	Normal	0.808741	6.37e-14	1.8e-13	Normal	0.697	4.55e-07	1.44e-06	Normal
CIL0978S0057	-	7.28	11.2	12.06	3.5	4.48	7.83	17.24	2.57	7.28	11.2	12.06	3.5	4.48	7.83	17.24	2.57	1.50217	1.57e-18	6.66e-18	Up	2.12366	1.7e-44	1.45e-43	Up	2.23039	3.59e-48	2.5e-47	Up	0.445587	0.0497024	0.106804	Normal	0.80173	0.000158195	0.000330743	Normal	1.60724	2.13e-28	8.95e-28	Up	2.74592	8.69e-82	2.44e-80	Up
CIL0978S0070	-	21.73	14.05	24.83	12.88	7.77	7.96	12.07	10.68	21.73	14.05	24.83	12.88	7.77	7.96	12.07	10.68	1.02478	4.26e-12	1.38e-11	Up	0.395658	0.0183801	0.029829	Normal	1.21717	5.58e-17	1.86e-16	Up	0.270221	0.146245	0.257269	Normal	-0.458925	0.0332412	0.0525595	Normal	-0.424071	0.00993892	0.0152497	Normal	0.176514	0.369894	0.474675	Normal
CIL0978S0086	-	6.29	7.03	11.09	1.73	2.84	4.7	0	2.35	6.29	7.03	11.09	1.73	2.84	4.7	0	2.35	1.4204	4.33e-09	1.2e-08	Up	1.58086	2.35e-11	7.7e-11	Up	2.23853	4.86e-26	2.12e-25	Up	-0.441889	0.302791	0.455864	Normal	0.27323	0.402883	0.502504	Normal	1	1.06e-05	2.05e-05	Normal	-11.1984	2.57e-10	1.06e-09	Down
CIL0978S0092	-	1.59	2.58	3.33	2.11	1.09	1.16	0.25	0.09	1.59	2.58	3.33	2.11	1.09	1.16	0.25	0.09	4.14296	9.64e-07	2.31e-06	Up	4.8413	1.2e-10	3.78e-10	Up	5.20945	9.47e-13	2.7e-12	Up	4.55117	6.05e-08	4.72e-07	Up	3.59826	0.00183717	0.00345229	Up	3.68806	3.62e-05	6.8e-05	Up	1.47393	0.625037	0.73631	Normal
CIL0978S0098	-	45.03	37.75	20.56	24.1	31.67	28.03	46.98	14.35	45.03	37.75	20.56	24.1	31.67	28.03	46.98	14.35	1.64984	5.05e-173	1.52e-171	Up	1.39543	6.3e-115	1.24e-113	Up	0.51879	1.38e-12	3.89e-12	Normal	0.747982	2.32e-25	7.11e-24	Normal	1.14207	8.71e-65	1.17e-63	Up	0.965921	7.42e-65	5.71e-64	Normal	1.711	7.96e-170	5.2e-168	Up
CIL0978S0105	-	99.37	75.54	64.18	55.3	35.47	29.45	81.59	33.18	99.37	75.54	64.18	55.3	35.47	29.45	81.59	33.18	1.5825	4.74e-275	2.47e-273	Up	1.18693	2.03e-133	4.74e-132	Up	0.95181	1.67e-75	1.68e-74	Normal	0.736966	1.12e-40	5.96e-39	Normal	0.0962854	0.128178	0.180541	Normal	-0.172046	0.00136768	0.00228013	Normal	1.29808	6.02e-149	3.44e-147	Up
CIL0978S0139	-	13.87	8.99	7.39	5.45	8.58	5.68	9.69	5.11	13.87	8.99	7.39	5.45	8.58	5.68	9.69	5.11	1.44057	1.15e-28	6.69e-28	Up	0.814998	2.29e-08	6.39e-08	Normal	0.532251	0.000846479	0.00144294	Normal	0.0929329	0.608512	0.771698	Normal	0.747654	1.68e-06	4.16e-06	Normal	0.152568	0.296694	0.363861	Normal	0.923173	1.37e-09	5.34e-09	Normal
CIL0978S0155	-	9.9	10.62	14.76	4.72	2.09	1.96	6.19	4.63	9.9	10.62	14.76	4.72	2.09	1.96	6.19	4.63	1.09642	3.13e-09	8.76e-09	Up	1.1977	2.84e-11	9.26e-11	Up	1.67261	3.5e-23	1.41e-22	Up	0.0277747	0.93879	1	Normal	-1.14751	0.000201118	0.000416939	Down	-1.24016	2.55e-07	5.43e-07	Down	0.418927	0.0662667	0.104515	Normal
CIL0978S0160	-	13.64	9.7	5.38	8.68	11.04	8.08	8.51	5.67	13.64	9.7	5.38	8.68	11.04	8.08	8.51	5.67	1.26642	1.32e-14	4.82e-14	Up	0.774636	1.84e-05	4.15e-05	Normal	-0.0757426	0.777912	0.851069	Normal	0.614346	0.00196145	0.00646249	Normal	0.96132	2.2e-07	5.82e-07	Normal	0.511007	0.00181278	0.00299355	Normal	0.58581	0.00374209	0.00752661	Normal
CIL0978S0168	-	19.92	32.56	61.37	7.01	34.62	56.44	14.76	5.67	19.92	32.56	61.37	7.01	34.62	56.44	14.76	5.67	1.8128	3.87e-49	3.44e-48	Up	2.52168	4.78e-122	1.02e-120	Up	3.43611	1.22e-300	4.71e-299	Up	0.306066	0.0824196	0.162	Normal	2.61019	1.45e-122	3.8e-121	Up	3.3153	0	0	Up	1.38027	2.88e-22	2.17e-21	Up
CIL0978S0169	-	35.83	32.81	45.53	16.63	33.68	34.08	48.99	16.75	35.83	32.81	45.53	16.63	33.68	34.08	48.99	16.75	1.09701	3.82e-93	6.06e-92	Up	0.969974	6.76e-70	8.46e-69	Normal	1.44266	5.55e-177	1.22e-175	Up	-0.0103729	0.900833	1	Normal	1.00773	1.45e-69	2.09e-68	Up	1.02476	4.83e-101	5.41e-100	Up	1.54833	4.69e-199	3.84e-197	Up
CIL0978S0180	-	36.83	34.81	24.38	20.58	21.41	27.29	22.74	14.37	36.83	34.81	24.38	20.58	21.41	27.29	22.74	14.37	1.35782	1.17e-24	6.08e-24	Up	1.27644	2.07e-21	1.02e-20	Up	0.762638	5.99e-07	1.28e-06	Normal	0.518183	0.00157117	0.00531251	Normal	0.575225	0.000444155	0.000890088	Normal	0.925312	8.25e-14	2.32e-13	Normal	0.662172	4.42e-05	0.00011437	Normal
CIL0979S0005	-	0.55	0.44	0.71	0	0.39	1.7	0	0	0.55	0.44	0.71	0	0.39	1.7	0	0	9.10329	0.0312734	0.0481656	Up	8.78136	0.0625313	0.0923193	Normal	9.47168	0.00782344	0.0120595	Up	0	1	1	Normal	8.60733	0.125037	0.176559	Normal	10.7313	1.52e-08	3.43e-08	Up	0	1	1	Normal
CIL0979S0024	-	1.78	1.44	6.1	0.38	0.46	0.12	0.8	0.31	1.78	1.44	6.1	0.38	0.46	0.12	0.8	0.31	2.52154	2.48e-06	5.77e-06	Up	2.21573	6.7e-05	0.000144161	Up	4.29847	2.28e-31	1.12e-30	Up	0.293731	1	1	Normal	0.569366	0.607376	0.713264	Normal	-1.36923	0.146117	0.190816	Normal	1.36773	0.0636923	0.100871	Normal
CIL0979S0040	-	1.45	1.14	0.18	0.16	0.25	0.61	0	0.53	1.45	1.14	0.18	0.16	0.25	0.61	0	0.53	1.45199	1.15e-06	2.75e-06	Up	1.10497	0.000605301	0.00118622	Up	-1.558	0.00369432	0.00591621	Down	-1.72792	0.002916	0.00922115	Down	-1.08406	0.0260653	0.042039	Down	0.202817	0.5951	0.672309	Normal	-9.04985	1.34e-07	4.45e-07	Down
CIL0979S0056	-	20.82	16.54	21.22	8.55	11.66	14.47	14.49	6.91	20.82	16.54	21.22	8.55	11.66	14.47	14.49	6.91	1.59121	1.36e-121	2.79e-120	Up	1.2592	7.31e-69	9.01e-68	Up	1.61867	1.29e-121	1.99e-120	Up	0.307239	0.00065556	0.00244322	Normal	0.75481	6.75e-20	3.29e-19	Normal	1.06631	1.19e-60	8.66e-60	Up	1.0683	1.91e-41	2.56e-40	Up
CIL0979S0057	-	25.57	13.99	21.45	8.72	10.35	15.02	17.2	7.19	25.57	13.99	21.45	8.72	10.35	15.02	17.2	7.19	1.83039	6.44e-116	1.26e-114	Up	0.960332	8.42e-25	4.57e-24	Normal	1.57691	5.47e-76	5.53e-75	Up	0.278336	0.0124571	0.0327054	Normal	0.525567	1.02e-06	2.56e-06	Normal	1.06282	1.28e-40	6.85e-40	Up	1.25834	1.36e-40	1.79e-39	Up
CIL0979S0069	-	29.34	26.85	33.91	15.08	15.94	15.96	20.78	14.43	29.34	26.85	33.91	15.08	15.94	15.96	20.78	14.43	1.0238	1.23e-54	1.2e-53	Up	0.895851	1.27e-40	9.99e-40	Normal	1.23264	1.44e-80	1.54e-79	Up	0.0635651	0.466036	0.63742	Normal	0.14358	0.0813668	0.120412	Normal	0.145389	0.0290308	0.0422502	Normal	0.526124	7.08e-12	3.22e-11	Normal
CIL0979S0077	-	40.42	26.37	64.03	4.47	12.58	21.15	7.29	5.86	40.42	26.37	64.03	4.47	12.58	21.15	7.29	5.86	2.7861	7.42e-162	2.09e-160	Up	2.16993	2.53e-79	3.55e-78	Up	3.44978	7.85e-303	3.07e-301	Up	-0.390626	0.0549395	0.116184	Normal	1.10216	1.07e-13	4.07e-13	Up	1.85169	2.44e-67	1.93e-66	Up	0.315018	0.0774516	0.120392	Normal
CIL0979S0085	-	10.06	12.89	9.3	2.15	2.46	0.55	8	2.39	10.06	12.89	9.3	2.15	2.46	0.55	8	2.39	2.07355	1.62e-25	8.6e-25	Up	2.43117	5.72e-40	4.46e-39	Up	1.96022	2.45e-21	9.36e-21	Up	-0.152674	0.682457	0.838159	Normal	0.0416477	0.920609	1	Normal	-2.11951	8.95e-09	2.05e-08	Down	1.74299	6.74e-15	3.62e-14	Up
CIL0979S0093	-	0.47	0.58	0.06	0	0	0	0.57	0.03	0.47	0.58	0.06	0	0	0	0.57	0.03	3.96963	0.00195752	0.00351704	Up	4.27302	0.000489894	0.000972861	Up	1	1	1	Normal	-4.90689	1	1	Normal	-4.90689	1	1	Normal	-4.90689	1	1	Normal	4.24793	0.00097925	0.00214525	Up
CIL0979S0103	-	15.21	15.43	20.85	5.78	16.51	18.07	15.19	7.39	15.21	15.43	20.85	5.78	16.51	18.07	15.19	7.39	1.04137	1.7e-46	1.45e-45	Up	1.06209	6.15e-49	5.64e-48	Up	1.4964	1.78e-105	2.39e-104	Up	-0.354505	0.000388358	0.00153202	Normal	1.15969	2.69e-54	3.03e-53	Up	1.28995	2.75e-99	3.04e-98	Up	1.03948	5.77e-41	7.64e-40	Up
CIL0979S0107	-	48.98	34.59	30.27	23.54	20.95	18.76	30.18	16.58	48.98	34.59	30.27	23.54	20.95	18.76	30.18	16.58	1.56275	4.53e-54	4.39e-53	Up	1.06091	9.03e-22	4.47e-21	Up	0.868445	1.86e-13	5.43e-13	Normal	0.50567	9.09e-05	0.000411483	Normal	0.337506	0.0118769	0.0201779	Normal	0.178216	0.110077	0.147538	Normal	0.864149	2.07e-12	9.7e-12	Normal
CIL0979S0181	-	3.84	5.96	4.66	1.22	10.33	15.76	6.05	1.87	3.84	5.96	4.66	1.22	10.33	15.76	6.05	1.87	1.03807	4.1e-06	9.4e-06	Up	1.67227	1.13e-17	4.84e-17	Up	1.31729	1.01e-09	2.5e-09	Up	-0.616157	0.0600481	0.125148	Normal	2.46573	1.88e-44	1.76e-43	Up	3.07516	2.59e-119	3.37e-118	Up	1.6939	5.84e-16	3.32e-15	Up
CIL0982S0019	-	2.19	4.41	3.88	0.12	2.31	2.88	1.78	0.24	2.19	4.41	3.88	0.12	2.31	2.88	1.78	0.24	3.18982	6.27e-12	2.02e-11	Up	4.19967	9.25e-29	5.59e-28	Up	4.01495	7.94e-24	3.25e-23	Up	-1	0.507911	0.672195	Normal	3.26679	5.83e-12	2.03e-11	Up	3.58496	1.48e-21	5.31e-21	Up	2.89077	1.05e-07	3.54e-07	Up
CIL0982S0020	-	3.06	1.87	4.3	0.98	0.99	1.92	0.69	1.22	3.06	1.87	4.3	0.98	0.99	1.92	0.69	1.22	1.32665	2.85e-06	6.61e-06	Up	0.616157	0.0699575	0.102373	Normal	1.81746	2.95e-12	8.23e-12	Up	-0.316027	0.526416	0.691342	Normal	-0.301381	0.526416	0.630144	Normal	0.654225	0.0171112	0.0255178	Normal	-0.822213	0.076299	0.118893	Normal
CIL0982S0042	-	10.3	11.79	16.16	4.15	6.46	7.68	10.96	4.87	10.3	11.79	16.16	4.15	6.46	7.68	10.96	4.87	1.08065	3.87e-33	2.52e-32	Up	1.27557	8.04e-49	7.35e-48	Up	1.73043	9.17e-99	1.16e-97	Up	-0.23081	0.058681	0.122839	Normal	0.407612	0.000169841	0.000354162	Normal	0.657185	5.45e-15	1.6e-14	Normal	1.17025	4.21e-35	4.74e-34	Up
CIL0982S0062	-	7.28	6.98	6.71	2.04	2.06	2.12	2.76	0.92	7.28	6.98	6.71	2.04	2.06	2.12	2.76	0.92	2.98423	1.46e-42	1.16e-41	Up	2.92352	9.26e-40	7.19e-39	Up	2.86661	1.24e-35	6.7e-35	Up	1.14886	0.000644341	0.00240671	Up	1.16294	0.000644341	0.00126843	Up	1.20436	8.85e-06	1.72e-05	Up	1.58496	2.95e-07	9.53e-07	Up
CIL0982S0063	-	3.01	2	2.49	0.58	0.35	0.89	2.32	0.42	3.01	2	2.49	0.58	0.35	0.89	2.32	0.42	2.8413	5.81e-08	1.51e-07	Up	2.25154	0.000328077	0.000660372	Up	2.56768	6.27e-06	1.25e-05	Up	0.465664	0.774482	0.916998	Normal	-0.263034	1	1	Normal	1.08342	0.0933267	0.1264	Normal	2.46566	6.02e-05	0.000153737	Up
CIL0982S0084	-	3.97	3.55	2.33	1	2.32	3.81	10.49	1.41	3.97	3.55	2.33	1	2.32	3.81	10.49	1.41	1.49344	1.34e-11	4.26e-11	Up	1.33212	5.22e-09	1.51e-08	Up	0.724635	0.00692819	0.0107758	Normal	-0.495695	0.16637	0.286297	Normal	0.71843	0.00972881	0.0167196	Normal	1.4341	9.17e-14	2.57e-13	Up	2.89525	1.63e-59	3.18e-58	Up
CIL0982S0120	-	18.74	33.14	12.42	7.73	13.61	23.57	9.19	8.57	18.74	33.14	12.42	7.73	13.61	23.57	9.19	8.57	1.12875	1.04e-27	5.91e-27	Up	1.95121	8.06e-108	1.5e-106	Up	0.535298	6.58e-06	1.31e-05	Normal	-0.148827	0.295419	0.447779	Normal	0.6673	2.34e-08	6.61e-08	Normal	1.45958	9.66e-67	7.55e-66	Up	0.10077	0.468706	0.581746	Normal
CIL0982S0141	-	15.44	21.9	18.96	8.45	15.09	12.52	11.12	6.83	15.44	21.9	18.96	8.45	15.09	12.52	11.12	6.83	1.17672	2.77e-27	1.55e-26	Up	1.68097	4.09e-65	4.78e-64	Up	1.473	1.43e-44	9.31e-44	Up	0.307066	0.0238502	0.0569616	Normal	1.14364	3.75e-23	2.02e-22	Up	0.874277	1.14e-18	3.75e-18	Normal	0.703199	3.11e-08	1.09e-07	Normal
CIL0984S0024	-	119.21	108.58	106.51	48.43	72.85	76.05	79.89	55.72	119.21	108.58	106.51	48.43	72.85	76.05	79.89	55.72	1.09724	1.08e-158	2.96e-157	Up	0.962491	2.7e-117	5.5e-116	Normal	0.934722	2.85e-105	3.83e-104	Normal	-0.202294	0.000162223	0.000695094	Normal	0.386734	1.58e-15	6.49e-15	Normal	0.448753	1.92e-28	8.1e-28	Normal	0.51982	2.09e-27	1.88e-26	Normal
CIL0984S0051	-	0.34	0.55	0.37	0	0.2	0.35	0	0.02	0.34	0.55	0.37	0	0.2	0.35	0	0.02	4.08746	0.00195752	0.00351704	Up	4.78136	3.07e-05	6.81e-05	Up	4.20945	0.00195752	0.00322166	Up	-4.32193	1	1	Normal	3.32193	0.0625313	0.0944867	Normal	4.12928	0.000521183	0.000897881	Up	-4.32193	1	1	Normal
CIL0984S0053	-	4.49	3.07	3.86	0.9	0.48	0.66	2	1.57	4.49	3.07	3.86	0.9	0.48	0.66	2	1.57	1.51595	5.17e-12	1.67e-11	Up	0.967474	0.000104151	0.00022049	Normal	1.29784	4.15e-08	9.46e-08	Up	-0.802768	0.0452604	0.0986379	Normal	-1.70966	0.000170333	0.000355132	Down	-1.25023	6.84e-05	0.000126125	Down	0.349235	0.28656	0.379743	Normal
CIL0984S0060	-	1.99	0.24	7.11	0	0	0.03	0.06	0.05	1.99	0.24	7.11	0	0	0.03	0.06	0.05	5.3147	1.89e-15	7.13e-15	Up	2.26303	0.125066	0.174015	Normal	7.15178	4.22e-50	3.01e-49	Up	-5.64386	1	1	Normal	-5.64386	1	1	Normal	-0.736966	1	1	Normal	0.263034	1	1	Normal
CIL0984S0066	-	4.71	3.35	2.28	1.63	1.1	1.02	0.29	0.94	4.71	3.35	2.28	1.63	1.1	1.02	0.29	0.94	2.32499	6.01e-12	1.93e-11	Up	1.83343	7.22e-07	1.82e-06	Up	1.2783	0.00465245	0.0073528	Up	0.794139	0.154271	0.268795	Normal	0.226771	0.72855	0.827923	Normal	0.117836	1	1	Normal	-1.69661	0.0526069	0.0851329	Normal
CIL0984S0070	-	7.02	5.76	13.33	2.16	2.06	2.02	10.26	2.32	7.02	5.76	13.33	2.16	2.06	2.02	10.26	2.32	1.59735	4.07e-21	1.89e-20	Up	1.31194	1.2e-13	4.4e-13	Up	2.52248	3.41e-68	3.14e-67	Up	-0.103093	0.752144	0.898057	Normal	-0.17148	0.574319	0.679978	Normal	-0.19977	0.340003	0.412592	Normal	2.14483	4.35e-40	5.63e-39	Up
CIL0984S0079	-	7.59	20.98	11.88	0.11	11.44	9.17	5.44	1.82	7.59	20.98	11.88	0.11	11.44	9.17	5.44	1.82	2.06016	2.64e-25	1.39e-24	Up	3.527	4.03e-125	8.75e-124	Up	2.70652	7.84e-52	5.78e-51	Up	-4.04836	8.08e-10	8.06e-09	Down	2.65208	9.36e-47	9.2e-46	Up	2.33298	7.51e-46	4.4e-45	Up	1.57967	9.19e-12	4.15e-11	Up
CIL0984S0089	-	7.65	4.51	17.81	1.9	1.28	1.8	2.13	1.11	7.65	4.51	17.81	1.9	1.28	1.8	2.13	1.11	2.7849	4.42e-47	3.81e-46	Up	2.02257	1.06e-19	4.89e-19	Up	4.00406	1.15e-147	2.15e-146	Up	0.77544	0.0122463	0.0322146	Normal	0.205584	0.58189	0.687213	Normal	0.697437	0.0055954	0.00881961	Normal	0.940294	0.00226792	0.0047222	Normal
CIL0984S0096	-	1.79	0.49	0	1.84	0.49	0.81	1.09	0.46	1.79	0.49	0	1.84	0.49	0.81	1.09	0.46	1.96025	9.48e-06	2.11e-05	Up	0.0911479	1	1	Normal	-8.84549	0.00636217	0.00993365	Down	2	4.13e-05	0.000201091	Up	0.0911479	1	1	Normal	0.816288	0.108472	0.145651	Normal	1.24462	0.0295734	0.0505883	Normal
CIL0987S0083	-	0.65	1.07	1.41	0.06	0.09	0	0.34	0.31	0.65	1.07	1.41	0.06	0.09	0	0.34	0.31	1.06817	0.022776	0.035815	Up	1.78727	4.97e-06	1.18e-05	Up	2.18536	8.53e-09	2.02e-08	Up	-2.36923	0.0192663	0.0475201	Down	-1.78427	0.0414893	0.0647832	Normal	-8.27612	1.93e-06	3.91e-06	Down	0.133267	1	1	Normal
CIL0987S0089	-	81.37	103.91	116.08	38.66	68.26	89.7	54.11	39.49	81.37	103.91	116.08	38.66	68.26	89.7	54.11	39.49	1.04301	1.34e-64	1.5e-63	Up	1.39578	5.21e-129	1.17e-127	Up	1.55556	5.87e-161	1.19e-159	Up	-0.0306457	0.70565	0.856906	Normal	0.789553	1.1e-31	7.67e-31	Normal	1.18362	8.77e-117	1.13e-115	Up	0.454408	4.28e-10	1.73e-09	Normal
CIL0987S0103	-	75.81	77.33	62.01	37.85	52.08	40.8	62.52	23.61	75.81	77.33	62.01	37.85	52.08	40.8	62.52	23.61	1.68299	3.81e-107	6.93e-106	Up	1.71163	1.87e-112	3.62e-111	Up	1.3931	4.31e-64	3.78e-63	Up	0.680895	1.56e-12	2.04e-11	Normal	1.14133	5.76e-38	4.7e-37	Up	0.789171	3.29e-24	1.26e-23	Normal	1.40492	1.59e-60	3.19e-59	Up
CIL0987S0106	-	102.46	79.58	88.25	4.22	1.03	0.36	25.03	1.91	102.46	79.58	88.25	4.22	1.03	0.36	25.03	1.91	5.74534	0	0	Up	5.38076	0	0	Up	5.52995	0	0	Up	1.14367	6.85e-05	0.000317672	Up	-0.890928	0.0482624	0.0746011	Normal	-2.4075	1e-07	2.18e-07	Down	3.71201	7.45e-98	2.59e-96	Up
CIL0987S0111	-	1.28	1.12	1.7	1.04	0.97	1.21	0	0	1.28	1.12	1.7	1.04	0.97	1.21	0	0	10.3219	1.93e-06	4.52e-06	Up	10.1293	1.54e-05	3.49e-05	Up	10.7313	6.05e-08	1.37e-07	Up	10.0224	0.000122627	0.000539884	Up	9.92184	0.000245094	0.000504051	Up	10.2408	7.59e-09	1.75e-08	Up	0	1	1	Normal
CIL0987S0139	-	16.3	13.91	10.01	16.15	15	10.26	2.47	5.24	16.3	13.91	10.01	16.15	15	10.26	2.47	5.24	1.63723	4.48e-15	1.67e-14	Up	1.40848	9.28e-11	2.95e-10	Up	0.933803	0.000171763	0.000310043	Normal	1.6239	9.19e-14	1.36e-12	Up	1.51732	1.73e-11	5.87e-11	Up	0.969392	1.87e-06	3.79e-06	Normal	-1.08506	0.00553065	0.0108514	Down
CIL0989S0036	-	19.7	24.33	24.78	0.91	2.53	1.73	1.68	0.85	19.7	24.33	24.78	0.91	2.53	1.73	1.68	0.85	4.53459	6.88e-140	1.67e-138	Up	4.83913	1.99e-180	6.61e-179	Up	4.86557	6.35e-173	1.37e-171	Up	0.0984037	0.88313	1	Normal	1.5736	4.37e-06	1.05e-05	Up	1.02524	0.00114009	0.00191377	Up	0.982926	0.0136278	0.0249152	Normal
CIL0989S0090	-	2.16	3.1	2.59	1.11	0.28	2.7	0	0.5	2.16	3.1	2.59	1.11	0.28	2.7	0	0.5	2.11103	0.0225028	0.0354121	Up	2.63227	0.00131833	0.00248868	Up	2.37295	0.0074061	0.0114839	Up	1.15056	0.289161	0.439847	Normal	-0.836501	1	1	Normal	2.43296	0.0015534	0.00257608	Up	-8.96578	0.250037	0.336004	Normal
CIL0990S0017	-	3.79	3.06	35.36	1.37	1.47	1.82	0.77	1.19	3.79	3.06	35.36	1.37	1.47	1.82	0.77	1.19	1.67124	8.54e-07	2.06e-06	Up	1.36257	0.000250325	0.000510813	Up	4.89308	5.64e-155	1.11e-153	Up	0.203214	0.755473	0.900443	Normal	0.304855	0.644319	0.747048	Normal	0.612977	0.114869	0.15354	Normal	-0.628031	0.377469	0.482632	Normal
CIL0990S0018	-	0.44	0.35	30.8	0	0	0	0.21	0	0.44	0.35	30.8	0	0	0	0.21	0	8.78136	0.0312734	0.0481656	Up	8.45121	0.0625313	0.0923193	Normal	14.9106	2.92e-118	4.4e-117	Up	0	1	1	Normal	0	1	1	Normal	0	1	1	Normal	7.71425	0.250037	0.336004	Normal
CIL0990S0054	-	3.11	2.18	10.51	0	0.16	1.07	0.99	0.24	3.11	2.18	10.51	0	0.16	1.07	0.99	0.24	3.69581	1.75e-13	6.07e-13	Up	3.18322	2e-08	5.61e-08	Up	5.45258	3.29e-49	2.32e-48	Up	-7.90689	0.0625313	0.128785	Normal	-0.584963	1	1	Normal	2.1565	0.000540282	0.000929379	Up	2.04439	0.00756354	0.0144666	Up
CIL0990S0055	-	6.27	9.16	9.16	0.41	5.64	11.51	2.07	1.07	6.27	9.16	9.16	0.41	5.64	11.51	2.07	1.07	2.55085	8.64e-15	3.17e-14	Up	3.09774	1.5e-26	8.53e-26	Up	3.09774	1.7e-25	7.27e-25	Up	-1.38391	0.0933267	0.180076	Normal	2.39808	1.52e-11	5.17e-11	Up	3.42721	3.3e-46	1.94e-45	Up	0.95202	0.0598436	0.0959229	Normal
CIL0990S0066	-	19.63	25.22	13.65	7.13	57.52	55.08	12.31	4.06	19.63	25.22	13.65	7.13	57.52	55.08	12.31	4.06	2.27351	3.37e-82	4.74e-81	Up	2.63502	1.83e-126	4.02e-125	Up	1.74935	2.56e-39	1.5e-38	Up	0.812422	7.89e-07	5.17e-06	Normal	3.82451	0	0	Up	3.76198	0	0	Up	1.60028	4.61e-29	4.4e-28	Up
CIL0990S0090	-	0.4	0.68	0.55	0.13	0.07	0.44	0	0.06	0.4	0.68	0.55	0.13	0.07	0.44	0	0.06	2.73697	0.0215151	0.0339679	Up	3.5025	0.000521183	0.00102922	Up	3.1964	0.0034275	0.00550304	Up	1.11548	0.625037	0.783805	Normal	0.222392	1	1	Normal	2.87447	0.00419502	0.00668273	Up	-5.90689	1	1	Normal
CIL0990S0096	-	68.32	57.78	48	6.82	45.99	48.89	13.07	3.63	68.32	57.78	48	6.82	45.99	48.89	13.07	3.63	4.23427	0	0	Up	3.99253	0	0	Up	3.72499	0	0	Up	0.909802	6.53e-08	5.06e-07	Normal	3.66328	1.1e-299	8.07e-298	Up	3.7515	0	0	Up	1.84822	1.37e-38	1.71e-37	Up
CIL0990S0103	-	192.15	151.79	113.56	39.05	69.07	73.19	125.79	46.94	192.15	151.79	113.56	39.05	69.07	73.19	125.79	46.94	2.03334	0	0	Up	1.69319	0	0	Up	1.27457	2.32e-190	5.47e-189	Up	-0.265495	6.24e-06	3.53e-05	Normal	0.557241	6.33e-28	3.97e-27	Normal	0.640829	8.63e-52	5.54e-51	Normal	1.42213	3.02e-235	3.14e-233	Up
CIL0990S0127	-	17.8	7.85	11.37	2.98	3.87	6.35	5.98	2.67	17.8	7.85	11.37	2.98	3.87	6.35	5.98	2.67	2.73697	2.34e-112	4.45e-111	Up	1.55585	6.96e-25	3.79e-24	Up	2.09032	2.93e-50	2.1e-49	Up	0.158473	0.497638	0.667572	Normal	0.535494	0.00703247	0.0123446	Normal	1.24992	2.63e-19	8.85e-19	Up	1.16331	3.42e-11	1.49e-10	Up
CIL0990S0134	-	0.3	0.06	13.6	0	0	0.14	0.07	0	0.3	0.06	13.6	0	0	0.14	0.07	0	8.22882	0.0312734	0.0481656	Up	5.90689	1	1	Normal	13.7313	1.12e-77	1.16e-76	Up	0	1	1	Normal	0	1	1	Normal	7.12928	0.125037	0.165018	Normal	6.12928	1	1	Normal
CIL0990S0143	-	0.61	0	1.15	0	0.09	0.05	0	0.04	0.61	0	1.15	0	0.09	0.05	0	0.04	3.93074	0.00195752	0.00351704	Up	-5.32193	1	1	Normal	4.84549	7.69e-06	1.53e-05	Up	-5.32193	1	1	Normal	1.16993	1	1	Normal	0.321928	1	1	Normal	-5.32193	1	1	Normal
CIL0990S0153	-	4.74	3.12	4.19	0.86	0.25	0.55	1.05	0.95	4.74	3.12	4.19	0.86	0.25	0.55	1.05	0.95	2.31889	3.06e-44	2.51e-43	Up	1.71555	1.93e-20	9.18e-20	Up	2.14095	4.16e-34	2.17e-33	Up	-0.143591	0.719336	0.869633	Normal	-1.926	2e-06	4.92e-06	Down	-0.788496	0.00186968	0.00308247	Normal	0.14439	0.6622	0.773075	Normal
CIL0990S0161	-	11632.9	8961.33	4524.96	7437.3	12813.6	12601	11458.6	4995.76	11632.9	8961.33	4524.96	7437.3	12813.6	12601	11458.6	4995.76	1.21944	0	0	Up	0.843009	0	0	Normal	-0.142799	1.67e-11	4.5e-11	Normal	0.574075	1.99e-163	6.4e-161	Normal	1.35891	0	0	Up	1.33476	0	0	Up	1.19766	0	0	Up
CIL0990S0162	-	7.97	7.05	5.85	4.91	4.61	8.3	7.27	0.84	7.97	7.05	5.85	4.91	4.61	8.3	7.27	0.84	3.24612	4.39e-35	2.98e-34	Up	3.06916	1.03e-29	6.37e-29	Up	2.79998	1.19e-21	4.58e-21	Up	2.54726	1.63e-15	2.8e-14	Up	2.45631	4.53e-14	1.74e-13	Up	3.30465	1.8e-46	1.07e-45	Up	3.11349	2.35e-27	2.11e-26	Up
CIL0990S0173	-	79.87	42.58	48.15	36.67	40.61	39.11	53.71	38.22	79.87	42.58	48.15	36.67	40.61	39.11	53.71	38.22	1.06333	2.17e-94	3.5e-93	Up	0.155848	0.0112941	0.0188932	Normal	0.333208	4.53e-08	1.03e-07	Normal	-0.0597275	0.38188	0.548148	Normal	0.0875072	0.186111	0.253802	Normal	0.0332098	0.547511	0.624163	Normal	0.490863	1.41e-15	7.87e-15	Normal
CIL0992S0045	-	41.64	43.53	98.07	18.52	48.71	76.95	24.05	18.94	41.64	43.53	98.07	18.52	48.71	76.95	24.05	18.94	1.13653	4.4e-45	3.66e-44	Up	1.20057	2.74e-51	2.64e-50	Up	2.37238	1.49e-279	5.27e-278	Up	-0.0323522	0.791969	0.932032	Normal	1.36278	7.44e-63	9.72e-62	Up	2.02248	1.85e-238	5.01e-237	Up	0.344601	0.000581694	0.00131152	Normal
CIL0992S0049	-	4.48	9.79	7.97	0.93	11.45	10.73	2.11	0.86	4.48	9.79	7.97	0.93	11.45	10.73	2.11	0.86	2.38109	1.19e-20	5.41e-20	Up	3.5089	2.05e-66	2.44e-65	Up	3.21217	1.23e-47	8.45e-47	Up	0.112894	0.892069	1	Normal	3.73487	4.18e-75	6.47e-74	Up	3.64117	2.13e-93	2.23e-92	Up	1.29483	0.000188488	0.000453778	Up
CIL0992S0064	-	29.05	24.01	22.24	12.99	10.54	13.66	14.32	12.99	29.05	24.01	22.24	12.99	10.54	13.66	14.32	12.99	1.16114	1.22e-31	7.64e-31	Up	0.886234	1.84e-17	7.82e-17	Normal	0.775755	1.59e-12	4.48e-12	Normal	0	1	1	Normal	-0.301527	0.0311302	0.0496513	Normal	0.0725561	0.492837	0.575204	Normal	0.14063	0.286769	0.379965	Normal
CIL0992S0094	-	33.24	26.32	14.5	14.02	25.45	26.55	19.74	11.52	33.24	26.32	14.5	14.02	25.45	26.55	19.74	11.52	1.52878	2.85e-23	1.42e-22	Up	1.19202	3.55e-13	1.27e-12	Up	0.331912	0.102492	0.136691	Normal	0.283346	0.180773	0.305667	Normal	1.14352	5.54e-11	1.82e-10	Up	1.20457	1.4e-17	4.46e-17	Up	0.776981	4.61e-05	0.00011915	Normal
CIL0992S0096	-	57.05	46.95	54.27	14.31	24.6	30.61	35.54	18.35	57.05	46.95	54.27	14.31	24.6	30.61	35.54	18.35	1.63645	1.37e-166	3.97e-165	Up	1.35535	3.56e-105	6.51e-104	Up	1.56437	7.06e-143	1.28e-141	Up	-0.358756	6.36e-05	0.000297596	Normal	0.422878	5.07e-08	1.4e-07	Normal	0.738223	4.77e-35	2.3e-34	Normal	0.953664	4.93e-41	6.54e-40	Normal
CIL0992S0105	-	3.88	1.7	3.51	1.79	1.81	1.75	1.7	1.46	3.88	1.7	3.51	1.79	1.81	1.75	1.7	1.46	1.41009	0.00369432	0.00644041	Up	0.219566	0.850659	0.927502	Normal	1.2655	0.00954371	0.014573	Up	0.293991	0.701302	0.852533	Normal	0.310021	0.701302	0.802285	Normal	0.261387	0.743061	0.816087	Normal	0.219566	0.84512	0.942042	Normal
CIL0992S0109	-	0.89	0.98	0.98	0.12	0.17	0.16	0.4	0.13	0.89	0.98	0.98	0.12	0.17	0.16	0.4	0.13	2.77529	1.03e-10	3.12e-10	Up	2.91427	2.93e-12	1.01e-11	Up	2.91427	3.16e-11	8.41e-11	Up	-0.115477	1	1	Normal	0.387023	0.814613	0.910277	Normal	0.29956	0.690224	0.76382	Normal	1.62149	0.00817489	0.0154928	Up
CIL0993S0023	-	8.9	12.36	8.34	2.75	14.93	23.27	1.49	1.76	8.9	12.36	8.34	2.75	14.93	23.27	1.49	1.76	2.33823	1.18e-28	6.85e-28	Up	2.81203	2.49e-48	2.26e-47	Up	2.24447	2.17e-24	9.03e-24	Up	0.643856	0.0400764	0.0887633	Normal	3.08457	5.78e-59	7e-58	Up	3.72482	6.84e-148	1.11e-146	Up	-0.240263	0.635909	0.746751	Normal
CIL0993S0049	-	17.89	18.17	17.09	4.23	6.15	6.67	13.67	6.47	17.89	18.17	17.09	4.23	6.15	6.67	13.67	6.47	1.46732	3.14e-66	3.61e-65	Up	1.48972	5.66e-69	7e-68	Up	1.40131	1.01e-56	7.98e-56	Up	-0.613108	4.16e-06	2.41e-05	Normal	-0.0731793	0.545971	0.650586	Normal	0.043921	0.663572	0.738778	Normal	1.07918	2.92e-28	2.71e-27	Up
CIL0993S0062	-	41.74	39.53	44.74	18.75	25.8	25.97	31.24	19.95	41.74	39.53	44.74	18.75	25.8	25.97	31.24	19.95	1.06504	1.72e-80	2.37e-79	Up	0.986559	2.06e-67	2.49e-66	Normal	1.16518	8.31e-96	1.02e-94	Up	-0.0894982	0.232573	0.374003	Normal	0.370982	4.35e-08	1.21e-07	Normal	0.380457	8.47e-12	2.21e-11	Normal	0.647006	2.34e-23	1.83e-22	Normal
CIL0993S0064	-	2	0.61	4.96	0.16	0.56	2.57	1	0.61	2	0.61	4.96	0.16	0.56	2.57	1	0.61	1.71312	0.00022598	0.000447515	Up	0	1	1	Normal	3.02346	1.44e-17	4.89e-17	Up	-1.93074	0.0769294	0.152826	Normal	-0.123382	1	1	Normal	2.07489	9.2e-09	2.1e-08	Up	0.713119	0.345268	0.446488	Normal
CIL0993S0065	-	0.4	0.18	0	0.23	0.14	0.13	0.1	0.17	0.4	0.18	0	0.23	0.14	0.13	0.1	0.17	1.23447	0.0201872	0.0319697	Up	0.0824622	1	1	Normal	-7.40939	0.0034275	0.00550304	Down	0.436099	0.541501	0.706727	Normal	-0.280108	0.823891	0.919013	Normal	-0.387023	0.701302	0.774671	Normal	-0.765535	0.480883	0.594791	Normal
CIL0996S0003	-	47.95	42.29	19.3	12.82	45.06	33.89	40.89	0.04	47.95	42.29	19.3	12.82	45.06	33.89	40.89	0.04	10.2273	1.91e-207	7.14e-206	Up	10.0461	1.84e-184	6.28e-183	Up	8.91439	2.46e-80	2.63e-79	Up	8.32418	1.07e-50	7.55e-49	Up	10.1376	1.68e-173	6.47e-172	Up	9.72664	1.85e-215	4.5e-214	Up	9.99753	6.06e-153	3.54e-151	Up
CIL0996S0020	-	180.93	133.07	176.42	68.58	86.11	92.1	84.86	54.16	180.93	133.07	176.42	68.58	86.11	92.1	84.86	54.16	1.74013	4.03651632652298e-319	2.51076849044963e-317	Up	1.29689	5.02e-149	1.34e-147	Up	1.70371	1.45e-290	5.39e-289	Up	0.34056	7.32e-08	5.62e-07	Normal	0.668953	2.46e-29	1.61e-28	Normal	0.765973	2.04e-55	1.37e-54	Normal	0.647857	1.04e-26	9.11e-26	Normal
CIL0996S0063	-	82.51	71.97	140.84	23.58	48.03	69.41	33.72	21.44	82.51	71.97	140.84	23.58	48.03	69.41	33.72	21.44	1.94426	1.01e-185	3.33e-184	Up	1.74709	3.17e-141	7.97e-140	Up	2.71568	0	0	Up	0.137259	0.169724	0.290921	Normal	1.16363	2.42e-47	2.41e-46	Up	1.69484	2.26e-166	4.15e-165	Up	0.6533	4.17e-13	2.03e-12	Normal
CIL0996S0069	-	0.31	1.54	1.2	0.08	0.85	0.92	0.65	0.08	0.31	1.54	1.2	0.08	0.85	0.92	0.65	0.08	1.9542	0.00722652	0.0121479	Up	4.26679	1.56e-22	7.91e-22	Up	3.90689	2.25e-16	7.37e-16	Up	0	1	1	Normal	3.40939	8.11e-10	2.49e-09	Up	3.52356	7.02e-15	2.05e-14	Up	3.02237	4.71e-07	1.49e-06	Up
CIL0996S0075	-	0.95	1.12	1.31	0.21	1.16	2.72	1.91	0.09	0.95	1.12	1.31	0.21	1.16	2.72	1.91	0.09	3.39993	3.07e-06	7.11e-06	Up	3.63743	1.34e-07	3.53e-07	Up	3.8635	2.15e-09	5.25e-09	Up	1.22239	0.289161	0.439847	Normal	3.68806	5.88e-08	1.62e-07	Up	4.91754	4.46e-28	1.87e-27	Up	4.4075	2.99e-14	1.55e-13	Up
CIL0996S0085	-	3.1	2.75	4	4.34	2.03	2.28	1.35	1.03	3.1	2.75	4	4.34	2.03	2.28	1.35	1.03	1.58962	5.44e-12	1.75e-11	Up	1.41679	2.84e-09	8.36e-09	Up	1.95736	4.66e-19	1.66e-18	Up	2.07505	1.3e-21	3.33e-20	Up	0.978835	0.00028758	0.000587008	Normal	1.14639	7.92e-08	1.73e-07	Up	0.390315	0.223999	0.310056	Normal
CIL0996S0094	-	0.45	1.8	0.98	0.05	0.24	41.06	52.31	0	0.45	1.8	0.98	0.05	0.24	41.06	52.31	0	8.81378	7.69e-06	1.72e-05	Up	10.8138	2.41e-22	1.22e-21	Up	9.93664	7.54e-12	2.06e-11	Up	5.64386	0.500025	0.667572	Normal	7.90689	0.00391328	0.00708914	Up	15.3254	0	0	Up	15.6748	0	0	Up
CIL0998S0014	-	3.23	2.37	4.48	1.69	3.06	2.92	3.25	1.15	3.23	2.37	4.48	1.69	3.06	2.92	3.25	1.15	1.4899	8.57e-18	3.54e-17	Up	1.04325	3.76e-08	1.04e-07	Up	1.96186	7.55e-34	3.92e-33	Up	0.555389	0.0117404	0.0310528	Normal	1.4119	2.85e-14	1.1e-13	Up	1.34433	1.62e-18	5.31e-18	Up	1.49881	4.05e-16	2.33e-15	Up
CIL0998S0046	-	12.24	9.06	27.71	2.4	10.21	13.19	4.96	1.39	12.24	9.06	27.71	2.4	10.21	13.19	4.96	1.39	3.13845	4.88e-42	3.84e-41	Up	2.70443	2.93e-27	1.7e-26	Up	4.31725	3.21e-121	4.91e-120	Up	0.78795	0.0562759	0.11863	Normal	2.87683	1.48e-29	9.79e-29	Up	3.24629	1.75e-59	1.25e-58	Up	1.83526	1.25e-08	4.53e-08	Up
CIL0998S0071	-	38.94	34.22	25.7	11.27	23.6	25.84	50.8	16.37	38.94	34.22	25.7	11.27	23.6	25.84	50.8	16.37	1.2502	3.3e-40	2.5e-39	Up	1.06379	8.44e-28	4.97e-27	Up	0.650714	1.89e-09	4.62e-09	Normal	-0.538567	0.000101077	0.000453347	Normal	0.527733	4.47e-06	1.07e-05	Normal	0.658552	3.77e-13	1.03e-12	Normal	1.63377	2.85e-68	6.54e-67	Up
CIL0998S0104	-	187.1	209.95	277.84	86.95	128.84	114.18	144.76	63.46	187.1	209.95	277.84	86.95	128.84	114.18	144.76	63.46	1.55989	1.69e-274	8.8e-273	Up	1.72613	0	0	Up	2.13033	0	0	Up	0.454339	1.95e-15	3.32e-14	Normal	1.02166	2.48e-88	4.5e-87	Up	0.847391	1.33e-79	1.21e-78	Normal	1.18974	1.63e-124	7.48e-123	Up
CIL1001S0018	-	21.67	17.39	13.02	4.26	1.98	1.58	23.15	2.67	21.67	17.39	13.02	4.26	1.98	1.58	23.15	2.67	3.02079	2.83e-172	8.46e-171	Up	2.70335	5.78e-124	1.24e-122	Up	2.28582	3.3e-73	3.23e-72	Up	0.674014	0.00014983	0.000647118	Normal	-0.431339	0.0537436	0.0824799	Normal	-0.756915	4.83e-05	8.99e-05	Normal	3.1161	1.06e-170	7.05e-169	Up
CIL1001S0024	-	10.31	4.89	8.32	3.36	0.78	0.27	2.86	3.09	10.31	4.89	8.32	3.36	0.78	0.27	2.86	3.09	1.73837	2.45e-12	8.02e-12	Up	0.662228	0.0319551	0.0498124	Normal	1.42898	1.37e-07	3.03e-07	Up	0.120854	0.815453	0.951578	Normal	-1.98606	0.000477073	0.00095309	Down	-3.51658	2.24e-10	5.52e-10	Down	-0.111592	0.807512	0.907878	Normal
CIL1001S0029	-	37.04	41.99	67.36	11.61	22.03	19.22	9.06	12.77	37.04	41.99	67.36	11.61	22.03	19.22	9.06	12.77	1.53633	5.08e-172	1.51e-170	Up	1.71729	9.56e-228	4.15e-226	Up	2.39913	0	0	Up	-0.137391	0.0783508	0.155278	Normal	0.786711	3.47e-33	2.53e-32	Normal	0.58985	3.85e-26	1.54e-25	Normal	-0.495176	4.34e-09	1.62e-08	Normal
CIL1001S0062	-	111.69	128.77	107.73	52.14	78.93	84.16	103.76	46.91	111.69	128.77	107.73	52.14	78.93	84.16	103.76	46.91	1.25153	6.43e-160	1.79e-158	Up	1.45683	6.03e-235	2.7e-233	Up	1.19945	1.47e-138	2.57e-137	Up	0.152495	0.0112701	0.0299996	Normal	0.750678	1.57e-44	1.47e-43	Normal	0.843239	4.12e-80	3.77e-79	Normal	1.14528	1.41e-115	6.02e-114	Up
CIL1001S0092	-	2.16	1.98	3.22	2.01	1.31	1.55	0.45	0.09	2.16	1.98	3.22	2.01	1.31	1.55	0.45	0.09	4.58496	1.2e-19	5.3e-19	Up	4.45943	3.78e-18	1.65e-17	Up	5.16099	1.97e-27	8.86e-27	Up	4.48113	1.19e-16	2.24e-15	Up	3.8635	1.11e-09	3.39e-09	Up	4.1062	2.05e-16	6.29e-16	Up	2.32193	0.0129695	0.0237934	Up
CIL1001S0101	-	4.1	7.21	8.83	1.37	11.3	28.36	2.16	1.26	4.1	7.21	8.83	1.37	11.3	28.36	2.16	1.26	1.7022	6.33e-11	1.94e-10	Up	2.51658	6.92e-30	4.3e-29	Up	2.80899	1.17e-38	6.75e-38	Up	0.120752	0.903761	1	Normal	3.16483	7.43e-54	8.3e-53	Up	4.49236	3.11e-240	8.51e-239	Up	0.777608	0.0278546	0.0478776	Normal
CIL1001S0107	-	5.43	4.66	2.13	1.99	2.31	1.02	2.1	1.16	5.43	4.66	2.13	1.99	2.31	1.02	2.1	1.16	2.22683	6.7e-05	0.000139196	Up	2.00621	0.000550905	0.00108406	Up	0.876729	0.332514	0.399508	Normal	0.778644	0.454681	0.624893	Normal	0.993768	0.332514	0.42388	Normal	-0.185556	1	1	Normal	0.856265	0.454681	0.566307	Normal
CIL1002S0006	-	14.06	9.63	10.21	1.84	2.67	4.8	3.62	2.27	14.06	9.63	10.21	1.84	2.67	4.8	3.62	2.27	2.63083	9.25e-43	7.37e-42	Up	2.08484	1.2e-22	6.11e-22	Up	2.16922	4.88e-24	2.01e-23	Up	-0.302987	0.429108	0.599493	Normal	0.234147	0.599235	0.705387	Normal	1.08034	1.25e-06	2.56e-06	Up	0.673297	0.0375483	0.0626737	Normal
CIL1002S0021	-	14.98	16.27	15.95	1.43	9.56	8.29	1.71	0.13	14.98	16.27	15.95	1.43	9.56	8.29	1.71	0.13	6.84838	3.03e-65	3.44e-64	Up	6.96756	7.13e-71	9.06e-70	Up	6.9389	1.53e-65	1.36e-64	Up	3.45943	2.12e-05	0.000108168	Up	6.20043	2.73e-37	2.19e-36	Up	5.99479	2e-51	1.28e-50	Up	3.71741	5.78e-06	1.65e-05	Up
CIL1002S0023	-	0.53	1.58	2.48	0.1	0	0	0	0	0.53	1.58	2.48	0.1	0	0	0	0	9.04985	0.0156414	0.0250731	Up	10.6257	9.64e-07	2.4e-06	Up	11.2761	4.77e-10	1.2e-09	Up	6.64386	1	1	Normal	0	1	1	Normal	0	1	1	Normal	0	1	1	Normal
CIL1002S0026	-	41.74	50.68	65.41	0.49	0.62	0.5	2.82	0.06	41.74	50.68	65.41	0.49	0.62	0.5	2.82	0.06	9.44225	7.32e-140	1.78e-138	Up	9.72224	4.93e-170	1.52e-168	Up	10.0903	1.94e-205	4.94e-204	Up	3.02975	0.0625313	0.128785	Normal	3.36923	0.0156414	0.0261144	Up	3.05889	0.0391047	0.0558219	Normal	5.55459	7.59e-09	2.78e-08	Up
CIL1002S0064	-	304.34	273.41	213.19	152.88	303.04	321.78	316.13	150.8	304.34	273.41	213.19	152.88	303.04	321.78	316.13	150.8	1.01305	5.64e-268	2.87e-266	Up	0.85843	1.11e-186	3.86e-185	Normal	0.499503	1.43e-57	1.15e-56	Normal	0.0197633	0.561314	0.726763	Normal	1.00687	1.83e-251	1.07e-249	Up	1.09344	0	0	Up	1.06788	5.64e-283	7.65e-281	Up
CIL1002S0067	-	18.75	17.91	21.11	6.88	7.85	9.95	10.6	7.5	18.75	17.91	21.11	6.88	7.85	9.95	10.6	7.5	1.32193	3.09e-31	1.92e-30	Up	1.2558	8.75e-28	5.15e-27	Up	1.49296	4.02e-40	2.39e-39	Up	-0.124482	0.45312	0.624707	Normal	0.0658021	0.696132	0.797179	Normal	0.407806	0.000462763	0.000802897	Normal	0.499102	0.000531004	0.00120444	Normal
CIL1002S0100	-	4.39	4.15	4.33	0.72	0.73	1.49	1.78	0.46	4.39	4.15	4.33	0.72	0.73	1.49	1.78	0.46	3.25452	1.34e-22	6.56e-22	Up	3.17341	2.9e-21	1.41e-20	Up	3.23466	1.48e-21	5.69e-21	Up	0.646363	0.345268	0.505905	Normal	0.666263	0.345268	0.438322	Normal	1.69561	1.04e-05	2.02e-05	Up	1.95217	2.54e-05	6.76e-05	Up
CIL1002S0129	-	32.3	53.53	36.87	7.08	82.51	100.12	37.84	9.76	32.3	53.53	36.87	7.08	82.51	100.12	37.84	9.76	1.72658	3.4e-163	9.68e-162	Up	2.45539	0	0	Up	1.91749	3.6e-205	9.16e-204	Up	-0.463132	3e-06	1.79e-05	Normal	3.07962	0	0	Up	3.35871	0	0	Up	1.95496	1.65e-201	1.37e-199	Up
CIL1002S0134	-	17.55	18.45	13.65	1.38	23.08	25.66	20.54	2.24	17.55	18.45	13.65	1.38	23.08	25.66	20.54	2.24	2.9699	1.73e-52	1.63e-51	Up	3.04205	4.24e-57	4.48e-56	Up	2.60733	4.23e-34	2.21e-33	Up	-0.69883	0.124303	0.225725	Normal	3.36507	8.49e-72	1.26e-70	Up	3.51795	6.42e-114	8.06e-113	Up	3.19687	2.26e-59	4.39e-58	Up
CIL1003S0075	-	53.78	40.72	28.33	22.78	38.98	32.51	43.04	19.57	53.78	40.72	28.33	22.78	38.98	32.51	43.04	19.57	1.45843	5.06e-203	1.86e-201	Up	1.05709	5.93e-92	9.52e-91	Up	0.533687	1.61e-19	5.84e-19	Normal	0.219124	0.000673661	0.00250447	Normal	0.99409	1.81e-72	2.71e-71	Normal	0.73224	6.01e-51	3.8e-50	Normal	1.13703	1.52e-97	5.25e-96	Up
CIL1003S0092	-	357.89	426.35	211.98	119.38	713.24	522.32	561.72	121.22	357.89	426.35	211.98	119.38	713.24	522.32	561.72	121.22	1.56189	4.41e-303	2.54e-301	Up	1.81441	0	0	Up	0.8063	1.82e-59	1.5e-58	Normal	-0.0220666	0.722162	0.871841	Normal	2.55676	0	0	Up	2.10731	0	0	Up	2.21222	0	0	Up
CIL1003S0127	-	3.49	2.31	5.42	1.79	2.15	2.87	1.76	1.36	3.49	2.31	5.42	1.79	2.15	2.87	1.76	1.36	1.35962	0.00043108	0.000831449	Up	0.764286	0.0923277	0.132714	Normal	1.99469	9.13e-09	2.16e-08	Up	0.396353	0.533131	0.698161	Normal	0.66073	0.174645	0.240102	Normal	1.07744	0.00207182	0.00339409	Up	0.371969	0.522805	0.633449	Normal
CIL1003S0128	-	40.43	39.01	39.64	14.99	22.92	20.64	29.97	13.1	40.43	39.01	39.64	14.99	22.92	20.64	29.97	13.1	1.62586	7.18e-46	6.06e-45	Up	1.57428	1.86e-42	1.52e-41	Up	1.59739	6.36e-42	3.91e-41	Up	0.194434	0.220683	0.358783	Normal	0.80704	9.2e-09	2.67e-08	Normal	0.655876	2.53e-08	5.66e-08	Normal	1.19395	2.32e-19	1.55e-18	Up
CIL1006S0002	-	98.68	85.04	131.62	15.63	18.06	23.24	28.13	23.16	98.68	85.04	131.62	15.63	18.06	23.24	28.13	23.16	2.09112	0	0	Up	1.87651	0	0	Up	2.50667	0	0	Up	-0.567317	1.53e-12	2e-11	Normal	-0.358837	3.56e-06	8.58e-06	Normal	0.00497481	0.942418	1	Normal	0.280474	5.93e-05	0.000151563	Normal
CIL1006S0055	-	1.09	0.71	3.01	0.34	1.45	16.76	2.22	0.23	1.09	0.71	3.01	0.34	1.45	16.76	2.22	0.23	2.24462	1.44e-10	4.35e-10	Up	1.62619	4.33e-05	9.48e-05	Up	3.71006	5.99e-44	3.84e-43	Up	0.563901	0.31093	0.465371	Normal	2.65635	2.11e-15	8.61e-15	Up	6.18724	0	0	Up	3.27085	3.51e-27	3.14e-26	Up
CIL1006S0070	-	64.39	55.1	39.1	25.98	36.35	33.42	45.78	30.44	64.39	55.1	39.1	25.98	36.35	33.42	45.78	30.44	1.08087	2.37e-99	4.01e-98	Up	0.856084	5.17e-58	5.53e-57	Normal	0.3612	1.99e-09	4.88e-09	Normal	-0.228567	0.000873313	0.00315691	Normal	0.255987	4.98e-05	0.000108875	Normal	0.134743	0.0113386	0.0173061	Normal	0.588749	8.18e-23	6.28e-22	Normal
CIL1006S0084	-	75.97	68.98	64.74	34.01	36.97	38.03	40.19	24	75.97	68.98	64.74	34.01	36.97	38.03	40.19	24	1.6624	7.07e-185	2.33e-183	Up	1.52314	2.64e-149	7.05e-148	Up	1.43162	1.51e-122	2.33e-121	Up	0.502925	8.07e-12	9.85e-11	Normal	0.623321	4.48e-18	2.03e-17	Normal	0.664104	9.3e-30	4.05e-29	Normal	0.743802	2.48e-25	2.08e-24	Normal
CIL1009S0013	-	23.38	25.3	23.6	6.53	7.31	7.25	23.21	8.53	23.38	25.3	23.6	6.53	7.31	7.25	23.21	8.53	1.45466	2.84e-58	2.92e-57	Up	1.56852	2.06e-70	2.61e-69	Up	1.46817	7.14e-57	5.67e-56	Up	-0.385463	0.00451292	0.0135068	Normal	-0.222674	0.101169	0.147355	Normal	-0.234565	0.0288843	0.0420661	Normal	1.44413	1.5e-50	2.45e-49	Up
CIL1009S0026	-	15.64	16.06	23.68	7.89	7.86	11.09	12.6	7.34	15.64	16.06	23.68	7.89	7.86	11.09	12.6	7.34	1.09139	3.39e-57	3.44e-56	Up	1.12962	3.72e-62	4.2e-61	Up	1.68982	5.46e-158	1.09e-156	Up	0.104245	0.24287	0.387589	Normal	0.0987492	0.263045	0.344348	Normal	0.595407	3.86e-20	1.33e-19	Normal	0.779572	5.83e-24	4.68e-23	Normal
CIL1009S0070	-	206.54	100.7	75.16	121.58	184.25	131.56	130.04	95.22	206.54	100.7	75.16	121.58	184.25	131.56	130.04	95.22	1.11708	5.73e-229	2.43e-227	Up	0.0807271	0.0471773	0.071627	Normal	-0.3413	1.15e-14	3.54e-14	Normal	0.352569	2.88e-18	5.95e-17	Normal	0.952328	4.38e-148	1.39e-146	Normal	0.466384	7.94e-42	4.35e-41	Normal	0.449619	8.68e-29	8.19e-28	Normal
CIL1009S0086	-	18.84	13.7	16.28	8.5	7.95	8.44	7.33	7.39	18.84	13.7	16.28	8.5	7.95	8.44	7.33	7.39	1.35015	2.53e-28	1.46e-27	Up	0.89053	3.09e-11	1e-10	Normal	1.13945	2.21e-18	7.74e-18	Up	0.201888	0.213106	0.348984	Normal	0.10538	0.561163	0.666107	Normal	0.191669	0.150582	0.196329	Normal	-0.0117612	1	1	Normal
CIL1009S0088	-	18.51	14.67	22.12	5.38	5.65	7.38	7.53	6.54	18.51	14.67	22.12	5.38	5.65	7.38	7.53	6.54	1.50094	5.26e-110	9.78e-109	Up	1.16551	4.41e-60	4.86e-59	Up	1.75799	3.49e-157	6.91e-156	Up	-0.281684	0.00409175	0.0123972	Normal	-0.21104	0.0325324	0.0515171	Normal	0.17433	0.0174836	0.0260489	Normal	0.203359	0.0276471	0.047563	Normal
CIL1009S0100	-	3.85	6.65	18.29	0.98	2.8	6.77	1.34	1.12	3.85	6.65	18.29	0.98	2.8	6.77	1.34	1.12	1.78136	4.09e-16	1.58e-15	Up	2.56986	1.42e-43	1.18e-42	Up	4.02948	1.16e-175	2.53e-174	Up	-0.192645	0.668964	0.825184	Normal	1.32193	1.3e-07	3.49e-07	Up	2.59566	7.3e-57	5.04e-56	Up	0.258734	0.476211	0.589873	Normal
CIL1009S0116	-	6.16	11.53	10.6	1.96	13.75	23.9	18.8	2.11	6.16	11.53	10.6	1.96	13.75	23.9	18.8	2.11	1.54569	1.48e-11	4.67e-11	Up	2.45008	2.24e-38	1.68e-37	Up	2.32875	1.6e-31	7.9e-31	Up	-0.106389	0.834453	0.968878	Normal	2.70412	3.06e-46	2.98e-45	Up	3.5017	3.65e-142	5.75e-141	Up	3.15542	1.69e-72	4.13e-71	Up
CIL1009S0118	-	27.19	28.98	11.26	21.53	50.21	44.8	49.92	10.02	27.19	28.98	11.26	21.53	50.21	44.8	49.92	10.02	1.44019	3.9e-46	3.3e-45	Up	1.53218	6.28e-54	6.27e-53	Up	0.168324	0.21724	0.272493	Normal	1.10347	1.91e-22	5.06e-21	Up	2.32509	1.75e-147	5.51e-146	Up	2.16062	5.69e-168	1.05e-166	Up	2.31674	2.44e-142	1.33e-140	Up
CIL1011S0001	-	36.36	31.33	41.18	7.99	3.47	2.92	42.77	2.71	36.36	31.33	41.18	7.99	3.47	2.92	42.77	2.71	3.74599	6.58e-186	2.17e-184	Up	3.53118	1.23e-152	3.35e-151	Up	3.92558	4.99e-210	1.3e-208	Up	1.5599	5.91e-14	8.88e-13	Up	0.356643	0.199704	0.270796	Normal	0.107676	0.653553	0.728512	Normal	3.98023	7.65e-208	6.59e-206	Up
CIL1012S0009	-	3.15	2.77	2.48	1.54	2.26	3.74	1.47	1.26	3.15	2.77	2.48	1.54	2.26	3.74	1.47	1.26	1.32193	0.00312177	0.00549301	Up	1.13646	0.0138181	0.0228502	Up	0.976916	0.0534825	0.0745248	Normal	0.289507	0.711273	0.86158	Normal	0.842899	0.132846	0.186756	Normal	1.56961	1.75e-05	3.35e-05	Up	0.222392	0.850659	0.946799	Normal
CIL1012S0017	-	0.54	0.35	4.94	0.1	0.14	0	0.23	0.05	0.54	0.35	4.94	0.1	0.14	0	0.23	0.05	3.43296	0.00636217	0.0107715	Up	2.80735	0.0391047	0.0601315	Normal	6.62644	1.26e-28	5.8e-28	Up	1	1	1	Normal	1.48543	0.625037	0.727819	Normal	-5.64386	0.500025	0.575204	Normal	2.20163	0.375062	0.480075	Normal
CIL1012S0028	-	1.88	4.31	2.78	0.54	2.05	3.37	5.03	0.12	1.88	4.31	2.78	0.54	2.05	3.37	5.03	0.12	3.96963	3.96e-11	1.23e-10	Up	5.16658	1.97e-27	1.15e-26	Up	4.53398	3e-17	1.01e-16	Up	2.16993	0.0225028	0.054237	Normal	4.09452	7.72e-11	2.52e-10	Up	4.81164	1.21e-26	4.91e-26	Up	5.38945	1.97e-27	1.78e-26	Up
CIL1012S0029	-	0.3	0.42	0.13	0	0.14	0.43	1.43	0.02	0.3	0.42	0.13	0	0.14	0.43	1.43	0.02	3.90689	0.000489894	0.000939422	Up	4.39232	1.54e-05	3.49e-05	Up	2.70044	0.0625313	0.0859171	Normal	-4.32193	1	1	Normal	2.80735	0.0625313	0.0944867	Normal	4.42626	8.16e-07	1.69e-06	Up	6.15987	3.77e-15	2.05e-14	Up
CIL1012S0035	-	43.85	23.99	18.44	3.38	2.31	2.63	8.74	2.02	43.85	23.99	18.44	3.38	2.31	2.63	8.74	2.02	4.44015	1.89e-108	3.47e-107	Up	3.57001	8.36e-50	7.82e-49	Up	3.19041	3.69e-33	1.89e-32	Up	0.742668	0.111831	0.209027	Normal	0.193538	0.749496	0.8488	Normal	0.380708	0.367014	0.442428	Normal	2.11328	1.26e-09	4.93e-09	Up
CIL1012S0054	-	183.5	171.07	122.91	106.79	242.19	245.14	144.56	83.5	183.5	171.07	122.91	106.79	242.19	245.14	144.56	83.5	1.13593	6.96e-247	3.27e-245	Up	1.03474	1.25e-199	4.66e-198	Up	0.557754	1.16e-49	8.21e-49	Normal	0.354928	3.06e-19	6.78e-18	Normal	1.53629	0	0	Up	1.55376	0	0	Up	0.79182	1.07e-99	3.8e-98	Normal
CIL1012S0065	-	1.81	4.68	7.02	0.63	1.92	0.98	3.15	0.25	1.81	4.68	7.02	0.63	1.92	0.98	3.15	0.25	2.85599	2.6e-06	6.04e-06	Up	4.22651	4.59e-21	2.23e-20	Up	4.81147	1.29e-31	6.36e-31	Up	1.33342	0.179718	0.304293	Normal	2.94111	4.72e-06	1.13e-05	Up	1.97085	0.00152433	0.00253096	Up	3.65535	6.14e-11	2.63e-10	Up
CIL1012S0097	-	2.03	5.28	9.41	0.29	0.74	1.95	1.95	0.18	2.03	5.28	9.41	0.29	0.74	1.95	1.95	0.18	3.49541	9.8e-15	3.59e-14	Up	4.87447	1.57e-46	1.39e-45	Up	5.70813	8.65e-77	8.85e-76	Up	0.688056	0.424115	0.594082	Normal	2.03953	0.0015534	0.00293946	Up	3.43741	2.79e-17	8.79e-17	Up	3.43741	6.48e-13	3.13e-12	Up
CIL1012S0112	-	25.55	19.33	13.56	3.25	16.04	32.31	0	0.87	25.55	19.33	13.56	3.25	16.04	32.31	0	0.87	4.87616	7.86e-107	1.43e-105	Up	4.47368	7.6e-78	1.04e-76	Up	3.9622	7.9e-47	5.37e-46	Up	1.90135	1.44e-05	7.62e-05	Up	4.20451	4.36e-57	5.12e-56	Up	5.21482	9.67e-170	1.81e-168	Up	-9.76487	0.00183717	0.00387376	Down
CIL1012S0121	-	20.32	8.92	5.76	13.69	9.11	15.65	4.81	6.57	20.32	8.92	5.76	13.69	9.11	15.65	4.81	6.57	1.62894	1.42e-21	6.73e-21	Up	0.44115	0.0468452	0.0711466	Normal	-0.189825	0.47301	0.551818	Normal	1.05916	1.48e-07	1.09e-06	Up	0.471558	0.0460315	0.0713321	Normal	1.2522	2.93e-15	8.69e-15	Up	-0.449856	0.106654	0.16125	Normal
CIL1012S0122	-	5.67	2.54	0.2	0.63	3.42	7.16	4.22	0.19	5.67	2.54	0.2	0.63	3.42	7.16	4.22	0.19	4.89928	7.54e-12	2.42e-11	Up	3.74076	0.000145836	0.000304387	Up	0.0740006	1	1	Normal	1.72935	0.375062	0.54034	Normal	4.16993	9.64e-07	2.43e-06	Up	5.23589	1.35e-19	4.57e-19	Up	4.47317	6.05e-08	2.08e-07	Up
CIL1012S0123	-	19	13.79	7.28	15.93	17.17	25.49	5.11	4.15	19	13.79	7.28	15.93	17.17	25.49	5.11	4.15	2.19482	4.82e-42	3.79e-41	Up	1.73244	4.09e-23	2.11e-22	Up	0.810827	0.000179107	0.00032279	Normal	1.94056	3.94e-28	1.38e-26	Up	2.04871	7.05e-32	4.96e-31	Up	2.61875	2.06e-89	2.07e-88	Up	0.300212	0.256289	0.34342	Normal
CIL1012S0137	-	30.44	28.89	39.51	13.83	13.22	16.02	19.88	13.79	30.44	28.89	39.51	13.83	13.22	16.02	19.88	13.79	1.14235	1.59e-44	1.31e-43	Up	1.06695	2.56e-38	1.93e-37	Up	1.5186	1.06e-84	1.18e-83	Up	0.0041787	1	1	Normal	-0.0609003	0.61436	0.720624	Normal	0.216252	0.00933554	0.0143593	Normal	0.527695	6.96e-08	2.38e-07	Normal
CIL1012S0140	-	19.77	20.48	16.77	10.05	13.12	11.94	15.62	9.38	19.77	20.48	16.77	10.05	13.12	11.94	15.62	9.38	1.07565	5.86e-24	2.98e-23	Up	1.12656	1.04e-26	5.95e-26	Up	0.838223	2.01e-13	5.87e-13	Normal	0.0995357	0.489818	0.662612	Normal	0.484108	0.00012711	0.000267697	Normal	0.348143	0.000882601	0.00149595	Normal	0.735735	1.89e-09	7.26e-09	Normal
CIL1015S0010	-	77.46	78.77	59.3	35.27	46.91	71.96	78.48	28.32	77.46	78.77	59.3	35.27	46.91	71.96	78.48	28.32	1.45163	1.79e-147	4.53e-146	Up	1.47583	4.81e-154	1.33e-152	Up	1.06621	6.59e-68	6.04e-67	Up	0.31662	1e-05	5.46e-05	Normal	0.728074	1.01e-27	6.3e-27	Normal	1.34537	7.27e-166	1.33e-164	Up	1.4705	3.96e-136	2.04e-134	Up
CIL1015S0059	-	5.31	9.67	20.02	2.45	8.13	14.54	6.39	2.4	5.31	9.67	20.02	2.45	8.13	14.54	6.39	2.4	1.14568	2.09e-08	5.58e-08	Up	2.01048	1.24e-31	8.07e-31	Up	3.06034	3.97e-101	5.13e-100	Up	0.0297473	1	1	Normal	1.76022	2.36e-20	1.16e-19	Up	2.59892	2.17e-82	2.04e-81	Up	1.41278	5.98e-12	2.73e-11	Up
CIL1015S0086	-	1.15	2.29	0.12	0.4	0.27	1.02	0.84	0.3	1.15	2.29	0.12	0.4	0.27	1.02	0.84	0.3	1.9386	0.0213208	0.0336923	Up	2.93231	5.72e-06	1.35e-05	Up	-1.32193	0.687547	0.76226	Normal	0.415037	1	1	Normal	-0.152003	1	1	Normal	1.76553	0.0266814	0.0389927	Up	1.48543	0.226691	0.313352	Normal
CIL1018S0013	-	12.82	10.01	11.36	4.24	3.74	3.52	7.59	3.13	12.82	10.01	11.36	4.24	3.74	3.52	7.59	3.13	2.03416	2.79e-25	1.47e-24	Up	1.67721	9.78e-16	3.89e-15	Up	1.85973	3.95e-19	1.41e-18	Up	0.437902	0.143317	0.253084	Normal	0.256876	0.449065	0.553949	Normal	0.169413	0.519517	0.595175	Normal	1.27794	1.73e-07	5.72e-07	Up
CIL1018S0070	-	11.51	16.19	15.35	8.48	27.74	39.73	18.4	5.23	11.51	16.19	15.35	8.48	27.74	39.73	18.4	5.23	1.138	3.45e-12	1.12e-11	Up	1.63022	2.41e-28	1.44e-27	Up	1.55336	4.3e-24	1.78e-23	Up	0.697253	0.000179915	0.000762905	Normal	2.40708	9.25e-73	1.39e-71	Up	2.92535	8.36e-179	1.67e-177	Up	1.81482	8.55e-33	9.1e-32	Up
CIL1018S0097	-	33.44	28.88	25.38	11.23	14.05	12.72	26.84	12.91	33.44	28.88	25.38	11.23	14.05	12.72	26.84	12.91	1.37309	4.23e-43	3.39e-42	Up	1.16158	3.38e-29	2.06e-28	Up	0.975203	1.25e-18	4.4e-18	Normal	-0.201131	0.1673	0.287617	Normal	0.122081	0.370725	0.46772	Normal	-0.0213903	0.854758	0.924114	Normal	1.0559	1.5e-20	1.05e-19	Up
CIL1018S0108	-	10.39	8.66	22.03	3.23	5.33	9.48	0.63	2.54	10.39	8.66	22.03	3.23	5.33	9.48	0.63	2.54	2.0323	3.71e-16	1.44e-15	Up	1.76954	2.82e-11	9.19e-11	Up	3.11657	1.06e-51	7.79e-51	Up	0.346706	0.403787	0.571526	Normal	1.06931	0.000998264	0.00192481	Up	1.90006	1.14e-17	3.65e-17	Up	-2.0114	0.00095196	0.00209109	Down
CIL1018S0131	-	135.94	102.07	136.9	45.99	100.15	111.95	70.61	37.61	135.94	102.07	136.9	45.99	100.15	111.95	70.61	37.61	1.85378	0	0	Up	1.44037	0	0	Up	1.86393	0	0	Up	0.290204	2.03e-10	2.15e-09	Normal	1.41297	6.65348276749525e-311	0	Up	1.57367	0	0	Up	0.908756	3.2e-106	1.24e-104	Normal
CIL1020S0006	-	0.69	0.48	0.68	0	0.13	0.03	0	0	0.69	0.48	0.68	0	0.13	0.03	0	0	9.43045	6.14e-05	0.000127917	Up	8.90689	0.00097925	0.00187547	Up	9.40939	0.000122627	0.000223717	Up	0	1	1	Normal	7.02237	0.250037	0.328462	Normal	4.90689	1	1	Normal	0	1	1	Normal
CIL1020S0007	-	11.05	20.88	26.89	2.87	19.56	36.48	1.9	1.81	11.05	20.88	26.89	2.87	19.56	36.48	1.9	1.81	2.60998	9.01e-64	1e-62	Up	3.52806	3.32e-163	9.75e-162	Up	3.89301	8.65e-220	2.37e-218	Up	0.665061	0.00599138	0.0173037	Normal	3.43384	3.16e-137	9.29e-136	Up	4.33304	0	0	Up	0.0700097	0.861817	0.957665	Normal
CIL1020S0014	-	0.97	0.81	1.81	1.18	1.19	1	1.18	0.29	0.97	0.81	1.81	1.18	1.19	1	1.18	0.29	1.74193	0.00335045	0.00587561	Up	1.48187	0.0126012	0.0209446	Up	2.64186	5.92e-08	1.34e-07	Up	2.02466	0.000327558	0.00131014	Up	2.03684	0.000327558	0.00066435	Up	1.78588	0.000250917	0.000443668	Up	2.02466	0.000540282	0.00122415	Up
CIL1020S0016	-	7.21	8.81	12.67	2	5.48	7.46	5.45	2.87	7.21	8.81	12.67	2	5.48	7.46	5.45	2.87	1.32895	2.68e-17	1.09e-16	Up	1.61809	1.9e-27	1.11e-26	Up	2.14229	1.08e-54	8.33e-54	Up	-0.521051	0.0330371	0.0751727	Normal	0.933125	1.81e-07	4.82e-07	Normal	1.37812	1.34e-24	5.21e-24	Up	0.925205	4.39e-07	1.4e-06	Normal
CIL1020S0040	-	927.12	838.1	408.01	527.77	714.36	607.98	578.51	372.49	927.12	838.1	408.01	527.77	714.36	607.98	578.51	372.49	1.31555	0	0	Up	1.16992	0	0	Up	0.131403	4.97e-06	1e-05	Normal	0.502708	3.62e-72	3.95e-70	Normal	0.93945	7.59e-269	4.83e-267	Normal	0.706822	5.1e-170	9.58e-169	Normal	0.63514	2.5e-115	1.06e-113	Normal
CIL1020S0065	-	172.05	227.75	268.1	49.7	74.23	66.12	121.19	56.91	172.05	227.75	268.1	49.7	74.23	66.12	121.19	56.91	1.59607	3.49e-235	1.55e-233	Up	2.0007	0	0	Up	2.23602	0	0	Up	-0.195436	0.00753795	0.0211013	Normal	0.38332	5.28e-09	1.56e-08	Normal	0.216405	0.000103608	0.000188772	Normal	1.09052	2.74e-80	7.55e-79	Up
CIL1020S0091	-	27.52	24.22	28.55	13.55	13.62	14.58	11.32	12.65	27.52	24.22	28.55	13.55	13.62	14.58	11.32	12.65	1.12134	4.91e-43	3.93e-42	Up	0.937061	8.77e-29	5.3e-28	Normal	1.17435	7.63e-46	5.09e-45	Up	0.0991555	0.344346	0.505127	Normal	0.106589	0.327119	0.417749	Normal	0.204853	0.0138011	0.0208334	Normal	-0.160263	0.15942	0.229843	Normal
CIL1020S0120	-	18.86	15.01	16.77	6.73	8.06	9.9	10.04	6.93	18.86	15.01	16.77	6.73	8.06	9.9	10.04	6.93	1.4444	1.66e-30	1.01e-29	Up	1.115	5.17e-17	2.16e-16	Up	1.27496	1.15e-21	4.43e-21	Up	-0.0422488	0.8662	0.994682	Normal	0.217924	0.21192	0.285671	Normal	0.514573	6.63e-05	0.000122367	Normal	0.534832	0.000846479	0.0018712	Normal
CIL1021S0023	-	125.53	103.64	91.78	52.89	61.16	69.39	75.51	55.48	125.53	103.64	91.78	52.89	61.16	69.39	75.51	55.48	1.17799	2.41e-162	6.84e-161	Up	0.901541	5.49e-87	8.38e-86	Normal	0.726212	2.62e-51	1.91e-50	Normal	-0.0689728	0.230745	0.371351	Normal	0.140621	0.0109454	0.0187058	Normal	0.32276	4.3e-13	1.18e-12	Normal	0.4447	3.42e-17	2.07e-16	Normal
CIL1021S0026	-	45.73	53.88	37.66	19.11	98.09	73.74	63.35	20.39	45.73	53.88	37.66	19.11	98.09	73.74	63.35	20.39	1.16528	4.74e-95	7.7e-94	Up	1.40189	1.61e-151	4.36e-150	Up	0.885171	1.28e-47	8.8e-47	Normal	-0.093534	0.220696	0.358783	Normal	2.26624	0	0	Up	1.85459	0	0	Up	1.63548	2.55e-184	1.87e-182	Up
CIL1021S0064	-	2.69	1.74	22.09	0	0	0.1	0.64	0.09	2.69	1.74	22.09	0	0	0.1	0.64	0.09	4.90154	1.5e-17	6.16e-17	Up	4.27302	2.93e-10	9.07e-10	Up	7.93925	9.71e-127	1.56e-125	Up	-6.49185	0.500025	0.667572	Normal	-6.49185	0.500025	0.602874	Normal	0.152003	1	1	Normal	2.83007	0.0034275	0.00693343	Up
CIL1021S0065	-	0.79	0.31	0.23	0.06	0.12	0.22	0.45	0.11	0.79	0.31	0.23	0.06	0.12	0.22	0.45	0.11	2.84435	0.000222778	0.000441303	Up	1.49476	0.226691	0.299579	Normal	1.06413	0.726617	0.800758	Normal	-0.874469	1	1	Normal	0.125531	1	1	Normal	1	0.548941	0.62535	Normal	2.03242	0.0386306	0.0642431	Normal
CIL1021S0083	-	65.65	50.09	87.13	39.88	35.37	58.62	43.93	26.11	65.65	50.09	87.13	39.88	35.37	58.62	43.93	26.11	1.33019	9.79e-192	3.34e-190	Up	0.93992	1.04e-83	1.53e-82	Normal	1.73857	0	0	Up	0.611063	1.14e-29	4.25e-28	Normal	0.437924	5.58e-15	2.23e-14	Normal	1.16679	2.48e-173	4.77e-172	Up	0.750604	7.85e-45	1.14e-43	Normal
CIL1021S0108	-	1.25	0.44	11.71	0.93	0.21	0.26	0.8	0.54	1.25	0.44	11.71	0.93	0.21	0.26	0.8	0.54	1.2109	0.000387613	0.000750327	Up	-0.295456	0.560528	0.650613	Normal	4.43864	5.99e-131	9.91e-130	Up	0.784271	0.052244	0.111469	Normal	-1.36257	0.0411345	0.0642626	Normal	-1.05445	0.0214513	0.0316861	Down	0.567041	0.220952	0.306323	Normal
CIL1021S0109	-	2.65	2.63	7.19	1.93	2.18	2.43	3.05	0.87	2.65	2.63	7.19	1.93	2.18	2.43	3.05	0.87	1.60691	1.73e-11	5.46e-11	Up	1.59598	1.73e-11	5.71e-11	Up	3.0469	2.89e-62	2.47e-61	Up	1.14951	2.06e-05	0.000105675	Up	1.32524	5.04e-07	1.3e-06	Up	1.48187	2.16e-12	5.76e-12	Up	1.80972	9.8e-14	4.95e-13	Up
CIL1021S0120	-	1.68	0	2.05	1.1	0	0.65	0	0	1.68	0	2.05	1.1	0	0.65	0	0	10.7142	1.52e-08	4.08e-08	Up	0	1	1	Normal	11.0014	4.77e-10	1.2e-09	Up	10.1033	3.07e-05	0.000153279	Up	0	1	1	Normal	9.3443	3.07e-05	5.79e-05	Up	0	1	1	Normal
CIL1023S0011	-	20.7	18.04	19.56	11.67	8.62	11.59	9.86	8.15	20.7	18.04	19.56	11.67	8.62	11.59	9.86	8.15	1.34476	6.15e-26	3.31e-25	Up	1.14633	5.74e-18	2.49e-17	Up	1.26303	2.28e-21	8.69e-21	Up	0.517933	0.000967025	0.00345001	Normal	0.0808878	0.657853	0.760393	Normal	0.508009	7.81e-05	0.000143383	Normal	0.274788	0.115413	0.172803	Normal
CIL1023S0052	-	2.97	0.18	11.54	0	0.11	0	0	0	2.97	0.18	11.54	0	0.11	0	0	0	11.5362	1.89e-12	6.24e-12	Up	7.49185	0.250037	0.324101	Normal	13.4944	2.97e-43	1.87e-42	Up	0	1	1	Normal	6.78136	1	1	Normal	0	1	1	Normal	0	1	1	Normal
CIL1023S0079	-	1.38	2.16	2.25	0.88	0.54	0.91	0.61	0.33	1.38	2.16	2.25	0.88	0.54	0.91	0.61	0.33	2.06413	0.0129695	0.0210381	Up	2.71049	0.000404902	0.000809447	Up	2.76939	0.000404902	0.000707927	Up	1.41504	0.179786	0.304293	Normal	0.710493	1	1	Normal	1.4634	0.118607	0.158212	Normal	0.886343	0.726617	0.831957	Normal
CIL1025S0024	-	2.81	3.95	3.81	1.26	2.9	2.85	2.71	1.22	2.81	3.95	3.81	1.26	2.9	2.85	2.71	1.22	1.20369	5.77e-05	0.000120647	Up	1.69497	6.71e-10	2.04e-09	Up	1.64291	9.81e-09	2.31e-08	Up	0.0465426	1	1	Normal	1.24917	6.72e-05	0.00014514	Up	1.22408	2.69e-06	5.42e-06	Up	1.15141	0.000385049	0.000893084	Up
CIL1025S0039	-	7.38	6.61	9.35	3.24	5.48	5.07	1.35	2.24	7.38	6.61	9.35	3.24	5.48	5.07	1.35	2.24	1.72012	2.35e-14	8.47e-14	Up	1.56115	1.87e-11	6.16e-11	Up	2.06147	8.61e-22	3.33e-21	Up	0.532495	0.0792675	0.15674	Normal	1.29068	6.5e-07	1.66e-06	Up	1.17849	5.7e-08	1.25e-07	Up	-0.730539	0.0768972	0.119615	Normal
CIL1025S0044	-	2.83	2.81	2.17	1.16	1.77	2.45	0.86	1.37	2.83	2.81	2.17	1.16	1.77	2.45	0.86	1.37	1.04663	0.0145873	0.0235304	Up	1.03639	0.0145873	0.024033	Up	0.663519	0.135595	0.17556	Normal	-0.240051	0.72855	0.87584	Normal	0.369573	0.522805	0.62632	Normal	0.838606	0.0273755	0.0399687	Normal	-0.671767	0.458587	0.570333	Normal
CIL1025S0047	-	3.52	2.63	3.39	0.86	0.15	0.1	1.71	0.3	3.52	2.63	3.39	0.86	0.15	0.1	1.71	0.3	3.55254	1.33e-25	7.1e-25	Up	3.13203	9.41e-17	3.89e-16	Up	3.49825	4.26e-23	1.72e-22	Up	1.51937	0.00458378	0.0136961	Up	-1	0.301941	0.388477	Normal	-1.58496	0.0491362	0.0693032	Normal	2.51096	4.16e-08	1.44e-07	Up
CIL1025S0050	-	1.59	2.18	4.54	1.84	0.05	0.1	0.73	0.65	1.59	2.18	4.54	1.84	0.05	0.1	0.73	0.65	1.29052	0.000532691	0.00101618	Up	1.74582	2.22e-07	5.8e-07	Up	2.80418	1.43e-23	5.82e-23	Up	1.50119	6.92e-05	0.000320708	Up	-3.70044	0.000279321	0.000570795	Down	-2.70044	6.7e-05	0.000123649	Down	0.167457	0.874754	0.969896	Normal
CIL1025S0060	-	4.16	3.47	4.43	1.23	3.25	3.44	1.77	0.71	4.16	3.47	4.43	1.23	3.25	3.44	1.77	0.71	2.55069	6.37e-20	2.83e-19	Up	2.28904	6.76e-15	2.6e-14	Up	2.64142	9.02e-21	3.38e-20	Up	0.792767	0.076299	0.151935	Normal	2.19455	2.92e-12	1.03e-11	Up	2.27652	1.54e-18	5.05e-18	Up	1.31786	0.000629585	0.00141468	Up
CIL1025S0070	-	142.39	78.51	129.41	16.08	41.65	54.55	27.94	18.99	142.39	78.51	129.41	16.08	41.65	54.55	27.94	18.99	2.90654	0	0	Up	2.04764	1.86e-292	1.05e-290	Up	2.76864	0	0	Up	-0.239972	0.00702023	0.0198554	Normal	1.13308	2.64e-61	3.35e-60	Up	1.52234	1.53e-188	3.24e-187	Up	0.557092	5.49e-13	2.66e-12	Normal
CIL1025S0073	-	9.41	7.66	8.86	5.51	4.03	6.09	6.42	4.48	9.41	7.66	8.86	5.51	4.03	6.09	6.42	4.48	1.0707	1.85e-08	4.96e-08	Up	0.773846	0.00012173	0.000256055	Normal	0.983808	9.35e-07	1.97e-06	Normal	0.298554	0.22298	0.361716	Normal	-0.152719	0.569223	0.674697	Normal	0.442943	0.0156746	0.0234634	Normal	0.519075	0.0253131	0.043862	Normal
CIL1025S0090	-	4.13	5.12	17.87	0.24	1.24	5.72	1.59	0.34	4.13	5.12	17.87	0.24	1.24	5.72	1.59	0.34	3.60254	3.6e-30	2.17e-29	Up	3.91254	1.05e-39	8.13e-39	Up	5.71586	7.05e-149	1.33e-147	Up	-0.5025	0.647764	0.805055	Normal	1.86673	0.000107819	0.000228905	Up	4.07241	1.29e-56	8.85e-56	Up	2.22542	7.08e-07	2.21e-06	Up
CIL1025S0094	-	4.3	3.13	7.36	1.38	1.17	0.82	2.61	2.12	4.3	3.13	7.36	1.38	1.17	0.82	2.61	2.12	1.02027	7.85e-06	1.76e-05	Up	0.562098	0.0266787	0.0422786	Normal	1.79564	1.99e-19	7.19e-19	Up	-0.619396	0.0861752	0.168136	Normal	-0.857556	0.0126033	0.0213558	Normal	-1.37037	6.95e-06	1.36e-05	Down	0.299986	0.320782	0.418492	Normal
CIL1025S0113	-	173.36	83.07	172.96	28.62	74.13	106.66	102.99	38.54	173.36	83.07	172.96	28.62	74.13	106.66	102.99	38.54	2.16934	0	0	Up	1.10797	5.64e-189	1.99e-187	Up	2.16601	0	0	Up	-0.429333	3.09e-17	6.01e-16	Normal	0.943701	2.07e-120	5.28e-119	Normal	1.46859	0	0	Up	1.41808	5.80406974954151e-313	9.00028804533177e-311	Up
CIL1025S0120	-	6.34	4.11	8.46	0.08	0.56	4.9	8.62	0.07	6.34	4.11	8.46	0.08	0.56	4.9	8.62	0.07	6.50098	2.08e-33	1.36e-32	Up	5.87564	2.41e-22	1.22e-21	Up	6.91716	4.62e-42	2.85e-41	Up	0.192645	1	1	Normal	3	0.0215151	0.0350936	Up	6.12928	2.21e-36	1.09e-35	Up	6.94419	8.8e-39	1.1e-37	Up
CIL1025S0122	-	17.16	13.18	29.31	6.14	5.26	6.7	7.8	8.49	17.16	13.18	29.31	6.14	5.26	6.7	7.8	8.49	1.01521	3.32e-19	1.45e-18	Up	0.634514	1.81e-07	4.74e-07	Normal	1.78756	1.14e-70	1.08e-69	Up	-0.467526	0.00369058	0.0113302	Normal	-0.690702	3.97e-05	8.8e-05	Normal	-0.341603	0.00650439	0.0101826	Normal	-0.12229	0.445788	0.557893	Normal
CIL1025S0132	-	6.16	3.4	3.46	0.39	3.83	4.34	2.33	0	6.16	3.4	3.46	0.39	3.83	4.34	2.33	0	12.5887	1.63e-32	1.05e-31	Up	11.7313	3.78e-18	1.65e-17	Up	11.7566	1.5e-17	5.11e-17	Up	8.60733	0.0312734	0.0715751	Normal	11.9031	3.78e-18	1.72e-17	Up	12.0835	1.04e-33	4.92e-33	Up	11.1861	1.2e-10	5.04e-10	Up
CIL1025S0137	-	147.6	132.97	98.56	76.31	104.21	100.06	99.56	70.88	147.6	132.97	98.56	76.31	104.21	100.06	99.56	70.88	1.05824	8.91e-218	3.52e-216	Up	0.90765	2.98e-154	8.23e-153	Normal	0.475624	3.36e-37	1.88e-36	Normal	0.106494	0.00833781	0.0229953	Normal	0.556043	1.86e-49	1.93e-48	Normal	0.497415	3.24e-51	2.06e-50	Normal	0.490188	2.75e-37	3.28e-36	Normal
CIL1025S0156	-	35.81	19.63	7.53	16.59	23	13.1	17.11	16.74	35.81	19.63	7.53	16.59	23	13.1	17.11	16.74	1.09706	3.44e-41	2.66e-40	Up	0.229761	0.017216	0.02804	Normal	-1.15258	1.24e-19	4.5e-19	Down	-0.0129856	0.921165	1	Normal	0.458334	2.19e-06	5.39e-06	Normal	-0.353733	9.42e-05	0.000172005	Normal	0.0315402	0.790512	0.891747	Normal
CIL1028S0003	-	0.7	1.05	0.88	0.68	1.37	0.21	0	0	0.7	1.05	0.88	0.68	1.37	0.21	0	0	9.45121	0.0156414	0.0250731	Up	10.0362	0.00097925	0.00187547	Up	9.78136	0.00391328	0.00623089	Up	9.40939	0.0312734	0.0715751	Normal	10.42	0.000489894	0.000976828	Up	7.71425	0.250037	0.310792	Normal	0	1	1	Normal
CIL1028S0085	-	9.38	7.29	9	3.06	5.59	5.68	8.55	2.82	9.38	7.29	9	3.06	5.59	5.68	8.55	2.82	1.73389	2.45e-12	8.02e-12	Up	1.37022	3.24e-07	8.36e-07	Up	1.67423	8.99e-11	2.35e-10	Up	0.117836	0.815453	0.951578	Normal	0.987153	0.00121843	0.00233153	Normal	1.0102	5.14e-05	9.56e-05	Up	1.60023	5.17e-09	1.92e-08	Up
CIL1028S0086	-	5.72	4.7	6.15	0	1.15	0.7	1.68	0.82	5.72	4.7	6.15	0	1.15	0.7	1.68	0.82	2.80232	1.9e-07	4.8e-07	Up	2.51896	6.27e-06	1.47e-05	Up	2.90689	1.05e-07	2.35e-07	Up	-9.67948	0.0312734	0.0715751	Normal	0.487938	0.774482	0.871735	Normal	-0.228269	0.790601	0.862416	Normal	1.03477	0.301941	0.396582	Normal
CIL1028S0088	-	50.69	46.3	29.7	22.31	70.68	90.43	68.43	16.6	50.69	46.3	29.7	22.31	70.68	90.43	68.43	16.6	1.61052	1.51e-80	2.09e-79	Up	1.47983	1.69e-65	1.99e-64	Up	0.83928	5.31e-17	1.78e-16	Normal	0.426507	0.000121245	0.000535109	Normal	2.09012	3.1e-145	9.62e-144	Up	2.44562	4.58e-308	1.66e-306	Up	2.04345	3.23e-133	1.62e-131	Up
CIL1029S0013	-	4.47	0.82	10.59	0.22	0	0.02	0.34	0.07	4.47	0.82	10.59	0.22	0	0.02	0.34	0.07	5.99678	1.68e-60	1.8e-59	Up	3.5502	1.54e-09	4.6e-09	Up	7.24113	1.41e-132	2.36e-131	Up	1.65208	0.0923899	0.178561	Normal	-6.12928	0.125037	0.176559	Normal	-1.80735	0.21882	0.277703	Normal	2.28011	0.00419502	0.00837677	Up
CIL1029S0020	-	45.39	47	40.67	20.36	41.8	48.6	45.58	20.05	45.39	47	40.67	20.36	41.8	48.6	45.58	20.05	1.17877	3.24e-112	6.16e-111	Up	1.22906	8.19e-125	1.77e-123	Up	1.02036	4.34e-76	4.4e-75	Up	0.0221353	0.764381	0.908977	Normal	1.0599	2.08e-79	3.38e-78	Up	1.27735	2.7e-172	5.14e-171	Up	1.1848	1.5e-101	5.47e-100	Up
CIL1030S0016	-	66.34	57.29	56.87	27.77	46.94	58.85	38.49	32.28	66.34	57.29	56.87	27.77	46.94	58.85	38.49	32.28	1.03924	1.27e-91	1.99e-90	Up	0.827643	2.04e-54	2.05e-53	Normal	0.817027	1.79e-50	1.28e-49	Normal	-0.217113	0.00143275	0.00489281	Normal	0.540177	7.87e-20	3.83e-19	Normal	0.866402	8.87e-77	7.8e-76	Normal	0.253843	6.6e-05	0.000167884	Normal
CIL1030S0017	-	25.07	14.8	20.4	4.1	12.44	12.46	9.83	3.6	25.07	14.8	20.4	4.1	12.44	12.46	9.83	3.6	2.79989	6.01e-57	6.08e-56	Up	2.03953	2e-23	1.04e-22	Up	2.5025	4.8e-39	2.8e-38	Up	0.187627	0.618179	0.781499	Normal	1.78892	2.95e-15	1.19e-14	Up	1.79124	1.07e-21	3.84e-21	Up	1.44919	4.33e-09	1.62e-08	Up
CIL1030S0029	-	1.39	1.81	5.16	0.58	1.17	1.99	1.22	0.39	1.39	1.81	5.16	0.58	1.17	1.99	1.22	0.39	1.83354	3.12e-06	7.2e-06	Up	2.21444	6.34e-10	1.93e-09	Up	3.72583	1.59e-42	9.88e-42	Up	0.572579	0.391933	0.55793	Normal	1.58496	0.000311016	0.00063284	Up	2.35122	3.58e-14	1.02e-13	Up	1.64534	0.000201637	0.000483933	Up
CIL1030S0031	-	7.41	6.45	20.08	1.63	3.63	7.66	3.13	2.6	7.41	6.45	20.08	1.63	3.63	7.66	3.13	2.6	1.51096	7.32e-24	3.72e-23	Up	1.31079	5.05e-17	2.11e-16	Up	2.94918	2.49e-140	4.41e-139	Up	-0.67364	0.0061708	0.0177329	Normal	0.481458	0.0132932	0.0224432	Normal	1.55883	1.46e-33	6.87e-33	Up	0.267651	0.232675	0.320676	Normal
CIL1030S0116	-	0.98	0.82	6.29	0.1	0.45	1.35	0.29	0.06	0.98	0.82	6.29	0.1	0.45	1.35	0.29	0.06	4.02975	2.03e-11	6.39e-11	Up	3.77259	1.11e-09	3.33e-09	Up	6.71195	2.36e-72	2.3e-71	Up	0.736966	1	1	Normal	2.90689	0.000732495	0.00143414	Up	4.49185	1.19e-20	4.15e-20	Up	2.27302	0.0225028	0.0393112	Up
CIL1030S0128	-	1.84	0.95	13.08	0.13	0.21	0.15	0.45	0.21	1.84	0.95	13.08	0.13	0.21	0.15	0.45	0.21	3.13124	8.31e-14	2.92e-13	Up	2.17754	4.3e-05	9.41e-05	Up	5.96083	6.8e-121	1.04e-119	Up	-0.691878	0.58118	0.74535	Normal	0	1	1	Normal	-0.485427	0.814613	0.885468	Normal	1.09954	0.18948	0.267335	Normal
CIL1030S0137	-	0.4	0.17	0.19	0.1	0.05	0.08	0.27	0.02	0.4	0.17	0.19	0.1	0.05	0.08	0.27	0.02	4.32193	0.0312734	0.0481656	Up	3.08746	0.250037	0.324101	Normal	3.24793	0.250037	0.306573	Normal	2.32193	1	1	Normal	1.32193	1	1	Normal	2	0.500025	0.575204	Normal	3.75489	0.250037	0.336004	Normal
CIL1030S0151	-	145.95	60.8	41.4	47.88	64.98	70.82	104.87	39.12	145.95	60.8	41.4	47.88	64.98	70.82	104.87	39.12	1.8995	0	0	Up	0.636165	1.21e-39	9.39e-39	Normal	0.0817244	0.136651	0.176835	Normal	0.291517	6.21e-08	4.83e-07	Normal	0.732089	4.36e-49	4.48e-48	Normal	0.85625	2.11e-95	2.25e-94	Normal	1.42262	5.9e-231	6.02e-229	Up
CIL1031S0012	-	1.95	1.74	3.64	0.88	0.81	3.57	0.72	0.21	1.95	1.74	3.64	0.88	0.81	3.57	0.72	0.21	3.21501	8.97e-17	3.56e-16	Up	3.05063	7.93e-14	2.93e-13	Up	4.11548	9.45e-36	5.11e-35	Up	2.06711	0.000117812	0.000521234	Up	1.94753	0.000513761	0.00102125	Up	4.08746	3.47e-45	2e-44	Up	1.77761	0.0021191	0.00443103	Up
CIL1031S0024	-	96.19	108.94	132.55	15.04	52.52	82.35	24.8	19.92	96.19	108.94	132.55	15.04	52.52	82.35	24.8	19.92	2.27167	3.13e-129	6.83e-128	Up	2.45124	3.6e-160	1.03e-158	Up	2.73425	1.14e-210	2.97e-209	Up	-0.405413	0.0162159	0.0409638	Normal	1.39865	2.85e-33	2.09e-32	Up	2.04755	3.57e-125	4.9e-124	Up	0.316122	0.0312921	0.0529905	Normal
CIL1031S0026	-	0.52	0.31	1.34	0	0	0	0.13	0.05	0.52	0.31	1.34	0	0	0	0.13	0.05	3.37851	0.0312734	0.0481656	Up	2.63227	0.375062	0.464887	Normal	4.74416	6.14e-05	0.000114579	Up	-5.64386	1	1	Normal	-5.64386	1	1	Normal	-5.64386	1	1	Normal	1.37851	1	1	Normal
CIL1031S0073	-	3.7	5.23	3.98	2.36	7.34	13.65	3.06	1.35	3.7	5.23	3.98	2.36	7.34	13.65	3.06	1.35	1.45457	2.26e-05	4.89e-05	Up	1.95385	1.12e-10	3.54e-10	Up	1.55981	3.88e-06	7.86e-06	Up	0.805827	0.0482624	0.104265	Normal	2.44282	2.22e-17	9.79e-17	Up	3.33787	1.09e-59	7.83e-59	Up	1.18057	0.00266805	0.00549799	Up
CIL1031S0098	-	106.4	151.23	111.8	46.35	83.91	72.69	111.03	50.99	106.4	151.23	111.8	46.35	83.91	72.69	111.03	50.99	1.06121	1.3e-126	2.78e-125	Up	1.56846	0	0	Up	1.13263	2.52e-142	4.54e-141	Up	-0.137645	0.0171344	0.0429073	Normal	0.718628	6.48e-48	6.51e-47	Normal	0.511543	2.8e-32	1.29e-31	Normal	1.12266	2.13e-130	1.03e-128	Up
CIL1031S0099	-	32.51	34.63	22.5	9.12	17.03	21.3	22.47	6.29	32.51	34.63	22.5	9.12	17.03	21.3	22.47	6.29	2.36975	1.95e-210	7.45e-209	Up	2.46089	5.1e-235	2.29e-233	Up	1.83879	1.14e-101	1.47e-100	Up	0.535974	2.05e-06	1.26e-05	Normal	1.43695	1.25e-51	1.34e-50	Up	1.75972	4.25e-122	5.68e-121	Up	1.83687	5.33e-94	1.77e-92	Up
CIL1031S0102	-	53.34	46.35	40.6	20.43	29.45	37.28	32.21	24.53	53.34	46.35	40.6	20.43	29.45	37.28	32.21	24.53	1.12067	1.88e-122	3.89e-121	Up	0.918022	5.79e-77	7.88e-76	Normal	0.726932	1.33e-43	8.45e-43	Normal	-0.263858	4.5e-05	0.000217455	Normal	0.26372	7.52e-06	1.77e-05	Normal	0.603855	5.38e-39	2.81e-38	Normal	0.392961	1.49e-11	6.63e-11	Normal
CIL1031S0105	-	199.93	213.41	112.44	134.63	223.81	215.69	137.19	98.85	199.93	213.41	112.44	134.63	223.81	215.69	137.19	98.85	1.01618	5.25e-85	7.62e-84	Up	1.11031	2.48e-105	4.54e-104	Up	0.185842	0.00302775	0.0048901	Normal	0.445687	2.41e-13	3.44e-12	Normal	1.17896	3.28e-111	7.65e-110	Up	1.12565	5.11e-137	7.71e-136	Up	0.472862	1.63e-14	8.55e-14	Normal
CIL1031S0144	-	3.31	2.19	3.9	0.73	2.58	3.92	0.96	1.48	3.31	2.19	3.9	0.73	2.58	3.92	0.96	1.48	1.16123	0.0238373	0.0374124	Up	0.565334	0.377469	0.467453	Normal	1.39788	0.002916	0.00471599	Up	-1.01963	0.359514	0.522971	Normal	0.801774	0.149928	0.208688	Normal	1.40526	0.000401804	0.000700285	Up	-0.624491	0.503661	0.613844	Normal
CIL1032S0003	-	40.73	34.87	33.01	10.83	8.79	13.89	22.41	4.07	40.73	34.87	33.01	10.83	8.79	13.89	22.41	4.07	3.32299	2.19e-287	1.2e-285	Up	3.09889	1.67e-231	7.35e-230	Up	3.0198	9.77e-205	2.48e-203	Up	1.41193	6.49e-25	1.95e-23	Up	1.11083	3.48e-14	1.35e-13	Up	1.77095	5.99e-62	4.43e-61	Up	2.46104	9.49e-104	3.55e-102	Up
CIL1032S0005	-	476.06	426.2	354.36	211.92	431	467.93	344.42	180.6	476.06	426.2	354.36	211.92	431	467.93	344.42	180.6	1.39835	0	0	Up	1.23873	0	0	Up	0.972418	2.18e-260	7.22e-259	Normal	0.230722	1.37e-13	2.01e-12	Normal	1.25489	0	0	Up	1.37349	0	0	Up	0.931371	5.81e-228	5.76e-226	Normal
CIL1032S0025	-	0.56	0.6	0.3	0.22	1.72	0.79	0.49	0.07	0.56	0.6	0.3	0.22	1.72	0.79	0.49	0.07	3	0.00131833	0.00242243	Up	3.09954	0.000145836	0.000304387	Up	2.09954	0.109463	0.145324	Normal	1.65208	0.289161	0.439847	Normal	4.61891	1.19e-13	4.5e-13	Up	3.49643	4.26e-07	8.99e-07	Up	2.80735	0.0034275	0.00693343	Up
CIL1032S0063	-	1.1	0.05	18.22	0.06	0	0.65	0.06	0	1.1	0.05	18.22	0.06	0	0.65	0.06	0	10.1033	3.03e-08	8.02e-08	Up	5.64386	1	1	Normal	14.1532	4.6e-122	7.1e-121	Up	5.90689	1	1	Normal	0	1	1	Normal	9.3443	2.41e-07	5.16e-07	Up	5.90689	1	1	Normal
CIL1032S0067	-	34.79	20.72	29.9	8.86	9.87	10.85	12.77	7.3	34.79	20.72	29.9	8.86	9.87	10.85	12.77	7.3	2.2527	2.42e-103	4.26e-102	Up	1.50506	3.43e-36	2.46e-35	Up	2.03418	1.36e-74	1.35e-73	Up	0.27941	0.0881204	0.171388	Normal	0.435154	0.00536281	0.00955445	Normal	0.571727	3.77e-06	7.53e-06	Normal	0.80679	4.29e-08	1.49e-07	Normal
CIL1032S0084	-	3.22	2.68	2.71	2.54	9.83	11.35	2.68	1.6	3.22	2.68	2.71	2.54	9.83	11.35	2.68	1.6	1.00899	1.38e-06	3.27e-06	Up	0.744161	0.000767924	0.00149129	Normal	0.760221	0.00100361	0.00169595	Normal	0.666757	0.00537283	0.0157306	Normal	2.61912	3.81e-60	4.73e-59	Up	2.82655	1.81e-105	2.12e-104	Up	0.744161	0.00145231	0.00311036	Normal
CIL1032S0085	-	197.18	185.93	115.97	153.57	343.38	352.75	242.56	86.68	197.18	185.93	115.97	153.57	343.38	352.75	242.56	86.68	1.18574	3.14e-202	1.14e-200	Up	1.10099	3.77e-170	1.17e-168	Up	0.419981	3.15e-20	1.16e-19	Normal	0.825125	3.29e-81	3.9e-79	Normal	1.98603	0	0	Up	2.02488	0	0	Up	1.48457	4.35765899631979e-321	6.91543684483993e-319	Up
CIL1032S0090	-	14.69	17.03	13.17	4.96	7.1	15.85	14.18	5.35	14.69	17.03	13.17	4.96	7.1	15.85	14.18	5.35	1.45722	6.59e-25	3.45e-24	Up	1.67047	6.21e-35	4.34e-34	Up	1.29964	3.45e-18	1.2e-17	Up	-0.109199	0.653408	0.810267	Normal	0.40828	0.0273502	0.043988	Normal	1.56687	7.34e-39	3.83e-38	Up	1.40625	3.83e-20	2.65e-19	Up
CIL1032S0094	-	28.9	26.14	25.64	8.52	8.95	12.66	16.61	7.22	28.9	26.14	25.64	8.52	8.95	12.66	16.61	7.22	2.001	6.99e-189	2.36e-187	Up	1.85619	1.35e-155	3.77e-154	Up	1.82833	6.74e-143	1.22e-141	Up	0.238855	0.0167389	0.0420963	Normal	0.309889	0.00150018	0.00284432	Normal	0.810207	1.42e-28	6.02e-28	Normal	1.20198	7.9e-47	1.19e-45	Up
CIL1032S0100	-	86.44	57.15	79.81	26.13	37.28	29.61	25.02	19.18	86.44	57.15	79.81	26.13	37.28	29.61	25.02	19.18	2.1721	0	0	Up	1.57515	1.44e-183	4.88e-182	Up	2.05697	0	0	Up	0.446104	1.26e-10	1.37e-09	Normal	0.958799	1.5e-51	1.6e-50	Normal	0.626482	1.24e-29	5.38e-29	Normal	0.383479	8e-08	2.72e-07	Normal
CIL1032S0112	-	8.19	6.68	4.45	4.05	2.05	1.04	3.65	1.31	8.19	6.68	4.45	4.05	2.05	1.04	3.65	1.31	2.6443	8e-42	6.26e-41	Up	2.35028	1.15e-29	7.13e-29	Up	1.76424	1.37e-13	4.02e-13	Up	1.62836	6.77e-11	7.56e-10	Up	0.646057	0.0443965	0.0689564	Normal	-0.332983	0.320948	0.391222	Normal	1.47833	2.16e-08	7.65e-08	Up
CIL1032S0114	-	35.23	42.28	36.58	24.14	36.74	40.17	21.07	17.32	35.23	42.28	36.58	24.14	36.74	40.17	21.07	17.32	1.02437	2.63e-43	2.12e-42	Up	1.28754	3.54e-74	4.69e-73	Up	1.07862	1.05e-46	7.16e-46	Up	0.478987	2.56e-08	2.1e-07	Normal	1.08491	5.75e-45	5.44e-44	Up	1.21368	4.07e-83	3.84e-82	Up	0.282751	0.00183766	0.00387419	Normal
CIL1032S0119	-	24.47	21.72	22.99	11.94	9.92	9.69	9.58	7.03	24.47	21.72	22.99	11.94	9.92	9.69	9.58	7.03	1.79942	1.55e-90	2.4e-89	Up	1.62743	3.04e-70	3.83e-69	Up	1.70941	9.25e-76	9.33e-75	Up	0.764206	1.88e-11	2.21e-10	Normal	0.496815	3.38e-05	7.54e-05	Normal	0.462972	2.5e-06	5.03e-06	Normal	0.446501	0.000326296	0.000764061	Normal
CIL1032S0120	-	60.97	66.52	75.88	29.64	41.09	43.81	30.38	23.38	60.97	66.52	75.88	29.64	41.09	43.81	30.38	23.38	1.38282	8e-97	1.32e-95	Up	1.50851	3.55e-120	7.4e-119	Up	1.69844	6.26e-155	1.23e-153	Up	0.342271	4.69e-05	0.00022606	Normal	0.813512	3.87e-26	2.3e-25	Normal	0.905985	3.41e-47	2.04e-46	Normal	0.377847	8.7e-06	2.43e-05	Normal
CIL1032S0121	-	27.12	29.88	34.52	14.03	17.38	21.96	16.43	12.65	27.12	29.88	34.52	14.03	17.38	21.96	16.43	12.65	1.10022	2.78e-31	1.73e-30	Up	1.24004	1.94e-41	1.56e-40	Up	1.4483	3.27e-57	2.62e-56	Up	0.149378	0.225711	0.365444	Normal	0.458291	4.37e-05	9.62e-05	Normal	0.795741	2.97e-20	1.02e-19	Normal	0.377195	0.00127382	0.00274565	Normal
CIL1032S0130	-	2.75	2.21	1.54	4.46	1.17	0.69	4.5	1.1	2.75	2.21	1.54	4.46	1.17	0.69	4.5	1.1	1.32193	1.81e-05	3.94e-05	Up	1.00654	0.00269561	0.00490179	Up	0.485427	0.215284	0.270163	Normal	2.01954	1.4e-12	1.85e-11	Up	0.089005	1	1	Normal	-0.672835	0.0984737	0.132937	Normal	2.03242	2.26e-12	1.06e-11	Up
CIL1032S0131	-	0.52	0.29	0.5	1.47	0	0.17	0.35	0	0.52	0.29	0.5	1.47	0	0.17	0.35	0	9.02237	0.00097925	0.00181929	Up	8.17991	0.0312734	0.0487917	Up	8.96578	0.00195752	0.00322166	Up	10.5216	1.52e-08	1.28e-07	Up	0	1	1	Normal	7.40939	0.0625313	0.0867475	Normal	8.45121	0.0156414	0.0281641	Up
CIL1032S0138	-	2.31	1.91	17.98	1.24	0.27	1.82	0.84	0.72	2.31	1.91	17.98	1.24	0.27	1.82	0.84	0.72	1.68182	9.2e-05	0.000188669	Up	1.4075	0.00369432	0.00661109	Up	4.64225	4.17e-82	4.53e-81	Up	0.784271	0.149928	0.262597	Normal	-1.41504	0.0964011	0.14098	Normal	1.33787	0.00157155	0.00260479	Up	0.222392	0.84512	0.942042	Normal
CIL1034S0038	-	257.63	216.05	98.08	259.83	182.98	164.15	219.54	114.08	257.63	216.05	98.08	259.83	182.98	164.15	219.54	114.08	1.17525	7.85e-164	2.24e-162	Up	0.921319	8.79e-93	1.42e-91	Normal	-0.218015	0.000118607	0.000216787	Normal	1.18752	4.64e-156	1.4e-153	Up	0.68164	2.38e-43	2.18e-42	Normal	0.524969	1.68e-34	8.03e-34	Normal	0.944438	6.09e-88	1.88e-86	Normal
CIL1034S0061	-	17.91	17.29	29.23	6.14	8.96	9.39	4.09	7.85	17.91	17.29	29.23	6.14	8.96	9.39	4.09	7.85	1.19	4.87e-36	3.38e-35	Up	1.13917	8.63e-33	5.76e-32	Up	1.89669	1.09e-109	1.52e-108	Up	-0.354454	0.0100373	0.0270643	Normal	0.190806	0.122805	0.175718	Normal	0.258433	0.00761238	0.0118305	Normal	-0.940592	8.81e-10	3.47e-09	Normal
CIL1034S0083	-	39.02	32.5	36.13	17.06	17.55	19.35	18.67	17.31	39.02	32.5	36.13	17.06	17.55	19.35	18.67	17.31	1.17261	9.71e-31	5.96e-30	Up	0.908834	1.41e-17	6.01e-17	Normal	1.06159	2.39e-23	9.7e-23	Up	-0.0209881	0.932137	1	Normal	0.0198653	0.898647	0.990757	Normal	0.160728	0.126355	0.166606	Normal	0.109116	0.445986	0.558089	Normal
CIL1036S0001	-	11.71	13.01	18.17	7.99	17.5	22.23	1.54	0	11.71	13.01	18.17	7.99	17.5	22.23	1.54	0	13.5155	1.66e-49	1.49e-48	Up	13.6673	1.88e-55	1.92e-54	Up	14.1493	1.2e-72	1.17e-71	Up	12.964	1.01e-30	3.97e-29	Up	14.0951	7.73e-66	1.05e-64	Up	14.4402	5.98e-137	9.01e-136	Up	10.5887	7.69e-06	2.16e-05	Up
CIL1036S0002	-	3.6	8.38	8.47	6.24	15.48	21.57	0.86	0.32	3.6	8.38	8.47	6.24	15.48	21.57	0.86	0.32	3.49185	3.09e-12	1.01e-11	Up	4.71081	8.48e-36	6.03e-35	Up	4.72622	5.25e-34	2.73e-33	Up	4.2854	1.56e-22	4.13e-21	Up	5.59619	6.15e-57	7.21e-56	Up	6.07481	1.05e-121	1.39e-120	Up	1.42626	0.118607	0.176887	Normal
CIL1037S0001	-	0.6	0.77	0.74	1.69	0.3	0.2	0	0.04	0.6	0.77	0.74	1.69	0.3	0.2	0	0.04	3.90689	0.00391328	0.00678299	Up	4.26679	0.00097925	0.00187547	Up	4.20945	0.00195752	0.00322166	Up	5.40088	4.82e-07	3.27e-06	Up	2.90689	0.125037	0.176559	Normal	2.32193	0.375062	0.450365	Normal	-5.32193	1	1	Normal
CIL1037S0009	-	27.48	47.04	72.09	7.07	34.94	48.35	20.16	7.97	27.48	47.04	72.09	7.07	34.94	48.35	20.16	7.97	1.78573	1.18e-64	1.33e-63	Up	2.56124	5.49e-174	1.74e-172	Up	3.17715	4.45854720120058e-319	1.85750254187719e-317	Up	-0.17287	0.310099	0.46477	Normal	2.13223	1.59e-94	3.09e-93	Up	2.60086	2.92e-229	7.59e-228	Up	1.33884	4.62e-28	4.26e-27	Up
CIL1037S0042	-	1.57	1.96	1.1	0.57	0.7	0.88	0.24	0.11	1.57	1.96	1.1	0.57	0.7	0.88	0.24	0.11	3.83519	4.04e-05	8.55e-05	Up	4.15528	1.21e-07	3.21e-07	Up	3.32193	0.00183717	0.00303633	Up	2.37346	0.0703672	0.141793	Normal	2.66985	0.0391047	0.0612897	Normal	3	0.00131833	0.00220176	Up	1.12553	0.625037	0.73631	Normal
CIL1037S0044	-	10.8	7.23	4.05	6.22	9.64	11.34	6.95	3.71	10.8	7.23	4.05	6.22	9.64	11.34	6.95	3.71	1.54154	2.09e-14	7.55e-14	Up	0.962576	2.39e-05	5.34e-05	Normal	0.126503	0.65719	0.734028	Normal	0.745495	0.00316426	0.00990435	Normal	1.37761	2.89e-10	9.14e-10	Up	1.61193	5.54e-21	1.96e-20	Up	0.905594	0.000275825	0.000651839	Normal
CIL1037S0047	-	0.25	0	0.11	0.06	0	0.21	0.12	0	0.25	0	0.11	0.06	0	0.21	0.12	0	7.96578	0.0312734	0.0481656	Up	0	1	1	Normal	6.78136	0.250037	0.306573	Normal	5.90689	1	1	Normal	0	1	1	Normal	7.71425	0.0156414	0.0234163	Up	6.90689	0.250037	0.336004	Normal
CIL1037S0049	-	51.22	49.6	76.4	14.92	24.04	32.03	42.38	19.33	51.22	49.6	76.4	14.92	24.04	32.03	42.38	19.33	1.40587	8.37e-91	1.3e-89	Up	1.3595	2.75e-84	4.08e-83	Up	1.98273	9.51e-209	2.47e-207	Up	-0.373594	0.000272702	0.00111486	Normal	0.314595	0.000428207	0.000859018	Normal	0.728582	7.91e-27	3.22e-26	Normal	1.13254	4.31e-48	6.65e-47	Up
CIL1037S0051	-	131.02	139.35	155.01	58.07	77.29	83.21	110.38	46.68	131.02	139.35	155.01	58.07	77.29	83.21	110.38	46.68	1.48891	3.41e-296	1.9e-294	Up	1.57784	0	0	Up	1.73148	0	0	Up	0.314988	2.01e-09	1.91e-08	Normal	0.727477	2.59e-50	2.73e-49	Normal	0.833952	3.27e-93	3.42e-92	Normal	1.2416	2.31e-170	1.52e-168	Up
CIL1037S0083	-	34.43	23.55	31.86	11.26	7.96	9.2	9.18	12.57	34.43	23.55	31.86	11.26	7.96	9.2	9.18	12.57	1.45368	1.27e-30	7.75e-30	Up	0.905742	1.13e-10	3.59e-10	Normal	1.34176	5.34e-24	2.2e-23	Up	-0.158778	0.386813	0.5532	Normal	-0.659144	0.00110068	0.00211444	Normal	-0.450279	0.00353013	0.00567975	Normal	-0.453419	0.0245725	0.0426686	Normal
CIL1037S0087	-	16.47	18.78	25.54	8.7	7.18	6.69	9.35	6.77	16.47	18.78	25.54	8.7	7.18	6.69	9.35	6.77	1.28261	1.29e-30	7.9e-30	Up	1.47197	8.84e-43	7.27e-42	Up	1.91553	1.08e-79	1.15e-78	Up	0.36186	0.00990352	0.0267622	Normal	0.084828	0.602312	0.708701	Normal	-0.0171496	0.935611	1	Normal	0.465811	0.000836474	0.00185014	Normal
CIL1037S0090	-	66.1	53.74	71.03	33.76	40.77	52.94	42.37	33.04	66.1	53.74	71.03	33.76	40.77	52.94	42.37	33.04	1.00044	1.67e-53	1.6e-52	Up	0.701783	9.85e-25	5.33e-24	Normal	1.10421	2.74e-64	2.4e-63	Up	0.0311012	0.710333	0.860865	Normal	0.303294	9.61e-05	0.000204727	Normal	0.680145	1.38e-30	6.1e-30	Normal	0.358829	4.24e-06	1.23e-05	Normal
CIL1037S0102	-	11.49	14.48	16.35	6.42	8.39	8.36	9.74	5.25	11.49	14.48	16.35	6.42	8.39	8.36	9.74	5.25	1.12999	4.22e-29	2.48e-28	Up	1.46367	9.03e-54	9e-53	Up	1.6389	9.73e-68	8.9e-67	Up	0.290256	0.0226855	0.0546247	Normal	0.676353	6.92e-09	2.02e-08	Normal	0.671186	1.32e-12	3.55e-12	Normal	0.891604	4.36e-15	2.37e-14	Normal
CIL1037S0103	-	66.66	55.74	63.35	16.95	12.03	16.63	29.63	14.22	66.66	55.74	63.35	16.95	12.03	16.63	29.63	14.22	2.2289	2.15e-202	7.82e-201	Up	1.97079	1.18e-145	3.06e-144	Up	2.15542	2.41e-177	5.31e-176	Up	0.253364	0.0240248	0.0573231	Normal	-0.241285	0.0525236	0.0807496	Normal	0.225867	0.0129639	0.0196245	Normal	1.05914	6.26e-28	5.76e-27	Up
CIL1037S0104	-	45.35	35.84	39.72	26.08	37.11	35.81	27.99	20.48	45.35	35.84	39.72	26.08	37.11	35.81	27.99	20.48	1.14689	3.63e-44	2.97e-43	Up	0.807355	2.95e-20	1.39e-19	Normal	0.95565	6.66e-28	3.03e-27	Normal	0.348728	0.00052701	0.00201265	Normal	0.857592	6.32e-21	3.19e-20	Normal	0.806147	1.99e-26	8.02e-26	Normal	0.450696	6.56e-06	1.86e-05	Normal
CIL1037S0108	-	1.75	2.62	2.63	0.13	1.31	2.65	1.7	0.49	1.75	2.62	2.63	0.13	1.31	2.65	1.7	0.49	1.8365	4.28e-07	1.05e-06	Up	2.41871	9.41e-14	3.46e-13	Up	2.42421	2.34e-13	6.83e-13	Up	-1.91427	0.034792	0.0786301	Normal	1.41871	0.000544496	0.00107854	Up	2.43514	3.61e-18	1.17e-17	Up	1.79468	4.97e-06	1.43e-05	Up
CIL1038S0036	-	26.05	22.52	41	14.92	8.95	13.12	16.24	9.08	26.05	22.52	41	14.92	8.95	13.12	16.24	9.08	1.52052	1.06e-122	2.2e-121	Up	1.31044	1.57e-85	2.36e-84	Up	2.17486	6.35e-297	2.41e-295	Up	0.716483	3.68e-20	8.56e-19	Normal	-0.0208046	0.846533	0.941087	Normal	0.531004	1.6e-15	4.79e-15	Normal	0.838787	3.11e-27	2.79e-26	Normal
CIL1038S0074	-	32.2	31.6	26.67	16.73	15.08	15.91	21.78	15.61	32.2	31.6	26.67	16.73	15.08	15.91	21.78	15.61	1.04459	1.3e-39	9.73e-39	Up	1.01745	1.53e-37	1.13e-36	Up	0.772747	1.36e-19	4.94e-19	Normal	0.0999669	0.335677	0.495529	Normal	-0.0498341	0.655611	0.758029	Normal	0.0274633	0.752033	0.82518	Normal	0.480533	3.37e-07	1.08e-06	Normal
CIL1038S0086	-	359.71	157.67	83.33	3.36	4.97	4	30.01	0.74	359.71	157.67	83.33	3.36	4.97	4	30.01	0.74	8.92509	0	0	Up	7.73517	0	0	Up	6.81517	0	0	Up	2.18286	3.78e-08	3.03e-07	Up	2.74765	4.68e-15	1.88e-14	Up	2.4344	6.76e-15	1.97e-14	Up	5.34177	5.41e-132	2.67e-130	Up
CIL1038S0096	-	59.34	125.14	120.08	19.3	18.05	14.23	14.19	13.92	59.34	125.14	120.08	19.3	18.05	14.23	14.19	13.92	2.09185	2.89e-284	1.57e-282	Up	3.16831	0	0	Up	3.10876	0	0	Up	0.471442	5.56e-09	4.98e-08	Normal	0.37484	5.77e-06	1.37e-05	Normal	0.0317765	0.66835	0.743523	Normal	0.0277154	0.784416	0.886687	Normal
CIL1040S0035	-	12.06	8.38	14.84	4.54	2.58	3.72	3.8	5.6	12.06	8.38	14.84	4.54	2.58	3.72	3.8	5.6	1.10673	5.9e-36	4.08e-35	Up	0.581523	2.31e-09	6.84e-09	Normal	1.40599	9.79e-61	8.21e-60	Up	-0.302735	0.0132289	0.034398	Normal	-1.11806	3.48e-15	1.41e-14	Down	-0.590124	6.7e-09	1.55e-08	Normal	-0.559427	1.54e-05	4.2e-05	Normal
CIL1040S0052	-	1.32	1.18	0.43	0	0	0.2	0	0	1.32	1.18	0.43	0	0	0.2	0	0	10.3663	0.00391328	0.00678299	Up	10.2046	0.00391328	0.00696678	Up	8.74819	0.250037	0.306573	Normal	0	1	1	Normal	0	1	1	Normal	7.64386	0.500025	0.575204	Normal	0	1	1	Normal
CIL1040S0065	-	1.44	0.29	2.1	0	0	0	0	0	1.44	0.29	2.1	0	0	0	0	0	10.4919	1.21e-07	3.09e-07	Up	8.17991	0.0625313	0.0923193	Normal	11.0362	2.39e-10	6.11e-10	Up	0	1	1	Normal	0	1	1	Normal	0	1	1	Normal	0	1	1	Normal
CIL1043S0003	-	2.14	0.71	0.38	1.23	0.21	0.42	0	0.74	2.14	0.71	0.38	1.23	0.21	0.42	0	0.74	1.53201	0.0266814	0.0416477	Up	-0.0597062	1	1	Normal	-0.961526	0.507911	0.58412	Normal	0.733061	0.424115	0.594082	Normal	-1.81714	0.289161	0.37399	Normal	-0.817136	0.38784	0.463709	Normal	-9.53138	0.0312734	0.0529623	Normal
CIL1043S0043	-	30.21	25.72	29.77	17.31	16.58	16.29	20.7	14.45	30.21	25.72	29.77	17.31	16.58	16.29	20.7	14.45	1.06396	7.38e-55	7.23e-54	Up	0.831821	9.75e-32	6.34e-31	Normal	1.04279	3.18e-50	2.27e-49	Up	0.260536	0.00175362	0.00586168	Normal	0.198375	0.0193127	0.0317984	Normal	0.172917	0.0125086	0.0189828	Normal	0.518561	1.06e-10	4.49e-10	Normal
CIL1043S0046	-	8.58	11.61	20.42	4.66	4.06	4.94	4.83	4.05	8.58	11.61	20.42	4.66	4.06	4.94	4.83	4.05	1.08306	4.92e-09	1.36e-08	Up	1.51937	1.7e-19	7.79e-19	Up	2.33399	3.38e-56	2.66e-55	Up	0.202408	0.411812	0.580969	Normal	0.00355782	1	1	Normal	0.286589	0.138258	0.181393	Normal	0.254101	0.294766	0.388436	Normal
CIL1043S0067	-	0.39	0.64	0.46	0.25	0.55	1.17	0	0.09	0.39	0.64	0.46	0.25	0.55	1.17	0	0.09	2.11548	0.0225028	0.0354121	Up	2.83007	0.000222778	0.000456294	Up	2.35364	0.0074061	0.0114839	Up	1.47393	0.179786	0.304293	Normal	2.61143	0.0023592	0.00437971	Up	3.70044	2.07e-11	5.3e-11	Up	-6.49185	0.250037	0.336004	Normal
CIL1043S0069	-	0.76	0.34	3.81	0	1.05	10.23	1.43	0.04	0.76	0.34	3.81	0	1.05	10.23	1.43	0.04	4.24793	0.000122627	0.000248046	Up	3.08746	0.0312734	0.0487917	Up	6.57365	4.77e-19	1.7e-18	Up	-5.32193	1	1	Normal	4.71425	1.54e-05	3.53e-05	Up	7.99859	5.69e-78	5.09e-77	Up	5.15987	4.82e-07	1.53e-06	Up
CIL1043S0083	-	19.04	14.85	14.67	8.82	11.63	12.02	12.74	8.66	19.04	14.85	14.67	8.82	11.63	12.02	12.74	8.66	1.13659	1.41e-27	7.98e-27	Up	0.778024	2.85e-12	9.79e-12	Normal	0.76043	3.86e-11	1.02e-10	Normal	0.0264116	0.89708	1	Normal	0.425412	0.000852551	0.00165958	Normal	0.472998	3.39e-06	6.78e-06	Normal	0.556926	7.82e-06	2.2e-05	Normal
CIL1047S0030	-	4.82	2.95	27.19	0.42	1.37	2.11	0.44	0.49	4.82	2.95	27.19	0.42	1.37	2.11	0.44	0.49	3.29818	1.5e-29	8.95e-29	Up	2.58986	9.09e-15	3.48e-14	Up	5.79415	5.26e-204	1.33e-202	Up	-0.222392	0.84512	0.977225	Normal	1.48332	0.000727566	0.00142511	Up	2.10639	1.12e-10	2.8e-10	Up	-0.155278	0.84512	0.942042	Normal
CIL1047S0046	-	19.09	17.36	18.79	5.89	9.57	14.16	9.25	6.95	19.09	17.36	18.79	5.89	9.57	14.16	9.25	6.95	1.45773	3.52e-58	3.62e-57	Up	1.32068	7.02e-46	6.11e-45	Up	1.43488	1.72e-53	1.31e-52	Up	-0.238745	0.0772307	0.153328	Normal	0.461506	7.16e-05	0.000154129	Normal	1.02674	1.13e-33	5.3e-33	Up	0.41244	0.000577481	0.00130245	Normal
CIL1047S0052	-	3.95	3.92	4.45	2.25	2.38	3.34	2.95	1.75	3.95	3.92	4.45	2.25	2.38	3.34	2.95	1.75	1.1745	1.55e-12	5.15e-12	Up	1.1635	2.15e-12	7.44e-12	Up	1.34645	2.51e-16	8.2e-16	Up	0.36257	0.0845356	0.165558	Normal	0.443607	0.0302713	0.0484355	Normal	0.932493	4.1e-10	9.98e-10	Normal	0.75336	0.000116948	0.000288642	Normal
CIL1047S0117	-	43.79	45.37	43.63	20.46	30.88	34.19	27.86	19.79	43.79	45.37	43.63	20.46	30.88	34.19	27.86	19.79	1.14583	1.89e-66	2.18e-65	Up	1.19697	6.28e-74	8.27e-73	Up	1.14055	5.61e-63	4.84e-62	Up	0.0480345	0.582525	0.746897	Normal	0.641901	5.43e-17	2.36e-16	Normal	0.788803	2.17e-38	1.12e-37	Normal	0.493424	6.54e-10	2.61e-09	Normal
CIL1047S0135	-	62.71	49.43	34.03	10.48	24.74	23.87	27.1	10.62	62.71	49.43	34.03	10.48	24.74	23.87	27.1	10.62	2.56191	2.1e-120	4.26e-119	Up	2.2186	1.67e-80	2.37e-79	Up	1.68002	9.75e-37	5.4e-36	Up	-0.019145	0.951811	1	Normal	1.22006	2.83e-16	1.2e-15	Up	1.16841	2.5e-21	8.9e-21	Up	1.35151	3.61e-20	2.49e-19	Up
CIL1047S0144	-	52.34	17	264.44	2.18	1.1	1.45	1.65	2.25	52.34	17	264.44	2.18	1.1	1.45	1.65	2.25	4.53992	0	0	Up	2.91754	1.35e-177	4.39e-176	Up	6.87687	0	0	Up	-0.0455969	0.855054	0.985488	Normal	-1.03242	1.11e-05	2.58e-05	Down	-0.633872	0.000248177	0.000439192	Normal	-0.447459	0.037728	0.0629348	Normal
CIL1048S0009	-	2.88	3.16	1.02	0.69	1.45	1.71	1.21	1.42	2.88	3.16	1.02	0.69	1.45	1.71	1.21	1.42	1.02018	0.000321724	0.000627158	Up	1.15403	3.42e-05	7.56e-05	Up	-0.477322	0.275807	0.336083	Normal	-1.04122	0.0249533	0.0591887	Normal	0.030162	1	1	Normal	0.268105	0.348254	0.421558	Normal	-0.230884	0.625987	0.737205	Normal
CIL1048S0038	-	28.29	22.16	8.66	19.45	16.5	8.61	26.94	13.79	28.29	22.16	8.66	19.45	16.5	8.61	26.94	13.79	1.03667	1.44e-12	4.78e-12	Up	0.684335	1.16e-05	2.65e-05	Normal	-0.671184	0.00160932	0.00267488	Normal	0.496148	0.00380041	0.0116173	Normal	0.258844	0.147647	0.205778	Normal	-0.679537	8.09e-05	0.000148288	Normal	0.966127	1.09e-09	4.26e-09	Normal
CIL1048S0040	-	9.57	12.42	9.75	5.98	6.52	6.99	3.79	4.25	9.57	12.42	9.75	5.98	6.52	6.99	3.79	4.25	1.17106	1.47e-19	6.47e-19	Up	1.54713	1.31e-37	9.7e-37	Up	1.19794	1.65e-19	5.96e-19	Up	0.492683	0.00166382	0.00558945	Normal	0.617409	5.25e-05	0.000114521	Normal	0.71783	3.69e-09	8.62e-09	Normal	-0.165265	0.394802	0.501674	Normal
CIL1048S0041	-	2.21	1.74	1.61	1.27	1.52	1.46	0.39	0.51	2.21	1.74	1.61	1.27	1.52	1.46	0.39	0.51	2.11548	2.1e-06	4.9e-06	Up	1.77052	0.000107819	0.000227972	Up	1.65849	0.00107663	0.00181554	Up	1.31626	0.0201593	0.0495196	Up	1.5755	0.00396468	0.00717361	Up	1.5174	0.000544496	0.000936393	Up	-0.387023	0.814613	0.914384	Normal
CIL1048S0071	-	0.74	1.22	1.28	0.54	0.38	0.65	0.56	0.34	0.74	1.22	1.28	0.54	0.38	0.65	0.56	0.34	1.12199	0.0110741	0.0181358	Up	1.84327	6.83e-07	1.72e-06	Up	1.91254	2.79e-07	6.06e-07	Up	0.667425	0.20003	0.331524	Normal	0.160465	0.864282	0.958219	Normal	0.934905	0.0170323	0.0254083	Normal	0.719892	0.154271	0.223052	Normal
CIL1048S0083	-	34.81	33.92	55.11	12.73	22.48	23.29	25.32	16.04	34.81	33.92	55.11	12.73	22.48	23.29	25.32	16.04	1.11783	5.21e-49	4.62e-48	Up	1.08046	1.39e-45	1.21e-44	Up	1.78064	1.73e-146	3.21e-145	Up	-0.333442	0.00152915	0.00518144	Normal	0.486968	6.12e-08	1.68e-07	Normal	0.538036	1.45e-13	4.03e-13	Normal	0.658603	8.37e-14	4.24e-13	Normal
CIL1048S0090	-	68.79	75.67	83.44	65.65	119.25	152.25	70.68	0.07	68.79	75.67	83.44	65.65	119.25	152.25	70.68	0.07	9.94063	0	0	Up	10.0782	0	0	Up	10.2192	0	0	Up	9.87322	0	0	Up	10.7343	0	0	Up	11.0868	0	0	Up	9.97973	0	0	Up
CIL1051S0057	-	86.54	64.74	196.03	16.61	12.67	16.7	25.14	15.5	86.54	64.74	196.03	16.61	12.67	16.7	25.14	15.5	2.4811	0	0	Up	2.06239	1.2e-305	7.21e-304	Up	3.66073	0	0	Up	0.0997839	0.230105	0.370475	Normal	-0.290852	0.000989771	0.00190911	Normal	0.10758	0.10943	0.146758	Normal	0.697716	5.39e-21	3.86e-20	Normal
CIL1051S0063	-	0.39	0.39	0.77	0.3	0.34	0.79	0.16	0.1	0.39	0.39	0.77	0.3	0.34	0.79	0.16	0.1	1.96347	0.0192663	0.0305862	Up	1.96347	0.0192663	0.0311559	Up	2.94486	4.72e-06	9.52e-06	Up	1.58496	0.118607	0.219192	Normal	1.76553	0.0352229	0.0555371	Normal	2.98185	1.42e-08	3.21e-08	Up	0.678072	0.753968	0.858383	Normal
CIL1051S0068	-	8.03	1.23	20.06	0.06	0.06	0.06	0.24	0.1	8.03	1.23	20.06	0.06	0.06	0.06	0.24	0.1	6.32733	1.02e-58	1.05e-57	Up	3.62059	1.34e-07	3.53e-07	Up	7.64818	4.48e-136	7.7e-135	Up	-0.736966	1	1	Normal	-0.736966	1	1	Normal	-0.736966	0.687547	0.761197	Normal	1.26303	0.289161	0.381922	Normal
CIL1051S0069	-	33.86	23.58	104.76	7.91	9.07	12.35	12.73	8.97	33.86	23.58	104.76	7.91	9.07	12.35	12.73	8.97	1.9164	3.07e-190	1.04e-188	Up	1.39438	1.62e-85	2.44e-84	Up	3.54584	0	0	Up	-0.18143	0.0738613	0.14778	Normal	0.0159946	0.880573	0.973966	Normal	0.461331	1.98e-10	4.89e-10	Normal	0.505053	1.87e-08	6.66e-08	Normal
CIL1053S0010	-	25.68	22.46	19.56	15.56	17.36	17.2	23.12	11.25	25.68	22.46	19.56	15.56	17.36	17.2	23.12	11.25	1.19072	5.22e-24	2.66e-23	Up	0.997433	2.94e-16	1.19e-15	Normal	0.797981	9.32e-10	2.32e-09	Normal	0.467917	0.00104159	0.00368156	Normal	0.625842	6.42e-06	1.52e-05	Normal	0.612484	4.86e-08	1.07e-07	Normal	1.03922	9.5e-16	5.35e-15	Up
CIL1053S0020	-	0.29	0.29	2.33	0	0.07	0.35	0	0	0.29	0.29	2.33	0	0.07	0.35	0	0	8.17991	0.0312734	0.0481656	Up	8.17991	0.0312734	0.0487917	Up	11.1861	1.19e-13	3.51e-13	Up	0	1	1	Normal	6.12928	1	1	Normal	8.45121	0.00195752	0.00321203	Up	0	1	1	Normal
CIL1055S0002	-	32.87	29.32	19.33	24.72	51.3	41.76	24.07	12.28	32.87	29.32	19.33	24.72	51.3	41.76	24.07	12.28	1.42046	5.18e-94	8.3e-93	Up	1.25557	3.47e-70	4.37e-69	Up	0.654531	8.91e-16	2.85e-15	Normal	1.00937	1.46e-38	7.25e-37	Up	2.06265	6.55e-224	3.41e-222	Up	1.76581	2.91e-206	6.75e-205	Up	0.970926	3.43e-34	3.78e-33	Normal
CIL1055S0011	-	192.77	172.26	188.49	25.62	40.85	50.69	99.16	20.03	192.77	172.26	188.49	25.62	40.85	50.69	99.16	20.03	3.26665	0	0	Up	3.10435	0	0	Up	3.23425	0	0	Up	0.355108	5.54e-05	0.000262837	Normal	1.02817	3e-40	2.56e-39	Up	1.33954	6.13e-106	7.21e-105	Up	2.3076	4.8e-299	7.03e-297	Up
CIL1055S0012	-	13.83	13.38	13.37	6.62	4.18	3.51	6.12	4.19	13.83	13.38	13.37	6.62	4.18	3.51	6.12	4.19	1.72278	2.02e-37	1.44e-36	Up	1.67506	1.02e-34	7.1e-34	Up	1.67398	4.66e-33	2.38e-32	Up	0.659881	0.000194443	0.000817484	Normal	-0.0034473	1	1	Normal	-0.255479	0.13043	0.171723	Normal	0.546581	0.00250013	0.00517712	Normal
CIL1055S0088	-	20.33	26	47.51	6.94	19.83	33.32	15.19	8.96	20.33	26	47.51	6.94	19.83	33.32	15.19	8.96	1.18204	2.78e-70	3.37e-69	Up	1.53694	4.92e-133	1.14e-131	Up	2.40666	0	0	Up	-0.368563	7.56e-05	0.000347725	Normal	1.14611	1.57e-59	1.92e-58	Up	1.89482	8.86e-283	2.94e-281	Up	0.761551	3.26e-23	2.54e-22	Normal
CIL1055S0111	-	37.39	10.4	18.87	8.27	6.69	7.96	17.16	10.91	37.39	10.4	18.87	8.27	6.69	7.96	17.16	10.91	1.777	4.76e-144	1.18e-142	Up	-0.0690676	0.500991	0.590184	Normal	0.790443	1.64e-20	6.09e-20	Normal	-0.399692	0.00025013	0.00103015	Normal	-0.705573	1.3e-09	3.94e-09	Normal	-0.454811	2.43e-07	5.18e-07	Normal	0.653398	6.55e-13	3.16e-12	Normal
CIL1055S0113	-	8.14	7.88	11.88	3.23	5.46	9.58	2.89	3	8.14	7.88	11.88	3.23	5.46	9.58	2.89	3	1.44007	1.22e-31	7.63e-31	Up	1.39323	3.56e-29	2.17e-28	Up	1.9855	3.55e-68	3.26e-67	Up	0.106572	0.554217	0.719468	Normal	0.863938	3.17e-09	9.47e-09	Normal	1.67506	8.96e-60	6.42e-59	Up	-0.053893	0.780241	0.882666	Normal
CIL1056S0047	-	2.79	1.92	1.39	0.87	0.63	0.06	1.17	0.89	2.79	1.92	1.39	0.87	0.63	0.06	1.17	0.89	1.64839	0.000614054	0.00116493	Up	1.10923	0.0411345	0.06305	Normal	0.643208	0.345268	0.413349	Normal	-0.0327899	1	1	Normal	-0.498454	0.647764	0.750332	Normal	-3.89077	0.000521183	0.000897881	Down	0.394631	0.677817	0.787849	Normal
CIL1056S0049	-	0.64	0	0	0	0.22	0.22	0	0.05	0.64	0	0	0	0.22	0.22	0	0.05	3.67807	0.00391328	0.00678299	Up	-5.64386	1	1	Normal	-5.64386	1	1	Normal	-5.64386	1	1	Normal	2.1375	0.625037	0.727819	Normal	2.1375	0.375062	0.450365	Normal	-5.64386	1	1	Normal
CIL1056S0067	-	11.25	29.4	10.51	1.43	33.89	68.66	18.77	0.52	11.25	29.4	10.51	1.43	33.89	68.66	18.77	0.52	4.43527	8.16e-64	9.11e-63	Up	5.82116	1.77e-171	5.51e-170	Up	4.33711	1.68e-56	1.33e-55	Up	1.45943	0.00768692	0.0214761	Up	6.0262	4.44e-174	1.72e-172	Up	7.04481	0	0	Up	5.17377	1.15e-95	3.92e-94	Up
CIL1057S0001	-	3.25	4.01	5.12	1.42	2.64	3.22	1.01	1.59	3.25	4.01	5.12	1.42	2.64	3.22	1.01	1.59	1.03141	1.22e-05	2.7e-05	Up	1.33458	2.15e-09	6.38e-09	Up	1.68712	4.23e-15	1.32e-14	Up	-0.163136	0.688617	0.841598	Normal	0.731511	0.00649905	0.0114573	Normal	1.01803	6.1e-07	1.27e-06	Up	-0.654671	0.066734	0.105191	Normal
CIL1057S0032	-	14.72	14.9	24.08	6.55	28.38	58.26	0.26	4.46	14.72	14.9	24.08	6.55	28.38	58.26	0.26	4.46	1.72266	2.72e-40	2.07e-39	Up	1.7402	3.02e-41	2.41e-40	Up	2.43272	1.25e-97	1.57e-96	Up	0.554451	0.00142541	0.00487082	Normal	2.66976	1.79e-122	4.68e-121	Up	3.70739	0	0	Up	-4.10046	2.5e-23	1.96e-22	Down
CIL1057S0044	-	63.25	48.54	76.13	13.61	30.75	36.04	24.92	13.4	63.25	48.54	76.13	13.61	30.75	36.04	24.92	13.4	2.23883	0	0	Up	1.85694	0	0	Up	2.50623	0	0	Up	0.0224341	0.766893	0.911123	Normal	1.19835	2.45e-100	5.12e-99	Up	1.42737	3.09e-213	7.39e-212	Up	0.895071	7.8e-49	1.23e-47	Normal
CIL1057S0065	-	131	125.59	103.34	57.22	57.57	75.48	67.91	62.35	131	125.59	103.34	57.22	57.57	75.48	67.91	62.35	1.07111	3.9e-148	9.94e-147	Up	1.01026	1.23e-129	2.78e-128	Up	0.728937	1.8e-59	1.48e-58	Normal	-0.12387	0.0204601	0.0501673	Normal	-0.115072	0.0314801	0.0499736	Normal	0.275705	4.62e-11	1.17e-10	Normal	0.123234	0.0179018	0.0318955	Normal
CIL1057S0072	-	7.37	8.24	7.76	3.33	3.57	3.05	7.68	2.71	7.37	8.24	7.76	3.33	3.57	3.05	7.68	2.71	1.44337	4.11e-17	1.66e-16	Up	1.60435	6.41e-22	3.19e-21	Up	1.51776	2.95e-18	1.03e-17	Up	0.297229	0.209565	0.344758	Normal	0.397631	0.0803708	0.119049	Normal	0.170516	0.376005	0.451437	Normal	1.50281	1.89e-16	1.1e-15	Up
CIL1060S0004	-	1.41	2.98	6.47	0.37	0.15	0.34	0.85	0.13	1.41	2.98	6.47	0.37	0.15	0.34	0.85	0.13	3.43911	1.65e-06	3.89e-06	Up	4.51873	7.53e-18	3.25e-17	Up	5.63718	3.35e-35	1.79e-34	Up	1.50901	0.179786	0.304293	Normal	0.206451	1	1	Normal	1.38702	0.179718	0.231656	Normal	2.70895	0.0023592	0.00489949	Up
CIL1060S0007	-	7.24	8.09	15.39	1.05	1.01	0.67	4.26	1.61	7.24	8.09	15.39	1.05	1.01	0.67	4.26	1.61	2.16893	6.1e-27	3.38e-26	Up	2.32908	7.98e-33	5.33e-32	Up	3.25686	1.72e-84	1.91e-83	Up	-0.616671	0.115376	0.214508	Normal	-0.672705	0.0894034	0.131586	Normal	-1.26483	0.000136775	0.000246949	Down	1.40379	3.4e-08	1.19e-07	Up
CIL1060S0015	-	72.51	99.28	124.75	27.82	53.75	72.95	55.71	32.76	72.51	99.28	124.75	27.82	53.75	72.95	55.71	32.76	1.14624	2.85e-178	8.87e-177	Up	1.59957	0	0	Up	1.92903	0	0	Up	-0.235813	9.98e-06	5.45e-05	Normal	0.714329	7.84e-56	9.08e-55	Normal	1.15497	2.36e-221	5.89e-220	Up	0.766001	1.18e-63	2.47e-62	Normal
CIL1060S0018	-	50.65	41.23	49.46	20.24	23.77	26.69	25.48	24.39	50.65	41.23	49.46	20.24	23.77	26.69	25.48	24.39	1.05427	9.21e-126	1.96e-124	Up	0.757405	2.37e-59	2.58e-58	Normal	1.01997	6.41e-112	9.14e-111	Up	-0.26908	4.22e-06	2.45e-05	Normal	-0.0371479	0.520517	0.624048	Normal	0.13001	0.00455335	0.00723287	Normal	0.0630755	0.269192	0.358707	Normal
CIL1060S0049	-	76.96	56.64	36.99	52.9	39.63	28.38	43.1	34	76.96	56.64	36.99	52.9	39.63	28.38	43.1	34	1.17857	1.32e-80	1.82e-79	Up	0.736287	2.46e-28	1.47e-27	Normal	0.121601	0.114972	0.152314	Normal	0.637733	4.09e-19	8.95e-18	Normal	0.221058	0.00451627	0.00811356	Normal	-0.26066	0.000139644	0.000251913	Normal	0.342153	8.25e-06	2.31e-05	Normal
CIL1060S0063	-	30.05	23.96	15.38	10.75	13.3	13.59	15.1	10.99	30.05	23.96	15.38	10.75	13.3	13.59	15.1	10.99	1.45117	5.92e-37	4.19e-36	Up	1.12444	1.41e-20	6.73e-20	Up	0.484864	0.000546495	0.000944956	Normal	-0.0318547	0.878855	1	Normal	0.275235	0.0793965	0.11767	Normal	0.306354	0.0109266	0.0167061	Normal	0.458357	0.00219462	0.00458084	Normal
CIL1060S0068	-	11.51	8.53	14.34	1.36	2.76	3.83	2.87	1.11	11.51	8.53	14.34	1.36	2.76	3.83	2.87	1.11	3.37426	9.03e-41	6.94e-40	Up	2.94199	7.51e-27	4.32e-26	Up	3.69141	5.91e-53	4.44e-52	Up	0.293047	0.636168	0.794256	Normal	1.31411	0.00128343	0.00244968	Up	1.78678	2.45e-09	5.78e-09	Up	1.37049	0.000876429	0.00193332	Up
CIL1060S0079	-	2	1.26	1.76	0.84	1.48	1.4	0.44	0.28	2	1.26	1.76	0.84	1.48	1.4	0.44	0.28	2.8365	0.00419502	0.00723764	Up	2.16993	0.0655022	0.0961998	Normal	2.65208	0.0129695	0.0194908	Up	1.58496	0.453207	0.624707	Normal	2.4021	0.0215151	0.0350936	Up	2.32193	0.0127622	0.0193333	Up	0.652077	1	1	Normal
CIL1060S0083	-	17.22	14.64	15.06	6.17	6.36	5.38	17.97	8.49	17.22	14.64	15.06	6.17	6.36	5.38	17.97	8.49	1.02025	2.59e-18	1.09e-17	Up	0.786079	1.05e-10	3.32e-10	Normal	0.826885	3.02e-11	8.05e-11	Normal	-0.460494	0.00548655	0.0160237	Normal	-0.416738	0.0102409	0.0175584	Normal	-0.658158	1.04e-06	2.15e-06	Normal	1.08175	1.55e-18	1e-17	Up
CIL1061S0030	-	4.46	12.07	3.33	0.66	10.51	7.24	5.86	0.38	4.46	12.07	3.33	0.66	10.51	7.24	5.86	0.38	3.55297	5.7e-43	4.56e-42	Up	4.98928	2.91e-146	7.62e-145	Up	3.13145	1.27e-27	5.72e-27	Up	0.796467	0.0887627	0.172423	Normal	4.78962	1.42e-113	3.37e-112	Up	4.25192	1.66e-99	1.84e-98	Up	3.94683	7.74e-55	1.38e-53	Up
CIL1061S0043	-	40.59	12.9	21.45	0.23	0.09	0.21	8.8	0.06	40.59	12.9	21.45	0.23	0.09	0.21	8.8	0.06	9.40195	0	0	Up	7.74819	2.21e-117	4.5e-116	Up	8.4818	1.4e-181	3.15e-180	Up	1.9386	0.179786	0.304293	Normal	0.584963	1	1	Normal	1.80735	0.146117	0.190816	Normal	7.1964	4.26e-69	9.89e-68	Up
CIL1061S0063	-	20.39	17.11	59.37	7.14	6.09	6.02	8.45	9.02	20.39	17.11	59.37	7.14	6.09	6.02	8.45	9.02	1.17666	1.01e-32	6.51e-32	Up	0.92364	3.71e-19	1.68e-18	Normal	2.71853	2.06e-278	7.28e-277	Up	-0.337203	0.0159607	0.0404173	Normal	-0.566685	0.000109542	0.00023249	Normal	-0.583364	5.14e-07	1.08e-06	Normal	-0.0941761	0.526543	0.637352	Normal
CIL1061S0066	-	100.55	62.16	28.36	24.97	23.16	12.28	83.91	22.28	100.55	62.16	28.36	24.97	23.16	12.28	83.91	22.28	2.17409	0	0	Up	1.48024	8.98e-141	2.25e-139	Up	0.348108	2.17e-06	4.47e-06	Normal	0.164447	0.0369752	0.0829444	Normal	0.055886	0.498135	0.602874	Normal	-0.859439	2.77e-30	1.22e-29	Normal	1.91309	5.1e-241	5.52e-239	Up
CIL1061S0067	-	20.89	20.48	24.09	9	9.53	10.25	9.92	9.04	20.89	20.48	24.09	9	9.53	10.25	9.92	9.04	1.20842	2.78e-79	3.76e-78	Up	1.17982	3.3e-75	4.41e-74	Up	1.41404	1.22e-110	1.72e-109	Up	-0.00639777	0.979559	1	Normal	0.0761534	0.374446	0.472038	Normal	0.181229	0.00620992	0.0097495	Normal	0.134017	0.114928	0.172185	Normal
CIL1061S0073	-	42.83	38.37	37.09	20.46	19.03	18.8	32.49	21.08	42.83	38.37	37.09	20.46	19.03	18.8	32.49	21.08	1.02275	8.82e-71	1.07e-69	Up	0.864104	3.93e-48	3.55e-47	Normal	0.815155	2.91e-40	1.73e-39	Normal	-0.0430687	0.573017	0.737433	Normal	-0.147599	0.053931	0.0827533	Normal	-0.165142	0.00771557	0.0119848	Normal	0.624121	1.03e-20	7.26e-20	Normal
CIL1061S0076	-	12.22	5.84	80.39	2.84	2.2	2.12	5.46	1.9	12.22	5.84	80.39	2.84	2.2	2.12	5.46	1.9	2.68517	3.47e-67	4.04e-66	Up	1.61997	1.67e-17	7.11e-17	Up	5.40294	0	0	Up	0.579892	0.0238084	0.056902	Normal	0.211504	0.492722	0.600005	Normal	0.158065	0.513655	0.588878	Normal	1.5229	2.63e-13	1.3e-12	Up
CIL1061S0102	-	43.33	34.3	23.7	25.39	16.94	12.59	27.15	18.14	43.33	34.3	23.7	25.39	16.94	12.59	27.15	18.14	1.25619	4.24e-90	6.52e-89	Up	0.919034	5.34e-44	4.5e-43	Normal	0.385713	2.68e-07	5.83e-07	Normal	0.485086	1.09e-10	1.19e-09	Normal	-0.0987406	0.241148	0.321308	Normal	-0.526896	4.79e-13	1.31e-12	Normal	0.581778	1.05e-14	5.56e-14	Normal
CIL1063S0043	-	3.99	2.29	2.12	1.75	1.33	1.57	1.76	1.15	3.99	2.29	2.12	1.75	1.33	1.57	1.76	1.15	1.79475	3.29e-15	1.23e-14	Up	0.993714	0.000240459	0.000491305	Normal	0.88243	0.00192264	0.00317205	Normal	0.605721	0.0575065	0.120744	Normal	0.209792	0.521199	0.6247	Normal	0.449131	0.0858624	0.116904	Normal	0.613942	0.052472	0.0849501	Normal
CIL1063S0053	-	1.27	2	1.97	0	0.09	0.05	0.99	0.02	1.27	2	1.97	0	0.09	0.05	0.99	0.02	5.98868	2.45e-25	1.3e-24	Up	6.64386	1.12e-39	8.68e-39	Up	6.62205	2.15e-36	1.18e-35	Up	-4.32193	1	1	Normal	2.16993	0.21882	0.29389	Normal	1.32193	0.453207	0.534674	Normal	5.62936	3e-17	1.81e-16	Up
CIL1063S0074	-	14	21.78	11.75	1.4	5.91	3.2	8.03	3.85	14	21.78	11.75	1.4	5.91	3.2	8.03	3.85	1.8625	1.14e-17	4.71e-17	Up	2.50007	9.35e-40	7.26e-39	Up	1.60973	4.43e-12	1.22e-11	Up	-1.45943	0.00133131	0.00457992	Down	0.6183	0.0351074	0.0553776	Normal	-0.266787	0.352508	0.426105	Normal	1.06054	0.000115719	0.000285843	Up
CIL1063S0078	-	0.43	0.17	0	0	0.2	0.1	0	0.04	0.43	0.17	0	0	0.2	0.1	0	0.04	3.42626	0.0312734	0.0481656	Up	2.08746	0.625037	0.713035	Normal	-5.32193	1	1	Normal	-5.32193	1	1	Normal	2.32193	0.625037	0.727819	Normal	1.32193	1	1	Normal	-5.32193	1	1	Normal
CIL1064S0036	-	7.16	6.39	6.33	8.85	4.61	6.2	6.25	0	7.16	6.39	6.33	8.85	4.61	6.2	6.25	0	12.8057	1.37e-51	1.27e-50	Up	12.6416	1.57e-46	1.39e-45	Up	12.628	2.97e-43	1.87e-42	Up	13.1115	6.15e-57	4.93e-55	Up	12.1706	7.99e-30	5.31e-29	Up	12.5981	7.73e-66	6e-65	Up	12.6096	8.8e-39	1.1e-37	Up
CIL1064S0039	-	0.92	1.79	0.05	0.66	0.31	0.42	0.96	0.21	0.92	1.79	0.05	0.66	0.31	0.42	0.96	0.21	2.13124	0.000114409	0.000232601	Up	3.0915	2.16e-11	7.08e-11	Up	-2.07039	0.179786	0.228287	Normal	1.65208	0.0106654	0.0285925	Up	0.561879	0.607376	0.713264	Normal	1	0.107971	0.145022	Normal	2.19265	0.000550905	0.00124541	Up
CIL1064S0040	-	0.88	0.64	2.09	0.54	0.27	0.31	0.21	0.15	0.88	0.64	2.09	0.54	0.27	0.31	0.21	0.15	2.55254	0.000860688	0.00161091	Up	2.09311	0.0127622	0.0211927	Up	3.80047	1.04e-11	2.83e-11	Up	1.848	0.0574586	0.120672	Normal	0.847997	0.507911	0.610152	Normal	1.04731	0.301941	0.369699	Normal	0.485427	1	1	Normal
CIL1064S0046	-	44.28	29.1	36.06	14.55	6.12	4.37	31.58	6.42	44.28	29.1	36.06	14.55	6.12	4.37	31.58	6.42	2.78601	4.13e-160	1.15e-158	Up	2.18037	2.07e-79	2.91e-78	Up	2.48975	2.34e-110	3.29e-109	Up	1.18037	9.28e-16	1.63e-14	Up	-0.0690416	0.764233	0.862604	Normal	-0.55494	0.000700822	0.00119726	Normal	2.29837	7.42e-82	2.09e-80	Up
CIL1064S0064	-	30.21	35.81	31.53	13.52	20.09	30.79	41.2	9.51	30.21	35.81	31.53	13.52	20.09	30.79	41.2	9.51	1.66751	6.59e-56	6.56e-55	Up	1.91285	4.5e-80	6.37e-79	Up	1.72921	1.57e-58	1.28e-57	Up	0.507578	0.000303222	0.00122453	Normal	1.07896	5.48e-18	2.48e-17	Up	1.69494	1.09e-75	9.48e-75	Up	2.11513	1.27e-92	4.14e-91	Up
CIL1064S0102	-	1.53	1.18	0.73	1.96	0.79	0.71	1.86	0.4	1.53	1.18	0.73	1.96	0.79	0.71	1.86	0.4	1.93546	0.00233202	0.00415637	Up	1.56071	0.0227353	0.036345	Up	0.867896	0.332514	0.399508	Normal	2.29278	0.000114409	0.000507422	Up	0.981853	0.332514	0.42388	Normal	0.827819	0.210303	0.268149	Normal	2.21723	0.000550905	0.00124541	Up
CIL1064S0121	-	13.39	3.42	32.4	1.26	1.17	0.75	9.69	2.54	13.39	3.42	32.4	1.26	1.17	0.75	9.69	2.54	2.39826	9.73e-57	9.8e-56	Up	0.429168	0.05677	0.0850348	Normal	3.67309	2.84e-204	7.21e-203	Up	-1.0114	0.00134298	0.00461654	Down	-1.11832	0.000411718	0.000827228	Down	-1.75987	2.14e-10	5.26e-10	Down	1.93167	6.24e-28	5.74e-27	Up
CIL1066S0032	-	13.69	17.83	13.46	6.8	20.65	36.88	4.97	5.55	13.69	17.83	13.46	6.8	20.65	36.88	4.97	5.55	1.30256	1.29e-24	6.69e-24	Up	1.68375	2.84e-46	2.49e-45	Up	1.27812	1.61e-22	6.38e-22	Up	0.293047	0.0735044	0.147226	Normal	1.89558	1.07e-56	1.25e-55	Up	2.73228	1.37e-218	3.37e-217	Up	-0.159242	0.393228	0.499884	Normal
CIL1066S0041	-	2.54	1.1	4.21	0.19	0.57	0.62	1.66	0.44	2.54	1.1	4.21	0.19	0.57	0.62	1.66	0.44	2.52925	1.28e-16	5.06e-16	Up	1.32193	0.000743304	0.00144512	Up	3.25824	6.21e-33	3.16e-32	Up	-1.2115	0.122329	0.224462	Normal	0.373458	0.522805	0.62632	Normal	0.494765	0.237727	0.299835	Normal	1.91561	2.79e-07	9.03e-07	Up
CIL1068S0005	-	1.21	0	0.22	0.23	0.47	0.12	0.24	0	1.21	0	0.22	0.23	0.47	0.12	0.24	0	10.2408	0.0156414	0.0250731	Up	0	1	1	Normal	7.78136	1	1	Normal	7.84549	1	1	Normal	8.87652	0.250037	0.328462	Normal	6.90689	1	1	Normal	7.90689	1	1	Normal
CIL1068S0007	-	1.66	1.47	0.8	0.43	0.22	1.09	0.45	0	1.66	1.47	0.8	0.43	0.22	1.09	0.45	0	10.697	0.00097925	0.00181929	Up	10.5216	0.00195752	0.00361366	Up	9.64386	0.0625313	0.0859171	Normal	8.74819	0.250037	0.392042	Normal	7.78136	1	1	Normal	10.0901	0.00195752	0.00321203	Up	8.81378	0.250037	0.336004	Normal
CIL1068S0008	-	6.22	6.37	9.54	2.21	3.7	4.35	4.9	1.41	6.22	6.37	9.54	2.21	3.7	4.35	4.9	1.41	2.14122	3.11e-16	1.21e-15	Up	2.1756	4.05e-17	1.7e-16	Up	2.75829	4.35e-31	2.12e-30	Up	0.648351	0.0869629	0.169526	Normal	1.39183	2.12e-05	4.79e-05	Up	1.62532	8.4e-11	2.1e-10	Up	1.79709	2.63e-09	1e-08	Up
CIL1068S0012	-	1.35	1.51	3.66	0.2	0	0.28	0.21	0.31	1.35	1.51	3.66	0.2	0	0.28	0.21	0.31	2.12262	0.000118356	0.000240122	Up	2.28421	1.46e-05	3.31e-05	Up	3.5615	1.14e-18	4.03e-18	Up	-0.632268	0.774482	0.916998	Normal	-8.27612	0.0156414	0.0261144	Down	-0.146841	1	1	Normal	-0.561879	0.774482	0.876809	Normal
CIL1068S0031	-	63.38	50.65	58.42	18.57	29.46	39.08	30.72	13.36	63.38	50.65	58.42	18.57	29.46	39.08	30.72	13.36	2.24611	0	0	Up	1.92264	2.82e-295	1.61e-293	Up	2.12854	0	0	Up	0.475054	1.29e-11	1.54e-10	Normal	1.14084	1.07e-74	1.65e-73	Up	1.54851	7.24e-233	1.92e-231	Up	1.20126	3.57e-82	1.01e-80	Up
CIL1068S0033	-	4	4.23	4.7	0.91	3.51	6.27	6.82	0.77	4	4.23	4.7	0.91	3.51	6.27	6.82	0.77	2.37707	6.44e-23	3.17e-22	Up	2.45773	8.33e-26	4.64e-25	Up	2.60973	1.14e-28	5.3e-28	Up	0.241008	0.620714	0.783805	Normal	2.18854	6.75e-17	2.93e-16	Up	3.02554	3.93e-59	2.79e-58	Up	3.14684	4.7e-47	7.11e-46	Up
CIL1068S0040	-	2.72	3.15	2.07	2.35	1.59	1.81	1.24	1.06	2.72	3.15	2.07	2.35	1.59	1.81	1.24	1.06	1.35954	0.00545034	0.00929431	Up	1.57129	0.000727566	0.00141655	Up	0.965567	0.0898104	0.120669	Normal	1.1486	0.0289589	0.0673897	Normal	0.584963	0.458587	0.563332	Normal	0.771925	0.104202	0.140261	Normal	0.226276	0.84512	0.942042	Normal
CIL1068S0062	-	0.55	0.97	9.62	0.21	1.5	1.92	0	0.1	0.55	0.97	9.62	0.21	1.5	1.92	0	0.1	2.45943	0.0225028	0.0354121	Up	3.27798	2.12e-05	4.75e-05	Up	6.58796	5.75e-54	4.39e-53	Up	1.07039	0.687547	0.840518	Normal	3.90689	2.2e-07	5.8e-07	Up	4.26303	1.28e-14	3.69e-14	Up	-6.64386	0.500025	0.610043	Normal
CIL1068S0091	-	42.44	43.4	41.52	24.3	30.68	31.54	29.03	17.9	42.44	43.4	41.52	24.3	30.68	31.54	29.03	17.9	1.24547	7.38e-59	7.66e-58	Up	1.27774	6.97e-63	7.93e-62	Up	1.21385	3.98e-53	2.99e-52	Up	0.440997	2.81e-06	1.68e-05	Normal	0.777339	1.2e-18	5.58e-18	Normal	0.817223	7.31e-30	3.19e-29	Normal	0.697585	1.86e-14	9.74e-14	Normal
CIL1068S0097	-	2.96	2.94	6.56	0.28	1.15	1.32	1.1	0.13	2.96	2.94	6.56	0.28	1.15	1.32	1.1	0.13	4.50901	5.97e-14	2.11e-13	Up	4.49923	1.19e-13	4.36e-13	Up	5.65711	9.9e-28	4.47e-27	Up	1.10692	0.687547	0.840518	Normal	3.14505	0.000276113	0.000564625	Up	3.34395	4.72e-06	9.36e-06	Up	3.08092	0.000521183	0.00118305	Up
CIL1068S0102	-	22.2	19.73	13	2.21	11.28	12.38	4.46	0.96	22.2	19.73	13	2.21	11.28	12.38	4.46	0.96	4.53138	2.45e-188	8.23e-187	Up	4.36121	1.57e-164	4.66e-163	Up	3.75933	1.33e-92	1.59e-91	Up	1.20294	0.000163075	0.000698192	Up	3.55459	1.2e-72	1.8e-71	Up	3.68883	3.99e-112	4.97e-111	Up	2.21594	2.21e-17	1.34e-16	Up
CIL1069S0001	-	1.02	0.51	589	0	0.27	0.1	0.35	0.06	1.02	0.51	589	0	0.27	0.1	0.35	0.06	4.08746	4.82e-07	1.18e-06	Up	3.08746	0.00636217	0.0110395	Up	13.261	0	0	Up	-5.90689	1	1	Normal	2.16993	0.21882	0.29389	Normal	0.736966	1	1	Normal	2.54432	0.0703672	0.110436	Normal
CIL1071S0010	-	33.78	35.08	26.45	10.11	34.95	65.24	19.32	5.1	33.78	35.08	26.45	10.11	34.95	65.24	19.32	5.1	2.7276	1.7e-245	7.91e-244	Up	2.78208	3.29e-261	1.68e-259	Up	2.3747	5.09e-158	1.02e-156	Up	0.987214	4.64e-17	8.91e-16	Normal	2.77672	5.17e-238	2.87e-236	Up	3.67719	0	0	Up	1.92153	3.41e-82	9.67e-81	Up
CIL1071S0055	-	0.94	0.43	8.81	0.17	0	0.13	0.26	0.08	0.94	0.43	8.81	0.17	0	0.13	0.26	0.08	3.55459	0.000276113	0.000542448	Up	2.42626	0.0391047	0.0601315	Normal	6.783	9.18e-42	5.63e-41	Up	1.08746	0.625037	0.783805	Normal	-6.32193	1	1	Normal	0.70044	1	1	Normal	1.70044	0.375062	0.480075	Normal
CIL1071S0063	-	13.98	16.47	15.05	7.29	22.51	36.72	10.92	6.85	13.98	16.47	15.05	7.29	22.51	36.72	10.92	6.85	1.02919	5.25e-25	2.76e-24	Up	1.26566	2.67e-40	2.09e-39	Up	1.13559	1.07e-29	5.09e-29	Up	0.0898148	0.473203	0.645429	Normal	1.71639	1.98e-77	3.16e-76	Up	2.42239	1.5e-270	4.75e-269	Up	0.672797	3.93e-09	1.47e-08	Normal
CIL1071S0076	-	20.29	18.33	17.32	10.28	8.76	21.25	12.06	6.57	20.29	18.33	17.32	10.28	8.76	21.25	12.06	6.57	1.6268	5.27e-51	4.84e-50	Up	1.48024	1.26e-40	9.97e-40	Up	1.39847	9.58e-34	4.96e-33	Up	0.645875	2.55e-06	1.54e-05	Normal	0.415037	0.00383756	0.00696643	Normal	1.6935	1.38e-73	1.18e-72	Up	0.876265	5.86e-11	2.52e-10	Normal
CIL1071S0098	-	1.15	0.79	1.24	0.58	0.5	0.13	1.22	0.11	1.15	0.79	1.24	0.58	0.5	0.13	1.22	0.11	3.38606	2.12e-05	4.58e-05	Up	2.84435	0.00419502	0.00742806	Up	3.49476	2.12e-05	4.08e-05	Up	2.39855	0.0655022	0.133421	Normal	2.18442	0.109463	0.158082	Normal	0.241008	1	1	Normal	3.47131	4.04e-05	0.000104937	Up
CIL1071S0104	-	4.81	3.94	7.05	0.13	0.49	1.83	0.75	0.12	4.81	3.94	7.05	0.13	0.49	1.83	0.75	0.12	5.32493	6.19e-46	5.23e-45	Up	5.03709	3.48e-38	2.61e-37	Up	5.87652	7.13e-63	6.15e-62	Up	0.115477	1	1	Normal	2.02975	0.00756354	0.0132056	Up	3.93074	1.66e-19	5.62e-19	Up	2.64386	0.000279321	0.000658953	Up
CIL1071S0115	-	0.89	0.56	0.61	0	0.09	0.24	0	0	0.89	0.56	0.61	0	0.09	0.24	0	0	9.79766	0.000122627	0.000248046	Up	9.12928	0.00391328	0.00696678	Up	9.25267	0.00391328	0.00623089	Up	0	1	1	Normal	6.49185	1	1	Normal	7.90689	0.0625313	0.0867475	Normal	0	1	1	Normal
CIL1075S0007	-	9.22	7.85	7.31	1.73	4.04	3.72	32	2.05	9.22	7.85	7.31	1.73	4.04	3.72	32	2.05	2.16914	1.02e-32	6.55e-32	Up	1.93707	1.95e-24	1.05e-23	Up	1.83425	3.42e-20	1.26e-19	Up	-0.244852	0.497894	0.667572	Normal	0.978731	6.13e-05	0.00013307	Normal	0.859679	2.11e-05	4.02e-05	Normal	3.96438	3.97e-190	3.08e-188	Up
CIL1075S0039	-	8.22	5.57	20.1	1.95	2.16	3.64	6.74	2.47	8.22	5.57	20.1	1.95	2.16	3.64	6.74	2.47	1.73463	3.79e-19	1.65e-18	Up	1.17317	7.96e-08	2.14e-07	Up	3.02461	2.41e-85	2.71e-84	Up	-0.341037	0.334997	0.494713	Normal	-0.19348	0.570291	0.675785	Normal	0.559427	0.00749687	0.0116649	Normal	1.44824	4.94e-11	2.13e-10	Up
CIL1075S0054	-	61.82	61.91	69.99	27.46	23.71	26.13	29.73	25.2	61.82	61.91	69.99	27.46	23.71	26.13	29.73	25.2	1.29465	7.84e-250	3.73e-248	Up	1.29675	1.57e-251	7.72e-250	Up	1.47373	0	0	Up	0.123908	0.0116505	0.0308875	Normal	-0.0879281	0.087753	0.12929	Normal	0.0522834	0.210665	0.268574	Normal	0.238496	1.04e-06	3.2e-06	Normal
CIL1075S0090	-	7.65	7.24	4.29	1.55	10.64	11.07	2.63	0.86	7.65	7.24	4.29	1.55	10.64	11.07	2.63	0.86	3.15305	6.12e-66	7.01e-65	Up	3.07358	3.09e-61	3.45e-60	Up	2.31857	1.41e-25	6.04e-25	Up	0.84986	0.00677261	0.0192234	Normal	3.62902	1.24e-95	2.45e-94	Up	3.68617	7.12e-138	1.08e-136	Up	1.61265	1.79e-09	6.91e-09	Up
CIL1075S0091	-	6.06	7.37	6.36	4.15	4.92	4.63	7.25	1.52	6.06	7.37	6.36	4.15	4.92	4.63	7.25	1.52	1.99525	5.12e-18	2.14e-17	Up	2.27759	3.83e-26	2.16e-25	Up	2.06496	2.56e-19	9.23e-19	Up	1.44904	8.05e-08	6.14e-07	Up	1.69459	5.32e-11	1.76e-10	Up	1.60694	7.41e-14	2.09e-13	Up	2.25391	2.76e-22	2.08e-21	Up
CIL1076S0019	-	6.75	7.56	5.5	2.56	3.71	4.74	7.84	0.45	6.75	7.56	5.5	2.56	3.71	4.74	7.84	0.45	3.90689	2.34e-22	1.13e-21	Up	4.07039	1e-26	5.73e-26	Up	3.61143	1.07e-16	3.55e-16	Up	2.50815	6.27e-06	3.54e-05	Up	3.04342	2.89e-09	8.63e-09	Up	3.39689	7.86e-18	2.52e-17	Up	4.12286	3.5e-25	2.93e-24	Up
CIL1076S0029	-	2.48	1.62	1.76	1.61	0.27	0.41	2.64	0.81	2.48	1.62	1.76	1.61	0.27	0.41	2.64	0.81	1.61435	0.000178556	0.000356823	Up	1	0.0437774	0.0667815	Normal	1.11958	0.0276903	0.04015	Up	0.991067	0.0732223	0.146716	Normal	-1.58496	0.115499	0.166161	Normal	-0.982298	0.136329	0.178974	Normal	1.70454	9.2e-05	0.000230059	Up
CIL1076S0053	-	18.53	18.8	24.02	4.7	12.25	19.27	12.96	4.15	18.53	18.8	24.02	4.7	12.25	19.27	12.96	4.15	2.15868	4.34e-52	4.06e-51	Up	2.17955	1.35e-53	1.34e-52	Up	2.53305	5.18e-78	5.38e-77	Up	0.179549	0.478428	0.65098	Normal	1.5616	1.37e-20	6.8e-20	Up	2.21517	1.72e-72	1.44e-71	Up	1.64288	8.81e-23	6.74e-22	Up
CIL1076S0104	-	14.84	17.95	19.26	8.81	12.66	20.42	7.61	5.99	14.84	17.95	19.26	8.81	12.66	20.42	7.61	5.99	1.30886	1.32e-35	9.09e-35	Up	1.58336	3.74e-57	3.96e-56	Up	1.68498	1.11e-63	9.65e-63	Up	0.556586	1.2e-05	6.43e-05	Normal	1.07965	7.41e-21	3.73e-20	Up	1.76935	1.55e-97	1.69e-96	Up	0.34534	0.0118769	0.0219119	Normal
CIL1076S0108	-	10.22	1.54	16.68	0	0	0.04	1.8	0.29	10.22	1.54	16.68	0	0	0.04	1.8	0.29	5.1392	1.14e-53	1.09e-52	Up	2.40881	6.7e-05	0.000144161	Up	5.84592	3.2e-81	3.45e-80	Up	-8.17991	0.0312734	0.0715751	Normal	-8.17991	0.0312734	0.0496513	Down	-2.85798	0.0391047	0.0558219	Normal	2.63387	1.96e-05	5.27e-05	Up
CIL1076S0109	-	1.51	1.72	1.4	0.9	0.76	1.52	1.47	0.65	1.51	1.72	1.4	0.9	0.76	1.52	1.47	0.65	1.21604	0.00111498	0.00205991	Up	1.4039	6.7e-05	0.000144086	Up	1.10692	0.00522183	0.00821907	Up	0.469485	0.312909	0.467841	Normal	0.22556	0.651948	0.754249	Normal	1.22556	8.11e-05	0.000148661	Up	1.1773	0.00450375	0.00895175	Up
CIL1076S0113	-	7.05	2.39	14.55	1.02	0.37	1.88	0.92	2.18	7.05	2.39	14.55	1.02	0.37	1.88	0.92	2.18	1.6933	5.61e-14	1.99e-13	Up	0.132682	0.688617	0.775114	Normal	2.73862	1.81e-48	1.26e-47	Up	-1.09576	0.0116704	0.0309281	Down	-2.55873	2.1e-06	5.16e-06	Down	-0.213595	0.457108	0.538579	Normal	-1.24462	0.00433513	0.00864573	Down
CIL1077S0023	-	0.75	0.86	1.53	0.39	0.34	0.59	0.97	0.36	0.75	0.86	1.53	0.39	0.34	0.59	0.97	0.36	1.05889	0.00996464	0.0164038	Up	1.25634	0.000771085	0.00149668	Up	2.08746	2.96e-10	7.53e-10	Up	0.115477	0.874754	1	Normal	-0.0824622	1	1	Normal	0.712718	0.0727354	0.0998507	Normal	1.42999	0.000343835	0.000802568	Up
CIL1078S0005	-	66.14	90.78	100.13	9.01	40.4	61.36	28.16	8.87	66.14	90.78	100.13	9.01	40.4	61.36	28.16	8.87	2.89852	2.39e-227	1e-225	Up	3.35537	0	0	Up	3.4968	0	0	Up	0.022593	0.917163	1	Normal	2.18735	6.41e-92	1.22e-90	Up	2.79029	3.26e-255	9.63e-254	Up	1.66664	1.18e-43	1.67e-42	Up
CIL1078S0017	-	11.91	13.17	29.07	4.51	8.19	8.1	10.32	4.54	11.91	13.17	29.07	4.51	8.19	8.1	10.32	4.54	1.39141	2.13e-42	1.68e-41	Up	1.53649	2.18e-54	2.19e-53	Up	2.67877	6.79e-232	1.98e-230	Up	-0.00956486	1	1	Normal	0.851171	6.41e-13	2.34e-12	Normal	0.83523	8.85e-18	2.84e-17	Normal	1.18468	1.32e-25	1.12e-24	Up
CIL1078S0028	-	17.14	72.55	127.82	15.84	12.85	9.9	30.88	5.09	17.14	72.55	127.82	15.84	12.85	9.9	30.88	5.09	1.75163	7.64e-34	5.04e-33	Up	3.83324	0	0	Up	4.6503	0	0	Up	1.63783	3.14e-26	9.93e-25	Up	1.33603	3.61e-16	1.52e-15	Up	0.959763	2.46e-11	6.29e-11	Normal	2.60094	6.25e-89	1.94e-87	Up
CIL1078S0035	-	369.1	378.35	342.57	216.48	556.49	626.93	404.52	184.47	369.1	378.35	342.57	216.48	556.49	626.93	404.52	184.47	1.00063	9.1e-244	4.18e-242	Up	1.03634	3.12e-264	1.61e-262	Up	0.893013	1.19e-184	2.72e-183	Normal	0.230848	1.51e-11	1.8e-10	Normal	1.59297	0	0	Up	1.76492	0	0	Up	1.13282	1.43e-301	2.13e-299	Up
CIL1078S0050	-	4.79	3.52	12.11	1.55	0.77	0.93	4.54	1.11	4.79	3.52	12.11	1.55	0.77	0.93	4.54	1.11	2.10947	6.41e-24	3.26e-23	Up	1.66502	4.83e-13	1.72e-12	Up	3.44757	9.11e-98	1.14e-96	Up	0.481709	0.138099	0.245117	Normal	-0.527629	0.207599	0.28063	Normal	-0.255257	0.396515	0.473297	Normal	2.03213	4.57e-19	3.03e-18	Up
CIL1078S0051	-	15.8	27.12	27.26	3.72	17.37	31.32	10.72	4.06	15.8	27.12	27.26	3.72	17.37	31.32	10.72	4.06	1.96037	4.05e-94	6.51e-93	Up	2.73981	2.22e-241	1.04e-239	Up	2.74723	1.58e-232	4.64e-231	Up	-0.126177	0.42385	0.594082	Normal	2.09705	7.38e-103	1.59e-101	Up	2.94753	0	0	Up	1.40075	1.44e-35	1.64e-34	Up
CIL1078S0059	-	7.01	2.45	5.31	2.28	15.2	8.48	1.32	2.57	7.01	2.45	5.31	2.28	15.2	8.48	1.32	2.57	1.44765	1.37e-07	3.49e-07	Up	-0.0689866	1	1	Normal	1.04694	0.000422358	0.000737696	Up	-0.172735	0.708428	0.85921	Normal	2.56423	2.85e-29	1.86e-28	Up	1.7223	7.71e-15	2.25e-14	Up	-0.96123	0.0537535	0.086833	Normal
CIL1078S0061	-	21.39	24.66	14.43	16.71	11.25	7.29	10.65	9.16	21.39	24.66	14.43	16.71	11.25	7.29	10.65	9.16	1.22352	6.16e-34	4.07e-33	Up	1.42875	2.7e-49	2.5e-48	Up	0.655652	1.2e-08	2.82e-08	Normal	0.867292	1.94e-14	3.06e-13	Normal	0.296505	0.0204301	0.0335564	Normal	-0.329429	0.00414794	0.00661582	Normal	0.217434	0.104612	0.158525	Normal
CIL1078S0073	-	5.05	6.36	6.09	2.28	3.18	2.34	0.83	0.57	5.05	6.36	6.09	2.28	3.18	2.34	0.83	0.57	3.14725	3.27e-20	1.47e-19	Up	3.47999	1.14e-27	6.7e-27	Up	3.41741	1.25e-24	5.23e-24	Up	2	1.56e-05	8.17e-05	Up	2.47999	3.14e-09	9.37e-09	Up	2.03747	4.02e-08	8.91e-08	Up	0.542149	0.424648	0.534097	Normal
CIL1078S0076	-	51.68	53.95	32.43	23.99	21.69	22.09	15.46	20.44	51.68	53.95	32.43	23.99	21.69	22.09	15.46	20.44	1.33821	3.41e-77	4.49e-76	Up	1.40023	3.3e-86	5.01e-85	Up	0.665934	1.53e-15	4.84e-15	Normal	0.231038	0.012647	0.033116	Normal	0.0856349	0.3882	0.48578	Normal	0.111998	0.145414	0.19026	Normal	-0.402855	0.000164568	0.000399061	Normal
CIL1078S0078	-	0.62	0	0.44	0.12	0	0.18	0.5	0.05	0.62	0	0.44	0.12	0	0.18	0.5	0.05	3.63227	0.00782344	0.0130472	Up	-5.64386	1	1	Normal	3.1375	0.0625313	0.0859171	Normal	1.26303	1	1	Normal	-5.64386	1	1	Normal	1.848	0.625037	0.700041	Normal	3.32193	0.0625313	0.0992113	Normal
CIL1078S0083	-	85.95	56.51	57.83	23.87	22.18	16.73	13.56	10.12	85.95	56.51	57.83	23.87	22.18	16.73	13.56	10.12	3.08629	0	0	Up	2.4813	1.97e-171	6.14e-170	Up	2.51461	1.42e-170	3.01e-169	Up	1.23799	4.46e-26	1.4e-24	Up	1.13205	5.49e-21	2.78e-20	Up	0.725228	7.22e-12	1.89e-11	Normal	0.422148	0.00284085	0.00583147	Normal
CIL1078S0094	-	6.45	3.89	55.05	1.28	0.73	1.45	2.59	0.44	6.45	3.89	55.05	1.28	0.73	1.45	2.59	0.44	3.87372	2.36e-45	1.97e-44	Up	3.14419	4.07e-23	2.1e-22	Up	6.9671	0	0	Up	1.54057	0.000834919	0.00303679	Up	0.730393	0.215695	0.290248	Normal	1.72048	2.28e-06	4.6e-06	Up	2.55738	2.56e-11	1.13e-10	Up
CIL1078S0097	-	541.79	442.23	305.82	217.04	613.53	603.72	445	199.15	541.79	442.23	305.82	217.04	613.53	603.72	445	199.15	1.44388	0	0	Up	1.15094	0	0	Up	0.618827	1.27e-97	1.59e-96	Normal	0.124105	9.52e-05	0.000428873	Normal	1.62328	0	0	Up	1.60002	0	0	Up	1.15995	0	0	Up
CIL1081S0020	-	3.17	1.45	0.53	0.56	0	0.43	0.59	0.13	3.17	1.45	0.53	0.56	0	0.43	0.59	0.13	4.6079	3.07e-05	6.57e-05	Up	3.47947	0.0156414	0.0256056	Up	2.02748	0.625037	0.702058	Normal	2.10692	0.625037	0.783805	Normal	-7.02237	1	1	Normal	1.72583	0.625037	0.700041	Normal	2.1822	0.250037	0.336004	Normal
CIL1081S0042	-	0.48	0.08	0	0.37	0.75	0	1.56	0.04	0.48	0.08	0	0.37	0.75	0	1.56	0.04	3.58496	0.00782344	0.0130472	Up	1	1	1	Normal	-5.32193	1	1	Normal	3.20945	0.0625313	0.128785	Normal	4.22882	0.00195752	0.00366419	Up	-5.32193	1	1	Normal	5.2854	9.64e-07	2.97e-06	Up
CIL1081S0057	-	390.5	491.77	268.99	131.23	883.98	650.19	668.36	135.09	390.5	491.77	268.99	131.23	883.98	650.19	668.36	135.09	1.5314	1.61984362645511e-319	1.00987610888726e-317	Up	1.86406	0	0	Up	0.993632	4.31e-107	5.88e-106	Normal	-0.0418233	0.462447	0.633121	Normal	2.71009	0	0	Up	2.26694	0	0	Up	2.3067	0	0	Up
CIL1081S0062	-	25.43	23.45	34.25	23.29	23.69	18.58	16.06	11.59	25.43	23.45	34.25	23.29	23.69	18.58	16.06	11.59	1.13365	3.03e-43	2.43e-42	Up	1.01671	8.1e-34	5.52e-33	Up	1.56322	9.19e-90	1.07e-88	Up	1.00683	3.26e-30	1.24e-28	Up	1.0314	1.46e-31	1.02e-30	Up	0.68087	9.61e-19	3.18e-18	Normal	0.470591	2.29e-06	6.8e-06	Normal
CIL1081S0082	-	3.31	2.12	3.4	1.88	1.96	3.01	3.03	1.22	3.31	2.12	3.4	1.88	1.96	3.01	3.03	1.22	1.43995	4.57e-07	1.12e-06	Up	0.797183	0.0139574	0.023072	Normal	1.47865	5.26e-07	1.12e-06	Up	0.623852	0.0852359	0.166724	Normal	0.683973	0.0508887	0.0783162	Normal	1.30288	1.6e-07	3.45e-07	Up	1.31244	2.25e-05	6e-05	Up
CIL1082S0014	-	35.29	28.11	39.34	3.15	6.82	6.4	21.17	3.57	35.29	28.11	39.34	3.15	6.82	6.4	21.17	3.57	3.30526	1.01e-229	4.29e-228	Up	2.97709	3.93e-166	1.18e-164	Up	3.462	2.34e-257	7.68e-256	Up	-0.180572	0.426366	0.596525	Normal	0.933848	3.45e-08	9.64e-08	Normal	0.842148	1.81e-09	4.29e-09	Normal	2.56803	5.43e-95	1.82e-93	Up
CIL1082S0022	-	52.54	51.24	55.12	15.46	27.7	30.41	45.22	12.47	52.54	51.24	55.12	15.46	27.7	30.41	45.22	12.47	2.07495	1.66e-182	5.37e-181	Up	2.03881	3.54e-175	1.13e-173	Up	2.14411	1.31e-191	3.1e-190	Up	0.310079	0.00318668	0.0099676	Normal	1.15142	4.14e-38	3.39e-37	Up	1.28608	6.07e-71	4.98e-70	Up	1.8585	1.45e-121	6.48e-120	Up
CIL1082S0050	-	1.85	2.79	2.93	0.32	1.54	6	0.44	0.76	1.85	2.79	2.93	0.32	1.54	6	0.44	0.76	1.28345	4.27e-06	9.78e-06	Up	1.87619	1.69e-14	6.4e-14	Up	1.94683	2.64e-15	8.31e-15	Up	-1.24793	0.0127768	0.0333828	Down	1.01886	0.000792724	0.00154735	Up	2.98089	1.01e-65	7.83e-65	Up	-0.788496	0.111669	0.167683	Normal
CIL1082S0078	-	2.93	2.36	3.35	1.69	2.14	2.39	1.56	1.05	2.93	2.36	3.35	1.69	2.14	2.39	1.56	1.05	1.48051	0.0126012	0.020486	Up	1.1684	0.0640725	0.0943391	Normal	1.67377	0.00817489	0.0125681	Up	0.686634	0.480883	0.652907	Normal	1.02722	0.18948	0.257917	Normal	1.18662	0.0352308	0.0506512	Normal	0.571157	0.629207	0.739841	Normal
CIL1083S0024	-	871.85	771.16	359.32	719.37	906.2	556.87	910.12	377.76	871.85	771.16	359.32	719.37	906.2	556.87	910.12	377.76	1.20661	0	0	Up	1.02956	1.21470979686529e-319	7.76786806623566e-318	Up	-0.0722007	0.0189756	0.0279898	Normal	0.929264	1.73e-245	9.35e-243	Normal	1.26236	0	0	Up	0.559871	3.43e-99	3.79e-98	Normal	1.26859	0	0	Up
CIL1084S0009	-	33.57	79.07	57.88	27.03	20.89	24.85	43.59	16.12	33.57	79.07	57.88	27.03	20.89	24.85	43.59	16.12	1.05832	9.75e-47	8.35e-46	Up	2.29428	0	0	Up	1.84421	1.83e-173	3.96e-172	Up	0.74571	8.85e-20	2.01e-18	Normal	0.373961	2.43e-05	5.47e-05	Normal	0.624394	1.49e-19	5.05e-19	Normal	1.43515	2.65e-85	7.86e-84	Up
CIL1084S0010	-	140.12	179.38	151.57	44.35	95.36	117.09	112.22	63.28	140.12	179.38	151.57	44.35	95.36	117.09	112.22	63.28	1.14684	6.41e-260	3.18e-258	Up	1.5032	0	0	Up	1.26016	4.83518240537617e-315	1.99324223632755e-313	Up	-0.512815	7.31e-31	2.87e-29	Normal	0.591635	7.52e-56	8.71e-55	Normal	0.887796	7.96e-173	1.52e-171	Normal	0.826508	2.7e-113	1.12e-111	Normal
CIL1084S0011	-	4.54	3.5	6.72	1.89	3.01	2.73	3.98	2.26	4.54	3.5	6.72	1.89	3.01	2.73	3.98	2.26	1.00637	7.33e-05	0.000151462	Up	0.631032	0.0190564	0.0308586	Normal	1.57214	9.19e-12	2.5e-11	Up	-0.257937	0.521199	0.686323	Normal	0.413441	0.203345	0.275278	Normal	0.272578	0.27695	0.3419	Normal	0.816446	0.00423387	0.00845123	Normal
CIL1084S0014	-	12.32	10.55	7.86	5.62	5.86	5.62	8.94	4.85	12.32	10.55	7.86	5.62	5.86	5.62	8.94	4.85	1.34495	2.52e-34	1.68e-33	Up	1.12119	1.51e-22	7.67e-22	Up	0.696545	4.81e-08	1.09e-07	Normal	0.212585	0.15108	0.264358	Normal	0.272916	0.0591943	0.0903325	Normal	0.212585	0.0682236	0.0940153	Normal	0.88229	7.07e-12	3.21e-11	Normal
CIL1084S0021	-	2.19	1.52	10.7	0.18	0.32	0.69	0.54	0.16	2.19	1.52	10.7	0.18	0.32	0.69	0.54	0.16	3.77479	1.89e-35	1.29e-34	Up	3.24793	1.48e-21	7.27e-21	Up	6.0634	1.77e-186	4.07e-185	Up	0.169925	1	1	Normal	1	0.098989	0.144351	Normal	2.10852	1.5e-08	3.4e-08	Up	1.75489	0.00043649	0.00100552	Up
CIL1084S0040	-	35.82	43.48	25.16	14.71	33.26	38.71	21.14	12.67	35.82	43.48	25.16	14.71	33.26	38.71	21.14	12.67	1.49935	6.42e-75	8.22e-74	Up	1.77894	9.73e-116	1.94e-114	Up	0.989715	5.46e-27	2.43e-26	Normal	0.215381	0.052283	0.111543	Normal	1.39237	1.28e-56	1.49e-55	Up	1.61129	1.16e-115	1.47e-114	Up	0.738559	2.43e-13	1.2e-12	Normal
CIL1084S0089	-	27.46	23.51	32.32	11.26	14.95	20.39	14.23	13.03	27.46	23.51	32.32	11.26	14.95	20.39	14.23	13.03	1.07549	9.83e-14	3.45e-13	Up	0.851437	1.63e-08	4.6e-08	Normal	1.31059	1.52e-20	5.67e-20	Up	-0.21063	0.29485	0.446993	Normal	0.198308	0.294817	0.380614	Normal	0.646025	1.63e-06	3.33e-06	Normal	0.127099	0.512415	0.622277	Normal
CIL1086S0008	-	19.61	14.26	11.31	2.77	2.36	3.34	9.68	3.99	19.61	14.26	11.31	2.77	2.36	3.34	9.68	3.99	2.29713	1.73e-54	1.69e-53	Up	1.83751	4.46e-30	2.79e-29	Up	1.50314	1.83e-17	6.2e-17	Up	-0.526503	0.0663928	0.134862	Normal	-0.757602	0.00980798	0.0168471	Normal	-0.256541	0.215383	0.274193	Normal	1.27862	4.14e-11	1.79e-10	Up
CIL1086S0033	-	12.64	10.8	10.55	5.3	5.68	6.25	8.13	4.86	12.64	10.8	10.55	5.3	5.68	6.25	8.13	4.86	1.37897	1.03e-16	4.07e-16	Up	1.152	2.1e-11	6.89e-11	Up	1.11821	3.85e-10	9.75e-10	Up	0.125036	0.615241	0.77855	Normal	0.224935	0.320918	0.410666	Normal	0.3629	0.0372753	0.053439	Normal	0.742299	0.000218045	0.000521513	Normal
CIL1086S0035	-	0.98	0.26	1.15	0.61	0	0.26	0.54	0.14	0.98	0.26	1.15	0.61	0	0.26	0.54	0.14	2.80735	0.00419502	0.00723764	Up	0.893085	0.687547	0.774197	Normal	3.03814	0.000521183	0.000902781	Up	2.12338	0.109463	0.205452	Normal	-7.12928	0.500025	0.602874	Normal	0.893085	0.726617	0.7996	Normal	1.94753	0.179786	0.255397	Normal
CIL1086S0062	-	16.83	14.67	21.62	6.86	9.75	11.82	16.53	7.38	16.83	14.67	21.62	6.86	9.75	11.82	16.53	7.38	1.18934	1.78e-39	1.33e-38	Up	0.991176	2.56e-26	1.45e-25	Normal	1.55067	1.06e-71	1.02e-70	Up	-0.105412	0.401328	0.568701	Normal	0.401781	0.000306563	0.000624296	Normal	0.679537	2.09e-15	6.23e-15	Normal	1.16339	4.59e-33	4.9e-32	Up
CIL1086S0064	-	1.27	0.95	1.87	0	0.25	0.06	0.13	0	1.27	0.95	1.87	0	0.25	0.06	0.13	0	10.3106	0.000122627	0.000248046	Up	9.89178	0.00097925	0.00187547	Up	10.8688	1.93e-06	3.97e-06	Up	0	1	1	Normal	7.96578	0.250037	0.328462	Normal	5.90689	1	1	Normal	7.02237	1	1	Normal
CIL1086S0065	-	27.18	27.32	30.43	10.38	19.53	25.27	25.13	10.39	27.18	27.32	30.43	10.38	19.53	25.27	25.13	10.39	1.38735	4.86e-28	2.77e-27	Up	1.39476	2.05e-28	1.23e-27	Up	1.5503	5.09e-35	2.7e-34	Up	-0.00138921	1	1	Normal	0.910496	3.87e-10	1.22e-09	Normal	1.28223	1.52e-30	6.75e-30	Up	1.27422	2.43e-20	1.69e-19	Up
CIL1086S0078	-	12.73	18.29	24.15	2.72	3.78	4.44	8.5	4.62	12.73	18.29	24.15	2.72	3.78	4.44	8.5	4.62	1.46227	1.65e-85	2.42e-84	Up	1.98509	1.47e-187	5.15e-186	Up	2.38606	4.08e-296	1.54e-294	Up	-0.764286	8.86e-11	9.78e-10	Normal	-0.289507	0.0082264	0.0142536	Normal	-0.0573332	0.514624	0.58989	Normal	0.87957	2.08e-23	1.63e-22	Normal
CIL1086S0097	-	40.73	37.71	25.02	21.43	26.84	29.09	30.59	16.76	40.73	37.71	25.02	21.43	26.84	29.09	30.59	16.76	1.28107	7.33e-61	7.86e-60	Up	1.16993	2.42e-49	2.24e-48	Up	0.57806	1.85e-10	4.76e-10	Normal	0.35461	0.000262393	0.00107623	Normal	0.679363	1.11e-13	4.19e-13	Normal	0.795501	2.63e-27	1.08e-26	Normal	0.868038	3.47e-22	2.61e-21	Normal
CIL1087S0019	-	23.36	19.69	22.11	8.56	13.63	16.93	19.66	11.38	23.36	19.69	22.11	8.56	13.63	16.93	19.66	11.38	1.03754	7.32e-85	1.06e-83	Up	0.790963	9.18e-46	8e-45	Normal	0.958198	1.88e-67	1.72e-66	Normal	-0.410818	2.38e-08	1.96e-07	Normal	0.260285	6.51e-05	0.000140965	Normal	0.573081	2.22e-29	9.55e-29	Normal	0.788763	2.9e-40	3.77e-39	Normal
CIL1087S0026	-	6.89	7.76	6.63	3.5	6.86	7.46	2.01	2.97	6.89	7.76	6.63	3.5	6.86	7.46	2.01	2.97	1.21404	1.59e-06	3.76e-06	Up	1.38559	2.01e-08	5.63e-08	Up	1.15855	1.46e-05	2.85e-05	Up	0.236892	0.525937	0.69088	Normal	1.20775	7.44e-06	1.75e-05	Up	1.32871	6.02e-10	1.45e-09	Up	-0.563267	0.154643	0.223506	Normal
CIL1087S0031	-	0.28	0.99	0.87	0	2.18	5.55	1.74	0.02	0.28	0.99	0.87	0	2.18	5.55	1.74	0.02	3.80735	0.00097925	0.00181929	Up	5.62936	7.54e-12	2.53e-11	Up	5.44294	4.77e-10	1.2e-09	Up	-4.32193	1	1	Normal	6.76818	1.21e-22	6.43e-22	Up	8.11634	1.33e-93	1.39e-92	Up	6.44294	7.53e-18	4.7e-17	Up
CIL1087S0055	-	16.12	12.22	15.19	5.36	7.95	9.95	15.27	7.29	16.12	12.22	15.19	5.36	7.95	9.95	15.27	7.29	1.14486	5.86e-20	2.61e-19	Up	0.745254	3.9e-08	1.07e-07	Normal	1.05913	4.47e-16	1.45e-15	Up	-0.443686	0.0165999	0.0417856	Normal	0.125036	0.469005	0.574851	Normal	0.448778	0.000238093	0.000422384	Normal	1.06671	4.87e-15	2.64e-14	Up
CIL1087S0057	-	53.15	45.49	49.78	22.27	35.45	41.11	36.34	18.87	53.15	45.49	49.78	22.27	35.45	41.11	36.34	18.87	1.49398	1.46e-108	2.69e-107	Up	1.26946	1.69e-73	2.21e-72	Up	1.39947	1.25e-88	1.45e-87	Up	0.239007	0.00777998	0.0216967	Normal	0.909691	6.9e-31	4.73e-30	Normal	1.12339	2.27e-71	1.88e-70	Up	0.945464	9.52e-33	1.01e-31	Normal
CIL1087S0067	-	8.76	11.1	8.84	4.6	3.88	5.66	8.29	4.22	8.76	11.1	8.84	4.6	3.88	5.66	8.29	4.22	1.05369	4.46e-09	1.24e-08	Up	1.39524	5.08e-17	2.12e-16	Up	1.0668	4.77e-09	1.15e-08	Up	0.124391	0.609547	0.772681	Normal	-0.121186	0.649805	0.752312	Normal	0.423559	0.0147104	0.0221461	Normal	0.974129	5.26e-07	1.66e-06	Normal
CIL1087S0068	-	132.75	86.54	51.53	38.11	24.83	18.87	113.42	46.21	132.75	86.54	51.53	38.11	24.83	18.87	113.42	46.21	1.52243	1.4e-292	7.79e-291	Up	0.905162	2.08e-83	3.06e-82	Normal	0.157208	0.00431414	0.00684898	Normal	-0.278035	4.68e-06	2.69e-05	Normal	-0.896121	1.25e-40	1.08e-39	Normal	-1.29211	9.11e-115	1.15e-113	Down	1.2954	7.21e-176	4.99e-174	Up
CIL1087S0085	-	90.95	94.75	110.09	17.77	39.26	61.1	63.32	22.13	90.95	94.75	110.09	17.77	39.26	61.1	63.32	22.13	2.03907	0	0	Up	2.09812	0	0	Up	2.31461	0	0	Up	-0.31656	4.07e-05	0.00019856	Normal	0.827057	1.23e-40	1.06e-39	Normal	1.46517	2.79e-221	6.95e-220	Up	1.51666	1.6e-159	9.84e-158	Up
CIL1089S0011	-	6.87	5.27	8.44	2.5	5.06	3.14	3.51	0.94	6.87	5.27	8.44	2.5	5.06	3.14	3.51	0.94	2.86958	5.95e-14	2.1e-13	Up	2.48707	1.03e-09	3.1e-09	Up	3.16651	2.34e-18	8.16e-18	Up	1.4112	0.00909852	0.0248398	Up	2.4284	1.36e-08	3.92e-08	Up	1.74003	4.33e-05	8.09e-05	Up	1.90074	0.000113952	0.000281862	Up
CIL1089S0026	-	103.26	78.93	87.17	43.48	58.62	78.81	55.02	35.4	103.26	78.93	87.17	43.48	58.62	78.81	55.02	35.4	1.54446	2.49437934484578e-318	1.54446971262404e-316	Up	1.15682	8.26e-156	2.31e-154	Up	1.30008	6.36e-199	1.58e-197	Up	0.296603	2.71e-08	2.22e-07	Normal	0.727644	3.63e-49	3.74e-48	Normal	1.15463	4.76e-191	1.02e-189	Up	0.636207	6.87e-36	7.88e-35	Normal
CIL1089S0064	-	9.79	14.63	25.08	1.22	1.44	2.56	2.89	0.46	9.79	14.63	25.08	1.22	1.44	2.56	2.89	0.46	4.4116	1.26e-39	9.44e-39	Up	4.99115	1.09e-61	1.23e-60	Up	5.76876	1.98e-97	2.48e-96	Up	1.40718	0.0526069	0.112066	Normal	1.64636	0.0146935	0.0246566	Up	2.47644	3.22e-08	7.17e-08	Up	2.65136	8.03e-07	2.49e-06	Up
CIL1089S0067	-	9.06	11.38	8.96	1.86	6.78	12.64	4.06	2.41	9.06	11.38	8.96	1.86	6.78	12.64	4.06	2.41	1.91048	8.6e-63	9.46e-62	Up	2.2394	1.72e-96	2.9e-95	Up	1.89447	1.79e-58	1.45e-57	Up	-0.373731	0.0541705	0.114818	Normal	1.49225	1.7e-30	1.15e-29	Up	2.39089	5.37e-148	8.75e-147	Up	0.752447	9.83e-07	3.02e-06	Normal
CIL1089S0078	-	4.81	2.69	6	3	2.15	3.37	2.55	2.2	4.81	2.69	6	3	2.15	3.37	2.55	2.2	1.12853	2.8e-09	7.88e-09	Up	0.290103	0.214588	0.285605	Normal	1.44746	1.72e-15	5.46e-15	Up	0.447459	0.0540634	0.114618	Normal	-0.0331669	1	1	Normal	0.615245	0.000765951	0.00130494	Normal	0.212994	0.435435	0.546448	Normal
CIL1090S0039	-	4.13	1.41	18.73	1.97	0.89	8.01	1.09	0.44	4.13	1.41	18.73	1.97	0.89	8.01	1.09	0.44	3.23057	1.14e-23	5.73e-23	Up	1.68012	0.000144544	0.000302201	Up	5.4117	1.71e-135	2.94e-134	Up	2.16262	4.68e-07	3.18e-06	Up	1.0163	0.0803912	0.119066	Normal	4.18623	6.82e-70	5.54e-69	Up	1.30875	0.0139417	0.0254447	Up
CIL1090S0049	-	0.72	0.45	0.39	0.26	0.11	0.08	1.1	0.26	0.72	0.45	0.39	0.26	0.11	0.08	1.1	0.26	1.46949	0.0126012	0.020486	Up	0.791413	0.383562	0.473921	Normal	0.584963	0.480883	0.560241	Normal	0	1	1	Normal	-1.24101	0.38784	0.485352	Normal	-1.70044	0.0923899	0.125224	Normal	2.08092	0.000327558	0.000766751	Up
CIL1090S0076	-	145.06	167.11	188.2	40.49	154.74	198.7	88.7	33.83	145.06	167.11	188.2	40.49	154.74	198.7	88.7	33.83	2.10027	0	0	Up	2.30442	0	0	Up	2.47589	0	0	Up	0.259262	0.000111435	0.000495287	Normal	2.19347	0	0	Up	2.55422	0	0	Up	1.39063	3.94e-147	2.23e-145	Up
CIL1090S0077	-	6.36	10.16	13.87	2.15	9.96	15.62	3.93	2.91	6.36	10.16	13.87	2.15	9.96	15.62	3.93	2.91	1.12801	5.64e-26	3.04e-25	Up	1.80381	5.87e-82	8.49e-81	Up	2.25288	6.38e-142	1.14e-140	Up	-0.436682	0.00475015	0.0141231	Normal	1.77513	3.82e-71	5.62e-70	Up	2.4243	3.43e-230	8.95e-229	Up	0.43351	0.00102635	0.00224045	Normal
CIL1090S0090	-	143.21	167.26	186.2	42.62	245.5	312.11	58.89	36.87	143.21	167.26	186.2	42.62	245.5	312.11	58.89	36.87	1.95761	1.64e-208	6.16e-207	Up	2.18157	1.64e-279	8.85e-278	Up	2.33633	0	0	Up	0.209083	0.0227792	0.0547202	Normal	2.7352	0	0	Up	3.08154	0	0	Up	0.675575	2.13e-15	1.17e-14	Normal
CIL1092S0017	-	1.77	0.59	0.42	0.23	0.23	1.17	0	0.21	1.77	0.59	0.42	0.23	0.23	1.17	0	0.21	3.07529	0.00636217	0.0107715	Up	1.49033	0.375062	0.464887	Normal	1	0.625037	0.702058	Normal	0.131245	1	1	Normal	0.131245	1	1	Normal	2.47805	0.0225028	0.0331391	Up	-7.71425	1	1	Normal
CIL1092S0033	-	17.95	18.68	15.63	5.94	7.47	10.91	9.45	8.01	17.95	18.68	15.63	5.94	7.47	10.91	9.45	8.01	1.16411	5.76e-16	2.22e-15	Up	1.22162	1.1e-17	4.72e-17	Up	0.964444	4.21e-10	1.06e-09	Normal	-0.431339	0.0385591	0.0859853	Normal	-0.100694	0.663847	0.766143	Normal	0.445777	0.00171181	0.00283091	Normal	0.238512	0.209246	0.29238	Normal
CIL1092S0034	-	0.42	0.27	4.1	0.2	0.49	2.33	0.21	0.04	0.42	0.27	4.1	0.2	0.49	2.33	0.21	0.04	3.39232	0.0312734	0.0481656	Up	2.75489	0.375062	0.464887	Normal	6.67948	5.98e-17	1.99e-16	Up	2.32193	0.625037	0.783805	Normal	3.61471	0.0156414	0.0261144	Up	5.86419	3.77e-15	1.11e-14	Up	2.39232	0.250037	0.336004	Normal
CIL1092S0035	-	1.04	0.81	4.98	0	0	0.18	0.27	0	1.04	0.81	4.98	0	0	0.18	0.27	0	10.0224	3.07e-05	6.57e-05	Up	9.66178	0.000122627	0.000257623	Up	12.2819	6.08e-23	2.44e-22	Up	0	1	1	Normal	0	1	1	Normal	7.49185	0.125037	0.165018	Normal	8.07682	0.125037	0.18415	Normal
CIL1092S0062	-	1.13	0.71	2.21	0.48	0.93	0.97	0.46	0.52	1.13	0.71	2.21	0.48	0.93	0.97	0.46	0.52	1.11974	0.0110741	0.0181358	Up	0.449307	0.430054	0.524819	Normal	2.08746	9.13e-09	2.16e-08	Up	-0.115477	1	1	Normal	0.838719	0.0887627	0.130706	Normal	0.899473	0.0227863	0.0335223	Normal	-0.176878	0.855644	0.951428	Normal
CIL1092S0068	-	3.29	2.49	4.22	0.18	1.65	0.93	0.1	0.33	3.29	2.49	4.22	0.18	1.65	0.93	0.1	0.33	3.31755	1.64e-12	5.42e-12	Up	2.91561	1.76e-08	4.95e-08	Up	3.67671	6.59e-17	2.19e-16	Up	-0.874469	0.507911	0.672195	Normal	2.32193	0.000181736	0.000378092	Up	1.49476	0.0126012	0.0191085	Up	-1.72247	0.453207	0.564755	Normal
CIL1092S0077	-	16.36	22.81	22.37	1.13	6	4.13	9.93	0.87	16.36	22.81	22.37	1.13	6	4.13	9.93	0.87	4.23301	7.62e-270	3.91e-268	Up	4.71251	0	0	Up	4.68441	0	0	Up	0.377235	0.186085	0.312666	Normal	2.78588	1.51e-62	1.96e-61	Up	2.24705	2.12e-47	1.27e-46	Up	3.51271	1.58e-126	7.41e-125	Up
CIL1092S0106	-	28.25	28.85	26.36	20.41	27.81	20.24	17.06	14.1	28.25	28.85	26.36	20.41	27.81	20.24	17.06	14.1	1.00256	2.16e-26	1.18e-25	Up	1.03288	2.84e-28	1.69e-27	Up	0.902655	5.11e-20	1.88e-19	Normal	0.533581	7.84e-07	5.14e-06	Normal	0.979909	7.82e-23	4.17e-22	Normal	0.521514	3.98e-09	9.29e-09	Normal	0.274922	0.0186161	0.0330748	Normal
CIL1093S0033	-	1.69	2.31	1.09	2.7	5.37	5.12	0.44	0.71	1.69	2.31	1.09	2.7	5.37	5.12	0.44	0.71	1.25113	0.000387613	0.000750327	Up	1.702	1.01e-07	2.7e-07	Up	0.618437	0.148593	0.191199	Normal	1.92707	1.26e-09	1.22e-08	Up	2.91903	5.4e-29	3.49e-28	Up	2.85025	1.02e-37	5.17e-37	Up	-0.690316	0.256328	0.34342	Normal
CIL1093S0046	-	18.02	19.95	21.7	13.09	12.92	15.37	9.36	8.24	18.02	19.95	21.7	13.09	12.92	15.37	9.36	8.24	1.12888	5.26e-17	2.11e-16	Up	1.27567	2.27e-22	1.15e-21	Up	1.39698	1.86e-26	8.18e-26	Up	0.667749	1.97e-05	0.000101294	Normal	0.64889	3.43e-05	7.64e-05	Normal	0.899401	1.13e-13	3.15e-13	Normal	0.183864	0.31583	0.412667	Normal
CIL1093S0048	-	85.17	91.15	70.33	26.03	48.33	36.4	94.78	32.79	85.17	91.15	70.33	26.03	48.33	36.4	94.78	32.79	1.37709	6.98e-106	1.26e-104	Up	1.47499	1.1e-125	2.4e-124	Up	1.10088	1.39e-59	1.15e-58	Up	-0.333081	0.000216091	0.000900655	Normal	0.559663	2.71e-13	1.01e-12	Normal	0.150683	0.0259453	0.0379635	Normal	1.53133	9.94e-123	4.52e-121	Up
CIL1093S0049	-	10.11	9.92	9.87	6	7.07	7.52	2.84	4.9	10.11	9.92	9.87	6	7.07	7.52	2.84	4.9	1.04493	3.67e-19	1.6e-18	Up	1.01756	3.15e-18	1.38e-17	Up	1.01027	5.6e-17	1.87e-16	Up	0.292181	0.0392104	0.0870806	Normal	0.528928	9.91e-05	0.000210917	Normal	0.617951	1.33e-08	3.03e-08	Normal	-0.786891	1.16e-05	3.21e-05	Normal
CIL1093S0096	-	1.73	2.16	2.83	0.57	0.51	0.83	0.92	0.72	1.73	2.16	2.83	0.57	0.51	0.83	0.92	0.72	1.2647	0.000649708	0.00123035	Up	1.58496	2.85e-06	6.89e-06	Up	1.97473	7.92e-10	1.98e-09	Up	-0.337035	0.627432	0.785815	Normal	-0.4975	0.405457	0.505295	Normal	0.205114	0.609468	0.686897	Normal	0.353637	0.451881	0.564554	Normal
CIL1093S0133	-	0.55	0.63	0.86	0.18	0.37	0.34	0.97	0.14	0.55	0.63	0.86	0.18	0.37	0.34	0.97	0.14	1.974	0.000117812	0.000239144	Up	2.16993	1.54e-05	3.49e-05	Up	2.61891	1.9e-08	4.42e-08	Up	0.36257	0.814613	0.951026	Normal	1.4021	0.0290618	0.0466105	Up	1.28011	0.0201872	0.0299076	Up	2.79256	1.34e-09	5.22e-09	Up
CIL1093S0134	-	8.14	13.21	6.61	2.12	9.93	12.67	0	1.2	8.14	13.21	6.61	2.12	9.93	12.67	0	1.2	2.76199	2.12e-23	1.06e-22	Up	3.46052	6.41e-47	5.69e-46	Up	2.46162	1.62e-16	5.31e-16	Up	0.82103	0.0652423	0.133313	Normal	3.04876	1.17e-28	7.46e-28	Up	3.40031	4.53e-56	3.08e-55	Up	-10.2288	2.12e-05	5.68e-05	Down
CIL1094S0023	-	11.16	13.84	51.95	1.65	0.43	1.45	3.47	1.23	11.16	13.84	51.95	1.65	0.43	1.45	3.47	1.23	3.18161	1.45e-69	1.74e-68	Up	3.49211	3.12e-95	5.17e-94	Up	5.40039	0	0	Up	0.423808	0.241827	0.386313	Normal	-1.51625	0.00128343	0.00244968	Down	0.237395	0.408867	0.487024	Normal	1.49628	3.67e-08	1.28e-07	Up
CIL1094S0030	-	2.39	2.9	4.95	1.33	0.62	0.65	1.23	0.83	2.39	2.9	4.95	1.33	0.62	0.65	1.23	0.83	1.52583	1.16e-06	2.78e-06	Up	1.80487	2.63e-09	7.77e-09	Up	2.57625	5.78e-23	2.32e-22	Up	0.680243	0.0929487	0.179488	Normal	-0.420843	0.54282	0.647231	Normal	-0.352672	0.443323	0.525028	Normal	0.567475	0.185476	0.262464	Normal
CIL1094S0069	-	33.85	34.77	22.53	15.27	17.31	12.97	20.23	13.4	33.85	34.77	22.53	15.27	17.31	12.97	20.23	13.4	1.33692	3.54e-26	1.92e-25	Up	1.37561	5.93e-28	3.51e-27	Up	0.749614	2.87e-07	6.23e-07	Normal	0.188467	0.260149	0.40571	Normal	0.369373	0.024553	0.0396898	Normal	-0.0470545	0.778508	0.850853	Normal	0.594263	0.000158664	0.000385364	Normal
CIL1094S0071	-	15.9	18.68	15.89	8.66	12.34	16.06	25.67	5.36	15.9	18.68	15.89	8.66	12.34	16.06	25.67	5.36	1.56872	5.66e-30	3.4e-29	Up	1.80119	9.81e-43	8.05e-42	Up	1.56781	1.57e-28	7.24e-28	Up	0.692134	5.85e-05	0.000276265	Normal	1.20304	1.17e-14	4.65e-14	Up	1.58317	6.31e-40	3.35e-39	Up	2.25978	3.74e-69	8.7e-68	Up
CIL1094S0087	-	265.36	231.22	169.12	55.84	227.88	275.72	159.87	39.46	265.36	231.22	169.12	55.84	227.88	275.72	159.87	39.46	2.74949	0	0	Up	2.5508	0	0	Up	2.09958	0	0	Up	0.500908	7.19e-13	9.79e-12	Normal	2.52981	0	0	Up	2.80474	0	0	Up	2.01844	4.26e-301	6.32e-299	Up
CIL1094S0089	-	30.73	24.58	30.47	13.95	12.4	15.45	16.12	14.83	30.73	24.58	30.47	13.95	12.4	15.45	16.12	14.83	1.05113	2.37e-44	1.95e-43	Up	0.728966	4.82e-20	2.26e-19	Normal	1.03887	2.7e-41	1.64e-40	Up	-0.0882535	0.381594	0.547825	Normal	-0.258178	0.0110477	0.0188724	Normal	0.0590882	0.458689	0.540164	Normal	0.120333	0.212942	0.296765	Normal
CIL1095S0027	-	18.79	13.12	14.71	3.22	1.89	2.48	5.82	1.92	18.79	13.12	14.71	3.22	1.89	2.48	5.82	1.92	3.29079	1.24e-88	1.88e-87	Up	2.77259	3.66e-52	3.56e-51	Up	2.93762	3.17e-60	2.64e-59	Up	0.745954	0.00832941	0.0229792	Normal	-0.0227201	1	1	Normal	0.369234	0.154901	0.201537	Normal	1.59991	7.53e-11	3.21e-10	Up
CIL1095S0040	-	4.94	6.19	8.71	2.46	3.08	3.89	3.62	1.93	4.94	6.19	8.71	2.46	3.08	3.89	3.62	1.93	1.35591	2.71e-08	7.21e-08	Up	1.68134	8.66e-14	3.19e-13	Up	2.17407	4.55e-25	1.93e-24	Up	0.350057	0.316077	0.471587	Normal	0.67433	0.0214365	0.0350936	Normal	1.01117	4.65e-06	9.23e-06	Up	0.907389	0.00160664	0.00341473	Normal
CIL1096S0002	-	274.82	124.47	165.34	20.11	27.62	32.39	62	16.81	274.82	124.47	165.34	20.11	27.62	32.39	62	16.81	4.0311	0	0	Up	2.88841	1.47899457594224e-314	9.24100234813168e-313	Up	3.29804	0	0	Up	0.258593	0.0491836	0.105875	Normal	0.716394	2.01e-09	6.04e-09	Normal	0.946229	6.26e-24	2.38e-23	Normal	1.88295	6.82e-84	1.98e-82	Up
CIL1096S0023	-	3.45	1.14	16.47	1.28	0.45	0.5	2.51	1.48	3.45	1.14	16.47	1.28	0.45	0.5	2.51	1.48	1.221	1.51e-07	3.83e-07	Up	-0.376563	0.311106	0.394909	Normal	3.47617	6.11e-114	8.87e-113	Up	-0.209453	0.607142	0.77105	Normal	-1.7176	0.000115354	0.000244271	Down	-1.5656	2.32e-06	4.69e-06	Down	0.76209	0.00529964	0.0104245	Normal
CIL1096S0052	-	51.16	40.47	19.7	33.8	45.19	32.05	29.65	23.14	51.16	40.47	19.7	33.8	45.19	32.05	29.65	23.14	1.14463	1.03e-49	9.24e-49	Up	0.806464	6.3e-23	3.23e-22	Normal	-0.232193	0.0241913	0.0352814	Normal	0.546634	1.81e-09	1.72e-08	Normal	0.965615	9.05e-31	6.18e-30	Normal	0.469935	3.86e-10	9.39e-10	Normal	0.357643	0.000177209	0.000428298	Normal
CIL1096S0066	-	20	14.75	11.61	4.84	7.17	6.76	14.85	4.21	20	14.75	11.61	4.84	7.17	6.76	14.85	4.21	2.24811	3.88e-54	3.76e-53	Up	1.80882	9.55e-31	6.08e-30	Up	1.46348	2.8e-17	9.45e-17	Up	0.201187	0.419613	0.589638	Normal	0.768153	0.00016615	0.000346706	Normal	0.683203	5e-05	9.31e-05	Normal	1.81857	1.89e-27	1.71e-26	Up
CIL1098S0027	-	10.4	29.42	22.5	4.02	133.37	282.45	19.51	4.87	10.4	29.42	22.5	4.02	133.37	282.45	19.51	4.87	1.09459	1.19e-12	3.96e-12	Up	2.5948	1.17e-112	2.27e-111	Up	2.20793	6.72e-68	6.16e-67	Up	-0.276726	0.206688	0.34065	Normal	4.77537	0	0	Up	5.85793	0	0	Up	2.00222	2.02e-48	3.13e-47	Up
CIL1098S0031	-	1.97	1.64	1.56	0.72	0.48	1.1	0.63	0.38	1.97	1.64	1.56	0.72	0.48	1.1	0.63	0.38	2.37412	0.000181736	0.000362779	Up	2.10962	0.0015534	0.00290743	Up	2.03747	0.00436394	0.00691995	Up	0.921997	0.38784	0.5532	Normal	0.337035	1	1	Normal	1.53343	0.0146935	0.0221231	Up	0.729352	0.548941	0.659025	Normal
CIL1099S0017	-	490.54	364.61	229.99	29.5	85.59	98.4	160.93	25.85	490.54	364.61	229.99	29.5	85.59	98.4	160.93	25.85	4.24613	0	0	Up	3.81812	0	0	Up	3.15333	0	0	Up	0.190551	0.0191222	0.0472508	Normal	1.72728	3.31e-176	1.3e-174	Up	1.92849	0	0	Up	2.6382	0	0	Up
CIL1099S0018	-	20.71	14.23	14.58	7.58	6.57	6.11	8.7	6.87	20.71	14.23	14.58	7.58	6.57	6.11	8.7	6.87	1.59195	3.68e-54	3.57e-53	Up	1.05055	1.68e-20	7.97e-20	Up	1.08561	4.96e-21	1.87e-20	Up	0.141888	0.338336	0.498611	Normal	-0.0644167	0.705704	0.806706	Normal	-0.169138	0.169515	0.219456	Normal	0.340705	0.0153105	0.0277414	Normal
CIL1099S0022	-	6.42	4.6	1.54	2.67	4.58	5.81	0.43	1.49	6.42	4.6	1.54	2.67	4.58	5.81	0.43	1.49	2.10726	1.29e-06	3.06e-06	Up	1.62632	0.000614054	0.00120225	Up	0.047618	1	1	Normal	0.841527	0.185241	0.311615	Normal	1.62004	0.00107663	0.00207044	Up	1.96323	1.73e-07	3.71e-07	Up	-1.7929	0.118607	0.176887	Normal
CIL1099S0027	-	24.97	31.23	22.79	11.78	21.5	33.35	41.28	10.43	24.97	31.23	22.79	11.78	21.5	33.35	41.28	10.43	1.25946	1.17e-27	6.63e-27	Up	1.58219	4.99e-48	4.5e-47	Up	1.12766	1.65e-20	6.13e-20	Up	0.1756	0.249292	0.392042	Normal	1.0436	2.27e-16	9.67e-16	Up	1.67695	1.32e-72	1.11e-71	Up	1.9847	2.37e-76	6.16e-75	Up
CIL1099S0051	-	20.6	24.29	34.62	10.52	15.84	21.47	7.15	9.87	20.6	24.29	34.62	10.52	15.84	21.47	7.15	9.87	1.06152	3.26e-27	1.82e-26	Up	1.29924	1.38e-43	1.15e-42	Up	1.81048	1.2e-94	1.47e-93	Up	0.0920127	0.477625	0.650081	Normal	0.68245	1.17e-09	3.56e-09	Normal	1.1212	2.26e-40	1.21e-39	Up	-0.465107	0.00103963	0.0022666	Normal
CIL1099S0056	-	7.61	10.34	11.43	1.49	4.53	5.53	7.41	3.18	7.61	10.34	11.43	1.49	4.53	5.53	7.41	3.18	1.25887	7.27e-09	1.99e-08	Up	1.70114	5.6e-18	2.43e-17	Up	1.84573	5.5e-21	2.08e-20	Up	-1.09371	0.00284554	0.00902563	Down	0.510484	0.0568438	0.0869811	Normal	0.798253	8.19e-05	0.000150167	Normal	1.22045	2.16e-07	7.07e-07	Up
CIL1099S0057	-	3.11	5.55	5.68	0.9	5.8	3.13	1.7	0.16	3.11	5.55	5.68	0.9	5.8	3.13	1.7	0.16	4.28077	6.05e-08	1.57e-07	Up	5.11634	1.19e-13	4.36e-13	Up	5.14975	4.75e-13	1.37e-12	Up	2.49185	0.0703672	0.141793	Normal	5.17991	1.89e-12	6.72e-12	Up	4.29002	5.55e-09	1.29e-08	Up	3.40939	0.0034275	0.00693343	Up
CIL1099S0090	-	86.55	77.72	91.76	29.68	61.21	97.87	48.78	34.83	86.55	77.72	91.76	29.68	61.21	97.87	48.78	34.83	1.3132	9.6e-247	4.51e-245	Up	1.15796	1.33e-182	4.46e-181	Up	1.39753	2.97e-278	1.05e-276	Up	-0.230839	1.64e-05	8.57e-05	Normal	0.813437	3.22e-74	4.93e-73	Normal	1.49054	0	0	Up	0.485959	4.16e-24	3.35e-23	Normal
CIL1099S0092	-	0.94	0.93	1.6	0	0.55	0.74	0.48	0.04	0.94	0.93	1.6	0	0.55	0.74	0.48	0.04	4.55459	6.14e-05	0.000127917	Up	4.53916	6.14e-05	0.000132414	Up	5.32193	1.21e-07	2.69e-07	Up	-5.32193	1	1	Normal	3.78136	0.00782344	0.0135963	Up	4.20945	0.000145836	0.000262564	Up	3.58496	0.0156414	0.0281641	Up
CIL1099S0095	-	2.68	4.57	4.37	0.63	1.27	2.39	2.89	0.72	2.68	4.57	4.37	0.63	1.27	2.39	2.89	0.72	1.89616	5.24e-17	2.1e-16	Up	2.66613	3.83e-43	3.17e-42	Up	2.60156	1.48e-38	8.52e-38	Up	-0.192645	0.649423	0.806486	Normal	0.81876	0.00666084	0.0117219	Normal	1.73094	7.98e-18	2.56e-17	Up	2.005	2.15e-17	1.31e-16	Up
CIL1099S0096	-	18.58	17.43	25.01	2.48	5.38	5.25	5.5	2	18.58	17.43	25.01	2.48	5.38	5.25	5.5	2	3.21568	6.67e-257	3.25e-255	Up	3.1235	2.59e-235	1.17e-233	Up	3.64443	0	0	Up	0.31034	0.0753097	0.150286	Normal	1.42761	3.11e-25	1.79e-24	Up	1.39232	3.35e-34	1.59e-33	Up	1.45943	1e-25	8.52e-25	Up
CIL1099S0107	-	5.16	2.93	5.87	0	0.52	0.61	5.19	0.15	5.16	2.93	5.87	0	0.52	0.61	5.19	0.15	5.10434	2.38e-13	8.19e-13	Up	4.28787	6.05e-08	1.64e-07	Up	5.29033	2.99e-14	9.05e-14	Up	-7.22882	1	1	Normal	1.79355	0.375062	0.472038	Normal	2.02385	0.179786	0.231656	Normal	5.1127	1.5e-11	6.69e-11	Up
CIL1100S0002	-	1.71	0.68	1.53	0.33	0.33	0.64	0.62	0.24	1.71	0.68	1.53	0.33	0.33	0.64	0.62	0.24	2.83289	5.81e-08	1.51e-07	Up	1.5025	0.0414893	0.0635401	Normal	2.67243	1.98e-06	4.08e-06	Up	0.459432	0.774482	0.916998	Normal	0.459432	0.774482	0.871735	Normal	1.41504	0.0192368	0.0285629	Up	1.36923	0.0964011	0.147117	Normal
CIL1100S0036	-	11.61	13.13	17.54	5.1	4.49	5.06	10.04	5.64	11.61	13.13	17.54	5.1	4.49	5.06	10.04	5.64	1.0416	3.56e-19	1.55e-18	Up	1.2191	2.21e-27	1.29e-26	Up	1.63688	3.86e-53	2.9e-52	Up	-0.145198	0.355355	0.518214	Normal	-0.32898	0.0455523	0.0706421	Normal	-0.156558	0.21571	0.274546	Normal	0.831992	1.28e-10	5.36e-10	Normal
CIL1100S0069	-	0.87	1.73	2.09	0.31	0.42	0.53	0.79	0.39	0.87	1.73	2.09	0.31	0.42	0.53	0.79	0.39	1.15754	0.00154648	0.00282124	Up	2.14923	1.07e-13	3.93e-13	Up	2.42196	6.45e-18	2.22e-17	Up	-0.331206	0.533131	0.698161	Normal	0.106915	1	1	Normal	0.442518	0.296307	0.363484	Normal	1.01838	0.0152899	0.0277077	Up
CIL1100S0099	-	1.43	1.66	2.13	1.65	0.83	0.99	0	0	1.43	1.66	2.13	1.65	0.83	0.99	0	0	10.4818	0.0156414	0.0250731	Up	10.697	0.00391328	0.00696678	Up	11.0566	0.00195752	0.00322166	Up	10.6883	0.00782344	0.0217519	Up	9.69697	0.125037	0.176559	Normal	9.95128	0.0156414	0.0234163	Up	0	1	1	Normal
CIL1100S0106	-	2.11	0.65	19.51	0.08	0.08	0.17	0	0.08	2.11	0.65	19.51	0.08	0.08	0.17	0	0.08	4.7211	3e-11	9.37e-11	Up	3.02237	0.00636217	0.0110395	Up	7.93	2.3e-90	2.69e-89	Up	0	1	1	Normal	0	1	1	Normal	1.08746	0.687547	0.761197	Normal	-6.32193	1	1	Normal
CIL1101S0001	-	1	2.55	1.84	2.63	6.41	15.89	0	0	1	2.55	1.84	2.63	6.41	15.89	0	0	9.96578	3.07e-05	6.57e-05	Up	11.3163	2.38e-13	8.59e-13	Up	10.8455	3.8e-09	9.17e-09	Up	11.3608	3.78e-12	4.75e-11	Up	12.6461	6.3e-29	4.07e-28	Up	13.9558	1.67e-116	2.14e-115	Up	0	1	1	Normal
CIL1101S0002	-	3.56	4.32	4.95	4.39	11.67	25.37	0.04	0	3.56	4.32	4.95	4.39	11.67	25.37	0.04	0	11.7977	1.37e-37	9.83e-37	Up	12.0768	1.23e-45	1.07e-44	Up	12.2732	6.53e-49	4.58e-48	Up	12.1	3.62e-41	1.96e-39	Up	13.5105	4e-107	8.95e-106	Up	14.6308	0	0	Up	5.32193	1	1	Normal
CIL1101S0004	-	21.97	17.6	20.83	8.36	9.62	9.3	10.26	9.02	21.97	17.6	20.83	8.36	9.62	9.3	10.26	9.02	1.28434	9.73e-50	8.77e-49	Up	0.964376	6.31e-26	3.53e-25	Normal	1.20746	3.14e-41	1.9e-40	Up	-0.109624	0.374354	0.54034	Normal	0.0929095	0.427436	0.52949	Normal	0.0441033	0.648228	0.723136	Normal	0.185831	0.105665	0.159995	Normal
CIL1101S0012	-	0.39	1.29	0.98	0.08	0.38	1.23	0	0.03	0.39	1.29	0.98	0.08	0.38	1.23	0	0.03	3.70044	0.00782344	0.0130472	Up	5.42626	6.05e-08	1.64e-07	Up	5.02975	7.69e-06	1.53e-05	Up	1.41504	1	1	Normal	3.66297	0.0156414	0.0261144	Up	5.35755	2.15e-09	5.08e-09	Up	-4.90689	1	1	Normal
CIL1101S0030	-	16.5	19.25	27.17	5.2	15.56	19.25	9.99	5.35	16.5	19.25	27.17	5.2	15.56	19.25	9.99	5.35	1.62486	1.76e-38	1.29e-37	Up	1.84725	1.31e-53	1.3e-52	Up	2.3444	1.24e-97	1.55e-96	Up	-0.0410273	0.862147	0.991121	Normal	1.54023	8.17e-31	5.59e-30	Up	1.84725	1.1e-69	8.9e-69	Up	0.900946	4.38e-09	1.64e-08	Normal
CIL1101S0035	-	20.52	18.35	18.25	13.35	21.87	18.23	20.24	9.61	20.52	18.35	18.25	13.35	21.87	18.23	20.24	9.61	1.09442	1.08e-46	9.21e-46	Up	0.933172	8.2e-33	5.48e-32	Normal	0.925288	1.15e-30	5.55e-30	Normal	0.474231	1.24e-07	9.26e-07	Normal	1.18634	2.99e-51	3.18e-50	Up	0.923706	1.17e-41	6.39e-41	Normal	1.0746	1.15e-39	1.47e-38	Up
CIL1101S0082	-	3.1	2.55	2.03	1.9	1.93	1.27	0.08	0.04	3.1	2.55	2.03	1.9	1.93	1.27	0.08	0.04	6.27612	1.5e-17	6.16e-17	Up	5.99435	1.5e-14	5.69e-14	Up	5.66534	6e-11	1.58e-10	Up	5.56986	9.53e-10	9.4e-09	Up	5.59246	4.77e-10	1.49e-09	Up	4.98868	2.15e-09	5.08e-09	Up	1	1	1	Normal
CIL1101S0105	-	55.94	45.96	70.53	11.6	21.53	32.95	28.13	24.59	55.94	45.96	70.53	11.6	21.53	32.95	28.13	24.59	1.18581	2.53e-82	3.57e-81	Up	0.902307	3.57e-44	3.02e-43	Normal	1.52017	2.24e-143	4.06e-142	Up	-1.08395	1.29e-28	4.6e-27	Down	-0.191723	0.0222297	0.0362111	Normal	0.422207	4.17e-12	1.1e-11	Normal	0.194038	0.0145323	0.026439	Normal
CIL1102S0014	-	1.38	2.79	2.79	0.31	3.15	3.51	1.93	0.39	1.38	2.79	2.79	0.31	3.15	3.51	1.93	0.39	1.82312	0.000275406	0.000541646	Up	2.83872	4.19e-13	1.49e-12	Up	2.83872	2.46e-12	6.87e-12	Up	-0.331206	0.814613	0.951026	Normal	3.01381	4.33e-14	1.66e-13	Up	3.16993	1.12e-22	4.14e-22	Up	2.30705	1.1e-06	3.37e-06	Up
CIL1102S0036	-	21.63	11.3	20.38	1.91	2.46	1.63	4.26	1.15	21.63	11.3	20.38	1.91	2.46	1.63	4.26	1.15	4.23333	1.12e-78	1.51e-77	Up	3.29662	2.39e-34	1.65e-33	Up	4.14745	3.49e-71	3.34e-70	Up	0.731939	0.154271	0.268795	Normal	1.09702	0.0187608	0.0309593	Up	0.503238	0.220952	0.280149	Normal	1.88922	1.21e-06	3.7e-06	Up
CIL1102S0037	-	12.66	11.7	25.82	4.64	2.79	3.87	7.44	3.37	12.66	11.7	25.82	4.64	2.79	3.87	7.44	3.37	1.90946	3.39e-30	2.05e-29	Up	1.79569	4.55e-26	2.56e-25	Up	2.93767	8.01e-98	1.01e-96	Up	0.461376	0.0573628	0.120499	Normal	-0.272483	0.350774	0.444644	Normal	0.199585	0.351193	0.424628	Normal	1.14255	3.99e-08	1.39e-07	Up
CIL1102S0039	-	2.48	3.23	9.95	0.9	0.3	0.39	5.09	0.74	2.48	3.23	9.95	0.9	0.3	0.39	5.09	0.74	1.74474	1.15e-05	2.53e-05	Up	2.12594	5.37e-09	1.56e-08	Up	3.7491	1.64e-44	1.06e-43	Up	0.2824	0.72855	0.87584	Normal	-1.30256	0.134014	0.188211	Normal	-0.924051	0.110468	0.148012	Normal	2.78207	3.7e-16	2.13e-15	Up
CIL1102S0042	-	0.4	0.13	0.19	0	0	0	0.05	0.02	0.4	0.13	0.19	0	0	0	0.05	0.02	4.32193	0.00097925	0.00181929	Up	2.70044	0.375062	0.464887	Normal	3.24793	0.0625313	0.0859171	Normal	-4.32193	1	1	Normal	-4.32193	1	1	Normal	-4.32193	1	1	Normal	1.32193	1	1	Normal
CIL1102S0053	-	127.51	127.11	83.52	77.96	104.43	128.92	93.47	39.26	127.51	127.11	83.52	77.96	104.43	128.92	93.47	39.26	1.69948	0	0	Up	1.69495	0	0	Up	1.08906	2.28e-104	3.04e-103	Up	0.989674	6.2e-80	7.2e-78	Normal	1.4114	1.2e-189	5.12e-188	Up	1.71534	0	0	Up	1.25144	1.09e-136	5.62e-135	Up
CIL1102S0065	-	3.4	4.75	5.01	0.15	1.76	1.86	3.97	0.07	3.4	4.75	5.01	0.15	1.76	1.86	3.97	0.07	5.60204	4.77e-10	1.4e-09	Up	6.08443	2.99e-14	1.12e-13	Up	6.16131	2.99e-14	9.05e-14	Up	1.09954	1	1	Normal	4.65208	3.07e-05	6.86e-05	Up	4.7318	4.24e-07	8.93e-07	Up	5.82564	2.39e-10	9.85e-10	Up
CIL1102S0066	-	2.01	2.53	8.89	0.62	0.78	4.84	4.44	0.81	2.01	2.53	8.89	0.62	0.78	4.84	4.44	0.81	1.3112	0.000130546	0.000263771	Up	1.64314	1.56e-07	4.11e-07	Up	3.45619	1.31e-53	9.97e-53	Up	-0.385654	0.54282	0.708004	Normal	-0.0544478	1	1	Normal	2.57901	2.86e-29	1.23e-28	Up	2.45457	9.14e-18	5.68e-17	Up
CIL1102S0067	-	13.43	16.24	27.48	5.23	7.48	13.06	10	6.42	13.43	16.24	27.48	5.23	7.48	13.06	10	6.42	1.06481	1.37e-14	5.01e-14	Up	1.33891	1.38e-24	7.46e-24	Up	2.09774	8.24e-73	8.05e-72	Up	-0.295762	0.120625	0.222238	Normal	0.220465	0.200593	0.271921	Normal	1.02451	1.4e-17	4.44e-17	Up	0.639355	9.8e-05	0.000244437	Normal
CIL1102S0101	-	21.06	21.13	32.03	7.49	14.24	21.76	11.24	8.41	21.06	21.13	32.03	7.49	14.24	21.76	11.24	8.41	1.32433	1.41e-72	1.75e-71	Up	1.32912	2.16e-73	2.82e-72	Up	1.92925	2.26e-179	5.03e-178	Up	-0.16714	0.102746	0.195092	Normal	0.759771	9.24e-19	4.31e-18	Normal	1.3715	3.26e-102	3.69e-101	Up	0.418464	7.36e-06	2.07e-05	Normal
CIL1104S0018	-	2.19	1.72	1.98	0.46	1.88	2.66	1.75	0.42	2.19	1.72	1.98	0.46	1.88	2.66	1.75	0.42	2.38247	4.88e-08	1.27e-07	Up	2.03395	2.54e-05	5.67e-05	Up	2.23704	1.2e-06	2.51e-06	Up	0.131245	1	1	Normal	2.16227	5.42e-06	1.29e-05	Up	2.66297	6.34e-14	1.79e-13	Up	2.05889	2.58e-05	6.85e-05	Up
CIL1104S0023	-	8.96	4.45	16.74	0.18	0.12	0.16	0.7	0.08	8.96	4.45	16.74	0.18	0.12	0.16	0.7	0.08	6.80735	4.29e-61	4.62e-60	Up	5.79766	2.56e-31	1.65e-30	Up	7.70908	4e-107	5.46e-106	Up	1.16993	0.687547	0.840518	Normal	0.584963	1	1	Normal	1	0.726617	0.7996	Normal	3.12928	0.000521183	0.00118305	Up
CIL1104S0026	-	8.59	6.41	8.19	2.16	3.37	4.49	5.07	1.4	8.59	6.41	8.19	2.16	3.37	4.49	5.07	1.4	2.61723	1.59e-20	7.19e-20	Up	2.1949	4e-13	1.43e-12	Up	2.54844	1.89e-18	6.62e-18	Up	0.625604	0.193947	0.323385	Normal	1.26732	0.00132118	0.00251835	Up	1.68129	1.09e-08	2.48e-08	Up	1.85656	9.97e-08	3.36e-07	Up
CIL1104S0038	-	97	98.99	96.3	46.16	46.02	52.28	60.54	45.31	97	98.99	96.3	46.16	46.02	52.28	60.54	45.31	1.09816	1.24e-144	3.09e-143	Up	1.12745	1.6e-154	4.44e-153	Up	1.08771	3.4e-136	5.85e-135	Up	0.0268137	0.628709	0.787051	Normal	0.0224315	0.687739	0.78857	Normal	0.20643	2.91e-06	5.84e-06	Normal	0.418059	4.64e-16	2.65e-15	Normal
CIL1106S0004	-	106.82	101.52	169.92	38.83	47.5	73.32	53.04	45.71	106.82	101.52	169.92	38.83	47.5	73.32	53.04	45.71	1.2246	4.9e-221	1.98e-219	Up	1.15118	2.72e-191	9.74e-190	Up	1.89427	0	0	Up	-0.235338	5.35e-06	3.06e-05	Normal	0.0554177	0.267361	0.349024	Normal	0.681697	2.4e-72	2e-71	Normal	0.214571	1.07e-05	2.96e-05	Normal
CIL1106S0030	-	2	5.61	8.21	0.43	3.65	3.63	1.67	0.59	2	5.61	8.21	0.43	3.65	3.63	1.67	0.59	1.76121	0.00595708	0.0101153	Up	3.24921	9.71e-13	3.41e-12	Up	3.7986	1.62e-19	5.85e-19	Up	-0.456378	1	1	Normal	2.62911	1.11e-06	2.78e-06	Up	2.62118	9.47e-09	2.17e-08	Up	1.50106	0.0414893	0.0683977	Normal
CIL1106S0036	-	12.36	12.92	8.04	4.2	8.16	8.4	3.78	1.82	12.36	12.92	8.04	4.2	8.16	8.4	3.78	1.82	2.76367	4.4e-57	4.46e-56	Up	2.8276	4.72e-61	5.25e-60	Up	2.14326	1.09e-26	4.82e-26	Up	1.20645	1.16e-06	7.4e-06	Up	2.16463	7.05e-26	4.15e-25	Up	2.20645	5.97e-39	3.12e-38	Up	1.05445	4.99e-05	0.00012843	Up
CIL1106S0058	-	5.97	3.44	4.1	7.29	2.83	2.05	0.11	0.32	5.97	3.44	4.1	7.29	2.83	2.05	0.11	0.32	4.22159	1.36e-24	7.03e-24	Up	3.42626	5.83e-12	1.97e-11	Up	3.67948	1.28e-14	3.92e-14	Up	4.50978	1.26e-28	4.49e-27	Up	3.14466	2e-08	5.68e-08	Up	2.67948	1.04e-07	2.26e-07	Up	-1.54057	0.453207	0.564755	Normal
CIL1106S0062	-	2.78	1.75	2.22	1.52	0.74	0.85	1.41	1.29	2.78	1.75	2.22	1.52	0.74	0.85	1.41	1.29	1.10771	1.63e-05	3.56e-05	Up	0.439984	0.153464	0.209999	Normal	0.783189	0.00587092	0.00920642	Normal	0.2367	0.539359	0.704882	Normal	-0.801774	0.0608374	0.0926257	Normal	-0.601836	0.0488094	0.0689062	Normal	0.128324	0.752573	0.857731	Normal
CIL1106S0065	-	35.1	33.14	24.37	17.35	26.96	22.51	20.74	11.79	35.1	33.14	24.37	17.35	26.96	22.51	20.74	11.79	1.57391	1.2e-45	1.01e-44	Up	1.49101	2.46e-40	1.93e-39	Up	1.04754	6.01e-17	2e-16	Up	0.557372	8.84e-05	0.000401667	Normal	1.19326	1.47e-21	7.53e-21	Up	0.933002	5.65e-18	1.82e-17	Normal	0.814852	3.44e-09	1.3e-08	Normal
CIL1106S0071	-	3.44	1.75	1.08	0.71	1.25	1.59	0.46	0.08	3.44	1.75	1.08	0.71	1.25	1.59	0.46	0.08	5.42626	5.98e-17	2.39e-16	Up	4.45121	7.59e-09	2.18e-08	Up	3.75489	0.000145836	0.000264617	Up	3.14975	0.0117402	0.0310528	Up	3.96578	7.69e-06	1.81e-05	Up	4.31288	2.93e-09	6.87e-09	Up	2.52356	0.0703672	0.110436	Normal
CIL1106S0072	-	38.36	20.7	12.96	4.28	9.97	9.31	7.91	2.59	38.36	20.7	12.96	4.28	9.97	9.31	7.91	2.59	3.88858	5.69e-293	3.17e-291	Up	2.99861	3.61e-126	7.89e-125	Up	2.32304	5.92e-57	4.72e-56	Up	0.724659	0.000447584	0.00174078	Normal	1.94464	1.94e-33	1.43e-32	Up	1.84583	8.85e-42	4.84e-41	Up	1.61073	3.49e-20	2.41e-19	Up
CIL1107S0005	-	7.16	8.67	7.57	4.9	4.49	6.07	6.23	2.61	7.16	8.67	7.57	4.9	4.49	6.07	6.23	2.61	1.45591	3.36e-09	9.41e-09	Up	1.73198	1.1e-13	4.04e-13	Up	1.53624	5.9e-10	1.48e-09	Up	0.908732	0.00230152	0.0074854	Normal	0.782666	0.0110248	0.0188357	Normal	1.21765	3.4e-08	7.57e-08	Up	1.25518	3.63e-06	1.05e-05	Up
CIL1107S0025	-	54.62	42.92	52.06	13.26	31.62	41.06	14.84	9.14	54.62	42.92	52.06	13.26	31.62	41.06	14.84	9.14	2.57916	5.79e-105	1.04e-103	Up	2.23138	4.59e-70	5.77e-69	Up	2.50991	5.91e-93	7.09e-92	Up	0.536815	0.00369522	0.0113431	Normal	1.79057	2.69e-35	2.06e-34	Up	2.16747	3.32e-83	3.14e-82	Up	0.699225	0.000132811	0.000325719	Normal
CIL1107S0034	-	41.41	28.26	60.11	14.88	18.56	26.86	22.39	19.57	41.41	28.26	60.11	14.88	18.56	26.86	22.39	19.57	1.08134	5.46e-51	5.02e-50	Up	0.530118	2.41e-11	7.88e-11	Normal	1.61896	7.32e-129	1.19e-127	Up	-0.395269	6.72e-05	0.000312367	Normal	-0.076447	0.434136	0.537125	Normal	0.456816	5.58e-11	1.41e-10	Normal	0.194211	0.0326602	0.0551387	Normal
CIL1107S0037	-	4.02	1.28	0.16	1.6	1.91	1.76	2.35	0.65	4.02	1.28	0.16	1.6	1.91	1.76	2.35	0.65	2.62868	3.27e-18	1.37e-17	Up	0.977632	0.0242716	0.0386557	Normal	-2.02237	0.0227353	0.0332338	Down	1.29956	0.00221931	0.00724241	Up	1.55506	0.00013755	0.000289032	Up	1.43706	1.95e-05	3.73e-05	Up	1.85415	1.84e-06	5.51e-06	Up
CIL1107S0039	-	17.7	21.23	28.11	8.35	10.08	12.08	6.38	6.39	17.7	21.23	28.11	8.35	10.08	12.08	6.38	6.39	1.46986	8.62e-29	5.02e-28	Up	1.73222	2.62e-43	2.18e-42	Up	2.1372	4.9e-72	4.74e-71	Up	0.38596	0.025652	0.0606332	Normal	0.657608	6e-05	0.00013042	Normal	0.918733	3.05e-13	8.37e-13	Normal	-0.00225951	1	1	Normal
CIL1107S0050	-	3.4	4.47	5.56	1.75	3.05	5.26	2.14	1.46	3.4	4.47	5.56	1.75	3.05	5.26	2.14	1.46	1.21957	4.87e-05	0.000102362	Up	1.61431	5.17e-09	1.5e-08	Up	1.92912	3.23e-13	9.37e-13	Up	0.261387	0.539254	0.704882	Normal	1.06284	0.00136815	0.00260366	Up	1.84909	4.34e-16	1.32e-15	Up	0.551642	0.154643	0.223506	Normal
CIL1107S0058	-	2.86	3.38	2.96	2.04	0.71	1.13	2.02	1.33	2.86	3.38	2.96	2.04	0.71	1.13	2.02	1.33	1.10459	4.18e-06	9.57e-06	Up	1.3456	3.62e-09	1.06e-08	Up	1.15417	1.37e-06	2.86e-06	Up	0.617143	0.0305523	0.0705093	Normal	-0.905535	0.0200784	0.0330169	Normal	-0.235103	0.431517	0.51204	Normal	0.602929	0.0343126	0.0577237	Normal
CIL1110S0016	-	10.91	6.17	30.34	1.42	3.2	6.17	1.14	1.54	10.91	6.17	30.34	1.42	3.2	6.17	1.14	1.54	2.82465	6.22e-35	4.21e-34	Up	2.00234	1.25e-13	4.58e-13	Up	4.30022	2.22e-135	3.81e-134	Up	-0.117039	0.892069	1	Normal	1.05514	0.00207182	0.00387171	Up	2.00234	1.31e-17	4.18e-17	Up	-0.433897	0.471413	0.584731	Normal
CIL1110S0033	-	7.03	7.61	11.02	5.06	5.44	3.8	1.27	2.68	7.03	7.61	11.02	5.06	5.44	3.8	1.27	2.68	1.39129	9.47e-10	2.73e-09	Up	1.50566	6.86e-12	2.31e-11	Up	2.03982	2e-23	8.11e-23	Up	0.916904	0.000550338	0.00209288	Normal	1.02137	6.47e-05	0.000140181	Up	0.503766	0.0306372	0.044451	Normal	-1.0774	0.0080226	0.0152234	Down
CIL1110S0034	-	2.85	2.19	2.79	1.37	1.07	1.54	0.37	1.04	2.85	2.19	2.79	1.37	1.07	1.54	0.37	1.04	1.45438	0.000155784	0.000312973	Up	1.07435	0.0105615	0.0177416	Up	1.42368	0.000269861	0.00047859	Up	0.397592	0.522805	0.687935	Normal	0.0410273	1	1	Normal	0.566347	0.200717	0.256837	Normal	-1.49099	0.0434142	0.0713025	Normal
CIL1110S0040	-	65.57	55.67	72.06	11.35	22.29	17.76	33.38	4.18	65.57	55.67	72.06	11.35	22.29	17.76	33.38	4.18	3.97146	0	0	Up	3.73533	0	0	Up	4.10762	0	0	Up	1.44112	7.54e-28	2.58e-26	Up	2.41482	2.28e-107	5.12e-106	Up	2.08706	5.96e-101	6.68e-100	Up	2.99741	3.26e-199	2.68e-197	Up
CIL1110S0042	-	3.63	4.46	7.82	2.48	1.87	3.06	1.5	1.64	3.63	4.46	7.82	2.48	1.87	3.06	1.5	1.64	1.14627	5.76e-05	0.000120345	Up	1.44335	6.24e-08	1.69e-07	Up	2.25347	6.96e-22	2.7e-21	Up	0.596644	0.0790376	0.156326	Normal	0.189342	0.724426	0.825665	Normal	0.899836	0.000416804	0.000725412	Normal	-0.128733	0.804629	0.905087	Normal
CIL1110S0048	-	4.91	1.56	0.8	0.53	0.11	0.16	0.96	1.33	4.91	1.56	0.8	0.53	0.11	0.16	0.96	1.33	1.8843	2.45e-15	9.24e-15	Up	0.23012	0.516319	0.605856	Normal	-0.733354	0.103973	0.138584	Normal	-1.32736	0.006528	0.0185974	Down	-3.59585	5.56e-07	1.43e-06	Down	-3.05528	1.43e-09	3.4e-09	Down	-0.47032	0.261199	0.349394	Normal
CIL1110S0051	-	3.2	2.23	2.93	1.48	1.68	1.52	1.75	1.08	3.2	2.23	2.93	1.48	1.68	1.52	1.75	1.08	1.56704	0.00295847	0.0052168	Up	1.04601	0.122329	0.171831	Normal	1.43987	0.0107331	0.016312	Up	0.454566	0.503661	0.670276	Normal	0.63743	0.383562	0.481236	Normal	0.49304	0.458587	0.540066	Normal	0.696324	0.383562	0.489362	Normal
CIL1110S0080	-	36.25	26.56	16.86	10.15	17.86	15.9	20.41	10.81	36.25	26.56	16.86	10.15	17.86	15.9	20.41	10.81	1.74561	3.09e-49	2.76e-48	Up	1.29689	6.52e-24	3.46e-23	Up	0.641238	2.07e-05	4e-05	Normal	-0.0908868	0.651609	0.808644	Normal	0.724366	2.16e-06	5.31e-06	Normal	0.55666	1.24e-05	2.4e-05	Normal	0.91691	5.77e-10	2.31e-09	Normal
CIL1111S0001	-	2.01	1.62	1.39	0.22	0.34	0.17	0.47	0.17	2.01	1.62	1.39	0.22	0.34	0.17	0.47	0.17	3.56359	4.24e-07	1.04e-06	Up	3.25239	6.66e-05	0.000143409	Up	3.03148	0.000732495	0.00125378	Up	0.371969	1	1	Normal	1	0.687547	0.788382	Normal	0	1	1	Normal	1.46713	0.289161	0.381922	Normal
CIL1112S0007	-	20.38	14.32	19.24	5.19	6.75	8.37	6.17	3.56	20.38	14.32	19.24	5.19	6.75	8.37	6.17	3.56	2.5172	3.39e-68	3.99e-67	Up	2.00808	1.64e-36	1.18e-35	Up	2.43416	1.91e-59	1.57e-58	Up	0.543857	0.0157855	0.0400073	Normal	0.92301	1.11e-05	2.58e-05	Normal	1.23335	9.47e-15	2.75e-14	Up	0.793393	0.000288234	0.000679093	Normal
CIL1112S0021	-	9.3	15.5	6.96	1.82	4.6	5.14	3.06	2.22	9.3	15.5	6.96	1.82	4.6	5.14	3.06	2.22	2.06667	2.89e-10	8.56e-10	Up	2.80364	4.58e-23	2.36e-22	Up	1.64853	6.07e-06	1.21e-05	Up	-0.286621	0.72855	0.87584	Normal	1.05107	0.0176784	0.0292768	Up	1.21121	0.000388827	0.000678316	Up	0.462972	0.349385	0.451273	Normal
CIL1112S0034	-	15.65	19.43	33.08	7.51	14.69	17.91	16.93	7.1	15.65	19.43	33.08	7.51	14.69	17.91	16.93	7.1	1.14027	1.2e-27	6.81e-27	Up	1.45239	4.44e-49	4.08e-48	Up	2.22007	2.4e-141	4.28e-140	Up	0.0809939	0.547237	0.713076	Normal	1.04894	1.24e-20	6.19e-20	Up	1.33487	3.43e-52	2.22e-51	Up	1.25369	2.33e-30	2.3e-29	Up
CIL1112S0070	-	8.71	9.67	11.68	3.31	6.4	7.83	7.47	4.28	8.71	9.67	11.68	3.31	6.4	7.83	7.47	4.28	1.02506	1.18e-21	5.59e-21	Up	1.17591	9.46e-30	5.86e-29	Up	1.44836	1.45e-46	9.78e-46	Up	-0.37078	0.0134166	0.0348391	Normal	0.580461	2.59e-06	6.32e-06	Normal	0.871402	3.64e-20	1.25e-19	Normal	0.803497	1.97e-11	8.73e-11	Normal
CIL1112S0074	-	13.78	19.7	20.1	3.66	24.86	35.43	13.9	3.26	13.78	19.7	20.1	3.66	24.86	35.43	13.9	3.26	2.07963	4.14e-152	1.09e-150	Up	2.59525	1.43e-282	7.74e-281	Up	2.62425	1.57e-279	5.57e-278	Up	0.166972	0.1742	0.297613	Normal	2.93088	0	0	Up	3.44203	0	0	Up	2.09214	1e-137	5.28e-136	Up
CIL1113S0004	-	0.91	2.99	5.2	0	1.46	2.72	0.29	0.06	0.91	2.99	5.2	0	1.46	2.72	0.29	0.06	3.92283	1.04e-11	3.32e-11	Up	5.63904	1.82e-41	1.46e-40	Up	6.43741	9.98e-67	9.03e-66	Up	-5.90689	0.250037	0.392042	Normal	4.60486	9.5e-19	4.43e-18	Up	5.5025	1.19e-50	7.46e-50	Up	2.27302	0.0129695	0.0237934	Up
CIL1113S0043	-	153.33	112.91	124.75	41.73	60.23	75.91	64	37.56	153.33	112.91	124.75	41.73	60.23	75.91	64	37.56	2.02937	0	0	Up	1.5879	1.30479896088914e-311	8.0237772669395e-310	Up	1.73177	0	0	Up	0.151888	0.00888822	0.024347	Normal	0.681285	2.15e-38	1.77e-37	Normal	1.01509	3.88e-129	5.52e-128	Up	0.768875	7.74e-49	1.22e-47	Normal
CIL1113S0059	-	239.26	213.31	181.02	172.82	138.29	117.31	120.11	106.84	239.26	213.31	181.02	172.82	138.29	117.31	120.11	106.84	1.16313	4.95e-232	2.14e-230	Up	0.9975	7.32e-163	2.14e-161	Normal	0.760697	2.69e-85	3.02e-84	Normal	0.693818	2.37e-67	2.38e-65	Normal	0.372245	1.65e-18	7.63e-18	Normal	0.134874	0.000320507	0.000562717	Normal	0.168904	0.000143583	0.000351028	Normal
CIL1114S0001	-	23.57	16.79	23.48	7.94	5.34	6.16	11.78	6.11	23.57	16.79	23.48	7.94	5.34	6.16	11.78	6.11	1.94771	7.52e-70	9.08e-69	Up	1.45836	8.36e-34	5.69e-33	Up	1.94219	1.56e-66	1.41e-65	Up	0.377967	0.0170966	0.0428262	Normal	-0.194333	0.293518	0.379064	Normal	0.011758	0.963953	1	Normal	0.947095	3.18e-11	1.39e-10	Normal
CIL1114S0012	-	1.4	2.69	4.83	0.3	1.57	1.89	1.34	0.33	1.4	2.69	4.83	0.3	1.57	1.89	1.34	0.33	2.08489	4.77e-10	1.39e-09	Up	3.02707	6.36e-29	3.86e-28	Up	3.87149	2.51e-60	2.09e-59	Up	-0.137504	1	1	Normal	2.25023	1.03e-11	3.51e-11	Up	2.51785	1.65e-21	5.89e-21	Up	2.0217	1.5e-08	5.38e-08	Up
CIL1114S0028	-	36.76	31.42	32.58	13.22	19.73	17.67	17.98	13.25	36.76	31.42	32.58	13.22	19.73	17.67	17.98	13.25	1.47214	5.06e-88	7.58e-87	Up	1.24569	3.91e-59	4.25e-58	Up	1.29799	3.81e-62	3.25e-61	Up	-0.00327018	1	1	Normal	0.574399	4.56e-10	1.43e-09	Normal	0.41531	7.17e-08	1.57e-07	Normal	0.440401	4.01e-06	1.16e-05	Normal
CIL1114S0043	-	33.95	31.47	99.16	6.86	14.49	23.47	12.45	10.07	33.95	31.47	99.16	6.86	14.49	23.47	12.45	10.07	1.75335	1.06e-135	2.47e-134	Up	1.64391	6.75e-116	1.35e-114	Up	3.29969	0	0	Up	-0.553783	1.19e-06	7.61e-06	Normal	0.524994	1.78e-08	5.06e-08	Normal	1.22075	2.33e-72	1.94e-71	Up	0.306082	0.00200078	0.00419657	Normal
CIL1114S0061	-	2.35	1.82	0.93	1.44	2.51	1.48	5.98	1.08	2.35	1.82	0.93	1.44	2.51	1.48	5.98	1.08	1.12163	0.000108964	0.000222111	Up	0.752907	0.0156862	0.0256727	Normal	-0.215729	0.631047	0.707824	Normal	0.415037	0.26738	0.414193	Normal	1.21666	2.9e-05	6.49e-05	Up	0.454566	0.0966417	0.13058	Normal	2.46911	3.12e-27	2.8e-26	Up
[truncated: 15,068 more rows]
