# Supplementary material for: Transcriptome Analysis Reveals a Comprehensive Virus Resistance Response Mechanism in Pecan Infected by a Novel Badnavirus Pecan Virus
Source: Int J Mol Sci. 2022 Nov 5;23(21):13576. doi: 10.3390/ijms232113576 (PMC9655656; doi:10.3390/ijms232113576)
Supplement: Supplementary file 1 [file ijms-23-13576-s001.zip › Table S9. Gene ontology (GO) functional ..xlsx]

## Sheet: all_level2
Table S9. Gene ontology (GO) functional classification of DEGs in PMV-infected plant leaves versus non-infected plant leaves
GO ID (level1)	GO Term (level1)	GO ID (level2)	GO Term (level2)	Gene Number(CK-vs-G1_up)	Gene Number(CK-vs-G1_down)	Gene List(CK-vs-G1_up)	Gene List(CK-vs-G1_down)	Gene Number(CK-vs-G2_up)	Gene Number(CK-vs-G2_down)	Gene List(CK-vs-G2_up)	Gene List(CK-vs-G2_down)	Gene Number(CK-vs-G3_up)	Gene Number(CK-vs-G3_down)	Gene List(CK-vs-G3_up)	Gene List(CK-vs-G3_down)	Gene Number(CK-vs-ML_up)	Gene Number(CK-vs-ML_down)	Gene List(CK-vs-ML_up)	Gene List(CK-vs-ML_down)	Gene Number(CK-vs-Y1_up)	Gene Number(CK-vs-Y1_down)	Gene List(CK-vs-Y1_up)	Gene List(CK-vs-Y1_down)	Gene Number(CK-vs-Y2_up)	Gene Number(CK-vs-Y2_down)	Gene List(CK-vs-Y2_up)	Gene List(CK-vs-Y2_down)	Gene Number(CK-vs-Y3_up)	Gene Number(CK-vs-Y3_down)	Gene List(CK-vs-Y3_up)	Gene List(CK-vs-Y3_down)	Gene Number(G1-vs-G2_up)	Gene Number(G1-vs-G2_down)	Gene List(G1-vs-G2_up)	Gene List(G1-vs-G2_down)	Gene Number(G1-vs-G3_up)	Gene Number(G1-vs-G3_down)	Gene List(G1-vs-G3_up)	Gene List(G1-vs-G3_down)	Gene Number(G2-vs-G3_up)	Gene Number(G2-vs-G3_down)	Gene List(G2-vs-G3_up)	Gene List(G2-vs-G3_down)	Gene Number(Y1-vs-Y2_up)	Gene Number(Y1-vs-Y2_down)	Gene List(Y1-vs-Y2_up)	Gene List(Y1-vs-Y2_down)	Gene Number(Y1-vs-Y3_up)	Gene Number(Y1-vs-Y3_down)
GO:0003674	Molecular Function	GO:0000988	transcription factor activity, protein binding	0	0	--	--	1	0	CIL1468S0019(MBF1C)	--	1	0	CIL1468S0019(MBF1C)	--	1	0	CIL1468S0019(MBF1C)	--	1	0	CIL1468S0019(MBF1C)	--	2	0	CIL0473S0004(MED25),CIL1468S0019(MBF1C)	--	3	0	CIL0473S0004(MED25),CIL1468S0019(MBF1C),CIL1564S0064(MED25)	--	0	0	--	--	0	0	--	--	0	0	--	--	0	0	--	--	1	0
GO:0003674	Molecular Function	GO:0001071	nucleic acid binding transcription factor activity	1	12	MSTRG.13035(At2g17695)	CIL0002S0017(NAC021),CIL0465S0005(--),CIL0538S0003(BHLH121),CIL1264S0073(GT-3B),CIL1312S0045(WRKY13),CIL1535S0018(SUF4),CIL1585S0018(HSFA2B),MSTRG.12599(MYB17),MSTRG.24938(BPC7),MSTRG.27030(WER),MSTRG.7307(ATHB-7),MSTRG.9739(P)	6	33	CIL0211S0005(ATHB-5),CIL0473S0009(RAV2),CIL1263S0022(HAT5),CIL1468S0019(MBF1C),CIL1497S0008(BEL1),MSTRG.21317(DREB2C)	CIL0043S0002(BHLH3),CIL0053S0003(YAB5),CIL0118S0003(WOX4),CIL0176S0054(MYB306),CIL0176S0066(HAT7),CIL0235S0015(SCL28),CIL0248S0006(AP1),CIL0344S0003(ATHB-15),CIL0538S0003(BHLH121),CIL1264S0073(GT-3B),CIL1268S0050(ATHB-15),CIL1277S0024(ATHB-13),CIL1312S0045(WRKY13),CIL1328S0016(GATA19),CIL1348S0041(ARF18),CIL1348S0042(GATA8),CIL1358S0050(WIN1),CIL1380S0036(APL),CIL1403S0043(MYB306),CIL1411S0005(DO…	15	37	CIL0118S0004(RAP2-1),CIL0211S0005(ATHB-5),CIL0449S0001(MYB306),CIL0473S0009(RAV2),CIL0599S0004(WRKY24),CIL1263S0022(HAT5),CIL1266S0008(BEL1),CIL1354S0024(ERF017),CIL1354S0046(ERF1B),CIL1390S0009(STOP1),CIL1425S0009(NAC002),CIL1468S0019(MBF1C),CIL1486S0010(MADS18),CIL1497S0008(BEL1),MSTRG.13035(At2g17695)	CIL0043S0002(BHLH3),CIL0047S0017(PMADS2),CIL0053S0003(YAB5),CIL0118S0003(WOX4),CIL0176S0054(MYB306),CIL0176S0066(HAT7),CIL0235S0015(SCL28),CIL0248S0006(AP1),CIL0344S0003(ATHB-15),CIL0465S0005(--),CIL0538S0003(BHLH121),CIL1268S0050(ATHB-15),CIL1277S0024(ATHB-13),CIL1312S0045(WRKY13),CIL1328S0016(GATA19),CIL1348S0041(ARF18),CIL1348S0042(GATA8),CIL1358S0050(WIN1),CIL1403S0043(MYB306),CIL1411S0005(DO…	11	21	CIL0118S0004(RAP2-1),CIL0211S0005(ATHB-5),CIL1258S0024(NAC029),CIL1332S0019(HY5),CIL1354S0024(ERF017),CIL1354S0046(ERF1B),CIL1468S0019(MBF1C),CIL1506S0015(HSF30),CIL1585S0018(HSFA2B),MSTRG.13035(At2g17695),MSTRG.21317(DREB2C)	CIL0043S0002(BHLH3),CIL0053S0003(YAB5),CIL0121S0004(GL2),CIL0184S0008(BHLH),CIL0205S0012(NAC035),CIL0235S0015(SCL28),CIL0248S0006(AP1),CIL1268S0050(ATHB-15),CIL1277S0024(ATHB-13),CIL1328S0016(GATA19),CIL1348S0041(ARF18),CIL1348S0042(GATA8),CIL1358S0050(WIN1),CIL1403S0043(MYB306),CIL1502S0012(SHN2),CIL1503S0031(At1g16060),CIL1533S0012(WIN1),CIL1592S0020(WIP3),MSTRG.24938(BPC7),MSTRG.8805(DREB2A),M…	19	38	CIL0118S0004(RAP2-1),CIL0211S0005(ATHB-5),CIL0473S0009(RAV2),CIL0599S0004(WRKY24),CIL0680S0002(RVE6),CIL1258S0024(NAC029),CIL1279S0008(RVE6),CIL1324S0052(Os07g0679700),CIL1332S0019(HY5),CIL1354S0024(ERF017),CIL1425S0009(NAC002),CIL1468S0019(MBF1C),CIL1486S0010(MADS18),CIL1578S0027(APRR1),CIL1585S0018(HSFA2B),MSTRG.20306(ERF4),MSTRG.21317(DREB2C),MSTRG.400(TFIIIA),MSTRG.7308(ATHB-7)	CIL0043S0002(BHLH3),CIL0053S0003(YAB5),CIL0118S0003(WOX4),CIL0176S0054(MYB306),CIL0205S0012(NAC035),CIL0235S0015(SCL28),CIL0248S0006(AP1),CIL0344S0003(ATHB-15),CIL0465S0005(--),CIL0465S0010(ATHB-22),CIL0538S0003(BHLH121),CIL1264S0073(GT-3B),CIL1268S0050(ATHB-15),CIL1277S0024(ATHB-13),CIL1283S0021(KAN2),CIL1312S0045(WRKY13),CIL1328S0016(GATA19),CIL1348S0041(ARF18),CIL1348S0042(GATA8),CIL1358S0050(…	20	33	CIL0118S0004(RAP2-1),CIL0211S0005(ATHB-5),CIL0473S0009(RAV2),CIL0599S0004(WRKY24),CIL0680S0002(RVE6),CIL1258S0024(NAC029),CIL1332S0019(HY5),CIL1342S0030(NTL9),CIL1354S0024(ERF017),CIL1425S0009(NAC002),CIL1468S0019(MBF1C),CIL1486S0010(MADS18),CIL1578S0027(APRR1),CIL1585S0018(HSFA2B),MSTRG.13035(At2g17695),MSTRG.20306(ERF4),MSTRG.21317(DREB2C),MSTRG.400(TFIIIA),MSTRG.7307(ATHB-7),MSTRG.7308(ATHB-7)	CIL0118S0003(WOX4),CIL0235S0015(SCL28),CIL0248S0006(AP1),CIL0344S0003(ATHB-15),CIL0465S0005(--),CIL0465S0010(ATHB-22),CIL1264S0073(GT-3B),CIL1268S0050(ATHB-15),CIL1277S0024(ATHB-13),CIL1283S0021(KAN2),CIL1312S0045(WRKY13),CIL1328S0016(GATA19),CIL1348S0041(ARF18),CIL1348S0042(GATA8),CIL1358S0050(WIN1),CIL1403S0043(MYB306),CIL1406S0030(RAP2-7),CIL1445S0011(At4g13040),CIL1447S0047(DIVARICATA),CIL149…	24	35	CIL0002S0017(NAC021),CIL0118S0004(RAP2-1),CIL0211S0005(ATHB-5),CIL0473S0009(RAV2),CIL0599S0004(WRKY24),CIL0680S0002(RVE6),CIL1258S0024(NAC029),CIL1324S0052(Os07g0679700),CIL1332S0019(HY5),CIL1354S0024(ERF017),CIL1354S0046(ERF1B),CIL1390S0009(STOP1),CIL1425S0009(NAC002),CIL1468S0019(MBF1C),CIL1486S0010(MADS18),CIL1539S0013(HSFA4A),CIL1578S0027(APRR1),CIL1585S0018(HSFA2B),MSTRG.20306(ERF4),MSTRG.21…	CIL0043S0002(BHLH3),CIL0053S0003(YAB5),CIL0118S0003(WOX4),CIL0235S0015(SCL28),CIL0248S0006(AP1),CIL0344S0003(ATHB-15),CIL0465S0005(--),CIL0465S0010(ATHB-22),CIL0538S0003(BHLH121),CIL1264S0073(GT-3B),CIL1268S0050(ATHB-15),CIL1277S0024(ATHB-13),CIL1283S0021(KAN2),CIL1312S0045(WRKY13),CIL1328S0016(GATA19),CIL1348S0041(ARF18),CIL1348S0042(GATA8),CIL1358S0050(WIN1),CIL1380S0036(APL),CIL1403S0043(MYB30…	9	19	CIL0002S0017(NAC021),CIL0211S0005(ATHB-5),CIL0449S0001(MYB306),CIL1263S0022(HAT5),CIL1497S0008(BEL1),CIL1506S0015(HSF30),CIL1585S0018(HSFA2B),MSTRG.21317(DREB2C),MSTRG.7307(ATHB-7)	CIL0053S0003(YAB5),CIL0118S0003(WOX4),CIL0176S0054(MYB306),CIL0235S0015(SCL28),CIL0248S0006(AP1),CIL1277S0024(ATHB-13),CIL1328S0016(GATA19),CIL1348S0041(ARF18),CIL1348S0042(GATA8),CIL1358S0050(WIN1),CIL1403S0043(MYB306),CIL1495S0039(MYB83),CIL1502S0012(SHN2),CIL1503S0031(At1g16060),CIL1539S0036(HAT22),CIL1585S0003(NAC073),CIL1588S0021(ANT),CIL1619S0021(At1g68200),MSTRG.20306(ERF4)	22	25	CIL0002S0017(NAC021),CIL0118S0004(RAP2-1),CIL0211S0005(ATHB-5),CIL0449S0001(MYB306),CIL0473S0009(RAV2),CIL0599S0004(WRKY24),CIL0680S0002(RVE6),CIL1263S0022(HAT5),CIL1264S0073(GT-3B),CIL1266S0008(BEL1),CIL1340S0039(HSFA5),CIL1354S0046(ERF1B),CIL1371S0111(TRB1),CIL1390S0009(STOP1),CIL1425S0009(NAC002),CIL1497S0008(BEL1),CIL1506S0015(HSF30),CIL1535S0018(SUF4),CIL1539S0013(HSFA4A),CIL1585S0018(HSFA2B…	CIL0053S0003(YAB5),CIL0118S0003(WOX4),CIL0176S0054(MYB306),CIL0235S0015(SCL28),CIL0248S0006(AP1),CIL1268S0050(ATHB-15),CIL1277S0024(ATHB-13),CIL1312S0045(WRKY13),CIL1328S0016(GATA19),CIL1348S0041(ARF18),CIL1348S0042(GATA8),CIL1358S0050(WIN1),CIL1403S0043(MYB306),CIL1411S0005(DOF5.3),CIL1445S0011(At4g13040),CIL1495S0039(MYB83),CIL1499S0004(YAB5),CIL1502S0012(SHN2),CIL1502S0022(HY5),CIL1503S0031(At…	3	4	CIL0599S0004(WRKY24),CIL1425S0009(NAC002),MSTRG.20306(ERF4)	CIL1328S0016(GATA19),CIL1348S0042(GATA8),CIL1502S0022(HY5),MSTRG.9739(P)	6	4	CIL0176S0054(MYB306),CIL0538S0003(BHLH121),CIL1539S0036(HAT22),MSTRG.21317(DREB2C),MSTRG.7307(ATHB-7),MSTRG.7308(ATHB-7)	CIL1258S0024(NAC029),CIL1358S0050(WIN1),MSTRG.20306(ERF4),MSTRG.8805(DREB2A)	13	9
GO:0003674	Molecular Function	GO:0003824	catalytic activity	122	181	CIL0018S0021(DSP1),CIL0021S0018(AGAL1),CIL0046S0013(PME21),CIL0046S0017(SRG1),CIL0049S0003(SRG1),CIL0062S0015(UBC27),CIL0128S0034(PAP16),CIL0130S0016(SLP2),CIL0131S0009(Prep),CIL0134S0005(XTH22),CIL0155S0005(HGN1),CIL0168S0002(WAK2),CIL0176S0006(DGUOK),CIL0207S0021(DAD2),CIL0212S0010(AHP4),CIL0218S0003(MGL),CIL0219S0001(XI-1),CIL0239S0004(ALDH2C4),CIL0244S0006(PAP2),CIL0260S0005(SE2),CIL0286S0006…	CIL0001S0028(PXL1),CIL0037S0021(AHP1),CIL0049S0020(RBK1),CIL0120S0022(--),CIL0146S0018(At5g58410),CIL0149S0005(PAP17),CIL0151S0031(SRG1),CIL0156S0024(OFUT16),CIL0166S0001(UGT80A2),CIL0170S0010(SQE1),CIL0178S0006(PME54),CIL0203S0006(DFR),CIL0203S0024(PCKA),CIL0252S0012(TAR2),CIL0266S0003(ABCB11),CIL0271S0015(Bp10),CIL0277S0001(PDAT1),CIL0278S0001(UGT85A24),CIL0284S0017(DEGP5),CIL0301S0006(CHI3),CI…	300	824	CIL0001S0034(SDR),CIL0018S0021(DSP1),CIL0025S0017(FAR3),CIL0026S0017(BGAL1),CIL0037S0020(iunH),CIL0037S0027(PPD),CIL0046S0013(PME21),CIL0046S0017(SRG1),CIL0047S0019(NADK2),CIL0049S0003(SRG1),CIL0061S0012(PUB33),CIL0062S0015(UBC27),CIL0114S0023(KOR2),CIL0118S0001(At3g50280),CIL0118S0021(PME21),CIL0121S0014(PERK1),CIL0128S0034(PAP16),CIL0131S0009(Prep),CIL0131S0010(PREP),CIL0135S0010(MAPKKK17),CIL0…	CIL0001S0027(FTSHI5),CIL0001S0028(PXL1),CIL0001S0054(TIC32),CIL0002S0021(At1g04430),CIL0002S0034(UGT92A1),CIL0002S0048(GA2),CIL0003S0001(At5g10020),CIL0004S0010(MK0970),CIL0008S0009(GLP4),CIL0008S0014(NEK2),CIL0013S0004(At2g32990),CIL0021S0012(--),CIL0022S0004(AAO),CIL0024S0015(At1g09160),CIL0025S0014(PRORP2),CIL0026S0010(PAO5),CIL0027S0008(CBR1),CIL0027S0009(DAO),CIL0030S0014(At1g68400),CIL0030S…	444	851	CIL0001S0013(At1g06650),CIL0001S0034(SDR),CIL0006S0011(CHS),CIL0018S0021(DSP1),CIL0025S0017(FAR3),CIL0037S0020(iunH),CIL0037S0025(--),CIL0037S0027(PPD),CIL0046S0013(PME21),CIL0046S0017(SRG1),CIL0047S0019(NADK2),CIL0049S0003(SRG1),CIL0061S0010(SPPL4),CIL0061S0012(PUB33),CIL0062S0004(CAD),CIL0062S0015(UBC27),CIL0114S0007(IGS1),CIL0114S0023(KOR2),CIL0118S0001(At3g50280),CIL0118S0021(PME21),CIL0120S0…	CIL0001S0027(FTSHI5),CIL0001S0028(PXL1),CIL0001S0054(TIC32),CIL0002S0014(SETH3),CIL0002S0021(At1g04430),CIL0002S0034(UGT92A1),CIL0002S0048(GA2),CIL0003S0001(At5g10020),CIL0008S0009(GLP4),CIL0008S0014(NEK2),CIL0013S0004(At2g32990),CIL0021S0010(ASPG2),CIL0021S0012(--),CIL0022S0004(AAO),CIL0024S0015(At1g09160),CIL0025S0014(PRORP2),CIL0026S0010(PAO5),CIL0027S0004(METE),CIL0027S0008(CBR1),CIL0027S0009…	302	508	CIL0001S0009(EXL3),CIL0001S0017(Os09g0529100),CIL0001S0019(RBCMT),CIL0006S0011(CHS),CIL0018S0024(COP1),CIL0026S0014(BGAL1),CIL0026S0017(BGAL1),CIL0030S0004(At5g38830),CIL0037S0022(RBK2),CIL0040S0008(JGB),CIL0046S0013(PME21),CIL0046S0017(SRG1),CIL0049S0003(SRG1),CIL0062S0015(UBC27),CIL0114S0007(IGS1),CIL0120S0016(RCCR),CIL0130S0016(SLP2),CIL0131S0016(GSTF11),CIL0134S0005(XTH22),CIL0135S0010(MAPKKK…	CIL0001S0028(PXL1),CIL0002S0021(At1g04430),CIL0002S0048(GA2),CIL0003S0001(At5g10020),CIL0008S0009(GLP4),CIL0008S0014(NEK2),CIL0013S0004(At2g32990),CIL0021S0012(--),CIL0022S0004(AAO),CIL0024S0015(At1g09160),CIL0026S0010(PAO5),CIL0027S0008(CBR1),CIL0027S0009(DAO),CIL0030S0014(At1g68400),CIL0030S0015(Os01g0513100),CIL0035S0004(NCRK),CIL0035S0021(GULLO6),CIL0036S0001(SSL10),CIL0041S0004(ABCG28),CIL00…	392	804	CIL0001S0019(RBCMT),CIL0001S0034(SDR),CIL0006S0003(PIR7B),CIL0018S0024(COP1),CIL0021S0018(AGAL1),CIL0026S0014(BGAL1),CIL0026S0017(BGAL1),CIL0030S0018(LRK10L-1.1),CIL0037S0022(RBK2),CIL0046S0017(SRG1),CIL0047S0019(NADK2),CIL0049S0003(SRG1),CIL0056S0005(GA2OX6),CIL0057S0017(RGLG3),CIL0062S0015(UBC27),CIL0114S0007(IGS1),CIL0114S0023(KOR2),CIL0117S0007(trmB),CIL0117S0008(pgk),CIL0120S0001(At3g50280),…	CIL0001S0028(PXL1),CIL0002S0018(STK19),CIL0002S0021(At1g04430),CIL0002S0034(UGT92A1),CIL0003S0001(At5g10020),CIL0008S0009(GLP4),CIL0008S0014(NEK2),CIL0013S0004(At2g32990),CIL0021S0010(ASPG2),CIL0021S0012(--),CIL0022S0004(AAO),CIL0024S0015(At1g09160),CIL0025S0006(POL2A),CIL0025S0014(PRORP2),CIL0026S0010(PAO5),CIL0027S0004(METE),CIL0030S0014(At1g68400),CIL0030S0015(Os01g0513100),CIL0035S0004(NCRK),…	462	685	CIL0001S0019(RBCMT),CIL0001S0027(FTSHI5),CIL0001S0034(SDR),CIL0006S0003(PIR7B),CIL0006S0011(CHS),CIL0018S0024(COP1),CIL0021S0018(AGAL1),CIL0025S0017(FAR3),CIL0026S0014(BGAL1),CIL0026S0017(BGAL1),CIL0030S0018(LRK10L-1.1),CIL0034S0001(Cht2),CIL0037S0022(RBK2),CIL0046S0017(SRG1),CIL0047S0019(NADK2),CIL0049S0003(SRG1),CIL0049S0022(PUB32),CIL0056S0005(GA2OX6),CIL0057S0017(RGLG3),CIL0061S0012(PUB33),CI…	CIL0001S0028(PXL1),CIL0002S0018(STK19),CIL0002S0021(At1g04430),CIL0002S0034(UGT92A1),CIL0008S0009(GLP4),CIL0008S0014(NEK2),CIL0013S0004(At2g32990),CIL0021S0010(ASPG2),CIL0021S0012(--),CIL0022S0004(AAO),CIL0024S0015(At1g09160),CIL0025S0006(POL2A),CIL0026S0010(PAO5),CIL0027S0004(METE),CIL0030S0014(At1g68400),CIL0030S0015(Os01g0513100),CIL0035S0004(NCRK),CIL0035S0021(GULLO6),CIL0037S0021(AHP1),CIL00…	670	655	CIL0001S0013(At1g06650),CIL0001S0027(FTSHI5),CIL0001S0034(SDR),CIL0001S0057(HSC-2),CIL0004S0010(MK0970),CIL0004S0018(--),CIL0006S0003(PIR7B),CIL0006S0011(CHS),CIL0006S0021(MAK3),CIL0018S0024(COP1),CIL0021S0018(AGAL1),CIL0026S0014(BGAL1),CIL0026S0017(BGAL1),CIL0030S0004(At5g38830),CIL0030S0018(LRK10L-1.1),CIL0034S0001(Cht2),CIL0037S0020(iunH),CIL0037S0022(RBK2),CIL0037S0025(--),CIL0045S0007(MAA3),…	CIL0001S0028(PXL1),CIL0002S0021(At1g04430),CIL0002S0034(UGT92A1),CIL0008S0009(GLP4),CIL0008S0014(NEK2),CIL0013S0004(At2g32990),CIL0018S0014(At3g13560),CIL0021S0012(--),CIL0022S0004(AAO),CIL0024S0015(At1g09160),CIL0026S0010(PAO5),CIL0027S0004(METE),CIL0030S0014(At1g68400),CIL0035S0004(NCRK),CIL0035S0021(GULLO6),CIL0037S0027(PPD),CIL0046S0009(ephA),CIL0046S0022(SBT5.6),CIL0047S0014(PERK1),CIL0059S0…	270	620	CIL0004S0006(FdGOGAT),CIL0026S0014(BGAL1),CIL0037S0020(iunH),CIL0037S0027(PPD),CIL0040S0008(JGB),CIL0040S0016(FKFBP),CIL0046S0017(SRG1),CIL0049S0003(SRG1),CIL0050S0021(AAO),CIL0061S0010(SPPL4),CIL0061S0012(PUB33),CIL0114S0023(KOR2),CIL0118S0021(PME21),CIL0121S0014(PERK1),CIL0131S0010(PREP),CIL0135S0010(MAPKKK17),CIL0145S0001(TPP2),CIL0150S0012(CXXS1),CIL0156S0033(NIN3),CIL0170S0010(SQE1),CIL0203S…	CIL0001S0027(FTSHI5),CIL0002S0014(SETH3),CIL0002S0021(At1g04430),CIL0002S0034(UGT92A1),CIL0003S0001(At5g10020),CIL0008S0009(GLP4),CIL0013S0004(At2g32990),CIL0021S0012(--),CIL0024S0015(At1g09160),CIL0025S0014(PRORP2),CIL0026S0010(PAO5),CIL0027S0009(DAO),CIL0030S0014(At1g68400),CIL0030S0015(Os01g0513100),CIL0035S0004(NCRK),CIL0035S0021(GULLO6),CIL0045S0007(MAA3),CIL0045S0019(At5g38460),CIL0046S0009…	414	661	CIL0001S0013(At1g06650),CIL0004S0006(FdGOGAT),CIL0006S0011(CHS),CIL0030S0004(At5g38830),CIL0030S0018(LRK10L-1.1),CIL0037S0020(iunH),CIL0037S0027(PPD),CIL0040S0016(FKFBP),CIL0046S0017(SRG1),CIL0049S0003(SRG1),CIL0061S0010(SPPL4),CIL0061S0012(PUB33),CIL0062S0004(CAD),CIL0114S0007(IGS1),CIL0114S0023(KOR2),CIL0117S0007(trmB),CIL0118S0021(PME21),CIL0120S0007(MAPKKK17),CIL0121S0014(PERK1),CIL0124S0004(…	CIL0001S0027(FTSHI5),CIL0002S0014(SETH3),CIL0002S0021(At1g04430),CIL0002S0034(UGT92A1),CIL0003S0001(At5g10020),CIL0008S0009(GLP4),CIL0008S0014(NEK2),CIL0013S0004(At2g32990),CIL0021S0012(--),CIL0024S0015(At1g09160),CIL0025S0014(PRORP2),CIL0026S0010(PAO5),CIL0027S0008(CBR1),CIL0027S0009(DAO),CIL0030S0014(At1g68400),CIL0030S0015(Os01g0513100),CIL0035S0004(NCRK),CIL0035S0021(GULLO6),CIL0037S0013(TKT2…	136	106	CIL0006S0011(CHS),CIL0027S0009(DAO),CIL0061S0012(PUB33),CIL0062S0004(CAD),CIL0114S0007(IGS1),CIL0114S0023(KOR2),CIL0124S0004(NAD9),CIL0136S0001(--),CIL0145S0010(MAPKKK5),CIL0150S0008(AFS1),CIL0158S0005(PLP2),CIL0170S0010(SQE1),CIL0170S0013(RLK7),CIL0203S0006(DFR),CIL0212S0008(ME1),CIL0213S0013(CYP75A1),CIL0218S0028(OMT1),CIL0218S0030(OMT1),CIL0222S0007(At5g24010),CIL0243S0005(KIN7E),CIL0248S0017(…	CIL0008S0014(NEK2),CIL0026S0010(PAO5),CIL0035S0004(NCRK),CIL0131S0009(Prep),CIL0131S0010(PREP),CIL0131S0016(GSTF11),CIL0160S0023(KIN14I),CIL0171S0001(DCTPP1),CIL0191S0003(UPP),CIL0212S0010(AHP4),CIL0218S0016(At1g32860),CIL0266S0002(AT4),CIL0326S0014(SBT1.8),CIL0331S0002(CYP90B1),CIL0364S0012(TMK1),CIL0392S0007(RCH2),CIL0409S0004(PER17),CIL0424S0003(fabZ),CIL0425S0007(GUX1),CIL0481S0002(RBOHE),CIL…	134	78	CIL0002S0048(GA2),CIL0006S0011(CHS),CIL0025S0017(FAR3),CIL0026S0010(PAO5),CIL0040S0018(At2g23060),CIL0045S0007(MAA3),CIL0049S0002(TYRAAT1),CIL0062S0004(CAD),CIL0128S0034(PAP16),CIL0134S0005(XTH22),CIL0145S0010(MAPKKK5),CIL0150S0008(AFS1),CIL0170S0010(SQE1),CIL0170S0017(PPA6),CIL0171S0001(DCTPP1),CIL0203S0017(ABCG25),CIL0203S0024(PCKA),CIL0205S0009(At5g18500),CIL0218S0022(SBT3.8),CIL0218S0030(OMT1…	CIL0006S0003(PIR7B),CIL0013S0004(At2g32990),CIL0135S0010(MAPKKK17),CIL0143S0025(At1g22440),CIL0149S0005(PAP17),CIL0151S0031(SRG1),CIL0191S0002(PRO2),CIL0198S0006(CYCU4-1),CIL0207S0012(APT1),CIL0219S0001(XI-1),CIL0320S0007(LOG5),CIL0321S0005(SAG13),CIL0409S0004(PER17),CIL0489S0011(CYP82A3),CIL0500S0001(CYP71A9),CIL1259S0084(MIOX4),CIL1265S0039(--),CIL1265S0101(At1g33811),CIL1286S0033(At4g20940),CI…	502	197
GO:0003674	Molecular Function	GO:0004871	signal transducer activity	0	4	--	CIL0037S0021(AHP1),CIL0049S0020(RBK1),CIL1445S0032(NEK2),MSTRG.19280(MPK4)	1	20	MSTRG.10072(At5g49770)	CIL0037S0021(AHP1),CIL0049S0020(RBK1),CIL0163S0018(MMK1),CIL0192S0007(AHK5),CIL0215S0014(At5g48740),CIL1293S0054(MIK1),CIL1339S0006(PDK),CIL1361S0045(PSKR2),CIL1371S0026(BAM1),CIL1372S0042(UVR8),CIL1416S0051(At2g33170),CIL1447S0019(BAM3),CIL1500S0016(LECRKS7),CIL1507S0030(NTF6),CIL1528S0019(NPK1),CIL1577S0043(CRLK1),CIL1595S0016(AHK2),MSTRG.19280(MPK4),MSTRG.19625(At5g49770),MSTRG.27279(WAKL2)	7	15	CIL1411S0014(MPK3),CIL1579S0005(CRY2),CIL1585S0002(HSL1),MSTRG.10072(At5g49770),MSTRG.13614(AHP1),MSTRG.19627(At5g49770),MSTRG.22045(CRK25)	CIL0037S0021(AHP1),CIL0049S0020(RBK1),CIL0192S0007(AHK5),CIL0215S0014(At5g48740),CIL1293S0054(MIK1),CIL1295S0044(MPK7),CIL1371S0026(BAM1),CIL1372S0042(UVR8),CIL1416S0051(At2g33170),CIL1447S0019(BAM3),CIL1500S0016(LECRKS7),CIL1528S0019(NPK1),CIL1577S0043(CRLK1),MSTRG.19280(MPK4),MSTRG.19625(At5g49770)	4	11	MSTRG.10072(At5g49770),MSTRG.15060(At4g27290),MSTRG.22045(CRK25),MSTRG.5878(CRK11)	CIL0123S0004(At2g36240),CIL0192S0007(AHK5),CIL0215S0014(At5g48740),CIL1293S0054(MIK1),CIL1445S0032(NEK2),CIL1447S0019(BAM3),CIL1500S0016(LECRKS7),CIL1507S0030(NTF6),CIL1528S0019(NPK1),MSTRG.19280(MPK4),MSTRG.19625(At5g49770)	2	15	CIL1406S0036(MPK3),CIL1411S0014(MPK3)	CIL0037S0021(AHP1),CIL0163S0018(MMK1),CIL0192S0007(AHK5),CIL0215S0014(At5g48740),CIL1293S0054(MIK1),CIL1445S0032(NEK2),CIL1447S0019(BAM3),CIL1500S0016(LECRKS7),CIL1507S0030(NTF6),CIL1528S0019(NPK1),CIL1577S0043(CRLK1),CIL1595S0016(AHK2),MSTRG.19280(MPK4),MSTRG.19625(At5g49770),MSTRG.27279(WAKL2)	3	12	CIL1406S0036(MPK3),CIL1494S0017(STY13),MSTRG.10072(At5g49770)	CIL0037S0021(AHP1),CIL0192S0007(AHK5),CIL0215S0014(At5g48740),CIL1293S0054(MIK1),CIL1371S0026(BAM1),CIL1447S0019(BAM3),CIL1500S0016(LECRKS7),CIL1507S0030(NTF6),CIL1528S0019(NPK1),CIL1577S0043(CRLK1),MSTRG.19280(MPK4),MSTRG.19625(At5g49770)	11	12	CIL0123S0004(At2g36240),CIL1293S0063(ABCC5),CIL1361S0045(PSKR2),CIL1406S0036(MPK3),CIL1411S0014(MPK3),CIL1494S0017(STY13),CIL1579S0005(CRY2),CIL1579S0006(CRY2),CIL1585S0002(HSL1),MSTRG.10072(At5g49770),MSTRG.13614(AHP1)	CIL0192S0007(AHK5),CIL0215S0014(At5g48740),CIL1293S0054(MIK1),CIL1371S0026(BAM1),CIL1445S0032(NEK2),CIL1447S0019(BAM3),CIL1500S0016(LECRKS7),CIL1507S0030(NTF6),CIL1528S0019(NPK1),CIL1577S0043(CRLK1),MSTRG.19625(At5g49770),MSTRG.27279(WAKL2)	1	9	MSTRG.10072(At5g49770)	CIL0215S0014(At5g48740),CIL1293S0054(MIK1),CIL1371S0026(BAM1),CIL1411S0014(MPK3),CIL1447S0019(BAM3),CIL1500S0016(LECRKS7),CIL1507S0030(NTF6),CIL1528S0019(NPK1),CIL1577S0043(CRLK1)	6	7	CIL1321S0026(CRLK2),CIL1411S0014(MPK3),CIL1551S0015(CRK10),CIL1579S0006(CRY2),MSTRG.15188(CRK25),MSTRG.19627(At5g49770)	CIL0215S0014(At5g48740),CIL1293S0054(MIK1),CIL1371S0026(BAM1),CIL1416S0051(At2g33170),CIL1500S0016(LECRKS7),CIL1528S0019(NPK1),CIL1577S0043(CRLK1)	1	0	CIL1411S0014(MPK3)	--	1	0	CIL1494S0017(STY13)	--	8	1
GO:0003674	Molecular Function	GO:0005198	structural molecule activity	0	0	--	--	0	17	--	CIL0121S0016(RPL37A),CIL0121S0021(RPS3B),CIL0143S0028(SAPK2),CIL0188S0003(ARP4),CIL1264S0058(RPS20B),CIL1274S0045(RPL23A),CIL1325S0023(TUBA),CIL1443S0009(RPS15A),CIL1482S0026(TUBA3),CIL1497S0044(TUBB6),CIL1497S0055(TUBB8),CIL1526S0037(RPL3B),CIL1531S0038(RPS20B),CIL1546S0008(RPL23A),MSTRG.12232(RPL10A),MSTRG.5027(RPS27B),MSTRG.7141(RPL35)	0	17	--	CIL0121S0021(RPS3B),CIL0188S0003(ARP4),CIL0207S0007(RPS29A),CIL1264S0058(RPS20B),CIL1264S0061(RPS20B),CIL1274S0045(RPL23A),CIL1325S0023(TUBA),CIL1343S0030(RPS20),CIL1443S0009(RPS15A),CIL1482S0026(TUBA3),CIL1495S0042(TUBB5),CIL1497S0044(TUBB6),CIL1497S0055(TUBB8),CIL1526S0037(RPL3B),CIL1546S0008(RPL23A),MSTRG.12232(RPL10A),MSTRG.7141(RPL35)	0	11	--	CIL1264S0061(RPS20B),CIL1274S0045(RPL23A),CIL1325S0023(TUBA),CIL1443S0009(RPS15A),CIL1497S0044(TUBB6),CIL1526S0037(RPL3B),CIL1531S0038(RPS20B),CIL1546S0008(RPL23A),MSTRG.12232(RPL10A),MSTRG.5027(RPS27B),MSTRG.7141(RPL35)	2	7	CIL0435S0003(YRPS3),CIL1517S0001(RPL2)	CIL0121S0021(RPS3B),CIL1325S0023(TUBA),CIL1482S0026(TUBA3),CIL1497S0044(TUBB6),CIL1497S0055(TUBB8),CIL1526S0037(RPL3B),MSTRG.12232(RPL10A)	2	2	CIL0435S0003(YRPS3),CIL1358S0018(ARP6)	CIL1325S0023(TUBA),CIL1497S0044(TUBB6)	3	2	CIL0435S0003(YRPS3),CIL1358S0018(ARP6),CIL1517S0001(RPL2)	CIL1325S0023(TUBA),CIL1497S0044(TUBB6)	0	16	--	CIL0121S0016(RPL37A),CIL1264S0058(RPS20B),CIL1264S0059(RPS20B),CIL1264S0061(RPS20B),CIL1274S0045(RPL23A),CIL1325S0023(TUBA),CIL1443S0009(RPS15A),CIL1482S0026(TUBA3),CIL1497S0044(TUBB6),CIL1497S0055(TUBB8),CIL1526S0037(RPL3B),CIL1531S0038(RPS20B),CIL1546S0008(RPL23A),MSTRG.12232(RPL10A),MSTRG.19002(RPS23),MSTRG.7141(RPL35)	0	15	--	CIL0121S0005(RPS17),CIL0121S0016(RPL37A),CIL0121S0021(RPS3B),CIL0188S0003(ARP4),CIL1264S0058(RPS20B),CIL1264S0061(RPS20B),CIL1325S0023(TUBA),CIL1443S0009(RPS15A),CIL1497S0044(TUBB6),CIL1497S0055(TUBB8),CIL1526S0037(RPL3B),CIL1546S0008(RPL23A),MSTRG.12232(RPL10A),MSTRG.19002(RPS23),MSTRG.7141(RPL35)	0	1	--	CIL1497S0055(TUBB8)	1	0	MSTRG.12232(RPL10A)	--	5	1
GO:0003674	Molecular Function	GO:0005215	transporter activity	9	16	CIL0225S0014(CAT1),CIL0596S0001(ABCB25),CIL1265S0074(MOT2),CIL1304S0026(PHT1-9),CIL1404S0022(CLC-A),1),MSTRG.11254(ABCC3),MSTRG.13105(CNGC1),MSTRG.5857(ABCC3)	CIL0215S0002(DTX41),CIL0266S0003(ABCB11),CIL0330S0005(KEA1),CIL0474S0007(ALA5),CIL1290S0040(ABCC10),CIL1332S0066(KAT3),CIL1386S0049(GLTP2),CIL1400S0010(AKT1),CIL1445S0033(SULTR3,MSTRG.12398(CAD1),MSTRG.12958(CNGC13),MSTRG.12962(CNGC13),MSTRG.2272(CNGC3),MSTRG.25733(DTC),MSTRG.26213(OPT4),MSTRG.3157(VIT1)	40	57	CIL0037S0018(At5g18840),CIL0135S0017(POT1),CIL0177S0022(CAT7),CIL0285S0004(ABCC4),CIL0285S0005(ABCC4),CIL1259S0009(PUMP5),CIL1265S0074(MOT2),CIL1265S0077(PDR1),CIL1271S0021(PHT4,1),CIL1273S0064(DTX17),CIL1304S0026(PHT1-9),CIL1320S0021(DTX40),CIL1320S0023(DTX40),CIL1347S0032(PHO1),CIL1348S0015(DTX51),CIL1372S0021(AMT3-1),3),CIL1402S0040(DTX48),CIL1404S0022(CLC-A),CIL1424S0001(MTP10),1),CIL1484S000…	CIL0046S0005(DTX55),CIL0149S0011(SKOR),CIL0215S0002(DTX41),CIL0218S0025(MTP1),CIL0259S0002(At3g30340),CIL0266S0003(ABCB11),CIL0266S0004(ABCB11),CIL0266S0007(ABCB11),CIL0283S0009(CAT8),CIL0301S0018(At5g47470),CIL0330S0005(KEA1),CIL0380S0006(CHX18),CIL0414S0005(DTX27),CIL0474S0007(ALA5),CIL0534S0001(UTR6),CIL0552S0002(ABCG3),CIL0724S0001(DTX21),CIL1263S0011(ALA8),CIL1263S0068(POR1),CIL1274S0041(TIP…	48	51	CIL0037S0018(At5g18840),CIL0131S0030(DTX29),CIL0135S0017(POT1),CIL0177S0022(CAT7),CIL0243S0015(OCT3),CIL0285S0004(ABCC4),CIL0285S0005(ABCC4),CIL1259S0009(PUMP5),CIL1265S0074(MOT2),CIL1265S0077(PDR1),CIL1271S0021(PHT4,1),CIL1273S0064(DTX17),CIL1304S0026(PHT1-9),CIL1320S0021(DTX40),CIL1320S0023(DTX40),CIL1325S0069(ABCB15),CIL1333S0019(PMA4),CIL1347S0002(HEX6),CIL1348S0015(DTX51),CIL1351S0007(INT2),…	CIL0046S0005(DTX55),CIL0149S0011(SKOR),CIL0218S0025(MTP1),CIL0266S0003(ABCB11),CIL0301S0018(At5g47470),CIL0330S0005(KEA1),CIL0380S0006(CHX18),CIL0414S0005(DTX27),CIL0474S0007(ALA5),CIL0476S0004(AKT1),CIL0552S0002(ABCG3),CIL0724S0001(DTX21),CIL1263S0011(ALA8),CIL1263S0048(ABCB15),CIL1263S0068(POR1),CIL1274S0041(TIP1-3),CIL1286S0010(DTX35),CIL1290S0040(ABCC10),CIL1295S0069(ABCB19),CIL1308S0019(ATPG…	29	35	CIL0037S0018(At5g18840),CIL0170S0019(KEA3),CIL0185S0019(PHT1-9),CIL0235S0021(DTX49),CIL0285S0005(ABCC4),CIL1265S0077(PDR1),CIL1273S0064(DTX17),CIL1320S0021(DTX40),CIL1320S0023(DTX40),CIL1347S0032(PHO1),CIL1348S0050(ARSA1),CIL1372S0021(AMT3-1),3),CIL1404S0022(CLC-A),1),CIL1446S0053(CLC-E),CIL1484S0007(STP1),CIL1524S0001(SUC2),CIL1534S0030(AMT2),CIL1592S0016(AMT2),MSTRG.12393(CAD1),MSTRG.12396(CAD1…	CIL0046S0005(DTX55),CIL0215S0002(DTX41),CIL0259S0002(At3g30340),CIL0283S0009(CAT8),CIL0301S0018(At5g47470),CIL0330S0005(KEA1),CIL0380S0006(CHX18),CIL0552S0002(ABCG3),CIL1259S0080(At2g19790),CIL1263S0011(ALA8),CIL1274S0041(TIP1-3),CIL1286S0010(DTX35),CIL1290S0040(ABCC10),CIL1295S0069(ABCB19),CIL1308S0019(ATPG),CIL1310S0061(POT10),CIL1332S0066(KAT3),CIL1370S0025(DTX53),CIL1380S0011(At1g75220),CIL13…	39	62	CIL0037S0018(At5g18840),CIL0037S0023(At4g15545),CIL0049S0001(AVP1),CIL0170S0019(KEA3),CIL0185S0019(PHT1-9),CIL0243S0015(OCT3),CIL0285S0004(ABCC4),CIL0285S0005(ABCC4),CIL0311S0013(INT1),CIL0316S0014(ACA12),4),CIL0414S0008(DTX27),CIL0596S0001(ABCB25),CIL1259S0009(PUMP5),CIL1265S0077(PDR1),CIL1304S0026(PHT1-9),CIL1320S0021(DTX40),CIL1320S0023(DTX40),CIL1333S0019(PMA4),CIL1348S0015(DTX51),CIL1372S002…	CIL0046S0005(DTX55),CIL0149S0011(SKOR),CIL0215S0002(DTX41),CIL0259S0002(At3g30340),CIL0266S0003(ABCB11),CIL0266S0004(ABCB11),CIL0283S0009(CAT8),CIL0301S0018(At5g47470),CIL0330S0005(KEA1),CIL0380S0006(CHX18),CIL0385S0003(BAC2),CIL0385S0016(SULTR3,CIL0474S0007(ALA5),CIL0476S0005(QCR7-2),CIL0534S0001(UTR6),CIL0552S0002(ABCG3),CIL0724S0001(DTX21),CIL1263S0011(ALA8),CIL1263S0048(ABCB15),CIL1274S0041(T…	45	47	CIL0037S0018(At5g18840),CIL0037S0023(At4g15545),CIL0049S0001(AVP1),CIL0131S0030(DTX29),CIL0135S0017(POT1),CIL0177S0022(CAT7),CIL0185S0019(PHT1-9),CIL0240S0005(DTX45),CIL0243S0015(OCT3),CIL0285S0004(ABCC4),CIL0285S0005(ABCC4),CIL0316S0014(ACA12),CIL0414S0008(DTX27),CIL0596S0001(ABCB25),CIL1259S0009(PUMP5),CIL1265S0077(PDR1),CIL1304S0026(PHT1-9),CIL1320S0021(DTX40),CIL1320S0023(DTX40),CIL1347S0002(…	CIL0046S0005(DTX55),CIL0149S0011(SKOR),CIL0215S0002(DTX41),CIL0259S0002(At3g30340),CIL0266S0003(ABCB11),CIL0266S0004(ABCB11),CIL0301S0018(At5g47470),CIL0330S0005(KEA1),CIL0380S0006(CHX18),CIL0385S0003(BAC2),CIL0414S0005(DTX27),CIL0476S0005(QCR7-2),CIL0552S0002(ABCG3),CIL0724S0001(DTX21),CIL1263S0011(ALA8),CIL1274S0041(TIP1-3),CIL1286S0010(DTX35),CIL1290S0040(ABCC10),CIL1308S0019(ATPG),CIL1310S006…	59	56	CIL0037S0018(At5g18840),CIL0049S0001(AVP1),CIL0131S0030(DTX29),CIL0135S0017(POT1),CIL0170S0030(zntB),CIL0185S0019(PHT1-9),CIL0235S0021(DTX49),CIL0240S0005(DTX45),CIL0243S0015(OCT3),CIL0266S0007(ABCB11),CIL0285S0004(ABCC4),CIL0285S0005(ABCC4),CIL0311S0013(INT1),CIL0316S0014(ACA12),4),CIL0414S0008(DTX27),CIL0420S0006(ABCG22),CIL0504S0004(RAN1),CIL0596S0001(ABCB25),CIL0644S0039(BAT1),CIL0644S0040(BA…	CIL0046S0005(DTX55),CIL0149S0011(SKOR),CIL0150S0002(ZIP10),CIL0215S0002(DTX41),CIL0218S0025(MTP1),CIL0259S0002(At3g30340),CIL0266S0004(ABCB11),CIL0301S0018(At5g47470),CIL0330S0005(KEA1),CIL0380S0006(CHX18),CIL0385S0003(BAC2),CIL0385S0016(SULTR3,CIL0552S0002(ABCG3),CIL0724S0001(DTX21),CIL1263S0011(ALA8),CIL1263S0048(ABCB15),CIL1274S0041(TIP1-3),CIL1286S0010(DTX35),CIL1290S0040(ABCC10),CIL1310S0061…	39	30	CIL0018S0006(At1g05030),CIL0037S0018(At5g18840),CIL0131S0030(DTX29),CIL0170S0019(KEA3),CIL0177S0022(CAT7),CIL0285S0004(ABCC4),CIL0285S0005(ABCC4),CIL1265S0077(PDR1),CIL1271S0021(PHT4,1),CIL1273S0064(DTX17),CIL1320S0021(DTX40),CIL1320S0023(DTX40),CIL1332S0066(KAT3),CIL1347S0032(PHO1),CIL1352S0012(ACA9),CIL1372S0021(AMT3-1),3),CIL1401S0012(DTX27),CIL1406S0005(DTX16),CIL1424S0001(MTP10),CIL1484S0007…	CIL0046S0005(DTX55),CIL0149S0011(SKOR),CIL0218S0025(MTP1),CIL0225S0014(CAT1),CIL0266S0007(ABCB11),CIL0380S0006(CHX18),CIL0552S0002(ABCG3),CIL1263S0068(POR1),CIL1274S0041(TIP1-3),CIL1286S0010(DTX35),CIL1295S0069(ABCB19),CIL1308S0019(ATPG),CIL1310S0061(POT10),CIL1313S0008(ABCB1),CIL1325S0024(ABCB19),CIL1332S0016(BT1),CIL1370S0022(AZG1),CIL1370S0034(POT2),CIL1380S0011(At1g75220),CIL1396S0001(SULTR1,…	57	37	CIL0018S0006(At1g05030),CIL0037S0018(At5g18840),CIL0131S0030(DTX29),CIL0177S0022(CAT7),CIL0215S0002(DTX41),CIL0243S0015(OCT3),CIL0266S0004(ABCB11),CIL0285S0004(ABCC4),CIL0285S0005(ABCC4),CIL0316S0014(ACA12),CIL0414S0008(DTX27),CIL1259S0009(PUMP5),CIL1264S0006(DUR3),CIL1265S0077(PDR1),CIL1271S0021(PHT4,1),CIL1290S0040(ABCC10),CIL1304S0026(PHT1-9),CIL1320S0021(DTX40),CIL1320S0023(DTX40),CIL1325S006…	CIL0046S0005(DTX55),CIL0149S0011(SKOR),CIL0218S0025(MTP1),CIL0225S0014(CAT1),CIL0259S0007(GLTP1),CIL0301S0018(At5g47470),CIL0380S0006(CHX18),CIL0476S0003(AKT1),CIL1263S0068(POR1),CIL1274S0041(TIP1-3),CIL1286S0010(DTX35),CIL1295S0069(ABCB19),CIL1308S0019(ATPG),CIL1310S0061(POT10),CIL1313S0008(ABCB1),CIL1325S0024(ABCB19),CIL1332S0016(BT1),CIL1370S0022(AZG1),CIL1370S0034(POT2),CIL1380S0011(At1g75220…	23	3	CIL0215S0002(DTX41),CIL0266S0004(ABCB11),CIL0266S0007(ABCB11),CIL0644S0040(BAT1),CIL1259S0009(PUMP5),CIL1290S0040(ABCC10),CIL1304S0026(PHT1-9),CIL1320S0023(DTX40),CIL1347S0002(HEX6),CIL1396S0001(SULTR1,3),CIL1402S0040(DTX48),1),CIL1484S0007(STP1),CIL1534S0030(AMT2),CIL1592S0016(AMT2),MSTRG.18707(CNGC1),MSTRG.20118(CNGC1),MSTRG.20824(CNGC1),MSTRG.23318(PHT1-4),MSTRG.25733(DTC),MSTRG.26213(OPT4),MS…	CIL0046S0005(DTX55),CIL0301S0018(At5g47470),CIL1445S0033(SULTR3	18	3	CIL0046S0005(DTX55),CIL0215S0002(DTX41),CIL0285S0004(ABCC4),CIL0385S0016(SULTR3,4),CIL1325S0024(ABCB19),CIL1332S0066(KAT3),CIL1354S0052(At5g07050),CIL1406S0005(DTX16),CIL1484S0007(STP1),CIL1491S0001(AHA10),CIL1524S0001(SUC2),CIL1587S0021(At4g08300),CIL1592S0016(AMT2),MSTRG.17540(PHT1-4),MSTRG.20118(CNGC1),MSTRG.21182(OPT4),MSTRG.25733(DTC)	CIL0414S0005(DTX27),CIL1274S0041(TIP1-3),MSTRG.21145(PUP3)	30	16
GO:0003674	Molecular Function	GO:0005488	binding	67	138	CIL0046S0017(SRG1),CIL0049S0003(SRG1),CIL0128S0034(PAP16),CIL0135S0014(At2g24830),CIL0137S0001(SlH4),CIL0156S0018(CHIA1),CIL0168S0002(WAK2),CIL0218S0003(MGL),CIL0219S0001(XI-1),CIL0244S0006(PAP2),CIL0286S0006(DLO2),CIL0349S0008(GA2OX6),CIL0456S0003(PAP3),CIL0596S0001(ABCB25),CIL0628S0008(CPK17),CIL1259S0052(CYP707A1),CIL1271S0030(At5g58800),CIL1303S0002(CYP94C1),CIL1305S0033(OPR1),CIL1328S0036(EO…	CIL0001S0028(PXL1),CIL0018S0018(--),CIL0037S0021(AHP1),CIL0049S0020(RBK1),CIL0146S0018(At5g58410),CIL0149S0005(PAP17),CIL0151S0031(SRG1),CIL0170S0010(SQE1),CIL0198S0024(RBP1),CIL0203S0006(DFR),CIL0203S0024(PCKA),CIL0211S0007(At4g01020),CIL0252S0012(TAR2),CIL0324S0018(PER12),CIL0409S0006(SAPK2),CIL0427S0007(ENDO1),CIL0445S0001(RLK1),CIL0457S0001(--),CIL0474S0007(ALA5),CIL0475S0005(FKFBP),CIL0538S0…	178	605	CIL0026S0017(BGAL1),CIL0037S0027(PPD),CIL0046S0017(SRG1),CIL0049S0003(SRG1),CIL0128S0034(PAP16),CIL0135S0020(FKFBP),CIL0156S0018(CHIA1),CIL0168S0002(WAK2),CIL0170S0010(SQE1),CIL0203S0024(PCKA),CIL0203S0026(WAV3),CIL0211S0005(ATHB-5),CIL0218S0003(MGL),CIL0218S0004(CYP78A9),CIL0219S0001(XI-1),CIL0224S0010(KIN14J),CIL0228S0001(udkC),CIL0233S0007(CIPK11),CIL0243S0014(CYP711A1),CIL0244S0006(PAP2),CIL0…	CIL0001S0028(PXL1),CIL0001S0041(HIS2B),CIL0001S0059(SlH4),CIL0002S0048(GA2),CIL0003S0001(At5g10020),CIL0008S0009(GLP4),CIL0008S0014(NEK2),CIL0008S0018(At5g28300),CIL0013S0022(MTACP2),CIL0018S0018(--),CIL0022S0004(AAO),CIL0024S0015(At1g09160),CIL0024S0017(At4g11060),CIL0027S0009(DAO),CIL0030S0014(At1g68400),CIL0030S0015(Os01g0513100),CIL0035S0004(NCRK),CIL0037S0021(AHP1),CIL0037S0036(EMB2001),CIL0…	274	610	CIL0001S0013(At1g06650),CIL0013S0021(CRT3),CIL0030S0008(BTS),CIL0037S0027(PPD),CIL0046S0017(SRG1),CIL0049S0003(SRG1),CIL0062S0004(CAD),CIL0128S0034(PAP16),CIL0131S0019(STY46),CIL0135S0014(At2g24830),CIL0135S0020(FKFBP),CIL0149S0012(MKK9),CIL0156S0018(CHIA1),CIL0168S0002(WAK2),CIL0170S0010(SQE1),CIL0170S0013(RLK7),CIL0203S0024(PCKA),CIL0203S0026(WAV3),CIL0211S0005(ATHB-5),CIL0218S0004(CYP78A9),CIL…	CIL0001S0028(PXL1),CIL0001S0041(HIS2B),CIL0001S0059(SlH4),CIL0002S0014(SETH3),CIL0002S0048(GA2),CIL0003S0001(At5g10020),CIL0008S0009(GLP4),CIL0008S0014(NEK2),CIL0008S0018(At5g28300),CIL0013S0022(MTACP2),CIL0022S0004(AAO),CIL0024S0015(At1g09160),CIL0024S0017(At4g11060),CIL0027S0004(METE),CIL0027S0009(DAO),CIL0030S0014(At1g68400),CIL0030S0015(Os01g0513100),CIL0035S0004(NCRK),CIL0037S0021(AHP1),CIL0…	184	398	CIL0018S0024(COP1),CIL0026S0014(BGAL1),CIL0026S0017(BGAL1),CIL0030S0004(At5g38830),CIL0037S0022(RBK2),CIL0046S0017(SRG1),CIL0049S0003(SRG1),CIL0125S0007(RL1),CIL0149S0005(PAP17),CIL0149S0012(MKK9),CIL0156S0018(CHIA1),CIL0165S0005(SHR),CIL0168S0002(WAK2),CIL0170S0010(SQE1),CIL0198S0019(EDD1),CIL0198S0020(EDD1),CIL0203S0024(PCKA),CIL0203S0026(WAV3),CIL0211S0005(ATHB-5),CIL0218S0003(MGL),CIL0218S000…	CIL0001S0028(PXL1),CIL0001S0041(HIS2B),CIL0001S0059(SlH4),CIL0002S0048(GA2),CIL0003S0001(At5g10020),CIL0008S0009(GLP4),CIL0008S0014(NEK2),CIL0022S0004(AAO),CIL0024S0015(At1g09160),CIL0024S0017(At4g11060),CIL0027S0009(DAO),CIL0030S0014(At1g68400),CIL0030S0015(Os01g0513100),CIL0035S0004(NCRK),CIL0041S0004(ABCG28),CIL0043S0002(BHLH3),CIL0053S0003(YAB5),CIL0118S0015(SAMS1),CIL0121S0004(GL2),CIL0123S0…	256	579	CIL0013S0021(CRT3),CIL0018S0024(COP1),CIL0026S0014(BGAL1),CIL0026S0017(BGAL1),CIL0037S0022(RBK2),CIL0046S0017(SRG1),CIL0049S0003(SRG1),CIL0056S0005(GA2OX6),CIL0057S0017(RGLG3),CIL0131S0023(PLDDELTA),CIL0135S0009(At2g30020),CIL0135S0014(At2g24830),CIL0135S0020(FKFBP),CIL0149S0012(MKK9),CIL0156S0018(CHIA1),CIL0168S0002(WAK2),CIL0170S0020(MSRB3),CIL0196S0001(EIF-5A2),CIL0198S0019(EDD1),CIL0198S0020(…	CIL0001S0028(PXL1),CIL0001S0041(HIS2B),CIL0001S0059(SlH4),CIL0003S0001(At5g10020),CIL0008S0009(GLP4),CIL0008S0014(NEK2),CIL0008S0018(At5g28300),CIL0021S0006(SRM1),CIL0022S0004(AAO),CIL0024S0015(At1g09160),CIL0024S0017(At4g11060),CIL0025S0006(POL2A),CIL0027S0004(METE),CIL0030S0014(At1g68400),CIL0030S0015(Os01g0513100),CIL0035S0004(NCRK),CIL0037S0021(AHP1),CIL0037S0036(EMB2001),CIL0041S0004(ABCG28)…	297	487	CIL0013S0021(CRT3),CIL0018S0024(COP1),CIL0026S0014(BGAL1),CIL0026S0017(BGAL1),CIL0034S0001(Cht2),CIL0037S0022(RBK2),CIL0046S0017(SRG1),CIL0049S0003(SRG1),CIL0056S0005(GA2OX6),CIL0057S0017(RGLG3),CIL0062S0004(CAD),CIL0131S0023(PLDDELTA),CIL0149S0012(MKK9),CIL0156S0018(CHIA1),CIL0168S0002(WAK2),CIL0170S0002(TKPR1),CIL0170S0010(SQE1),CIL0170S0020(MSRB3),CIL0196S0001(EIF-5A2),CIL0198S0019(EDD1),CIL01…	CIL0001S0028(PXL1),CIL0001S0041(HIS2B),CIL0001S0059(SlH4),CIL0008S0009(GLP4),CIL0008S0014(NEK2),CIL0008S0018(At5g28300),CIL0018S0018(--),CIL0022S0004(AAO),CIL0024S0015(At1g09160),CIL0025S0006(POL2A),CIL0027S0004(METE),CIL0030S0014(At1g68400),CIL0030S0015(Os01g0513100),CIL0035S0004(NCRK),CIL0037S0021(AHP1),CIL0047S0014(PERK1),CIL0059S0014(UBC22),CIL0114S0011(DGK2),CIL0118S0003(WOX4),CIL0118S0015(S…	443	476	CIL0001S0013(At1g06650),CIL0001S0057(HSC-2),CIL0013S0021(CRT3),CIL0018S0024(COP1),CIL0026S0014(BGAL1),CIL0026S0017(BGAL1),CIL0030S0004(At5g38830),CIL0030S0008(BTS),CIL0034S0001(Cht2),CIL0037S0022(RBK2),CIL0045S0007(MAA3),CIL0046S0006(BCE2),CIL0046S0017(SRG1),CIL0049S0003(SRG1),CIL0056S0005(GA2OX6),CIL0057S0017(RGLG3),CIL0061S0011(PUB33),CIL0062S0004(CAD),CIL0114S0026(WLIM1),CIL0118S0013(Znf598),C…	CIL0001S0028(PXL1),CIL0001S0041(HIS2B),CIL0001S0059(SlH4),CIL0008S0009(GLP4),CIL0008S0014(NEK2),CIL0008S0018(At5g28300),CIL0022S0004(AAO),CIL0024S0015(At1g09160),CIL0027S0004(METE),CIL0030S0014(At1g68400),CIL0035S0004(NCRK),CIL0037S0027(PPD),CIL0043S0002(BHLH3),CIL0047S0014(PERK1),CIL0053S0003(YAB5),CIL0118S0003(WOX4),CIL0118S0015(SAMS1),CIL0125S0007(RL1),CIL0128S0030(MSH4),CIL0131S0003(At5g42250…	182	424	CIL0026S0014(BGAL1),CIL0037S0027(PPD),CIL0040S0016(FKFBP),CIL0046S0017(SRG1),CIL0049S0003(SRG1),CIL0050S0021(AAO),CIL0170S0010(SQE1),CIL0203S0024(PCKA),CIL0203S0026(WAV3),CIL0211S0005(ATHB-5),CIL0218S0004(CYP78A9),CIL0224S0010(KIN14J),CIL0228S0001(udkC),CIL0233S0007(CIPK11),CIL0243S0014(CYP711A1),CIL0260S0004(At3g61590),CIL0285S0004(ABCC4),CIL0285S0005(ABCC4),CIL0307S0015(APX2),CIL0313S0003(ACR10…	CIL0001S0041(HIS2B),CIL0002S0014(SETH3),CIL0003S0001(At5g10020),CIL0008S0009(GLP4),CIL0008S0018(At5g28300),CIL0013S0022(MTACP2),CIL0024S0015(At1g09160),CIL0024S0017(At4g11060),CIL0027S0009(DAO),CIL0030S0014(At1g68400),CIL0030S0015(Os01g0513100),CIL0035S0004(NCRK),CIL0041S0006(CPN60A1),CIL0045S0007(MAA3),CIL0053S0003(YAB5),CIL0118S0003(WOX4),CIL0118S0015(SAMS1),CIL0121S0016(RPL37A),CIL0133S0014(DR…	283	448	CIL0001S0013(At1g06650),CIL0013S0021(CRT3),CIL0030S0004(At5g38830),CIL0037S0027(PPD),CIL0040S0016(FKFBP),CIL0046S0017(SRG1),CIL0049S0003(SRG1),CIL0062S0004(CAD),CIL0124S0004(NAD9),CIL0131S0019(STY46),CIL0149S0012(MKK9),CIL0170S0010(SQE1),CIL0170S0013(RLK7),CIL0171S0002(At1g74360),CIL0203S0024(PCKA),CIL0203S0026(WAV3),CIL0211S0005(ATHB-5),CIL0218S0004(CYP78A9),CIL0224S0010(KIN14J),CIL0228S0001(udk…	CIL0001S0041(HIS2B),CIL0002S0014(SETH3),CIL0003S0001(At5g10020),CIL0008S0009(GLP4),CIL0008S0014(NEK2),CIL0008S0018(At5g28300),CIL0013S0022(MTACP2),CIL0024S0015(At1g09160),CIL0024S0017(At4g11060),CIL0027S0009(DAO),CIL0030S0014(At1g68400),CIL0030S0015(Os01g0513100),CIL0035S0004(NCRK),CIL0041S0006(CPN60A1),CIL0045S0007(MAA3),CIL0053S0003(YAB5),CIL0114S0011(DGK2),CIL0118S0003(WOX4),CIL0118S0015(SAMS1…	91	70	CIL0013S0021(CRT3),CIL0027S0009(DAO),CIL0062S0004(CAD),CIL0124S0004(NAD9),CIL0137S0001(SlH4),CIL0170S0010(SQE1),CIL0170S0013(RLK7),CIL0203S0006(DFR),CIL0212S0008(ME1),CIL0213S0013(CYP75A1),CIL0243S0005(KIN7E),CIL0266S0007(ABCB11),CIL0281S0010(CYB5),CIL0307S0005(MCM8),CIL0318S0006(ADT1),CIL0454S0007(LRK10),CIL0475S0005(FKFBP),CIL0489S0010(CYP82C2),CIL0526S0001(ANS),CIL0599S0004(WRKY24),CIL1263S000…	CIL0001S0041(HIS2B),CIL0008S0014(NEK2),CIL0035S0004(NCRK),CIL0125S0007(RL1),CIL0160S0023(KIN14I),CIL0183S0002(H3-1.1),CIL0325S0005(RL1),CIL0326S0014(SBT1.8),CIL0331S0002(CYP90B1),CIL0364S0012(TMK1),CIL0392S0007(RCH2),CIL0409S0004(PER17),CIL0425S0007(GUX1),CIL0481S0002(RBOHE),CIL0481S0003(RBOHE),CIL0684S0001(FLS),CIL1274S0013(SlH4),CIL1282S0043(CESA7),CIL1293S0044(CESA4),CIL1294S0073(GLP10),CIL132…	95	42	CIL0002S0048(GA2),CIL0024S0017(At4g11060),CIL0045S0007(MAA3),CIL0062S0004(CAD),CIL0128S0034(PAP16),CIL0170S0010(SQE1),CIL0176S0054(MYB306),CIL0203S0017(ABCG25),CIL0203S0024(PCKA),CIL0205S0009(At5g18500),CIL0211S0007(At4g01020),CIL0228S0001(udkC),CIL0281S0010(CYB5),CIL0285S0004(ABCC4),CIL0324S0018(PER12),CIL0392S0007(RCH2),CIL0400S0002(CIPK3),CIL0424S0012(PEX11A),CIL0436S0009(HMT3),CIL0461S0011(TH…	CIL0125S0007(RL1),CIL0143S0025(At1g22440),CIL0149S0005(PAP17),CIL0151S0031(SRG1),CIL0176S0034(MYB106),CIL0198S0006(CYCU4-1),CIL0219S0001(XI-1),CIL0228S0019(RZPF34),CIL0325S0005(RL1),CIL0409S0004(PER17),CIL0489S0011(CYP82A3),CIL0500S0001(CYP71A9),CIL1259S0084(MIOX4),CIL1286S0033(At4g20940),CIL1295S0002(HIPP30),CIL1320S0037(CYP77A3),CIL1339S0015(POL),CIL1342S0047(DMR6),CIL1343S0006(BZIP34),CIL1348S…	358	135
GO:0003674	Molecular Function	GO:0009055	electron carrier activity	0	0	--	--	0	0	--	--	0	0	--	--	0	0	--	--	1	0	CIL1258S0023(PNSL2)	--	0	0	--	--	0	1	--	CIL1577S0034(PNSL3)	0	0	--	--	0	0	--	--	0	0	--	--	0	0	--	--	0	3
GO:0003674	Molecular Function	GO:0016209	antioxidant activity	4	2	CIL1385S0020(PAP17),CIL1497S0048(GPX6),MSTRG.10490(poxN1),MSTRG.17736(GST)	CIL0149S0005(PAP17),MSTRG.23884(PARB)	4	4	CIL0307S0015(APX2),CIL1385S0020(PAP17),CIL1497S0048(GPX6),CIL1531S0014(CAT1)	CIL0149S0005(PAP17),MSTRG.10490(poxN1),MSTRG.18613(PARB),MSTRG.23884(PARB)	5	4	CIL0307S0015(APX2),CIL0413S0004(GPX3),CIL1385S0020(PAP17),CIL1497S0048(GPX6),CIL1531S0014(CAT1)	CIL0149S0005(PAP17),MSTRG.10490(poxN1),MSTRG.18613(PARB),MSTRG.23884(PARB)	3	3	CIL0149S0005(PAP17),CIL1497S0048(GPX6),CIL1528S0014(PRXIIF)	CIL0307S0015(APX2),MSTRG.18613(PARB),MSTRG.23884(PARB)	4	4	CIL0307S0015(APX2),CIL1300S0062(GPX1),CIL1497S0048(GPX6),MSTRG.17736(GST)	CIL1531S0012(CAT1),CIL1604S0007(PAP3),MSTRG.10490(poxN1),MSTRG.23884(PARB)	4	4	CIL0307S0015(APX2),CIL1300S0062(GPX1),CIL1497S0048(GPX6),MSTRG.17736(GST)	CIL0149S0005(PAP17),CIL1604S0007(PAP3),MSTRG.10490(poxN1),MSTRG.23884(PARB)	4	5	CIL0307S0015(APX2),CIL1300S0062(GPX1),CIL1497S0048(GPX6),MSTRG.17736(GST)	CIL0149S0005(PAP17),CIL1531S0012(CAT1),CIL1604S0007(PAP3),MSTRG.10490(poxN1),MSTRG.23884(PARB)	6	3	CIL0307S0015(APX2),CIL0413S0004(GPX3),CIL1300S0062(GPX1),CIL1385S0020(PAP17),CIL1531S0014(CAT1),CIL1604S0007(PAP3)	CIL0149S0005(PAP17),MSTRG.10490(poxN1),MSTRG.23884(PARB)	6	4	CIL0307S0015(APX2),CIL0413S0004(GPX3),CIL1300S0062(GPX1),CIL1385S0020(PAP17),CIL1531S0014(CAT1),CIL1604S0007(PAP3)	CIL0149S0005(PAP17),MSTRG.10490(poxN1),MSTRG.18613(PARB),MSTRG.23884(PARB)	0	0	--	--	1	1	CIL1300S0062(GPX1)	CIL0149S0005(PAP17)	2	2
GO:0003674	Molecular Function	GO:0060089	molecular transducer activity	3	4	CIL0212S0010(AHP4),CIL1268S0040(AHP4),MSTRG.13105(CNGC1)	CIL1529S0011(XI-E),MSTRG.12958(CNGC13),MSTRG.12962(CNGC13),MSTRG.2272(CNGC3)	8	6	CIL0025S0002(AHP1),CIL0212S0010(AHP4),CIL1268S0039(PHP5),CIL1268S0040(AHP4),MSTRG.13105(CNGC1),MSTRG.18887(CNGC1),MSTRG.20118(CNGC1),MSTRG.20824(CNGC1)	CIL1361S0045(PSKR2),CIL1372S0042(UVR8),CIL1493S0026(ETR2),CIL1595S0016(AHK2),MSTRG.12958(CNGC13),MSTRG.2272(CNGC3)	10	3	CIL0025S0002(AHP1),CIL0212S0010(AHP4),CIL1268S0039(PHP5),CIL1268S0040(AHP4),CIL1579S0005(CRY2),MSTRG.13105(CNGC1),MSTRG.18707(CNGC1),MSTRG.18887(CNGC1),MSTRG.20118(CNGC1),MSTRG.20824(CNGC1)	CIL1372S0042(UVR8),CIL1493S0026(ETR2),MSTRG.2272(CNGC3)	3	6	CIL0025S0002(AHP1),MSTRG.13105(CNGC1),MSTRG.20824(CNGC1)	CIL0212S0010(AHP4),CIL1268S0039(PHP5),CIL1409S0033(XLG1),CIL1493S0026(ETR2),MSTRG.18887(CNGC1),MSTRG.2272(CNGC3)	4	7	CIL0025S0002(AHP1),MSTRG.12962(CNGC13),MSTRG.13105(CNGC1),MSTRG.20824(CNGC1)	CIL0212S0010(AHP4),CIL1268S0039(PHP5),CIL1409S0033(XLG1),CIL1493S0026(ETR2),CIL1595S0016(AHK2),MSTRG.18707(CNGC1),MSTRG.2272(CNGC3)	5	6	CIL0025S0002(AHP1),CIL0262S0005(--),MSTRG.12962(CNGC13),MSTRG.13105(CNGC1),MSTRG.20824(CNGC1)	CIL0212S0010(AHP4),CIL1268S0039(PHP5),CIL1493S0026(ETR2),CIL1529S0011(XI-E),MSTRG.18707(CNGC1),MSTRG.2272(CNGC3)	9	8	CIL0025S0002(AHP1),CIL1293S0063(ABCC5),CIL1361S0045(PSKR2),CIL1579S0005(CRY2),CIL1579S0006(CRY2),MSTRG.12962(CNGC13),MSTRG.13105(CNGC1),MSTRG.18704(CNGC1),MSTRG.20824(CNGC1)	CIL0212S0010(AHP4),CIL1268S0039(PHP5),CIL1493S0026(ETR2),CIL1584S0003(HHP1),MSTRG.12958(CNGC13),MSTRG.18707(CNGC1),MSTRG.2272(CNGC3),MSTRG.9177(CNGC1)	8	1	CIL0025S0002(AHP1),CIL1268S0039(PHP5),CIL1268S0040(AHP4),CIL1529S0011(XI-E),MSTRG.12962(CNGC13),MSTRG.18887(CNGC1),MSTRG.20118(CNGC1),MSTRG.20824(CNGC1)	CIL1493S0026(ETR2)	11	1	CIL0025S0002(AHP1),CIL1529S0011(XI-E),CIL1579S0006(CRY2),CIL1604S0010(XLG3),MSTRG.12962(CNGC13),MSTRG.18704(CNGC1),MSTRG.18707(CNGC1),MSTRG.18887(CNGC1),MSTRG.20118(CNGC1),MSTRG.20824(CNGC1),MSTRG.9177(CNGC1)	CIL1493S0026(ETR2)	3	1	MSTRG.18707(CNGC1),MSTRG.20118(CNGC1),MSTRG.20824(CNGC1)	CIL0212S0010(AHP4)	2	0	CIL1268S0039(PHP5),MSTRG.20118(CNGC1)	--	4	2
GO:0003674	Molecular Function	GO:0098772	molecular function regulator	0	1	--	MSTRG.19355(Os01g0813400)	0	4	--	CIL1403S0004(GN),CIL1508S0042(ROPGEF1),CIL1523S0008(CKS1),MSTRG.16276(At5g56260)	0	5	--	CIL0430S0007(ROPGAP2),CIL1403S0004(GN),CIL1508S0042(ROPGEF1),CIL1523S0008(CKS1),MSTRG.16276(At5g56260)	0	1	--	CIL1523S0008(CKS1)	1	4	MSTRG.16276(At5g56260)	CIL1508S0042(ROPGEF1),CIL1523S0008(CKS1),CIL1550S0007(rraA),MSTRG.19355(Os01g0813400)	0	3	--	CIL0430S0007(ROPGAP2),CIL1508S0042(ROPGEF1),CIL1523S0008(CKS1)	0	4	--	CIL0430S0007(ROPGAP2),CIL1508S0042(ROPGEF1),CIL1523S0008(CKS1),MSTRG.19355(Os01g0813400)	1	3	MSTRG.19355(Os01g0813400)	CIL1508S0042(ROPGEF1),CIL1523S0008(CKS1),MSTRG.16276(At5g56260)	1	4	MSTRG.19355(Os01g0813400)	CIL0430S0007(ROPGAP2),CIL1508S0042(ROPGEF1),CIL1523S0008(CKS1),MSTRG.16276(At5g56260)	0	0	--	--	0	1	--	MSTRG.16276(At5g56260)	1	2
GO:0005575	Cellular Component	GO:0005576	extracellular region	11	4	CIL0046S0013(PME21),CIL0134S0005(XTH22),CIL0340S0004(--),CIL1337S0001(ABP20),CIL1371S0042(NIR1),CIL1371S0043(NIR1),CIL1446S0065(XTHB),CIL1577S0019(XTH22),MSTRG.14189(PAH1),MSTRG.21186(HSP70),MSTRG.22755(TL1)	CIL1271S0034(LAC17),CIL1372S0036(BGAL6),MSTRG.27837(LAC9),MSTRG.9349(HSP70)	9	23	CIL0046S0013(PME21),CIL1359S0031(AGT1),CIL1371S0042(NIR1),CIL1371S0043(NIR1),CIL1436S0061(XTH23),MSTRG.14189(PAH1),MSTRG.16380(GLP6),MSTRG.22755(TL1),MSTRG.23113(TL1)	CIL0340S0004(--),CIL0461S0009(XTH8),CIL0467S0004(LAC6),CIL1271S0034(LAC17),CIL1273S0009(DIR19),CIL1337S0001(ABP20),CIL1372S0036(BGAL6),CIL1429S0021(Galm),CIL1431S0004(XTH9),CIL1446S0065(XTHB),CIL1447S0048(IRX12),CIL1468S0030(ABP19A),CIL1474S0001(CAD1),CIL1503S0032(At5g10770),CIL1528S0019(NPK1),MSTRG.17312(HSP70),MSTRG.18613(PARB),MSTRG.22753(TL1),MSTRG.22754(TL1),MSTRG.23992(HSP70-4),MSTRG.24126(…	10	24	CIL0046S0013(PME21),CIL1359S0031(AGT1),CIL1371S0042(NIR1),CIL1371S0043(NIR1),CIL1436S0061(XTH23),MSTRG.12278(AMY1.1),MSTRG.14189(PAH1),MSTRG.16380(GLP6),MSTRG.22755(TL1),MSTRG.23113(TL1)	CIL0340S0004(--),CIL0461S0009(XTH8),CIL0467S0004(LAC6),CIL1271S0034(LAC17),CIL1273S0009(DIR19),CIL1337S0001(ABP20),CIL1372S0036(BGAL6),CIL1431S0004(XTH9),CIL1446S0065(XTHB),CIL1447S0048(IRX12),CIL1468S0030(ABP19A),CIL1474S0001(CAD1),CIL1503S0032(At5g10770),CIL1528S0019(NPK1),CIL1577S0019(XTH22),MSTRG.17312(HSP70),MSTRG.18053(HSP70),MSTRG.18613(PARB),MSTRG.22753(TL1),MSTRG.22754(TL1),MSTRG.23992(H…	15	11	CIL0046S0013(PME21),CIL0134S0005(XTH22),CIL0340S0001(XTH6),CIL1359S0031(AGT1),CIL1367S0014(BXL1),CIL1436S0061(XTH23),CIL1577S0019(XTH22),MSTRG.12278(AMY1.1),MSTRG.14189(PAH1),MSTRG.16380(GLP6),MSTRG.21186(HSP70),MSTRG.22755(TL1),MSTRG.23113(TL1),MSTRG.24302(OsI_10887),MSTRG.2504(Os06g0675700)	CIL0461S0009(XTH8),CIL0467S0004(LAC6),CIL1271S0034(LAC17),CIL1273S0009(DIR19),CIL1372S0036(BGAL6),CIL1431S0004(XTH9),CIL1528S0019(NPK1),MSTRG.18613(PARB),MSTRG.22753(TL1),MSTRG.22754(TL1),MSTRG.27837(LAC9)	13	19	CIL0340S0001(XTH6),CIL1359S0031(AGT1),CIL1367S0014(BXL1),CIL1371S0042(NIR1),CIL1371S0043(NIR1),CIL1436S0061(XTH23),MSTRG.14189(PAH1),MSTRG.16380(GLP6),MSTRG.21186(HSP70),MSTRG.22755(TL1),MSTRG.23113(TL1),MSTRG.24302(OsI_10887),MSTRG.2504(Os06g0675700)	CIL0256S0002(BGAL8),CIL0340S0004(--),CIL0461S0009(XTH8),CIL0467S0004(LAC6),CIL1271S0034(LAC17),CIL1273S0009(DIR19),CIL1337S0001(ABP20),CIL1372S0036(BGAL6),CIL1431S0004(XTH9),CIL1447S0048(IRX12),CIL1474S0001(CAD1),CIL1481S0013(XTH16),CIL1503S0032(At5g10770),CIL1528S0019(NPK1),MSTRG.22753(TL1),MSTRG.22754(TL1),MSTRG.24126(GLIP1),MSTRG.27837(LAC9),MSTRG.9349(HSP70)	11	19	CIL0134S0005(XTH22),CIL1367S0014(BXL1),CIL1371S0042(NIR1),CIL1371S0043(NIR1),CIL1436S0061(XTH23),MSTRG.14189(PAH1),MSTRG.16380(GLP6),MSTRG.21186(HSP70),MSTRG.22755(TL1),MSTRG.23113(TL1),MSTRG.2504(Os06g0675700)	CIL0461S0009(XTH8),CIL0467S0004(LAC6),CIL1263S0097(GRI),CIL1271S0034(LAC17),CIL1273S0009(DIR19),CIL1337S0001(ABP20),CIL1372S0036(BGAL6),CIL1431S0004(XTH9),CIL1446S0065(XTHB),CIL1447S0048(IRX12),CIL1468S0030(ABP19A),CIL1474S0001(CAD1),CIL1481S0013(XTH16),CIL1528S0019(NPK1),CIL1577S0019(XTH22),MSTRG.22753(TL1),MSTRG.22754(TL1),MSTRG.27837(LAC9),MSTRG.9349(HSP70)	19	18	CIL0053S0008(TL1),CIL0134S0005(XTH22),CIL1343S0008(Os05g0573700),CIL1367S0014(BXL1),CIL1371S0042(NIR1),CIL1371S0043(NIR1),CIL1436S0061(XTH23),MSTRG.12278(AMY1.1),MSTRG.14189(PAH1),MSTRG.16380(GLP6),MSTRG.21186(HSP70),MSTRG.22755(TL1),MSTRG.23113(TL1),MSTRG.23992(HSP70-4),MSTRG.24126(GLIP1),MSTRG.2479(AMY1.1),MSTRG.2481(AMY1.1),MSTRG.2504(Os06g0675700),MSTRG.26016(At3g05950)	CIL0256S0002(BGAL8),CIL0340S0004(--),CIL0461S0009(XTH8),CIL0467S0004(LAC6),CIL1271S0034(LAC17),CIL1273S0009(DIR19),CIL1337S0001(ABP20),CIL1372S0036(BGAL6),CIL1431S0004(XTH9),CIL1446S0065(XTHB),CIL1447S0048(IRX12),CIL1468S0030(ABP19A),CIL1474S0001(CAD1),CIL1503S0032(At5g10770),CIL1528S0019(NPK1),CIL1577S0019(XTH22),MSTRG.27837(LAC9),MSTRG.9349(HSP70)	3	23	CIL1371S0043(NIR1),CIL1436S0061(XTH23),MSTRG.16380(GLP6)	CIL0134S0005(XTH22),CIL0340S0004(--),CIL0461S0009(XTH8),CIL0467S0004(LAC6),CIL1271S0034(LAC17),CIL1337S0001(ABP20),CIL1372S0036(BGAL6),CIL1429S0021(Galm),CIL1431S0004(XTH9),CIL1446S0065(XTHB),CIL1447S0048(IRX12),CIL1468S0030(ABP19A),CIL1474S0001(CAD1),CIL1503S0032(At5g10770),CIL1528S0019(NPK1),CIL1577S0019(XTH22),MSTRG.21186(HSP70),MSTRG.22754(TL1),MSTRG.23512(PARB),MSTRG.24126(GLIP1),MSTRG.24302…	4	22	CIL1436S0061(XTH23),MSTRG.12278(AMY1.1),MSTRG.16380(GLP6),MSTRG.23113(TL1)	CIL0134S0005(XTH22),CIL0340S0004(--),CIL0461S0009(XTH8),CIL0467S0004(LAC6),CIL1271S0034(LAC17),CIL1337S0001(ABP20),CIL1372S0036(BGAL6),CIL1429S0021(Galm),CIL1431S0004(XTH9),CIL1446S0065(XTHB),CIL1447S0048(IRX12),CIL1468S0030(ABP19A),CIL1474S0001(CAD1),CIL1503S0032(At5g10770),CIL1528S0019(NPK1),CIL1577S0019(XTH22),MSTRG.18613(PARB),MSTRG.22753(TL1),MSTRG.22754(TL1),MSTRG.24302(OsI_10887),MSTRG.250…	1	3	MSTRG.12278(AMY1.1)	CIL1337S0001(ABP20),CIL1446S0065(XTHB),CIL1447S0048(IRX12)	3	2	CIL0134S0005(XTH22),MSTRG.16380(GLP6),MSTRG.22755(TL1)	CIL1367S0014(BXL1),CIL1431S0004(XTH9)	12	7
GO:0005575	Cellular Component	GO:0005623	cell	48	93	CIL0046S0013(PME21),CIL0134S0005(XTH22),CIL0137S0001(SlH4),CIL0176S0006(DGUOK),CIL0176S0014(--),CIL0218S0003(MGL),CIL0219S0001(XI-1),CIL0340S0004(--),CIL0479S0005(PSAN),CIL1259S0070(--),CIL1274S0004(At1g18250),CIL1323S0005(BAM3),CIL1337S0001(ABP20),CIL1361S0042(hbdA),CIL1371S0042(NIR1),CIL1371S0043(NIR1),CIL1380S0010(RL1),CIL1385S0020(PAP17),CIL1439S0038(PBA1),1),CIL1446S0009(LOG5),CIL1446S0065(X…	CIL0002S0017(NAC021),CIL0037S0021(AHP1),CIL0052S0001(NAC075),CIL0146S0012(NAC075),CIL0146S0018(At5g58410),CIL0149S0005(PAP17),CIL0158S0006(ROPGEF7),CIL0178S0006(PME54),CIL0203S0006(DFR),CIL0284S0017(DEGP5),CIL0324S0018(PER12),CIL0373S0007(ACPD),CIL0390S0004(PME7),CIL0457S0001(--),CIL0475S0005(FKFBP),CIL0497S0009(At1g06760),CIL0538S0003(BHLH121),CIL0565S0002(NAC043),CIL0627S0004(rpsQ),CIL1263S0019…	102	480	CIL0004S0016(FIS1A),CIL0046S0013(PME21),CIL0135S0020(FKFBP),CIL0150S0012(CXXS1),CIL0156S0015(NAC022),CIL0176S0014(--),CIL0211S0005(ATHB-5),CIL0218S0003(MGL),CIL0219S0001(XI-1),CIL0224S0010(KIN14J),CIL0260S0004(At3g61590),CIL0262S0007(COPT5),CIL0307S0015(APX2),CIL0461S0011(THI1-2),CIL0473S0009(RAV2),CIL0522S0001(BAM3),CIL0533S0003(CAJ1),CIL1259S0009(PUMP5),CIL1263S0022(HAT5),CIL1271S0021(PHT4,1),C…	CIL0001S0041(HIS2B),CIL0001S0059(SlH4),CIL0002S0023(RUS1),CIL0003S0001(At5g10020),CIL0004S0015(AUG1),CIL0013S0019(emc10),CIL0013S0022(MTACP2),CIL0023S0019(E2FF),CIL0025S0004(RPP2B),CIL0031S0017(EXPA1),CIL0035S0004(NCRK),CIL0037S0021(AHP1),CIL0041S0006(CPN60A1),CIL0043S0002(BHLH3),CIL0045S0007(MAA3),CIL0049S0002(TYRAAT1),CIL0053S0003(YAB5),CIL0057S0014(At5g64030),CIL0059S0005(HINT1),CIL0059S0018(R…	161	503	CIL0004S0016(FIS1A),CIL0006S0011(CHS),CIL0013S0021(CRT3),CIL0046S0013(PME21),CIL0061S0010(SPPL4),CIL0118S0004(RAP2-1),CIL0135S0020(FKFBP),CIL0150S0012(CXXS1),CIL0156S0015(NAC022),CIL0166S0011(At4g13200),CIL0176S0014(--),CIL0176S0046(At5g19025),CIL0176S0049(SS2),CIL0211S0005(ATHB-5),CIL0213S0010(PYD2),CIL0219S0001(XI-1),CIL0224S0003(SCD1),CIL0260S0004(At3g61590),CIL0262S0007(COPT5),CIL0307S0015(AP…	CIL0001S0041(HIS2B),CIL0001S0059(SlH4),CIL0002S0023(RUS1),CIL0003S0001(At5g10020),CIL0004S0015(AUG1),CIL0013S0019(emc10),CIL0013S0022(MTACP2),CIL0021S0001(WDR4),CIL0023S0019(E2FF),CIL0025S0004(RPP2B),CIL0027S0004(METE),CIL0031S0017(EXPA1),CIL0035S0004(NCRK),CIL0037S0021(AHP1),CIL0041S0006(CPN60A1),CIL0043S0002(BHLH3),CIL0045S0007(MAA3),CIL0047S0017(PMADS2),CIL0052S0001(NAC075),CIL0053S0003(YAB5),…	127	296	CIL0001S0019(RBCMT),CIL0006S0011(CHS),CIL0013S0013(BCCP1),CIL0018S0024(COP1),CIL0046S0013(PME21),CIL0118S0004(RAP2-1),CIL0120S0016(RCCR),CIL0125S0007(RL1),CIL0134S0005(XTH22),CIL0149S0005(PAP17),CIL0150S0012(CXXS1),CIL0165S0005(SHR),CIL0170S0019(KEA3),CIL0176S0014(--),CIL0198S0019(EDD1),CIL0198S0020(EDD1),CIL0211S0005(ATHB-5),CIL0212S0015(At4g25140),CIL0213S0007(At1g03100),CIL0218S0003(MGL),CIL03…	CIL0001S0041(HIS2B),CIL0001S0059(SlH4),CIL0003S0001(At5g10020),CIL0023S0019(E2FF),CIL0025S0004(RPP2B),CIL0031S0017(EXPA1),CIL0035S0004(NCRK),CIL0043S0002(BHLH3),CIL0047S0022(At2g37990),CIL0052S0001(NAC075),CIL0053S0003(YAB5),CIL0057S0014(At5g64030),CIL0121S0004(GL2),CIL0128S0030(MSH4),CIL0135S0004(At1g09580),CIL0137S0001(SlH4),CIL0143S0029(RPS6A),CIL0146S0007(BETVII),CIL0149S0014(PYD1),CIL0150S00…	166	420	CIL0001S0019(RBCMT),CIL0013S0013(BCCP1),CIL0013S0021(CRT3),CIL0018S0024(COP1),CIL0118S0004(RAP2-1),CIL0120S0016(RCCR),CIL0135S0020(FKFBP),CIL0150S0012(CXXS1),CIL0156S0023(DVR),CIL0170S0019(KEA3),CIL0170S0020(MSRB3),CIL0175S0001(--),CIL0176S0006(DGUOK),CIL0176S0014(--),CIL0176S0046(At5g19025),CIL0183S0004(SPPL4),CIL0198S0019(EDD1),CIL0198S0020(EDD1),CIL0202S0007(--),CIL0211S0005(ATHB-5),CIL0211S00…	CIL0001S0041(HIS2B),CIL0001S0059(SlH4),CIL0003S0001(At5g10020),CIL0013S0019(emc10),CIL0021S0006(SRM1),CIL0023S0019(E2FF),CIL0025S0006(POL2A),CIL0027S0004(METE),CIL0031S0017(EXPA1),CIL0035S0004(NCRK),CIL0037S0021(AHP1),CIL0043S0002(BHLH3),CIL0045S0004(TULP8),CIL0045S0007(MAA3),CIL0047S0011(USP),CIL0049S0002(TYRAAT1),CIL0052S0001(NAC075),CIL0053S0003(YAB5),CIL0057S0014(At5g64030),CIL0059S0005(HINT1…	193	330	CIL0001S0019(RBCMT),CIL0006S0011(CHS),CIL0013S0013(BCCP1),CIL0013S0021(CRT3),CIL0018S0024(COP1),CIL0023S0018(APC8),CIL0118S0004(RAP2-1),CIL0120S0016(RCCR),CIL0134S0005(XTH22),CIL0150S0012(CXXS1),CIL0155S0020(SIA2),CIL0170S0020(MSRB3),CIL0176S0006(DGUOK),CIL0176S0014(--),CIL0176S0046(At5g19025),CIL0198S0019(EDD1),CIL0198S0020(EDD1),CIL0202S0007(--),CIL0211S0005(ATHB-5),CIL0211S0006(RIBA1),CIL0212S…	CIL0001S0041(HIS2B),CIL0001S0059(SlH4),CIL0023S0019(E2FF),CIL0025S0006(POL2A),CIL0027S0004(METE),CIL0031S0017(EXPA1),CIL0035S0004(NCRK),CIL0037S0021(AHP1),CIL0045S0004(TULP8),CIL0052S0001(NAC075),CIL0057S0014(At5g64030),CIL0059S0005(HINT1),CIL0114S0011(DGK2),CIL0114S0018(AS2),CIL0118S0003(WOX4),CIL0120S0020(KRP7),CIL0128S0030(MSH4),CIL0131S0003(At5g42250),CIL0132S0008(SDC),CIL0134S0026(--),CIL014…	294	326	CIL0002S0017(NAC021),CIL0006S0011(CHS),CIL0013S0013(BCCP1),CIL0013S0021(CRT3),CIL0018S0024(COP1),CIL0045S0007(MAA3),CIL0046S0006(BCE2),CIL0061S0010(SPPL4),CIL0118S0004(RAP2-1),CIL0134S0005(XTH22),CIL0134S0013(ALG11),CIL0149S0014(PYD1),CIL0150S0012(CXXS1),CIL0156S0015(NAC022),CIL0175S0001(--),CIL0176S0006(DGUOK),CIL0176S0014(--),CIL0176S0046(At5g19025),CIL0177S0012(ACR12),CIL0183S0004(SPPL4),CIL01…	CIL0001S0041(HIS2B),CIL0001S0059(SlH4),CIL0023S0019(E2FF),CIL0027S0004(METE),CIL0031S0017(EXPA1),CIL0035S0004(NCRK),CIL0043S0002(BHLH3),CIL0052S0001(NAC075),CIL0053S0003(YAB5),CIL0059S0005(HINT1),CIL0114S0018(AS2),CIL0118S0003(WOX4),CIL0125S0007(RL1),CIL0128S0030(MSH4),CIL0131S0003(At5g42250),CIL0134S0026(--),CIL0146S0007(BETVII),CIL0146S0012(NAC075),CIL0146S0014(GGT3),CIL0149S0005(PAP17),CIL0150…	98	327	CIL0002S0017(NAC021),CIL0040S0016(FKFBP),CIL0052S0001(NAC075),CIL0061S0010(SPPL4),CIL0150S0012(CXXS1),CIL0156S0015(NAC022),CIL0166S0011(At4g13200),CIL0170S0019(KEA3),CIL0211S0005(ATHB-5),CIL0213S0010(PYD2),CIL0224S0003(SCD1),CIL0224S0010(KIN14J),CIL0260S0004(At3g61590),CIL0262S0007(COPT5),CIL0307S0015(APX2),CIL0413S0004(GPX3),CIL0461S0011(THI1-2),CIL0473S0005(--),CIL0522S0001(BAM3),CIL0533S0003(C…	CIL0001S0041(HIS2B),CIL0003S0001(At5g10020),CIL0013S0022(MTACP2),CIL0023S0019(E2FF),CIL0025S0004(RPP2B),CIL0035S0004(NCRK),CIL0037S0014(rpmG),CIL0041S0006(CPN60A1),CIL0045S0007(MAA3),CIL0049S0002(TYRAAT1),CIL0053S0003(YAB5),CIL0057S0014(At5g64030),CIL0118S0003(WOX4),CIL0120S0020(KRP7),CIL0121S0016(RPL37A),CIL0131S0029(RPL27AC),CIL0134S0005(XTH22),CIL0137S0001(SlH4),CIL0143S0029(RPS6A),CIL0149S000…	160	375	CIL0002S0017(NAC021),CIL0006S0011(CHS),CIL0013S0021(CRT3),CIL0040S0016(FKFBP),CIL0061S0010(SPPL4),CIL0118S0004(RAP2-1),CIL0124S0004(NAD9),CIL0150S0012(CXXS1),CIL0156S0015(NAC022),CIL0166S0011(At4g13200),CIL0176S0049(SS2),CIL0211S0005(ATHB-5),CIL0213S0010(PYD2),CIL0218S0017(WAXY),CIL0224S0003(SCD1),CIL0224S0010(KIN14J),CIL0248S0010(GSTZ1),CIL0260S0004(At3g61590),CIL0262S0007(COPT5),CIL0307S0015(AP…	CIL0001S0041(HIS2B),CIL0003S0001(At5g10020),CIL0013S0022(MTACP2),CIL0023S0019(E2FF),CIL0025S0004(RPP2B),CIL0035S0004(NCRK),CIL0037S0014(rpmG),CIL0041S0006(CPN60A1),CIL0045S0007(MAA3),CIL0053S0003(YAB5),CIL0057S0014(At5g64030),CIL0059S0018(RPL4),CIL0114S0011(DGK2),CIL0118S0003(WOX4),CIL0120S0016(RCCR),CIL0121S0005(RPS17),CIL0121S0016(RPL37A),CIL0121S0018(KIN13B),CIL0121S0021(RPS3B),CIL0125S0007(RL…	43	64	CIL0006S0011(CHS),CIL0013S0021(CRT3),CIL0124S0004(NAD9),CIL0137S0001(SlH4),CIL0156S0015(NAC022),CIL0203S0006(DFR),CIL0212S0008(ME1),CIL0243S0005(KIN7E),CIL0281S0010(CYB5),CIL0318S0006(ADT1),CIL0410S0009(PCMP-H27),CIL0475S0005(FKFBP),CIL0489S0010(CYP82C2),CIL0644S0015(NAC048),CIL1259S0009(PUMP5),CIL1325S0062(At1g27190),CIL1348S0047(PAL6),CIL1353S0009(--),CIL1372S0034(NAC081),CIL1411S0014(MPK3),CIL…	CIL0001S0041(HIS2B),CIL0035S0004(NCRK),CIL0125S0007(RL1),CIL0160S0023(KIN14I),CIL0183S0002(H3-1.1),CIL0325S0005(RL1),CIL0326S0014(SBT1.8),CIL0331S0002(CYP90B1),CIL0425S0007(GUX1),CIL0455S0004(SNE),CIL0479S0005(PSAN),CIL0565S0002(NAC043),CIL1259S0070(--),CIL1274S0004(At1g18250),CIL1274S0013(SlH4),CIL1286S0039(AAE14),CIL1295S0020(PECS-2.1),CIL1327S0033(CSLA9),CIL1328S0016(GATA19),CIL1337S0001(ABP20…	73	40	CIL0002S0023(RUS1),CIL0006S0011(CHS),CIL0023S0018(APC8),CIL0045S0007(MAA3),CIL0049S0002(TYRAAT1),CIL0134S0005(XTH22),CIL0170S0017(PPA6),CIL0176S0054(MYB306),CIL0215S0007(KRP3),CIL0281S0010(CYB5),CIL0324S0018(PER12),CIL0344S0024(MIOX1),CIL0424S0012(PEX11A),CIL0461S0011(THI1-2),CIL0522S0001(BAM3),CIL0538S0003(BHLH121),CIL1263S0019(FDH1),CIL1264S0022(DMT1),CIL1286S0039(AAE14),CIL1291S0010(PDE247),CI…	CIL0125S0007(RL1),CIL0149S0005(PAP17),CIL0158S0006(ROPGEF7),CIL0176S0014(--),CIL0191S0002(PRO2),CIL0207S0012(APT1),CIL0219S0001(XI-1),CIL0325S0005(RL1),CIL0479S0005(PSAN),CIL0489S0011(CYP82A3),CIL0644S0015(NAC048),CIL1258S0024(NAC029),CIL1259S0084(MIOX4),CIL1274S0041(TIP1-3),CIL1327S0033(CSLA9),CIL1339S0015(POL),CIL1342S0002(PME53),CIL1358S0050(WIN1),CIL1359S0006(ACX2),CIL1367S0014(BXL1),CIL1393S…	256	97
GO:0005575	Cellular Component	GO:0016020	membrane	37	60	CIL0123S0013(NIP1-1),CIL0137S0001(SlH4),CIL0177S0005(ORRM1),CIL0225S0014(CAT1),CIL0246S0001(TIP1-1),CIL0250S0001(GLR3.6),CIL0413S0001(RTNLB17),CIL0479S0005(PSAN),CIL0596S0001(ABCB25),CIL1263S0045(GATL9),CIL1265S0074(MOT2),CIL1279S0010(CA2),CIL1304S0026(PHT1-9),CIL1370S0015(NPF5.1),CIL1390S0008(PXC3),CIL1404S0022(CLC-A),CIL1439S0038(PBA1),1),CIL1476S0032(PHO1-H1),CIL1539S0017(NIP1-2),CIL1598S0004(…	CIL0001S0028(PXL1),CIL0158S0006(ROPGEF7),CIL0170S0010(SQE1),CIL0176S0050(AVT1I),CIL0203S0006(DFR),CIL0215S0002(DTX41),CIL0243S0008(At5g11960),CIL0252S0012(TAR2),CIL0277S0001(PDAT1),CIL0407S0002(UTR2),CIL0474S0007(ALA5),CIL0475S0005(FKFBP),CIL0626S0001(At3g25290),CIL1263S0029(ATL46),CIL1270S0002(GALT1),CIL1274S0013(SlH4),CIL1286S0039(AAE14),CIL1290S0040(ABCC10),CIL1313S0010(NPF8.3),CIL1325S0047(PM…	93	332	CIL0004S0016(FIS1A),CIL0037S0018(At5g18840),CIL0114S0023(KOR2),CIL0135S0017(POT1),CIL0135S0020(FKFBP),CIL0145S0001(TPP2),CIL0170S0010(SQE1),CIL0177S0005(ORRM1),CIL0177S0022(CAT7),CIL0243S0014(CYP711A1),CIL0248S0007(FRO7),CIL0250S0001(GLR3.6),CIL0262S0007(COPT5),CIL0285S0004(ABCC4),CIL0285S0005(ABCC4),CIL0359S0006(--),CIL0500S0001(CYP71A9),CIL1259S0009(PUMP5),CIL1263S0069(PIN8),CIL1264S0005(ZIFL2)…	CIL0001S0028(PXL1),CIL0001S0059(SlH4),CIL0003S0001(At5g10020),CIL0006S0002(NUP58),CIL0013S0007(NAT1),CIL0013S0022(MTACP2),CIL0018S0010(NAT1),CIL0024S0015(At1g09160),CIL0030S0014(At1g68400),CIL0035S0004(NCRK),CIL0035S0022(RIC4),CIL0039S0014(At4g28100),CIL0045S0019(At5g38460),CIL0046S0005(DTX55),CIL0057S0014(At5g64030),CIL0059S0005(HINT1),CIL0114S0011(DGK2),CIL0124S0004(NAD9),CIL0125S0012(B3GALT4),…	139	339	CIL0004S0016(FIS1A),CIL0006S0011(CHS),CIL0037S0018(At5g18840),CIL0061S0010(SPPL4),CIL0114S0023(KOR2),CIL0131S0030(DTX29),CIL0135S0017(POT1),CIL0135S0020(FKFBP),CIL0145S0001(TPP2),CIL0156S0038(--),CIL0170S0010(SQE1),CIL0170S0013(RLK7),CIL0177S0005(ORRM1),CIL0177S0022(CAT7),CIL0211S0010(ATL54),CIL0243S0014(CYP711A1),CIL0248S0007(FRO7),CIL0250S0001(GLR3.6),CIL0262S0007(COPT5),CIL0285S0004(ABCC4),CIL…	CIL0001S0028(PXL1),CIL0001S0059(SlH4),CIL0003S0001(At5g10020),CIL0006S0002(NUP58),CIL0013S0007(NAT1),CIL0013S0022(MTACP2),CIL0018S0010(NAT1),CIL0024S0015(At1g09160),CIL0030S0014(At1g68400),CIL0035S0004(NCRK),CIL0035S0022(RIC4),CIL0039S0014(At4g28100),CIL0045S0019(At5g38460),CIL0046S0005(DTX55),CIL0057S0014(At5g64030),CIL0059S0005(HINT1),CIL0114S0011(DGK2),CIL0121S0018(KIN13B),CIL0125S0012(B3GALT4…	80	205	CIL0006S0011(CHS),CIL0037S0018(At5g18840),CIL0145S0001(TPP2),CIL0170S0010(SQE1),CIL0170S0019(KEA3),CIL0185S0019(PHT1-9),CIL0212S0015(At4g25140),CIL0235S0021(DTX49),CIL0243S0014(CYP711A1),CIL0246S0001(TIP1-1),CIL0250S0001(GLR3.6),CIL0285S0005(ABCC4),CIL0359S0006(--),CIL0461S0013(PME18),CIL0500S0001(CYP71A9),CIL1273S0064(DTX17),CIL1279S0010(CA2),CIL1298S0005(GALT1),CIL1300S0014(CRK2),CIL1303S0061(P…	CIL0001S0028(PXL1),CIL0001S0059(SlH4),CIL0003S0001(At5g10020),CIL0018S0010(NAT1),CIL0024S0015(At1g09160),CIL0030S0014(At1g68400),CIL0035S0004(NCRK),CIL0035S0022(RIC4),CIL0041S0004(ABCG28),CIL0046S0005(DTX55),CIL0057S0014(At5g64030),CIL0135S0004(At1g09580),CIL0137S0001(SlH4),CIL0149S0010(--),CIL0158S0006(ROPGEF7),CIL0176S0050(AVT1I),CIL0176S0071(RCOM_0855130),CIL0178S0001(PRS4),CIL0183S0010(ERECTA…	110	322	CIL0008S0019(LHT1),CIL0037S0018(At5g18840),CIL0114S0023(KOR2),CIL0135S0020(FKFBP),CIL0145S0001(TPP2),CIL0170S0019(KEA3),CIL0183S0004(SPPL4),CIL0185S0019(PHT1-9),CIL0211S0010(ATL54),CIL0212S0015(At4g25140),CIL0243S0014(CYP711A1),CIL0246S0001(TIP1-1),CIL0285S0004(ABCC4),CIL0285S0005(ABCC4),CIL0311S0013(INT1),CIL0316S0014(ACA12),CIL0320S0004(At1g76200),CIL0358S0002(AMPD),4),CIL0414S0008(DTX27),CIL04…	CIL0001S0028(PXL1),CIL0001S0059(SlH4),CIL0003S0001(At5g10020),CIL0018S0010(NAT1),CIL0024S0015(At1g09160),CIL0030S0014(At1g68400),CIL0035S0004(NCRK),CIL0035S0022(RIC4),CIL0039S0014(At4g28100),CIL0041S0004(ABCG28),CIL0045S0004(TULP8),CIL0046S0005(DTX55),CIL0057S0014(At5g64030),CIL0059S0005(HINT1),CIL0125S0004(At2g16250),CIL0125S0012(B3GALT4),CIL0132S0008(SDC),CIL0149S0011(SKOR),CIL0151S0008(XXT2),C…	121	276	CIL0006S0011(CHS),CIL0008S0019(LHT1),CIL0037S0018(At5g18840),CIL0114S0023(KOR2),CIL0131S0030(DTX29),CIL0135S0017(POT1),CIL0145S0001(TPP2),CIL0156S0038(--),CIL0170S0010(SQE1),CIL0177S0005(ORRM1),CIL0177S0022(CAT7),CIL0185S0019(PHT1-9),CIL0211S0010(ATL54),CIL0212S0015(At4g25140),CIL0240S0005(DTX45),CIL0243S0014(CYP711A1),CIL0246S0001(TIP1-1),CIL0250S0001(GLR3.6),CIL0262S0005(--),CIL0285S0004(ABCC4)…	CIL0001S0028(PXL1),CIL0001S0059(SlH4),CIL0018S0010(NAT1),CIL0024S0015(At1g09160),CIL0030S0014(At1g68400),CIL0035S0004(NCRK),CIL0035S0022(RIC4),CIL0039S0014(At4g28100),CIL0045S0004(TULP8),CIL0046S0005(DTX55),CIL0057S0014(At5g64030),CIL0059S0005(HINT1),CIL0114S0011(DGK2),CIL0125S0004(At2g16250),CIL0125S0012(B3GALT4),CIL0132S0008(SDC),CIL0146S0014(GGT3),CIL0149S0011(SKOR),CIL0151S0008(XXT2),CIL0158S…	186	286	CIL0006S0011(CHS),CIL0008S0019(LHT1),CIL0037S0018(At5g18840),CIL0061S0010(SPPL4),CIL0114S0023(KOR2),CIL0128S0019(alg7),CIL0131S0030(DTX29),CIL0134S0013(ALG11),CIL0135S0017(POT1),CIL0145S0001(TPP2),CIL0156S0038(--),CIL0170S0010(SQE1),CIL0170S0013(RLK7),CIL0171S0002(At1g74360),CIL0183S0004(SPPL4),CIL0185S0019(PHT1-9),CIL0211S0010(ATL54),CIL0212S0015(At4g25140),CIL0235S0021(DTX49),CIL0240S0005(DTX45…	CIL0001S0028(PXL1),CIL0001S0059(SlH4),CIL0013S0007(NAT1),CIL0018S0010(NAT1),CIL0024S0015(At1g09160),CIL0030S0014(At1g68400),CIL0035S0004(NCRK),CIL0035S0022(RIC4),CIL0039S0014(At4g28100),CIL0046S0005(DTX55),CIL0059S0005(HINT1),CIL0123S0013(NIP1-1),CIL0125S0012(B3GALT4),CIL0146S0014(GGT3),CIL0149S0011(SKOR),CIL0150S0002(ZIP10),CIL0151S0008(XXT2),CIL0158S0006(ROPGEF7),CIL0176S0010(TDR),CIL0176S0050(…	103	239	CIL0018S0006(At1g05030),CIL0037S0018(At5g18840),CIL0040S0016(FKFBP),CIL0061S0010(SPPL4),CIL0114S0023(KOR2),CIL0131S0030(DTX29),CIL0145S0001(TPP2),CIL0156S0003(At5g14285),CIL0170S0010(SQE1),CIL0170S0019(KEA3),CIL0177S0005(ORRM1),CIL0177S0022(CAT7),CIL0211S0010(ATL54),CIL0243S0014(CYP711A1),CIL0248S0007(FRO7),CIL0250S0001(GLR3.6),CIL0262S0007(COPT5),CIL0285S0004(ABCC4),CIL0285S0005(ABCC4),CIL0359S0…	CIL0003S0001(At5g10020),CIL0006S0002(NUP58),CIL0013S0007(NAT1),CIL0013S0022(MTACP2),CIL0018S0010(NAT1),CIL0024S0015(At1g09160),CIL0030S0014(At1g68400),CIL0035S0004(NCRK),CIL0035S0022(RIC4),CIL0039S0014(At4g28100),CIL0045S0019(At5g38460),CIL0046S0005(DTX55),CIL0057S0014(At5g64030),CIL0123S0013(NIP1-1),CIL0125S0012(B3GALT4),CIL0137S0001(SlH4),CIL0149S0011(SKOR),CIL0151S0008(XXT2),CIL0158S0006(ROPGE…	162	268	CIL0006S0011(CHS),CIL0018S0006(At1g05030),CIL0037S0018(At5g18840),CIL0040S0016(FKFBP),CIL0061S0010(SPPL4),CIL0114S0023(KOR2),CIL0124S0004(NAD9),CIL0131S0030(DTX29),CIL0145S0001(TPP2),CIL0156S0003(At5g14285),CIL0156S0038(--),CIL0170S0010(SQE1),CIL0170S0013(RLK7),CIL0171S0002(At1g74360),CIL0177S0005(ORRM1),CIL0177S0022(CAT7),CIL0211S0010(ATL54),CIL0215S0002(DTX41),CIL0243S0014(CYP711A1),CIL0248S000…	CIL0003S0001(At5g10020),CIL0013S0007(NAT1),CIL0013S0022(MTACP2),CIL0018S0010(NAT1),CIL0024S0015(At1g09160),CIL0030S0014(At1g68400),CIL0035S0004(NCRK),CIL0035S0022(RIC4),CIL0039S0014(At4g28100),CIL0045S0019(At5g38460),CIL0046S0005(DTX55),CIL0057S0014(At5g64030),CIL0114S0011(DGK2),CIL0121S0018(KIN13B),CIL0123S0013(NIP1-1),CIL0125S0012(B3GALT4),CIL0137S0001(SlH4),CIL0149S0011(SKOR),CIL0151S0008(XXT2…	58	34	CIL0006S0011(CHS),CIL0114S0023(KOR2),CIL0124S0004(NAD9),CIL0137S0001(SlH4),CIL0170S0010(SQE1),CIL0170S0013(RLK7),CIL0203S0006(DFR),CIL0211S0010(ATL54),CIL0215S0002(DTX41),CIL0243S0005(KIN7E),CIL0266S0007(ABCB11),CIL0281S0010(CYB5),CIL0318S0013(--),CIL0320S0002(AATL1),CIL0475S0005(FKFBP),CIL0644S0040(BAT1),CIL1259S0009(PUMP5),CIL1265S0061(BOR4),CIL1282S0019(PSAM2),CIL1290S0040(ABCC10),CIL1304S0026…	CIL0035S0004(NCRK),CIL0035S0022(RIC4),CIL0046S0005(DTX55),CIL0301S0018(At5g47470),CIL0329S0005(NIP1-1),CIL0331S0002(CYP90B1),CIL0364S0012(TMK1),CIL0392S0007(RCH2),CIL0425S0007(GUX1),CIL0479S0005(PSAN),CIL0481S0002(RBOHE),CIL0481S0003(RBOHE),CIL0626S0001(At3g25290),CIL1274S0013(SlH4),CIL1282S0043(CESA7),CIL1286S0039(AAE14),CIL1293S0044(CESA4),CIL1327S0033(CSLA9),CIL1384S0020(At2g04850),CIL1405S005…	43	24	CIL0006S0011(CHS),CIL0046S0005(DTX55),CIL0170S0010(SQE1),CIL0215S0002(DTX41),CIL0281S0010(CYB5),CIL0285S0004(ABCC4),CIL0359S0006(--),CIL0385S0016(SULTR3,4),CIL0392S0007(RCH2),CIL0424S0012(PEX11A),CIL1268S0029(LYK3),CIL1286S0039(AAE14),CIL1317S0068(At3g13860),CIL1320S0041(GPT2),CIL1325S0024(ABCB19),CIL1327S0013(GPT2),CIL1332S0066(KAT3),CIL1354S0052(At5g07050),CIL1393S0025(FLS2),CIL1402S0034(At1g74…	CIL0123S0013(NIP1-1),CIL0158S0006(ROPGEF7),CIL0320S0002(AATL1),CIL0414S0005(DTX27),CIL0479S0005(PSAN),CIL0500S0001(CYP71A9),CIL1274S0041(TIP1-3),CIL1286S0033(At4g20940),CIL1320S0037(CYP77A3),CIL1327S0033(CSLA9),CIL1332S0013(At5g25400),CIL1339S0015(POL),CIL1371S0041(CYP707A4),CIL1403S0036(AVT1I),CIL1464S0016(GATL1),CIL1482S0001(YLS3),CIL1500S0042(SLC25A44),CIL1526S0046(SRF1),CIL1543S0017(ICMEL1),M…	133	80
GO:0005575	Cellular Component	GO:0019012	virion	0	0	--	--	1	0	CIL1297S0014(ndhM)	--	1	0	CIL1297S0014(ndhM)	--	0	0	--	--	0	0	--	--	0	0	--	--	2	1	CIL1294S0028(BRR2A),MSTRG.17638(BRR2C)	CIL0316S0011(VTE3)	0	0	--	--	0	0	--	--	0	0	--	--	0	0	--	--	1	0
GO:0005575	Cellular Component	GO:0030054	cell junction	4	6	CIL0137S0001(SlH4),CIL1274S0004(At1g18250),MSTRG.17736(GST),MSTRG.22534(BSK1)	CIL0324S0018(PER12),CIL1274S0013(SlH4),MSTRG.1919(FER),MSTRG.19355(Os01g0813400),MSTRG.23884(PARB),MSTRG.25733(DTC)	9	48	CIL1361S0065(TSJT1),CIL1484S0007(STP1),CIL1497S0008(BEL1),CIL1502S0031(RAN2),CIL1568S0021(VIT_16s0100g00290),CIL1592S0016(AMT2),MSTRG.22534(BSK1),MSTRG.2754(MLO6),MSTRG.7721(PHT1-4)	CIL0001S0059(SlH4),CIL0013S0007(NAT1),CIL0018S0010(NAT1),CIL0021S0012(--),CIL0128S0030(MSH4),CIL0137S0001(SlH4),CIL0178S0001(PRS4),CIL0318S0013(--),CIL0324S0002(--),CIL0326S0014(SBT1.8),CIL0407S0007(HMGS),CIL0512S0004(At5g24010),CIL1274S0004(At1g18250),CIL1274S0013(SlH4),CIL1277S0045(HIR1),CIL1310S0043(STY13),CIL1324S0034(At5g58300),CIL1354S0005(RPS15AA),CIL1361S0056(CHER1),CIL1427S0004(NSN1),CIL…	14	43	CIL1266S0008(BEL1),CIL1300S0014(CRK2),CIL1348S0064(--),CIL1361S0065(TSJT1),CIL1484S0007(STP1),CIL1497S0008(BEL1),CIL1502S0031(RAN2),CIL1568S0021(VIT_16s0100g00290),CIL1584S0004(SPS1),CIL1592S0016(AMT2),MSTRG.22534(BSK1),MSTRG.23318(PHT1-4),MSTRG.2754(MLO6),MSTRG.7721(PHT1-4)	CIL0001S0059(SlH4),CIL0013S0007(NAT1),CIL0018S0010(NAT1),CIL0021S0012(--),CIL0128S0030(MSH4),CIL0252S0015(FIP37),CIL0262S0004(SBT1.8),CIL0324S0002(--),CIL0326S0014(SBT1.8),CIL0407S0007(HMGS),CIL0512S0004(At5g24010),CIL1264S0057(EXL3),CIL1265S0068(CSE),CIL1274S0004(At1g18250),CIL1274S0013(SlH4),CIL1277S0045(HIR1),CIL1324S0034(At5g58300),CIL1361S0056(CHER1),CIL1427S0004(NSN1),CIL1427S0029(IMK3),CIL…	9	27	CIL0303S0001(FTIP1),CIL1300S0014(CRK2),CIL1361S0065(TSJT1),CIL1484S0007(STP1),CIL1534S0030(AMT2),CIL1568S0021(VIT_16s0100g00290),CIL1584S0004(SPS1),CIL1592S0016(AMT2),MSTRG.23427(AAO)	CIL0001S0059(SlH4),CIL0018S0010(NAT1),CIL0021S0012(--),CIL0128S0030(MSH4),CIL0137S0001(SlH4),CIL0178S0001(PRS4),CIL0326S0014(SBT1.8),CIL0407S0007(HMGS),CIL1274S0013(SlH4),CIL1354S0004(RABE1C),CIL1427S0029(IMK3),CIL1429S0014(PIN1A),CIL1448S0008(EHD1),CIL1465S0010(FTIP1),CIL1531S0037(EXL3),CIL1546S0027(MAKR4),MSTRG.1338(At2g25060),MSTRG.18613(PARB),MSTRG.19031(At2g25060),MSTRG.23884(PARB),MSTRG.239…	10	36	4),CIL1361S0065(TSJT1),CIL1484S0007(STP1),CIL1491S0001(AHA10),CIL1568S0021(VIT_16s0100g00290),CIL1584S0004(SPS1),MSTRG.17736(GST),MSTRG.22534(BSK1),MSTRG.2754(MLO6),MSTRG.7721(PHT1-4)	CIL0001S0059(SlH4),CIL0018S0010(NAT1),CIL0021S0012(--),CIL0128S0030(MSH4),CIL0178S0001(PRS4),CIL0326S0014(SBT1.8),CIL0360S0002(SPS1),CIL0385S0016(SULTR3,CIL1265S0052(Wdr43),CIL1274S0013(SlH4),CIL1324S0034(At5g58300),CIL1324S0036(FER),CIL1371S0007(At1g09620),CIL1427S0029(IMK3),CIL1429S0014(PIN1A),CIL1439S0036(ARA1),CIL1444S0021(THE1),CIL1448S0008(EHD1),CIL1465S0010(FTIP1),CIL1482S0027(DTC),CIL1497…	15	27	CIL1300S0014(CRK2),CIL1320S0020(At1g61900),CIL1348S0064(--),CIL1361S0065(TSJT1),CIL1484S0007(STP1),CIL1491S0001(AHA10),CIL1568S0021(VIT_16s0100g00290),CIL1584S0004(SPS1),CIL1592S0016(AMT2),MSTRG.10028(--),MSTRG.17736(GST),MSTRG.22534(BSK1),MSTRG.2754(MLO6),MSTRG.5969(AHA11),MSTRG.7721(PHT1-4)	CIL0001S0059(SlH4),CIL0018S0010(NAT1),CIL0021S0012(--),CIL0128S0030(MSH4),CIL0326S0014(SBT1.8),CIL0360S0002(SPS1),CIL0407S0007(HMGS),CIL1274S0013(SlH4),CIL1277S0045(HIR1),CIL1310S0043(STY13),CIL1324S0034(At5g58300),CIL1427S0029(IMK3),CIL1429S0014(PIN1A),CIL1444S0021(THE1),CIL1448S0008(EHD1),CIL1465S0010(FTIP1),CIL1515S0017(PER12),CIL1531S0037(EXL3),MSTRG.1338(At2g25060),MSTRG.16670(SCPL45),MSTRG.…	18	33	CIL0318S0013(--),CIL0324S0018(PER12),4),CIL1268S0079(PEX2),CIL1293S0069(AMT1-4),CIL1300S0014(CRK2),CIL1361S0065(TSJT1),CIL1484S0007(STP1),CIL1491S0001(AHA10),CIL1534S0030(AMT2),CIL1568S0021(VIT_16s0100g00290),CIL1592S0016(AMT2),MSTRG.17736(GST),MSTRG.22534(BSK1),MSTRG.23318(PHT1-4),MSTRG.2754(MLO6),MSTRG.5969(AHA11),MSTRG.7721(PHT1-4)	CIL0001S0059(SlH4),CIL0013S0007(NAT1),CIL0018S0010(NAT1),CIL0021S0012(--),CIL0128S0030(MSH4),CIL0262S0004(SBT1.8),CIL0326S0014(SBT1.8),CIL0360S0002(SPS1),CIL0385S0016(SULTR3,CIL1264S0057(EXL3),CIL1274S0013(SlH4),CIL1277S0045(HIR1),CIL1310S0043(STY13),CIL1324S0034(At5g58300),CIL1427S0029(IMK3),CIL1429S0014(PIN1A),CIL1444S0021(THE1),CIL1448S0008(EHD1),CIL1465S0010(FTIP1),CIL1515S0017(PER12),CIL1531…	7	31	CIL1361S0065(TSJT1),CIL1484S0007(STP1),CIL1497S0008(BEL1),CIL1502S0031(RAN2),CIL1592S0016(AMT2),MSTRG.19355(Os01g0813400),MSTRG.7721(PHT1-4)	CIL0013S0007(NAT1),CIL0018S0010(NAT1),CIL0021S0012(--),CIL0137S0001(SlH4),CIL0324S0002(--),CIL0326S0014(SBT1.8),CIL0407S0007(HMGS),CIL0512S0004(At5g24010),CIL1265S0068(CSE),CIL1274S0004(At1g18250),CIL1274S0013(SlH4),CIL1324S0034(At5g58300),CIL1354S0005(RPS15AA),CIL1427S0004(NSN1),CIL1427S0029(IMK3),CIL1429S0014(PIN1A),CIL1444S0021(THE1),CIL1448S0008(EHD1),CIL1465S0010(FTIP1),CIL1495S0018(PCMP-H38…	15	32	CIL1266S0008(BEL1),CIL1348S0064(--),CIL1361S0065(TSJT1),CIL1484S0007(STP1),CIL1497S0008(BEL1),CIL1502S0031(RAN2),CIL1534S0030(AMT2),CIL1592S0016(AMT2),CIL1607S0013(--),MSTRG.19355(Os01g0813400),MSTRG.23318(PHT1-4),MSTRG.25733(DTC),MSTRG.26483(MLO6),MSTRG.2754(MLO6),MSTRG.7721(PHT1-4)	CIL0013S0007(NAT1),CIL0018S0010(NAT1),CIL0021S0012(--),CIL0137S0001(SlH4),CIL0262S0004(SBT1.8),CIL0324S0002(--),CIL0326S0014(SBT1.8),CIL0407S0007(HMGS),CIL0512S0004(At5g24010),CIL1264S0057(EXL3),CIL1265S0068(CSE),CIL1274S0004(At1g18250),CIL1274S0013(SlH4),CIL1324S0034(At5g58300),CIL1354S0005(RPS15AA),CIL1427S0029(IMK3),CIL1429S0014(PIN1A),CIL1444S0021(THE1),CIL1448S0008(EHD1),CIL1465S0010(FTIP1),…	9	7	CIL0137S0001(SlH4),CIL0318S0013(--),CIL1348S0064(--),CIL1484S0007(STP1),CIL1534S0030(AMT2),CIL1546S0027(MAKR4),CIL1592S0016(AMT2),MSTRG.23318(PHT1-4),MSTRG.25733(DTC)	CIL0326S0014(SBT1.8),CIL1274S0004(At1g18250),CIL1274S0013(SlH4),CIL1448S0008(EHD1),CIL1497S0055(TUBB8),MSTRG.21554(--),MSTRG.3729(PLDDELTA)	11	1	CIL0324S0018(PER12),CIL0385S0016(SULTR3,4),CIL1265S0052(Wdr43),CIL1429S0014(PIN1A),CIL1484S0007(STP1),CIL1491S0001(AHA10),CIL1592S0016(AMT2),MSTRG.10028(--),MSTRG.17540(PHT1-4),MSTRG.25733(DTC)	MSTRG.3729(PLDDELTA)	12	8
GO:0005575	Cellular Component	GO:0031012	extracellular matrix	0	1	--	CIL1456S0058(BXL5)	0	1	--	CIL1330S0005(BXL2)	0	1	--	CIL1330S0005(BXL2)	1	0	CIL1367S0014(BXL1)	--	1	1	CIL1367S0014(BXL1)	CIL1330S0005(BXL2)	1	1	CIL1367S0014(BXL1)	CIL1330S0005(BXL2)	1	1	CIL1367S0014(BXL1)	CIL1330S0005(BXL2)	1	1	CIL1456S0058(BXL5)	CIL1330S0005(BXL2)	0	1	--	CIL1330S0005(BXL2)	0	0	--	--	0	1	--	CIL1367S0014(BXL1)	1	1
GO:0005575	Cellular Component	GO:0031974	membrane-enclosed lumen	1	0	MSTRG.9518(OsI_27296)	--	0	6	--	CIL0114S0018(AS2),CIL0128S0030(MSH4),CIL0188S0003(ARP4),CIL1332S0041(YUC4),CIL1578S0029(ZK795.3),MSTRG.25682(OsI_27296)	1	8	MSTRG.9518(OsI_27296)	CIL0114S0018(AS2),CIL0128S0030(MSH4),CIL0188S0003(ARP4),CIL0252S0015(FIP37),CIL1332S0041(YUC4),CIL1508S0014(CYCC1-2),CIL1578S0029(ZK795.3),MSTRG.25682(OsI_27296)	2	4	CIL0018S0024(COP1),MSTRG.9518(OsI_27296)	CIL0128S0030(MSH4),CIL1332S0041(YUC4),CIL1494S0040(PES),MSTRG.9516(OsI_27296)	2	5	CIL0018S0024(COP1),MSTRG.20306(ERF4)	CIL0128S0030(MSH4),CIL1332S0041(YUC4),CIL1365S0010(PP7),CIL1578S0029(ZK795.3),MSTRG.9518(OsI_27296)	3	4	CIL0018S0024(COP1),CIL1343S0045(COX17-1),MSTRG.20306(ERF4)	CIL0114S0018(AS2),CIL0128S0030(MSH4),CIL1332S0041(YUC4),MSTRG.9518(OsI_27296)	8	4	CIL0018S0024(COP1),CIL1263S0091(COX17-1),CIL1343S0045(COX17-1),CIL1387S0036(NRPB1),MSTRG.15777(SWC4),MSTRG.20306(ERF4),MSTRG.25682(OsI_27296),MSTRG.9516(OsI_27296)	CIL0114S0018(AS2),CIL0128S0030(MSH4),CIL1332S0041(YUC4),MSTRG.9518(OsI_27296)	0	4	--	CIL1578S0029(ZK795.3),MSTRG.20306(ERF4),MSTRG.25682(OsI_27296),MSTRG.9518(OsI_27296)	1	3	CIL1515S0026(GI)	CIL0188S0003(ARP4),CIL1332S0041(YUC4),MSTRG.25682(OsI_27296)	2	0	MSTRG.20306(ERF4),MSTRG.9518(OsI_27296)	--	1	1	CIL1343S0045(COX17-1)	MSTRG.20306(ERF4)	8	0
GO:0005575	Cellular Component	GO:0032991	macromolecular complex	3	6	CIL0479S0005(PSAN),CIL1439S0038(PBA1),CIL1518S0019(--)	CIL0627S0004(rpsQ),CIL1328S0057(KU80),CIL1423S0001(ndhN),CIL1477S0003(rplA),CIL1494S0041(DTL),MSTRG.15975(AGO10)	11	108	CIL0224S0010(KIN14J),CIL0260S0004(At3g61590),CIL0385S0017(copb2),CIL0390S0001(At1g79990),CIL1297S0014(ndhM),CIL1439S0038(PBA1),CIL1531S0014(CAT1),MSTRG.11002(RPL35),MSTRG.18485(Os11g0104900),MSTRG.2567(--),MSTRG.27141(--)	CIL0004S0015(AUG1),CIL0006S0002(NUP58),CIL0025S0004(RPP2B),CIL0059S0018(RPL4),CIL0121S0016(RPL37A),CIL0121S0021(RPS3B),CIL0128S0030(MSH4),CIL0131S0029(RPL27AC),CIL0143S0028(SAPK2),CIL0143S0029(RPS6A),CIL0150S0011(KIN14C),CIL0160S0014(RPL19C),CIL0160S0023(KIN14I),CIL0170S0006(NLE1),CIL0177S0024(RPS17),CIL0184S0013(SMD1B),CIL0188S0003(ARP4),CIL0189S0011(RPL21A),CIL0243S0005(KIN7E),CIL0258S0008(RPL3…	13	104	CIL0224S0003(SCD1),CIL0260S0004(At3g61590),CIL0385S0017(copb2),CIL0390S0001(At1g79990),CIL1297S0014(ndhM),CIL1439S0038(PBA1),CIL1531S0014(CAT1),MSTRG.10219(PBB1),MSTRG.11002(RPL35),MSTRG.18485(Os11g0104900),MSTRG.25563(RPL17A),MSTRG.2567(--),MSTRG.7128(--)	CIL0004S0015(AUG1),CIL0006S0002(NUP58),CIL0025S0004(RPP2B),CIL0059S0018(RPL4),CIL0121S0018(KIN13B),CIL0121S0021(RPS3B),CIL0128S0030(MSH4),CIL0131S0029(RPL27AC),CIL0143S0029(RPS6A),CIL0150S0011(KIN14C),CIL0160S0014(RPL19C),CIL0160S0023(KIN14I),CIL0170S0006(NLE1),CIL0188S0003(ARP4),CIL0189S0011(RPL21A),CIL0207S0007(RPS29A),CIL0258S0008(RPL32A),CIL0259S0008(RPL14B),CIL0324S0010(RPL3),CIL0385S0018(At…	12	68	CIL0018S0024(COP1),CIL0385S0017(copb2),CIL0425S0010(FAS2),CIL1274S0002(rplK),CIL1303S0061(PPD7),CIL1456S0050(CLPR1),CIL1518S0019(--),MSTRG.14969(--),MSTRG.25563(RPL17A),MSTRG.27141(--),MSTRG.7128(--),MSTRG.7586(Gtp-bp)	CIL0025S0004(RPP2B),CIL0128S0030(MSH4),CIL0143S0029(RPS6A),CIL0150S0011(KIN14C),CIL0160S0023(KIN14I),CIL0184S0013(SMD1B),CIL0422S0003(KIN5B),CIL0429S0003(pak1ip1),CIL0455S0004(SNE),CIL0569S0001(RPL9),CIL0627S0004(rpsQ),CIL1264S0061(RPS20B),CIL1265S0002(RPL18B),CIL1267S0026(TUBG1),CIL1274S0045(RPL23A),CIL1277S0008(ORC6),CIL1303S0067(At5g27670),CIL1308S0019(ATPG),CIL1313S0028(TIF3A1),CIL1313S0045(R…	13	68	CIL0018S0024(COP1),CIL0344S0025(MED6),CIL0385S0017(copb2),CIL0390S0001(At1g79990),CIL0435S0003(YRPS3),CIL1258S0023(PNSL2),CIL1303S0061(PPD7),CIL1439S0038(PBA1),CIL1517S0001(RPL2),CIL1518S0019(--),MSTRG.14969(--),MSTRG.25563(RPL17A),MSTRG.7128(--)	CIL0025S0006(POL2A),CIL0059S0018(RPL4),CIL0121S0021(RPS3B),CIL0128S0030(MSH4),CIL0150S0011(KIN14C),CIL0160S0023(KIN14I),CIL0170S0006(NLE1),CIL0243S0005(KIN7E),CIL0422S0003(KIN5B),CIL0429S0003(pak1ip1),CIL0455S0004(SNE),CIL0479S0005(PSAN),CIL0569S0001(RPL9),CIL1267S0026(TUBG1),CIL1274S0031(RPS15AA),CIL1277S0008(ORC6),CIL1286S0047(ARPC2A),CIL1300S0002(AP1M2),CIL1303S0067(At5g27670),CIL1308S0019(ATP…	19	47	CIL0018S0024(COP1),CIL0023S0018(APC8),CIL0262S0005(--),CIL0344S0025(MED6),CIL0385S0017(copb2),CIL0390S0001(At1g79990),CIL0435S0003(YRPS3),CIL0473S0004(MED25),CIL1303S0061(PPD7),CIL1305S0022(RPS28),CIL1439S0038(PBA1),CIL1456S0050(CLPR1),CIL1518S0019(--),CIL1528S0008(NFYC3),MSTRG.10219(PBB1),MSTRG.14969(--),MSTRG.25563(RPL17A),MSTRG.26143(RPL18),MSTRG.7128(--)	CIL0025S0006(POL2A),CIL0128S0030(MSH4),CIL0150S0011(KIN14C),CIL0160S0023(KIN14I),CIL0260S0004(At3g61590),CIL0422S0003(KIN5B),CIL0429S0003(pak1ip1),CIL0455S0004(SNE),CIL0479S0005(PSAN),CIL1267S0026(TUBG1),CIL1277S0008(ORC6),CIL1303S0067(At5g27670),CIL1308S0019(ATPG),CIL1317S0044(--),CIL1321S0009(LTA2),CIL1325S0023(TUBA),CIL1327S0027(Ncapd3),CIL1330S0022(MCM7),CIL1363S0056(KIN14E),CIL1370S0036(ETG1…	33	49	CIL0018S0024(COP1),CIL0184S0013(SMD1B),CIL0224S0003(SCD1),CIL0344S0025(MED6),CIL0349S0009(At1g07170),CIL0379S0009(TIF3K1),CIL0385S0017(copb2),CIL0390S0001(At1g79990),CIL0435S0003(YRPS3),CIL0473S0004(MED25),CIL1293S0008(VPS2.3),CIL1294S0028(BRR2A),CIL1303S0061(PPD7),CIL1305S0022(RPS28),CIL1335S0037(At1g21780),CIL1358S0058(NUP205),CIL1400S0023(MED17),CIL1417S0054(At4g26910),CIL1429S0022(RPL19A),CIL…	CIL0128S0030(MSH4),CIL0150S0011(KIN14C),CIL0160S0023(KIN14I),CIL0224S0010(KIN14J),CIL0225S0008(PSAK),CIL0422S0003(KIN5B),CIL0424S0004(CAP10A),CIL0455S0004(SNE),CIL0479S0005(PSAN),CIL1267S0026(TUBG1),CIL1277S0008(ORC6),CIL1303S0067(At5g27670),CIL1312S0044(CURL3),CIL1317S0044(--),CIL1321S0009(LTA2),CIL1325S0023(TUBA),CIL1327S0027(Ncapd3),CIL1330S0022(MCM7),CIL1348S0032(LHCA1),CIL1353S0025(KIN7G),CI…	11	83	CIL0224S0003(SCD1),CIL0224S0010(KIN14J),CIL0260S0004(At3g61590),CIL0385S0017(copb2),CIL0390S0001(At1g79990),CIL1423S0001(ndhN),CIL1531S0014(CAT1),MSTRG.10219(PBB1),MSTRG.11002(RPL35),MSTRG.18485(Os11g0104900),MSTRG.7128(--)	CIL0006S0002(NUP58),CIL0025S0004(RPP2B),CIL0037S0014(rpmG),CIL0121S0016(RPL37A),CIL0131S0029(RPL27AC),CIL0143S0029(RPS6A),CIL0150S0011(KIN14C),CIL0160S0014(RPL19C),CIL0160S0023(KIN14I),CIL0177S0024(RPS17),CIL0189S0011(RPL21A),CIL0259S0008(RPL14B),CIL0324S0010(RPL3),CIL0385S0018(At1g52360),CIL0390S0006(RPL18C),CIL0422S0003(KIN5B),CIL0429S0003(pak1ip1),CIL0436S0005(RPS3AB),CIL0436S0006(GSVIVT000200…	12	87	CIL0224S0003(SCD1),CIL0224S0010(KIN14J),CIL0260S0004(At3g61590),CIL0385S0017(copb2),CIL0390S0001(At1g79990),CIL1293S0008(VPS2.3),CIL1423S0001(ndhN),CIL1531S0014(CAT1),MSTRG.10219(PBB1),MSTRG.11002(RPL35),MSTRG.18485(Os11g0104900),MSTRG.7128(--)	CIL0025S0004(RPP2B),CIL0037S0014(rpmG),CIL0059S0018(RPL4),CIL0121S0005(RPS17),CIL0121S0016(RPL37A),CIL0121S0018(KIN13B),CIL0121S0021(RPS3B),CIL0131S0029(RPL27AC),CIL0143S0029(RPS6A),CIL0150S0011(KIN14C),CIL0160S0014(RPL19C),CIL0160S0023(KIN14I),CIL0177S0024(RPS17),CIL0188S0003(ARP4),CIL0189S0011(RPL21A),CIL0203S0011(RPL21),CIL0259S0008(RPL14B),CIL0324S0010(RPL3),CIL0385S0018(At1g52360),CIL0390S00…	4	7	CIL0243S0005(KIN7E),CIL1547S0034(MED13),MSTRG.10219(PBB1),MSTRG.11002(RPL35)	CIL0160S0023(KIN14I),CIL0455S0004(SNE),CIL0479S0005(PSAN),CIL1405S0061(KIN14N),CIL1486S0034(CAB7),CIL1497S0055(TUBB8),CIL1500S0047(KIN12C)	8	4	CIL0023S0018(APC8),CIL1317S0080(rpmH),CIL1328S0057(KU80),CIL1351S0016(pak1ip1),CIL1376S0018(TIF3D1),CIL1405S0061(KIN14N),CIL1477S0003(rplA),MSTRG.12232(RPL10A)	CIL0479S0005(PSAN),CIL1393S0018(MCM3),CIL1446S0071(OsI_36121),CIL1500S0047(KIN12C)	59	25
GO:0005575	Cellular Component	GO:0043226	organelle	35	69	CIL0137S0001(SlH4),CIL0176S0006(DGUOK),CIL0176S0014(--),CIL0219S0001(XI-1),CIL0340S0004(--),CIL0479S0005(PSAN),CIL1265S0074(MOT2),CIL1303S0002(CYP94C1),CIL1323S0005(BAM3),CIL1361S0042(hbdA),CIL1371S0042(NIR1),CIL1371S0043(NIR1),CIL1380S0010(RL1),CIL1439S0038(PBA1),1),CIL1470S0010(CAF1-11),CIL1492S0044(hemY),CIL1497S0048(GPX6),MSTRG.10490(poxN1),MSTRG.13035(At2g17695),MSTRG.13916(CYP76B6),MSTRG.13…	CIL0002S0017(NAC021),CIL0037S0021(AHP1),CIL0052S0001(NAC075),CIL0146S0012(NAC075),CIL0203S0006(DFR),CIL0284S0017(DEGP5),CIL0324S0018(PER12),CIL0373S0007(ACPD),CIL0457S0001(--),CIL0497S0009(At1g06760),CIL0538S0003(BHLH121),CIL0565S0002(NAC043),CIL1263S0019(FDH1),CIL1264S0022(DMT1),CIL1264S0045(NAC007),CIL1264S0073(GT-3B),CIL1270S0002(GALT1),CIL1274S0013(SlH4),CIL1286S0039(AAE14),CIL1312S0045(WRKY1…	80	340	CIL0004S0016(FIS1A),CIL0156S0015(NAC022),CIL0176S0014(--),CIL0211S0005(ATHB-5),CIL0219S0001(XI-1),CIL0224S0010(KIN14J),CIL0262S0007(COPT5),CIL0461S0011(THI1-2),CIL0473S0009(RAV2),CIL0522S0001(BAM3),CIL0533S0003(CAJ1),CIL1259S0009(PUMP5),CIL1263S0022(HAT5),CIL1265S0074(MOT2),CIL1271S0021(PHT4,1),CIL1273S0053(Maf1),CIL1286S0021(RL6),CIL1294S0037(--),CIL1294S0038(--),CIL1297S0014(ndhM),CIL1313S0042(…	CIL0001S0041(HIS2B),CIL0001S0059(SlH4),CIL0002S0023(RUS1),CIL0004S0015(AUG1),CIL0013S0019(emc10),CIL0013S0022(MTACP2),CIL0035S0004(NCRK),CIL0037S0021(AHP1),CIL0043S0002(BHLH3),CIL0045S0007(MAA3),CIL0045S0019(At5g38460),CIL0049S0002(TYRAAT1),CIL0053S0003(YAB5),CIL0057S0014(At5g64030),CIL0059S0005(HINT1),CIL0114S0011(DGK2),CIL0114S0018(AS2),CIL0118S0003(WOX4),CIL0120S0020(KRP7),CIL0121S0021(RPS3B),…	130	361	CIL0004S0016(FIS1A),CIL0006S0011(CHS),CIL0013S0021(CRT3),CIL0061S0010(SPPL4),CIL0118S0004(RAP2-1),CIL0156S0015(NAC022),CIL0166S0011(At4g13200),CIL0176S0014(--),CIL0176S0049(SS2),CIL0211S0005(ATHB-5),CIL0213S0010(PYD2),CIL0219S0001(XI-1),CIL0262S0007(COPT5),CIL0410S0009(PCMP-H27),CIL0413S0004(GPX3),CIL0461S0011(THI1-2),CIL0473S0009(RAV2),CIL0489S0010(CYP82C2),CIL0514S0003(At2g20760),CIL0522S0001(B…	CIL0001S0041(HIS2B),CIL0001S0059(SlH4),CIL0002S0023(RUS1),CIL0004S0015(AUG1),CIL0013S0019(emc10),CIL0013S0022(MTACP2),CIL0021S0001(WDR4),CIL0027S0004(METE),CIL0035S0004(NCRK),CIL0037S0021(AHP1),CIL0043S0002(BHLH3),CIL0045S0007(MAA3),CIL0045S0019(At5g38460),CIL0047S0017(PMADS2),CIL0052S0001(NAC075),CIL0053S0003(YAB5),CIL0057S0014(At5g64030),CIL0059S0005(HINT1),CIL0114S0011(DGK2),CIL0114S0018(AS2),…	99	213	CIL0001S0019(RBCMT),CIL0006S0011(CHS),CIL0013S0013(BCCP1),CIL0018S0024(COP1),CIL0118S0004(RAP2-1),CIL0120S0016(RCCR),CIL0125S0007(RL1),CIL0165S0005(SHR),CIL0170S0019(KEA3),CIL0176S0014(--),CIL0198S0019(EDD1),CIL0198S0020(EDD1),CIL0211S0005(ATHB-5),CIL0212S0015(At4g25140),CIL0213S0007(At1g03100),CIL0303S0001(FTIP1),CIL0344S0008(MODA),CIL0410S0009(PCMP-H27),CIL0425S0010(FAS2),CIL0455S0007(At4g26680…	CIL0001S0041(HIS2B),CIL0001S0059(SlH4),CIL0035S0004(NCRK),CIL0043S0002(BHLH3),CIL0047S0022(At2g37990),CIL0052S0001(NAC075),CIL0053S0003(YAB5),CIL0057S0014(At5g64030),CIL0121S0004(GL2),CIL0128S0030(MSH4),CIL0135S0004(At1g09580),CIL0137S0001(SlH4),CIL0146S0007(BETVII),CIL0149S0014(PYD1),CIL0150S0011(KIN14C),CIL0160S0023(KIN14I),CIL0176S0071(RCOM_0855130),CIL0177S0012(ACR12),CIL0183S0002(H3-1.1),CIL…	135	305	CIL0001S0019(RBCMT),CIL0013S0013(BCCP1),CIL0013S0021(CRT3),CIL0018S0024(COP1),CIL0118S0004(RAP2-1),CIL0120S0016(RCCR),CIL0156S0023(DVR),CIL0170S0019(KEA3),CIL0170S0020(MSRB3),CIL0175S0001(--),CIL0176S0006(DGUOK),CIL0176S0014(--),CIL0183S0004(SPPL4),CIL0198S0019(EDD1),CIL0198S0020(EDD1),CIL0211S0005(ATHB-5),CIL0211S0006(RIBA1),CIL0212S0015(At4g25140),CIL0213S0007(At1g03100),CIL0219S0001(XI-1),CIL0…	CIL0001S0041(HIS2B),CIL0001S0059(SlH4),CIL0013S0019(emc10),CIL0021S0006(SRM1),CIL0025S0006(POL2A),CIL0027S0004(METE),CIL0035S0004(NCRK),CIL0037S0021(AHP1),CIL0043S0002(BHLH3),CIL0045S0004(TULP8),CIL0045S0007(MAA3),CIL0049S0002(TYRAAT1),CIL0052S0001(NAC075),CIL0053S0003(YAB5),CIL0057S0014(At5g64030),CIL0059S0005(HINT1),CIL0118S0003(WOX4),CIL0120S0020(KRP7),CIL0121S0021(RPS3B),CIL0128S0030(MSH4),CI…	158	248	CIL0001S0019(RBCMT),CIL0006S0011(CHS),CIL0013S0013(BCCP1),CIL0013S0021(CRT3),CIL0018S0024(COP1),CIL0023S0018(APC8),CIL0118S0004(RAP2-1),CIL0120S0016(RCCR),CIL0155S0020(SIA2),CIL0170S0020(MSRB3),CIL0176S0006(DGUOK),CIL0176S0014(--),CIL0198S0019(EDD1),CIL0198S0020(EDD1),CIL0211S0005(ATHB-5),CIL0211S0006(RIBA1),CIL0212S0015(At4g25140),CIL0213S0007(At1g03100),CIL0240S0005(DTX45),CIL0252S0004(maoII),C…	CIL0001S0041(HIS2B),CIL0001S0059(SlH4),CIL0025S0006(POL2A),CIL0027S0004(METE),CIL0035S0004(NCRK),CIL0037S0021(AHP1),CIL0045S0004(TULP8),CIL0052S0001(NAC075),CIL0057S0014(At5g64030),CIL0059S0005(HINT1),CIL0114S0011(DGK2),CIL0114S0018(AS2),CIL0118S0003(WOX4),CIL0120S0020(KRP7),CIL0128S0030(MSH4),CIL0134S0026(--),CIL0146S0007(BETVII),CIL0146S0012(NAC075),CIL0146S0014(GGT3),CIL0149S0014(PYD1),CIL0150…	239	241	CIL0002S0017(NAC021),CIL0006S0011(CHS),CIL0013S0013(BCCP1),CIL0013S0021(CRT3),CIL0018S0024(COP1),CIL0045S0007(MAA3),CIL0046S0006(BCE2),CIL0061S0010(SPPL4),CIL0118S0004(RAP2-1),CIL0134S0013(ALG11),CIL0149S0014(PYD1),CIL0156S0015(NAC022),CIL0175S0001(--),CIL0176S0006(DGUOK),CIL0176S0014(--),CIL0177S0012(ACR12),CIL0183S0004(SPPL4),CIL0198S0019(EDD1),CIL0198S0020(EDD1),CIL0211S0005(ATHB-5),CIL0211S00…	CIL0001S0041(HIS2B),CIL0001S0059(SlH4),CIL0027S0004(METE),CIL0035S0004(NCRK),CIL0043S0002(BHLH3),CIL0052S0001(NAC075),CIL0053S0003(YAB5),CIL0059S0005(HINT1),CIL0114S0018(AS2),CIL0118S0003(WOX4),CIL0125S0007(RL1),CIL0128S0030(MSH4),CIL0134S0026(--),CIL0146S0007(BETVII),CIL0146S0012(NAC075),CIL0146S0014(GGT3),CIL0150S0011(KIN14C),CIL0160S0023(KIN14I),CIL0165S0005(SHR),CIL0183S0002(H3-1.1),CIL0183S0…	78	224	CIL0002S0017(NAC021),CIL0052S0001(NAC075),CIL0061S0010(SPPL4),CIL0156S0015(NAC022),CIL0166S0011(At4g13200),CIL0170S0019(KEA3),CIL0211S0005(ATHB-5),CIL0213S0010(PYD2),CIL0224S0010(KIN14J),CIL0262S0007(COPT5),CIL0413S0004(GPX3),CIL0461S0011(THI1-2),CIL0473S0005(--),CIL0522S0001(BAM3),CIL0533S0003(CAJ1),CIL1263S0022(HAT5),CIL1271S0021(PHT4,1),CIL1273S0053(Maf1),CIL1286S0021(RL6),CIL1295S0024(At5g045…	CIL0001S0041(HIS2B),CIL0013S0022(MTACP2),CIL0035S0004(NCRK),CIL0045S0007(MAA3),CIL0045S0019(At5g38460),CIL0049S0002(TYRAAT1),CIL0053S0003(YAB5),CIL0057S0014(At5g64030),CIL0118S0003(WOX4),CIL0120S0020(KRP7),CIL0137S0001(SlH4),CIL0149S0014(PYD1),CIL0150S0011(KIN14C),CIL0160S0023(KIN14I),CIL0176S0006(DGUOK),CIL0176S0054(MYB306),CIL0183S0002(H3-1.1),CIL0183S0010(ERECTA),CIL0198S0019(EDD1),CIL0198S002…	134	272	CIL0002S0017(NAC021),CIL0006S0011(CHS),CIL0013S0021(CRT3),CIL0061S0010(SPPL4),CIL0118S0004(RAP2-1),CIL0124S0004(NAD9),CIL0156S0015(NAC022),CIL0166S0011(At4g13200),CIL0176S0049(SS2),CIL0211S0005(ATHB-5),CIL0213S0010(PYD2),CIL0218S0017(WAXY),CIL0224S0010(KIN14J),CIL0262S0007(COPT5),CIL0410S0009(PCMP-H27),CIL0413S0004(GPX3),CIL0473S0005(--),CIL0473S0009(RAV2),CIL0514S0003(At2g20760),CIL0522S0001(BAM…	CIL0001S0041(HIS2B),CIL0013S0022(MTACP2),CIL0035S0004(NCRK),CIL0045S0007(MAA3),CIL0045S0019(At5g38460),CIL0053S0003(YAB5),CIL0057S0014(At5g64030),CIL0114S0011(DGK2),CIL0118S0003(WOX4),CIL0120S0016(RCCR),CIL0121S0005(RPS17),CIL0121S0018(KIN13B),CIL0121S0021(RPS3B),CIL0125S0007(RL1),CIL0137S0001(SlH4),CIL0146S0007(BETVII),CIL0149S0014(PYD1),CIL0150S0011(KIN14C),CIL0151S0017(nip7),CIL0160S0023(KIN14…	36	45	CIL0006S0011(CHS),CIL0013S0021(CRT3),CIL0124S0004(NAD9),CIL0137S0001(SlH4),CIL0156S0015(NAC022),CIL0203S0006(DFR),CIL0243S0005(KIN7E),CIL0281S0010(CYB5),CIL0410S0009(PCMP-H27),CIL0489S0010(CYP82C2),CIL0644S0015(NAC048),CIL1259S0009(PUMP5),CIL1303S0002(CYP94C1),CIL1325S0062(At1g27190),CIL1353S0009(--),CIL1372S0034(NAC081),CIL1411S0014(MPK3),CIL1425S0009(NAC002),CIL1433S0013(TPS13),1),CIL1470S0005(…	CIL0001S0041(HIS2B),CIL0035S0004(NCRK),CIL0125S0007(RL1),CIL0160S0023(KIN14I),CIL0183S0002(H3-1.1),CIL0325S0005(RL1),CIL0326S0014(SBT1.8),CIL0331S0002(CYP90B1),CIL0425S0007(GUX1),CIL0479S0005(PSAN),CIL0565S0002(NAC043),CIL1274S0013(SlH4),CIL1286S0039(AAE14),CIL1327S0033(CSLA9),CIL1328S0016(GATA19),CIL1348S0042(GATA8),CIL1375S0014(KIN14T),CIL1405S0058(GAUT12),CIL1405S0061(KIN14N),CIL1445S0033(SULT…	60	25	CIL0002S0023(RUS1),CIL0006S0011(CHS),CIL0023S0018(APC8),CIL0045S0007(MAA3),CIL0049S0002(TYRAAT1),CIL0176S0054(MYB306),CIL0281S0010(CYB5),CIL0324S0018(PER12),CIL0424S0012(PEX11A),CIL0461S0011(THI1-2),CIL0522S0001(BAM3),CIL0538S0003(BHLH121),CIL1263S0019(FDH1),CIL1264S0022(DMT1),CIL1286S0039(AAE14),CIL1291S0010(PDE247),CIL1315S0013(FAP2),CIL1317S0068(At3g13860),CIL1323S0005(BAM3),CIL1328S0057(KU80)…	CIL0125S0007(RL1),CIL0176S0014(--),CIL0219S0001(XI-1),CIL0325S0005(RL1),CIL0479S0005(PSAN),CIL0489S0011(CYP82A3),CIL0644S0015(NAC048),CIL1258S0024(NAC029),CIL1274S0041(TIP1-3),CIL1327S0033(CSLA9),CIL1339S0015(POL),CIL1358S0050(WIN1),CIL1359S0006(ACX2),CIL1393S0018(MCM3),CIL1402S0043(NAC086),CIL1407S0037(CEL1),CIL1446S0071(OsI_36121),CIL1464S0016(GATL1),CIL1482S0001(YLS3),CIL1500S0047(KIN12C),CIL1…	179	63
GO:0005575	Cellular Component	GO:0044421	extracellular region part	0	0	--	--	0	1	--	MSTRG.24126(GLIP1)	0	0	--	--	0	0	--	--	0	1	--	MSTRG.24126(GLIP1)	0	1	--	CIL1263S0097(GRI)	1	0	MSTRG.24126(GLIP1)	--	0	1	--	MSTRG.24126(GLIP1)	0	0	--	--	0	0	--	--	0	0	--	--	1	0
GO:0005575	Cellular Component	GO:0044422	organelle part	15	21	CIL0137S0001(SlH4),CIL0340S0004(--),CIL0479S0005(PSAN),CIL1265S0074(MOT2),CIL1323S0005(BAM3),CIL1371S0042(NIR1),CIL1371S0043(NIR1),CIL1439S0038(PBA1),CIL1492S0044(hemY),MSTRG.13035(At2g17695),MSTRG.17736(GST),MSTRG.19853(At3g20240),MSTRG.21186(HSP70),MSTRG.22758(FIS1A),MSTRG.9518(OsI_27296)	CIL0203S0006(DFR),CIL0284S0017(DEGP5),CIL1270S0002(GALT1),CIL1274S0013(SlH4),CIL1286S0039(AAE14),CIL1380S0021(CHS2),CIL1387S0010(MIZ1),CIL1409S0030(COR413PM2),CIL1423S0001(ndhN),CIL1493S0029(RAD5B),CIL1534S0014(PFE),CIL1546S0044(GSTL3),MSTRG.10918(--),MSTRG.1972(--),MSTRG.23884(PARB),MSTRG.24744(--),MSTRG.25733(DTC),MSTRG.3157(VIT1),MSTRG.4858(UGT80B1),MSTRG.5743(SCO2),MSTRG.9349(HSP70)	26	129	CIL0004S0016(FIS1A),CIL0224S0010(KIN14J),CIL0461S0011(THI1-2),CIL0522S0001(BAM3),CIL1259S0009(PUMP5),CIL1265S0074(MOT2),CIL1271S0021(PHT4,1),CIL1297S0014(ndhM),CIL1315S0023(CBSDUF7),CIL1323S0005(BAM3),CIL1347S0032(PHO1),CIL1359S0031(AGT1),CIL1371S0042(NIR1),CIL1371S0043(NIR1),CIL1393S0025(FLS2),CIL1404S0016(PPXII),CIL1439S0038(PBA1),CIL1520S0045(alkG),CIL1531S0014(CAT1),CIL1568S0021(VIT_16s0100g0…	CIL0001S0059(SlH4),CIL0002S0023(RUS1),CIL0004S0015(AUG1),CIL0013S0022(MTACP2),CIL0035S0004(NCRK),CIL0045S0019(At5g38460),CIL0057S0014(At5g64030),CIL0114S0018(AS2),CIL0121S0021(RPS3B),CIL0124S0004(NAD9),CIL0128S0030(MSH4),CIL0137S0001(SlH4),CIL0149S0014(PYD1),CIL0150S0011(KIN14C),CIL0160S0023(KIN14I),CIL0188S0003(ARP4),CIL0203S0006(DFR),CIL0218S0020(GALT31A),CIL0218S0025(MTP1),CIL0243S0005(KIN7E),…	34	144	CIL0004S0016(FIS1A),CIL0006S0011(CHS),CIL0061S0010(SPPL4),CIL0166S0011(At4g13200),CIL0413S0004(GPX3),CIL0461S0011(THI1-2),CIL0522S0001(BAM3),CIL1259S0009(PUMP5),CIL1265S0074(MOT2),CIL1271S0021(PHT4,1),CIL1295S0024(At5g04500),CIL1297S0014(ndhM),CIL1315S0023(CBSDUF7),CIL1323S0005(BAM3),CIL1359S0031(AGT1),CIL1371S0042(NIR1),CIL1371S0043(NIR1),CIL1393S0025(FLS2),CIL1439S0038(PBA1),CIL1476S0031(ICMEL1…	CIL0001S0059(SlH4),CIL0002S0023(RUS1),CIL0004S0015(AUG1),CIL0013S0022(MTACP2),CIL0035S0004(NCRK),CIL0045S0019(At5g38460),CIL0057S0014(At5g64030),CIL0114S0018(AS2),CIL0117S0016(At5g52970),CIL0121S0018(KIN13B),CIL0121S0021(RPS3B),CIL0128S0030(MSH4),CIL0149S0014(PYD1),CIL0150S0011(KIN14C),CIL0155S0019(SIA2),CIL0160S0023(KIN14I),CIL0176S0071(RCOM_0855130),CIL0188S0003(ARP4),CIL0198S0019(EDD1),CIL0198…	36	80	CIL0006S0011(CHS),CIL0013S0013(BCCP1),CIL0018S0024(COP1),CIL0120S0016(RCCR),CIL0198S0019(EDD1),CIL0198S0020(EDD1),CIL0461S0013(PME18),CIL0522S0001(BAM3),CIL1284S0002(accD),CIL1294S0061(ABC1K3),CIL1298S0005(GALT1),CIL1306S0049(PDF1B),CIL1323S0005(BAM3),CIL1324S0038(STN8),CIL1347S0032(PHO1),CIL1359S0020(CHLD),CIL1359S0031(AGT1),CIL1456S0050(CLPR1),CIL1492S0044(hemY),CIL1528S0014(PRXIIF),CIL1534S001…	CIL0001S0059(SlH4),CIL0035S0004(NCRK),CIL0057S0014(At5g64030),CIL0128S0030(MSH4),CIL0135S0004(At1g09580),CIL0137S0001(SlH4),CIL0149S0014(PYD1),CIL0150S0011(KIN14C),CIL0160S0023(KIN14I),CIL0176S0071(RCOM_0855130),CIL0177S0012(ACR12),CIL0203S0006(DFR),CIL0203S0007(DFR),CIL0235S0011(HAP2),CIL0266S0013(PAT18),CIL0275S0009(NUF2),CIL0281S0010(CYB5),CIL0283S0009(CAT8),CIL0422S0003(KIN5B),CIL1263S0036(CS…	45	105	CIL0013S0013(BCCP1),CIL0018S0024(COP1),CIL0120S0016(RCCR),CIL0156S0023(DVR),CIL0175S0001(--),CIL0183S0004(SPPL4),CIL0198S0019(EDD1),CIL0198S0020(EDD1),CIL0320S0004(At1g76200),CIL0358S0002(AMPD),CIL0435S0003(YRPS3),CIL0461S0013(PME18),CIL1258S0023(PNSL2),CIL1259S0009(PUMP5),CIL1284S0002(accD),CIL1294S0061(ABC1K3),CIL1300S0079(TIC55),CIL1323S0005(BAM3),CIL1324S0038(STN8),CIL1351S0019(RTNLB8),CIL135…	CIL0001S0059(SlH4),CIL0025S0006(POL2A),CIL0035S0004(NCRK),CIL0057S0014(At5g64030),CIL0121S0021(RPS3B),CIL0128S0030(MSH4),CIL0149S0014(PYD1),CIL0150S0011(KIN14C),CIL0160S0023(KIN14I),CIL0203S0006(DFR),CIL0203S0007(DFR),CIL0218S0020(GALT31A),CIL0243S0005(KIN7E),CIL0266S0013(PAT18),CIL0275S0009(NUF2),CIL0281S0010(CYB5),CIL0283S0009(CAT8),CIL0287S0007(KO),CIL0340S0004(--),CIL0385S0003(BAC2),CIL0422S0…	50	86	CIL0006S0011(CHS),CIL0013S0013(BCCP1),CIL0018S0024(COP1),CIL0023S0018(APC8),CIL0120S0016(RCCR),CIL0155S0020(SIA2),CIL0198S0019(EDD1),CIL0198S0020(EDD1),CIL0240S0005(DTX45),CIL0358S0002(AMPD),CIL0435S0003(YRPS3),CIL0461S0011(THI1-2),CIL0461S0013(PME18),CIL0522S0001(BAM3),CIL1259S0009(PUMP5),CIL1265S0033(At1g52590),CIL1294S0061(ABC1K3),CIL1300S0079(TIC55),CIL1323S0005(BAM3),CIL1324S0038(STN8),CIL13…	CIL0001S0059(SlH4),CIL0025S0006(POL2A),CIL0035S0004(NCRK),CIL0057S0014(At5g64030),CIL0114S0018(AS2),CIL0128S0030(MSH4),CIL0146S0014(GGT3),CIL0149S0014(PYD1),CIL0150S0011(KIN14C),CIL0160S0023(KIN14I),CIL0203S0006(DFR),CIL0203S0007(DFR),CIL0218S0020(GALT31A),CIL0266S0013(PAT18),CIL0275S0009(NUF2),CIL0281S0010(CYB5),CIL0287S0007(KO),CIL0385S0003(BAC2),CIL0422S0003(KIN5B),CIL0425S0007(GUX1),CIL0476S0…	74	88	CIL0006S0011(CHS),CIL0013S0013(BCCP1),CIL0018S0024(COP1),CIL0061S0010(SPPL4),CIL0134S0013(ALG11),CIL0149S0014(PYD1),CIL0175S0001(--),CIL0177S0012(ACR12),CIL0183S0004(SPPL4),CIL0198S0019(EDD1),CIL0198S0020(EDD1),CIL0240S0005(DTX45),CIL0349S0009(At1g07170),CIL0358S0002(AMPD),CIL0435S0003(YRPS3),CIL0461S0013(PME18),CIL0504S0004(RAN1),CIL0522S0001(BAM3),CIL1259S0009(PUMP5),CIL1263S0091(COX17-1),CIL12…	CIL0001S0059(SlH4),CIL0035S0004(NCRK),CIL0114S0018(AS2),CIL0128S0030(MSH4),CIL0146S0014(GGT3),CIL0150S0011(KIN14C),CIL0160S0023(KIN14I),CIL0203S0006(DFR),CIL0203S0007(DFR),CIL0218S0020(GALT31A),CIL0218S0025(MTP1),CIL0224S0010(KIN14J),CIL0225S0008(PSAK),CIL0266S0013(PAT18),CIL0275S0009(NUF2),CIL0281S0010(CYB5),CIL0287S0007(KO),CIL0340S0004(--),CIL0385S0003(BAC2),CIL0422S0003(KIN5B),CIL0424S0004(CA…	21	101	CIL0061S0010(SPPL4),CIL0166S0011(At4g13200),CIL0224S0010(KIN14J),CIL0413S0004(GPX3),CIL0461S0011(THI1-2),CIL0522S0001(BAM3),CIL1271S0021(PHT4,1),CIL1295S0024(At5g04500),CIL1347S0032(PHO1),CIL1371S0043(NIR1),CIL1423S0001(ndhN),CIL1531S0014(CAT1),CIL1534S0014(PFE),CIL1546S0013(MTP11),CIL1573S0016(IPT3),CIL1598S0025(BAM3),MSTRG.10219(PBB1),MSTRG.18485(Os11g0104900),MSTRG.1972(--),MSTRG.7128(--)	CIL0013S0022(MTACP2),CIL0035S0004(NCRK),CIL0045S0019(At5g38460),CIL0057S0014(At5g64030),CIL0137S0001(SlH4),CIL0149S0014(PYD1),CIL0150S0011(KIN14C),CIL0160S0023(KIN14I),CIL0198S0019(EDD1),CIL0198S0020(EDD1),CIL0203S0006(DFR),CIL0218S0020(GALT31A),CIL0218S0025(MTP1),CIL0266S0013(PAT18),CIL0281S0010(CYB5),CIL0287S0007(KO),CIL0312S0011(PDIL2-1),CIL0340S0004(--),CIL0422S0003(KIN5B),CIL0436S0005(RPS3AB…	34	123	CIL0006S0011(CHS),CIL0061S0010(SPPL4),CIL0124S0004(NAD9),CIL0166S0011(At4g13200),CIL0224S0010(KIN14J),CIL0413S0004(GPX3),CIL0522S0001(BAM3),CIL0705S0003(ndhI),CIL1259S0009(PUMP5),CIL1270S0002(GALT1),CIL1271S0021(PHT4,1),CIL1293S0008(VPS2.3),CIL1295S0024(At5g04500),CIL1315S0023(CBSDUF7),CIL1323S0005(BAM3),CIL1409S0030(COR413PM2),CIL1423S0001(ndhN),CIL1476S0031(ICMEL1),CIL1515S0026(GI),CIL1531S0014…	CIL0013S0022(MTACP2),CIL0035S0004(NCRK),CIL0045S0019(At5g38460),CIL0057S0014(At5g64030),CIL0120S0016(RCCR),CIL0121S0005(RPS17),CIL0121S0018(KIN13B),CIL0121S0021(RPS3B),CIL0137S0001(SlH4),CIL0149S0014(PYD1),CIL0150S0011(KIN14C),CIL0160S0023(KIN14I),CIL0188S0003(ARP4),CIL0198S0019(EDD1),CIL0198S0020(EDD1),CIL0203S0006(DFR),CIL0203S0011(RPL21),CIL0218S0020(GALT31A),CIL0218S0025(MTP1),CIL0266S0013(PA…	12	15	CIL0006S0011(CHS),CIL0124S0004(NAD9),CIL0137S0001(SlH4),CIL0203S0006(DFR),CIL0243S0005(KIN7E),CIL0281S0010(CYB5),CIL1259S0009(PUMP5),MSTRG.10219(PBB1),MSTRG.13275(CEQORH),MSTRG.20306(ERF4),MSTRG.25733(DTC),MSTRG.9518(OsI_27296)	CIL0035S0004(NCRK),CIL0160S0023(KIN14I),CIL0425S0007(GUX1),CIL0479S0005(PSAN),CIL1274S0013(SlH4),CIL1286S0039(AAE14),CIL1327S0033(CSLA9),CIL1405S0061(KIN14N),CIL1458S0008(MAP65-8),CIL1486S0041(MAP65-8),CIL1500S0047(KIN12C),CIL1534S0014(PFE),CIL1614S0018(At5g34940),MSTRG.6389(CPN10-2),MSTRG.9863(DMP2)	24	6	CIL0002S0023(RUS1),CIL0006S0011(CHS),CIL0023S0018(APC8),CIL0281S0010(CYB5),CIL0424S0012(PEX11A),CIL0461S0011(THI1-2),CIL0522S0001(BAM3),CIL1286S0039(AAE14),CIL1317S0068(At3g13860),CIL1323S0005(BAM3),CIL1343S0045(COX17-1),CIL1384S0012(HSP90-6),CIL1393S0025(FLS2),CIL1405S0061(KIN14N),CIL1417S0045(SBE3),CIL1424S0032(MTX1),CIL1429S0018(POT1A),CIL1582S0017(At5g09300),CIL1591S0010(OEP64),CIL1614S0018(A…	CIL0479S0005(PSAN),CIL1274S0041(TIP1-3),CIL1327S0033(CSLA9),CIL1500S0047(KIN12C),CIL1543S0017(ICMEL1),MSTRG.20306(ERF4)	60	28
GO:0005575	Cellular Component	GO:0044423	virion part	0	0	--	--	1	0	CIL1297S0014(ndhM)	--	1	0	CIL1297S0014(ndhM)	--	0	0	--	--	0	0	--	--	0	0	--	--	2	1	CIL1294S0028(BRR2A),MSTRG.17638(BRR2C)	CIL0316S0011(VTE3)	0	0	--	--	0	0	--	--	0	0	--	--	0	0	--	--	1	0
GO:0005575	Cellular Component	GO:0044425	membrane part	25	46	CIL0123S0013(NIP1-1),CIL0177S0005(ORRM1),CIL0225S0014(CAT1),CIL0246S0001(TIP1-1),CIL0250S0001(GLR3.6),CIL0413S0001(RTNLB17),CIL0479S0005(PSAN),CIL0596S0001(ABCB25),CIL1265S0074(MOT2),CIL1279S0010(CA2),CIL1304S0026(PHT1-9),CIL1370S0015(NPF5.1),CIL1404S0022(CLC-A),1),CIL1476S0032(PHO1-H1),CIL1539S0017(NIP1-2),CIL1598S0004(slc37a2),MSTRG.11254(ABCC3),MSTRG.13916(CYP76B6),MSTRG.16375(VP8),MSTRG.19853…	CIL0001S0028(PXL1),CIL0170S0010(SQE1),CIL0176S0050(AVT1I),CIL0203S0006(DFR),CIL0215S0002(DTX41),CIL0243S0008(At5g11960),CIL0252S0012(TAR2),CIL0277S0001(PDAT1),CIL0407S0002(UTR2),CIL0474S0007(ALA5),CIL0626S0001(At3g25290),CIL1263S0029(ATL46),CIL1270S0002(GALT1),CIL1290S0040(ABCC10),CIL1313S0010(NPF8.3),CIL1325S0047(PMA1),CIL1328S0065(PERK2),CIL1332S0002(At1g56130),CIL1332S0066(KAT3),CIL1371S0041(C…	70	241	CIL0004S0016(FIS1A),CIL0037S0018(At5g18840),CIL0114S0023(KOR2),CIL0135S0017(POT1),CIL0145S0001(TPP2),CIL0170S0010(SQE1),CIL0177S0005(ORRM1),CIL0177S0022(CAT7),CIL0243S0014(CYP711A1),CIL0248S0007(FRO7),CIL0250S0001(GLR3.6),CIL0285S0004(ABCC4),CIL0285S0005(ABCC4),CIL1259S0009(PUMP5),CIL1263S0069(PIN8),CIL1264S0005(ZIFL2),CIL1264S0032(Slc37a2),CIL1265S0074(MOT2),CIL1273S0064(DTX17),CIL1279S0010(CA2)…	CIL0001S0028(PXL1),CIL0003S0001(At5g10020),CIL0006S0002(NUP58),CIL0013S0007(NAT1),CIL0013S0022(MTACP2),CIL0018S0010(NAT1),CIL0030S0014(At1g68400),CIL0039S0014(At4g28100),CIL0045S0019(At5g38460),CIL0046S0005(DTX55),CIL0057S0014(At5g64030),CIL0114S0011(DGK2),CIL0124S0004(NAD9),CIL0125S0012(B3GALT4),CIL0149S0010(--),CIL0149S0011(SKOR),CIL0151S0008(XXT2),CIL0176S0010(TDR),CIL0176S0050(AVT1I),CIL0183S…	101	249	CIL0004S0016(FIS1A),CIL0037S0018(At5g18840),CIL0061S0010(SPPL4),CIL0114S0023(KOR2),CIL0131S0030(DTX29),CIL0135S0017(POT1),CIL0145S0001(TPP2),CIL0156S0038(--),CIL0170S0010(SQE1),CIL0170S0013(RLK7),CIL0177S0005(ORRM1),CIL0177S0022(CAT7),CIL0243S0014(CYP711A1),CIL0248S0007(FRO7),CIL0250S0001(GLR3.6),CIL0285S0004(ABCC4),CIL0285S0005(ABCC4),CIL0407S0002(UTR2),CIL0514S0003(At2g20760),CIL1259S0009(PUMP5…	CIL0001S0028(PXL1),CIL0003S0001(At5g10020),CIL0006S0002(NUP58),CIL0013S0007(NAT1),CIL0013S0022(MTACP2),CIL0018S0010(NAT1),CIL0030S0014(At1g68400),CIL0039S0014(At4g28100),CIL0045S0019(At5g38460),CIL0046S0005(DTX55),CIL0057S0014(At5g64030),CIL0114S0011(DGK2),CIL0125S0012(B3GALT4),CIL0149S0011(SKOR),CIL0151S0008(XXT2),CIL0176S0010(TDR),CIL0176S0050(AVT1I),CIL0183S0010(ERECTA),CIL0203S0006(DFR),CIL02…	60	143	CIL0037S0018(At5g18840),CIL0145S0001(TPP2),CIL0170S0010(SQE1),CIL0170S0019(KEA3),CIL0185S0019(PHT1-9),CIL0212S0015(At4g25140),CIL0235S0021(DTX49),CIL0243S0014(CYP711A1),CIL0246S0001(TIP1-1),CIL0250S0001(GLR3.6),CIL0285S0005(ABCC4),CIL1273S0064(DTX17),CIL1279S0010(CA2),CIL1298S0005(GALT1),CIL1300S0014(CRK2),CIL1303S0061(PPD7),CIL1315S0009(COPT5.1),CIL1320S0021(DTX40),CIL1320S0023(DTX40),CIL1321S00…	CIL0001S0028(PXL1),CIL0003S0001(At5g10020),CIL0018S0010(NAT1),CIL0030S0014(At1g68400),CIL0041S0004(ABCG28),CIL0046S0005(DTX55),CIL0057S0014(At5g64030),CIL0135S0004(At1g09580),CIL0149S0010(--),CIL0176S0050(AVT1I),CIL0183S0010(ERECTA),CIL0191S0007(mcfB),CIL0203S0006(DFR),CIL0203S0007(DFR),CIL0215S0002(DTX41),CIL0215S0014(At5g48740),CIL0235S0006(RBL1),CIL0235S0011(HAP2),CIL0252S0012(TAR2),CIL0259S00…	80	237	CIL0008S0019(LHT1),CIL0037S0018(At5g18840),CIL0114S0023(KOR2),CIL0145S0001(TPP2),CIL0170S0019(KEA3),CIL0183S0004(SPPL4),CIL0185S0019(PHT1-9),CIL0212S0015(At4g25140),CIL0243S0014(CYP711A1),CIL0246S0001(TIP1-1),CIL0285S0004(ABCC4),CIL0285S0005(ABCC4),CIL0311S0013(INT1),CIL0316S0014(ACA12),CIL0320S0004(At1g76200),CIL0358S0002(AMPD),4),CIL0414S0008(DTX27),CIL0596S0001(ABCB25),CIL1258S0023(PNSL2),CIL1…	CIL0001S0028(PXL1),CIL0003S0001(At5g10020),CIL0018S0010(NAT1),CIL0030S0014(At1g68400),CIL0039S0014(At4g28100),CIL0041S0004(ABCG28),CIL0046S0005(DTX55),CIL0057S0014(At5g64030),CIL0125S0004(At2g16250),CIL0125S0012(B3GALT4),CIL0149S0011(SKOR),CIL0151S0008(XXT2),CIL0176S0010(TDR),CIL0176S0050(AVT1I),CIL0183S0010(ERECTA),CIL0203S0006(DFR),CIL0203S0007(DFR),CIL0215S0002(DTX41),CIL0215S0014(At5g48740),C…	91	201	CIL0008S0019(LHT1),CIL0037S0018(At5g18840),CIL0114S0023(KOR2),CIL0131S0030(DTX29),CIL0135S0017(POT1),CIL0145S0001(TPP2),CIL0156S0038(--),CIL0170S0010(SQE1),CIL0177S0005(ORRM1),CIL0177S0022(CAT7),CIL0185S0019(PHT1-9),CIL0212S0015(At4g25140),CIL0240S0005(DTX45),CIL0243S0014(CYP711A1),CIL0246S0001(TIP1-1),CIL0250S0001(GLR3.6),CIL0285S0004(ABCC4),CIL0285S0005(ABCC4),CIL0316S0014(ACA12),CIL0358S0002(A…	CIL0001S0028(PXL1),CIL0018S0010(NAT1),CIL0030S0014(At1g68400),CIL0039S0014(At4g28100),CIL0046S0005(DTX55),CIL0057S0014(At5g64030),CIL0114S0011(DGK2),CIL0125S0004(At2g16250),CIL0125S0012(B3GALT4),CIL0146S0014(GGT3),CIL0149S0011(SKOR),CIL0151S0008(XXT2),CIL0176S0010(TDR),CIL0176S0050(AVT1I),CIL0183S0010(ERECTA),CIL0203S0006(DFR),CIL0203S0007(DFR),CIL0215S0002(DTX41),CIL0215S0014(At5g48740),CIL0218S…	141	216	CIL0008S0019(LHT1),CIL0037S0018(At5g18840),CIL0061S0010(SPPL4),CIL0114S0023(KOR2),CIL0128S0019(alg7),CIL0131S0030(DTX29),CIL0134S0013(ALG11),CIL0135S0017(POT1),CIL0145S0001(TPP2),CIL0156S0038(--),CIL0170S0010(SQE1),CIL0170S0013(RLK7),CIL0171S0002(At1g74360),CIL0183S0004(SPPL4),CIL0185S0019(PHT1-9),CIL0212S0015(At4g25140),CIL0235S0021(DTX49),CIL0240S0005(DTX45),CIL0243S0014(CYP711A1),CIL0266S0007(…	CIL0001S0028(PXL1),CIL0013S0007(NAT1),CIL0018S0010(NAT1),CIL0030S0014(At1g68400),CIL0039S0014(At4g28100),CIL0046S0005(DTX55),CIL0123S0013(NIP1-1),CIL0125S0012(B3GALT4),CIL0146S0014(GGT3),CIL0149S0011(SKOR),CIL0150S0002(ZIP10),CIL0151S0008(XXT2),CIL0176S0010(TDR),CIL0176S0050(AVT1I),CIL0183S0010(ERECTA),CIL0203S0006(DFR),CIL0203S0007(DFR),CIL0215S0002(DTX41),CIL0215S0014(At5g48740),CIL0218S0020(GA…	83	174	CIL0018S0006(At1g05030),CIL0037S0018(At5g18840),CIL0061S0010(SPPL4),CIL0114S0023(KOR2),CIL0131S0030(DTX29),CIL0145S0001(TPP2),CIL0156S0003(At5g14285),CIL0170S0010(SQE1),CIL0170S0019(KEA3),CIL0177S0005(ORRM1),CIL0177S0022(CAT7),CIL0243S0014(CYP711A1),CIL0248S0007(FRO7),CIL0250S0001(GLR3.6),CIL0285S0004(ABCC4),CIL0285S0005(ABCC4),CIL0392S0007(RCH2),CIL0407S0002(UTR2),CIL0481S0002(RBOHE),CIL0481S000…	CIL0003S0001(At5g10020),CIL0006S0002(NUP58),CIL0013S0007(NAT1),CIL0013S0022(MTACP2),CIL0018S0010(NAT1),CIL0030S0014(At1g68400),CIL0039S0014(At4g28100),CIL0045S0019(At5g38460),CIL0046S0005(DTX55),CIL0057S0014(At5g64030),CIL0123S0013(NIP1-1),CIL0125S0012(B3GALT4),CIL0149S0011(SKOR),CIL0151S0008(XXT2),CIL0176S0010(TDR),CIL0183S0010(ERECTA),CIL0203S0006(DFR),CIL0215S0014(At5g48740),CIL0218S0020(GALT3…	126	198	CIL0018S0006(At1g05030),CIL0037S0018(At5g18840),CIL0061S0010(SPPL4),CIL0114S0023(KOR2),CIL0124S0004(NAD9),CIL0131S0030(DTX29),CIL0145S0001(TPP2),CIL0156S0003(At5g14285),CIL0156S0038(--),CIL0170S0010(SQE1),CIL0170S0013(RLK7),CIL0171S0002(At1g74360),CIL0177S0005(ORRM1),CIL0177S0022(CAT7),CIL0215S0002(DTX41),CIL0243S0014(CYP711A1),CIL0248S0007(FRO7),CIL0250S0001(GLR3.6),CIL0285S0004(ABCC4),CIL0285S0…	CIL0003S0001(At5g10020),CIL0013S0007(NAT1),CIL0013S0022(MTACP2),CIL0018S0010(NAT1),CIL0030S0014(At1g68400),CIL0039S0014(At4g28100),CIL0045S0019(At5g38460),CIL0046S0005(DTX55),CIL0057S0014(At5g64030),CIL0114S0011(DGK2),CIL0123S0013(NIP1-1),CIL0125S0012(B3GALT4),CIL0149S0011(SKOR),CIL0151S0008(XXT2),CIL0168S0011(At5g02060),CIL0176S0010(TDR),CIL0183S0010(ERECTA),CIL0203S0006(DFR),CIL0215S0014(At5g48…	43	23	CIL0114S0023(KOR2),CIL0124S0004(NAD9),CIL0170S0010(SQE1),CIL0170S0013(RLK7),CIL0203S0006(DFR),CIL0215S0002(DTX41),CIL0266S0007(ABCB11),CIL0281S0010(CYB5),CIL0318S0013(--),CIL0320S0002(AATL1),CIL0644S0040(BAT1),CIL1259S0009(PUMP5),CIL1265S0061(BOR4),CIL1282S0019(PSAM2),CIL1290S0040(ABCC10),CIL1304S0026(PHT1-9),CIL1313S0010(NPF8.3),CIL1320S0023(DTX40),CIL1320S0041(GPT2),CIL1325S0047(PMA1),CIL1325S0…	CIL0046S0005(DTX55),CIL0301S0018(At5g47470),CIL0329S0005(NIP1-1),CIL0331S0002(CYP90B1),CIL0364S0012(TMK1),CIL0392S0007(RCH2),CIL0425S0007(GUX1),CIL0479S0005(PSAN),CIL0481S0002(RBOHE),CIL0481S0003(RBOHE),CIL0626S0001(At3g25290),CIL1282S0043(CESA7),CIL1293S0044(CESA4),CIL1327S0033(CSLA9),CIL1384S0020(At2g04850),CIL1405S0058(GAUT12),CIL1445S0033(SULTR3,CIL1486S0034(CAB7),CIL1500S0011(FLA1),CIL1555S0…	33	17	CIL0046S0005(DTX55),CIL0170S0010(SQE1),CIL0215S0002(DTX41),CIL0281S0010(CYB5),CIL0285S0004(ABCC4),CIL0385S0016(SULTR3,4),CIL0392S0007(RCH2),CIL0424S0012(PEX11A),CIL1268S0029(LYK3),CIL1320S0041(GPT2),CIL1325S0024(ABCB19),CIL1332S0066(KAT3),CIL1354S0052(At5g07050),CIL1393S0025(FLS2),CIL1402S0034(At1g74360),CIL1406S0005(DTX16),CIL1411S0003(TET4),CIL1424S0032(MTX1),CIL1484S0007(STP1),CIL1491S0001(AHA…	CIL0123S0013(NIP1-1),CIL0320S0002(AATL1),CIL0414S0005(DTX27),CIL0479S0005(PSAN),CIL1274S0041(TIP1-3),CIL1286S0033(At4g20940),CIL1327S0033(CSLA9),CIL1332S0013(At5g25400),CIL1371S0041(CYP707A4),CIL1403S0036(AVT1I),CIL1464S0016(GATL1),CIL1482S0001(YLS3),CIL1500S0042(SLC25A44),CIL1543S0017(ICMEL1),MSTRG.21143(PUP1),MSTRG.21145(PUP3),MSTRG.2628(NCL)	102	68
GO:0005575	Cellular Component	GO:0044464	cell part	48	93	CIL0046S0013(PME21),CIL0134S0005(XTH22),CIL0137S0001(SlH4),CIL0176S0006(DGUOK),CIL0176S0014(--),CIL0218S0003(MGL),CIL0219S0001(XI-1),CIL0340S0004(--),CIL0479S0005(PSAN),CIL1259S0070(--),CIL1274S0004(At1g18250),CIL1323S0005(BAM3),CIL1337S0001(ABP20),CIL1361S0042(hbdA),CIL1371S0042(NIR1),CIL1371S0043(NIR1),CIL1380S0010(RL1),CIL1385S0020(PAP17),CIL1439S0038(PBA1),1),CIL1446S0009(LOG5),CIL1446S0065(X…	CIL0002S0017(NAC021),CIL0037S0021(AHP1),CIL0052S0001(NAC075),CIL0146S0012(NAC075),CIL0146S0018(At5g58410),CIL0149S0005(PAP17),CIL0158S0006(ROPGEF7),CIL0178S0006(PME54),CIL0203S0006(DFR),CIL0284S0017(DEGP5),CIL0324S0018(PER12),CIL0373S0007(ACPD),CIL0390S0004(PME7),CIL0457S0001(--),CIL0475S0005(FKFBP),CIL0497S0009(At1g06760),CIL0538S0003(BHLH121),CIL0565S0002(NAC043),CIL0627S0004(rpsQ),CIL1263S0019…	102	480	CIL0004S0016(FIS1A),CIL0046S0013(PME21),CIL0135S0020(FKFBP),CIL0150S0012(CXXS1),CIL0156S0015(NAC022),CIL0176S0014(--),CIL0211S0005(ATHB-5),CIL0218S0003(MGL),CIL0219S0001(XI-1),CIL0224S0010(KIN14J),CIL0260S0004(At3g61590),CIL0262S0007(COPT5),CIL0307S0015(APX2),CIL0461S0011(THI1-2),CIL0473S0009(RAV2),CIL0522S0001(BAM3),CIL0533S0003(CAJ1),CIL1259S0009(PUMP5),CIL1263S0022(HAT5),CIL1271S0021(PHT4,1),C…	CIL0001S0041(HIS2B),CIL0001S0059(SlH4),CIL0002S0023(RUS1),CIL0003S0001(At5g10020),CIL0004S0015(AUG1),CIL0013S0019(emc10),CIL0013S0022(MTACP2),CIL0023S0019(E2FF),CIL0025S0004(RPP2B),CIL0031S0017(EXPA1),CIL0035S0004(NCRK),CIL0037S0021(AHP1),CIL0041S0006(CPN60A1),CIL0043S0002(BHLH3),CIL0045S0007(MAA3),CIL0049S0002(TYRAAT1),CIL0053S0003(YAB5),CIL0057S0014(At5g64030),CIL0059S0005(HINT1),CIL0059S0018(R…	161	503	CIL0004S0016(FIS1A),CIL0006S0011(CHS),CIL0013S0021(CRT3),CIL0046S0013(PME21),CIL0061S0010(SPPL4),CIL0118S0004(RAP2-1),CIL0135S0020(FKFBP),CIL0150S0012(CXXS1),CIL0156S0015(NAC022),CIL0166S0011(At4g13200),CIL0176S0014(--),CIL0176S0046(At5g19025),CIL0176S0049(SS2),CIL0211S0005(ATHB-5),CIL0213S0010(PYD2),CIL0219S0001(XI-1),CIL0224S0003(SCD1),CIL0260S0004(At3g61590),CIL0262S0007(COPT5),CIL0307S0015(AP…	CIL0001S0041(HIS2B),CIL0001S0059(SlH4),CIL0002S0023(RUS1),CIL0003S0001(At5g10020),CIL0004S0015(AUG1),CIL0013S0019(emc10),CIL0013S0022(MTACP2),CIL0021S0001(WDR4),CIL0023S0019(E2FF),CIL0025S0004(RPP2B),CIL0027S0004(METE),CIL0031S0017(EXPA1),CIL0035S0004(NCRK),CIL0037S0021(AHP1),CIL0041S0006(CPN60A1),CIL0043S0002(BHLH3),CIL0045S0007(MAA3),CIL0047S0017(PMADS2),CIL0052S0001(NAC075),CIL0053S0003(YAB5),…	127	296	CIL0001S0019(RBCMT),CIL0006S0011(CHS),CIL0013S0013(BCCP1),CIL0018S0024(COP1),CIL0046S0013(PME21),CIL0118S0004(RAP2-1),CIL0120S0016(RCCR),CIL0125S0007(RL1),CIL0134S0005(XTH22),CIL0149S0005(PAP17),CIL0150S0012(CXXS1),CIL0165S0005(SHR),CIL0170S0019(KEA3),CIL0176S0014(--),CIL0198S0019(EDD1),CIL0198S0020(EDD1),CIL0211S0005(ATHB-5),CIL0212S0015(At4g25140),CIL0213S0007(At1g03100),CIL0218S0003(MGL),CIL03…	CIL0001S0041(HIS2B),CIL0001S0059(SlH4),CIL0003S0001(At5g10020),CIL0023S0019(E2FF),CIL0025S0004(RPP2B),CIL0031S0017(EXPA1),CIL0035S0004(NCRK),CIL0043S0002(BHLH3),CIL0047S0022(At2g37990),CIL0052S0001(NAC075),CIL0053S0003(YAB5),CIL0057S0014(At5g64030),CIL0121S0004(GL2),CIL0128S0030(MSH4),CIL0135S0004(At1g09580),CIL0137S0001(SlH4),CIL0143S0029(RPS6A),CIL0146S0007(BETVII),CIL0149S0014(PYD1),CIL0150S00…	166	420	CIL0001S0019(RBCMT),CIL0013S0013(BCCP1),CIL0013S0021(CRT3),CIL0018S0024(COP1),CIL0118S0004(RAP2-1),CIL0120S0016(RCCR),CIL0135S0020(FKFBP),CIL0150S0012(CXXS1),CIL0156S0023(DVR),CIL0170S0019(KEA3),CIL0170S0020(MSRB3),CIL0175S0001(--),CIL0176S0006(DGUOK),CIL0176S0014(--),CIL0176S0046(At5g19025),CIL0183S0004(SPPL4),CIL0198S0019(EDD1),CIL0198S0020(EDD1),CIL0202S0007(--),CIL0211S0005(ATHB-5),CIL0211S00…	CIL0001S0041(HIS2B),CIL0001S0059(SlH4),CIL0003S0001(At5g10020),CIL0013S0019(emc10),CIL0021S0006(SRM1),CIL0023S0019(E2FF),CIL0025S0006(POL2A),CIL0027S0004(METE),CIL0031S0017(EXPA1),CIL0035S0004(NCRK),CIL0037S0021(AHP1),CIL0043S0002(BHLH3),CIL0045S0004(TULP8),CIL0045S0007(MAA3),CIL0047S0011(USP),CIL0049S0002(TYRAAT1),CIL0052S0001(NAC075),CIL0053S0003(YAB5),CIL0057S0014(At5g64030),CIL0059S0005(HINT1…	193	330	CIL0001S0019(RBCMT),CIL0006S0011(CHS),CIL0013S0013(BCCP1),CIL0013S0021(CRT3),CIL0018S0024(COP1),CIL0023S0018(APC8),CIL0118S0004(RAP2-1),CIL0120S0016(RCCR),CIL0134S0005(XTH22),CIL0150S0012(CXXS1),CIL0155S0020(SIA2),CIL0170S0020(MSRB3),CIL0176S0006(DGUOK),CIL0176S0014(--),CIL0176S0046(At5g19025),CIL0198S0019(EDD1),CIL0198S0020(EDD1),CIL0202S0007(--),CIL0211S0005(ATHB-5),CIL0211S0006(RIBA1),CIL0212S…	CIL0001S0041(HIS2B),CIL0001S0059(SlH4),CIL0023S0019(E2FF),CIL0025S0006(POL2A),CIL0027S0004(METE),CIL0031S0017(EXPA1),CIL0035S0004(NCRK),CIL0037S0021(AHP1),CIL0045S0004(TULP8),CIL0052S0001(NAC075),CIL0057S0014(At5g64030),CIL0059S0005(HINT1),CIL0114S0011(DGK2),CIL0114S0018(AS2),CIL0118S0003(WOX4),CIL0120S0020(KRP7),CIL0128S0030(MSH4),CIL0131S0003(At5g42250),CIL0132S0008(SDC),CIL0134S0026(--),CIL014…	294	326	CIL0002S0017(NAC021),CIL0006S0011(CHS),CIL0013S0013(BCCP1),CIL0013S0021(CRT3),CIL0018S0024(COP1),CIL0045S0007(MAA3),CIL0046S0006(BCE2),CIL0061S0010(SPPL4),CIL0118S0004(RAP2-1),CIL0134S0005(XTH22),CIL0134S0013(ALG11),CIL0149S0014(PYD1),CIL0150S0012(CXXS1),CIL0156S0015(NAC022),CIL0175S0001(--),CIL0176S0006(DGUOK),CIL0176S0014(--),CIL0176S0046(At5g19025),CIL0177S0012(ACR12),CIL0183S0004(SPPL4),CIL01…	CIL0001S0041(HIS2B),CIL0001S0059(SlH4),CIL0023S0019(E2FF),CIL0027S0004(METE),CIL0031S0017(EXPA1),CIL0035S0004(NCRK),CIL0043S0002(BHLH3),CIL0052S0001(NAC075),CIL0053S0003(YAB5),CIL0059S0005(HINT1),CIL0114S0018(AS2),CIL0118S0003(WOX4),CIL0125S0007(RL1),CIL0128S0030(MSH4),CIL0131S0003(At5g42250),CIL0134S0026(--),CIL0146S0007(BETVII),CIL0146S0012(NAC075),CIL0146S0014(GGT3),CIL0149S0005(PAP17),CIL0150…	98	327	CIL0002S0017(NAC021),CIL0040S0016(FKFBP),CIL0052S0001(NAC075),CIL0061S0010(SPPL4),CIL0150S0012(CXXS1),CIL0156S0015(NAC022),CIL0166S0011(At4g13200),CIL0170S0019(KEA3),CIL0211S0005(ATHB-5),CIL0213S0010(PYD2),CIL0224S0003(SCD1),CIL0224S0010(KIN14J),CIL0260S0004(At3g61590),CIL0262S0007(COPT5),CIL0307S0015(APX2),CIL0413S0004(GPX3),CIL0461S0011(THI1-2),CIL0473S0005(--),CIL0522S0001(BAM3),CIL0533S0003(C…	CIL0001S0041(HIS2B),CIL0003S0001(At5g10020),CIL0013S0022(MTACP2),CIL0023S0019(E2FF),CIL0025S0004(RPP2B),CIL0035S0004(NCRK),CIL0037S0014(rpmG),CIL0041S0006(CPN60A1),CIL0045S0007(MAA3),CIL0049S0002(TYRAAT1),CIL0053S0003(YAB5),CIL0057S0014(At5g64030),CIL0118S0003(WOX4),CIL0120S0020(KRP7),CIL0121S0016(RPL37A),CIL0131S0029(RPL27AC),CIL0134S0005(XTH22),CIL0137S0001(SlH4),CIL0143S0029(RPS6A),CIL0149S000…	160	375	CIL0002S0017(NAC021),CIL0006S0011(CHS),CIL0013S0021(CRT3),CIL0040S0016(FKFBP),CIL0061S0010(SPPL4),CIL0118S0004(RAP2-1),CIL0124S0004(NAD9),CIL0150S0012(CXXS1),CIL0156S0015(NAC022),CIL0166S0011(At4g13200),CIL0176S0049(SS2),CIL0211S0005(ATHB-5),CIL0213S0010(PYD2),CIL0218S0017(WAXY),CIL0224S0003(SCD1),CIL0224S0010(KIN14J),CIL0248S0010(GSTZ1),CIL0260S0004(At3g61590),CIL0262S0007(COPT5),CIL0307S0015(AP…	CIL0001S0041(HIS2B),CIL0003S0001(At5g10020),CIL0013S0022(MTACP2),CIL0023S0019(E2FF),CIL0025S0004(RPP2B),CIL0035S0004(NCRK),CIL0037S0014(rpmG),CIL0041S0006(CPN60A1),CIL0045S0007(MAA3),CIL0053S0003(YAB5),CIL0057S0014(At5g64030),CIL0059S0018(RPL4),CIL0114S0011(DGK2),CIL0118S0003(WOX4),CIL0120S0016(RCCR),CIL0121S0005(RPS17),CIL0121S0016(RPL37A),CIL0121S0018(KIN13B),CIL0121S0021(RPS3B),CIL0125S0007(RL…	43	64	CIL0006S0011(CHS),CIL0013S0021(CRT3),CIL0124S0004(NAD9),CIL0137S0001(SlH4),CIL0156S0015(NAC022),CIL0203S0006(DFR),CIL0212S0008(ME1),CIL0243S0005(KIN7E),CIL0281S0010(CYB5),CIL0318S0006(ADT1),CIL0410S0009(PCMP-H27),CIL0475S0005(FKFBP),CIL0489S0010(CYP82C2),CIL0644S0015(NAC048),CIL1259S0009(PUMP5),CIL1325S0062(At1g27190),CIL1348S0047(PAL6),CIL1353S0009(--),CIL1372S0034(NAC081),CIL1411S0014(MPK3),CIL…	CIL0001S0041(HIS2B),CIL0035S0004(NCRK),CIL0125S0007(RL1),CIL0160S0023(KIN14I),CIL0183S0002(H3-1.1),CIL0325S0005(RL1),CIL0326S0014(SBT1.8),CIL0331S0002(CYP90B1),CIL0425S0007(GUX1),CIL0455S0004(SNE),CIL0479S0005(PSAN),CIL0565S0002(NAC043),CIL1259S0070(--),CIL1274S0004(At1g18250),CIL1274S0013(SlH4),CIL1286S0039(AAE14),CIL1295S0020(PECS-2.1),CIL1327S0033(CSLA9),CIL1328S0016(GATA19),CIL1337S0001(ABP20…	73	40	CIL0002S0023(RUS1),CIL0006S0011(CHS),CIL0023S0018(APC8),CIL0045S0007(MAA3),CIL0049S0002(TYRAAT1),CIL0134S0005(XTH22),CIL0170S0017(PPA6),CIL0176S0054(MYB306),CIL0215S0007(KRP3),CIL0281S0010(CYB5),CIL0324S0018(PER12),CIL0344S0024(MIOX1),CIL0424S0012(PEX11A),CIL0461S0011(THI1-2),CIL0522S0001(BAM3),CIL0538S0003(BHLH121),CIL1263S0019(FDH1),CIL1264S0022(DMT1),CIL1286S0039(AAE14),CIL1291S0010(PDE247),CI…	CIL0125S0007(RL1),CIL0149S0005(PAP17),CIL0158S0006(ROPGEF7),CIL0176S0014(--),CIL0191S0002(PRO2),CIL0207S0012(APT1),CIL0219S0001(XI-1),CIL0325S0005(RL1),CIL0479S0005(PSAN),CIL0489S0011(CYP82A3),CIL0644S0015(NAC048),CIL1258S0024(NAC029),CIL1259S0084(MIOX4),CIL1274S0041(TIP1-3),CIL1327S0033(CSLA9),CIL1339S0015(POL),CIL1342S0002(PME53),CIL1358S0050(WIN1),CIL1359S0006(ACX2),CIL1367S0014(BXL1),CIL1393S…	256	97
GO:0005575	Cellular Component	GO:0099512	supramolecular fiber	0	0	--	--	0	1	--	CIL1433S0008(NEK5)	0	1	--	CIL1433S0008(NEK5)	0	0	--	--	0	0	--	--	0	0	--	--	0	0	--	--	0	0	--	--	0	1	--	CIL1433S0008(NEK5)	0	0	--	--	0	0	--	--	0	0
GO:0008150	Biological Process	GO:0000003	reproduction	6	16	CIL0128S0034(PAP16),CIL0156S0012(EXLA2),CIL1273S0039(HIPP32),MSTRG.10035(--),MSTRG.13035(At2g17695),MSTRG.16375(VP8)	CIL0001S0028(PXL1),CIL0146S0018(At5g58410),CIL0252S0012(TAR2),CIL0324S0018(PER12),CIL1273S0041(HIPP37),CIL1431S0018(BT3),CIL1444S0042(GCR2),CIL1534S0014(PFE),CIL1535S0018(SUF4),CIL1556S0001(Wdhd1),CIL1584S0014(TAF9),MSTRG.12599(MYB17),MSTRG.15975(AGO10),MSTRG.1919(FER),MSTRG.19280(MPK4),MSTRG.4858(UGT80B1)	9	67	CIL0128S0034(PAP16),CIL0228S0001(udkC),CIL1273S0039(HIPP32),CIL1404S0016(PPXII),CIL1531S0011(PUB15),CIL1592S0018(MTH_273),MSTRG.10035(--),MSTRG.2321(--),MSTRG.2567(--)	CIL0001S0028(PXL1),CIL0039S0014(At4g28100),CIL0114S0018(AS2),CIL0118S0003(WOX4),CIL0128S0030(MSH4),CIL0134S0012(APC1),CIL0176S0010(TDR),CIL0183S0010(ERECTA),CIL0188S0003(ARP4),CIL0192S0007(AHK5),CIL0235S0015(SCL28),CIL0248S0006(AP1),CIL0252S0012(TAR2),CIL0266S0013(PAT18),CIL0293S0019(TDR),CIL0307S0005(MCM8),CIL0312S0011(PDIL2-1),CIL0326S0014(SBT1.8),CIL0344S0003(ATHB-15),CIL0366S0012(PID2),CIL126…	14	71	CIL0128S0034(PAP16),CIL0170S0013(RLK7),CIL0228S0001(udkC),CIL1273S0039(HIPP32),CIL1352S0012(ACA9),CIL1411S0014(MPK3),CIL1495S0032(BB),CIL1579S0005(CRY2),CIL1585S0002(HSL1),CIL1592S0018(MTH_273),MSTRG.10035(--),MSTRG.13035(At2g17695),MSTRG.2321(--),MSTRG.2567(--)	CIL0001S0028(PXL1),CIL0039S0014(At4g28100),CIL0047S0017(PMADS2),CIL0114S0018(AS2),CIL0117S0016(At5g52970),CIL0118S0003(WOX4),CIL0128S0030(MSH4),CIL0176S0010(TDR),CIL0183S0010(ERECTA),CIL0188S0003(ARP4),CIL0192S0007(AHK5),CIL0198S0019(EDD1),CIL0198S0020(EDD1),CIL0235S0015(SCL28),CIL0248S0006(AP1),CIL0252S0012(TAR2),CIL0262S0004(SBT1.8),CIL0266S0013(PAT18),CIL0293S0019(TDR),CIL0307S0005(MCM8),CIL03…	12	39	CIL0018S0024(COP1),CIL0156S0012(EXLA2),CIL0198S0019(EDD1),CIL0198S0020(EDD1),CIL0212S0015(At4g25140),CIL1258S0024(NAC029),CIL1273S0039(HIPP32),CIL1367S0014(BXL1),CIL1534S0014(PFE),MSTRG.10(EXL3),MSTRG.13035(At2g17695),MSTRG.8(EXL3)	CIL0001S0028(PXL1),CIL0128S0030(MSH4),CIL0183S0010(ERECTA),CIL0192S0007(AHK5),CIL0235S0011(HAP2),CIL0235S0015(SCL28),CIL0248S0006(AP1),CIL0252S0012(TAR2),CIL0266S0013(PAT18),CIL0307S0005(MCM8),CIL0326S0014(SBT1.8),CIL0366S0012(PID2),CIL1265S0073(--),CIL1268S0050(ATHB-15),CIL1273S0041(HIPP37),CIL1320S0030(Aspm),CIL1328S0016(GATA19),CIL1332S0041(YUC4),CIL1429S0014(PIN1A),CIL1447S0019(BAM3),CIL1459S…	21	63	CIL0018S0024(COP1),CIL0156S0012(EXLA2),CIL0198S0019(EDD1),CIL0198S0020(EDD1),CIL0212S0015(At4g25140),CIL0228S0001(udkC),CIL0358S0002(AMPD),CIL1258S0024(NAC029),CIL1273S0039(HIPP32),CIL1324S0052(Os07g0679700),CIL1367S0014(BXL1),CIL1404S0016(PPXII),CIL1406S0036(MPK3),CIL1411S0014(MPK3),CIL1444S0042(GCR2),CIL1534S0014(PFE),CIL1578S0027(APRR1),MSTRG.11284(--),MSTRG.2321(--),MSTRG.6753(HUB2),MSTRG.834…	CIL0001S0028(PXL1),CIL0039S0014(At4g28100),CIL0118S0003(WOX4),CIL0128S0030(MSH4),CIL0128S0034(PAP16),CIL0146S0018(At5g58410),CIL0176S0010(TDR),CIL0183S0010(ERECTA),CIL0192S0007(AHK5),CIL0235S0015(SCL28),CIL0248S0006(AP1),CIL0252S0012(TAR2),CIL0266S0013(PAT18),CIL0293S0019(TDR),CIL0307S0005(MCM8),CIL0326S0014(SBT1.8),CIL0344S0003(ATHB-15),CIL0366S0012(PID2),CIL1265S0073(--),CIL1268S0050(ATHB-15),C…	23	55	CIL0018S0024(COP1),CIL0023S0018(APC8),CIL0156S0012(EXLA2),CIL0198S0019(EDD1),CIL0198S0020(EDD1),CIL0212S0015(At4g25140),CIL0228S0001(udkC),CIL0358S0002(AMPD),CIL0473S0004(MED25),CIL1258S0024(NAC029),CIL1273S0039(HIPP32),CIL1333S0002(PMRT15),CIL1358S0018(ARP6),CIL1367S0014(BXL1),CIL1369S0008(KNL2),CIL1404S0016(PPXII),CIL1406S0036(MPK3),CIL1444S0042(GCR2),CIL1578S0027(APRR1),MSTRG.11284(--),MSTRG.1…	CIL0001S0028(PXL1),CIL0039S0014(At4g28100),CIL0114S0018(AS2),CIL0118S0003(WOX4),CIL0128S0030(MSH4),CIL0176S0010(TDR),CIL0183S0010(ERECTA),CIL0192S0007(AHK5),CIL0235S0015(SCL28),CIL0248S0006(AP1),CIL0252S0012(TAR2),CIL0266S0013(PAT18),CIL0293S0019(TDR),CIL0307S0005(MCM8),CIL0326S0014(SBT1.8),CIL0344S0003(ATHB-15),CIL0366S0012(PID2),CIL1265S0073(--),CIL1268S0050(ATHB-15),CIL1273S0041(HIPP37),CIL128…	36	54	CIL0018S0024(COP1),CIL0128S0034(PAP16),CIL0156S0012(EXLA2),CIL0170S0013(RLK7),CIL0198S0019(EDD1),CIL0198S0020(EDD1),CIL0212S0015(At4g25140),CIL0228S0001(udkC),CIL0324S0018(PER12),CIL0358S0002(AMPD),CIL0473S0004(MED25),CIL1258S0024(NAC029),CIL1263S0023(MBD9),CIL1273S0039(HIPP32),CIL1277S0072(CRN),CIL1324S0052(Os07g0679700),CIL1333S0002(PMRT15),CIL1335S0037(At1g21780),CIL1358S0018(ARP6),CIL1367S001…	CIL0001S0028(PXL1),CIL0039S0014(At4g28100),CIL0114S0018(AS2),CIL0118S0003(WOX4),CIL0128S0030(MSH4),CIL0176S0010(TDR),CIL0183S0010(ERECTA),CIL0192S0007(AHK5),CIL0235S0015(SCL28),CIL0248S0006(AP1),CIL0252S0012(TAR2),CIL0262S0004(SBT1.8),CIL0266S0013(PAT18),CIL0293S0019(TDR),CIL0307S0005(MCM8),CIL0326S0014(SBT1.8),CIL0344S0003(ATHB-15),CIL0366S0012(PID2),CIL1265S0073(--),CIL1268S0050(ATHB-15),CIL127…	7	44	CIL0228S0001(udkC),CIL1352S0012(ACA9),CIL1444S0042(GCR2),CIL1531S0011(PUB15),CIL1534S0014(PFE),CIL1592S0018(MTH_273),CIL1609S0008(SPL8)	CIL0039S0014(At4g28100),CIL0118S0003(WOX4),CIL0176S0010(TDR),CIL0183S0010(ERECTA),CIL0198S0019(EDD1),CIL0198S0020(EDD1),CIL0235S0015(SCL28),CIL0248S0006(AP1),CIL0252S0012(TAR2),CIL0266S0013(PAT18),CIL0293S0019(TDR),CIL0307S0005(MCM8),CIL0312S0011(PDIL2-1),CIL0326S0014(SBT1.8),CIL0366S0012(PID2),CIL1264S0041(WDR55),CIL1265S0073(--),CIL1273S0015(AHL10),CIL1273S0041(HIPP37),CIL1277S0072(CRN),CIL1300…	12	47	CIL0170S0013(RLK7),CIL0228S0001(udkC),CIL1273S0039(HIPP32),CIL1352S0012(ACA9),CIL1411S0014(MPK3),CIL1431S0018(BT3),CIL1444S0042(GCR2),CIL1495S0032(BB),CIL1515S0026(GI),CIL1535S0018(SUF4),CIL1579S0006(CRY2),MSTRG.15223(BT4)	CIL0039S0014(At4g28100),CIL0118S0003(WOX4),CIL0156S0012(EXLA2),CIL0176S0010(TDR),CIL0183S0010(ERECTA),CIL0188S0003(ARP4),CIL0198S0019(EDD1),CIL0198S0020(EDD1),CIL0235S0015(SCL28),CIL0248S0006(AP1),CIL0252S0012(TAR2),CIL0262S0004(SBT1.8),CIL0266S0013(PAT18),CIL0293S0019(TDR),CIL0312S0011(PDIL2-1),CIL0326S0014(SBT1.8),CIL1264S0041(WDR55),CIL1265S0073(--),CIL1268S0050(ATHB-15),CIL1273S0015(AHL10),CI…	3	9	CIL0170S0013(RLK7),CIL0307S0005(MCM8),CIL1411S0014(MPK3)	CIL0156S0012(EXLA2),CIL0326S0014(SBT1.8),CIL1328S0016(GATA19),CIL1380S0033(--),CIL1416S0006(nep1),CIL1439S0024(NRG2),CIL1534S0014(PFE),CIL1562S0028(AHG1),CIL1592S0018(MTH_273)	7	3	CIL0023S0018(APC8),CIL0128S0034(PAP16),CIL0228S0001(udkC),CIL0324S0018(PER12),CIL1273S0041(HIPP37),CIL1325S0024(ABCB19),CIL1429S0014(PIN1A)	CIL0156S0012(EXLA2),CIL1258S0024(NAC029),CIL1367S0014(BXL1)	31	13
GO:0008150	Biological Process	GO:0001906	cell killing	1	0	MSTRG.22755(TL1)	--	2	2	MSTRG.22755(TL1),MSTRG.23113(TL1)	MSTRG.22753(TL1),MSTRG.22754(TL1)	2	2	MSTRG.22755(TL1),MSTRG.23113(TL1)	MSTRG.22753(TL1),MSTRG.22754(TL1)	3	2	CIL0461S0013(PME18),MSTRG.22755(TL1),MSTRG.23113(TL1)	MSTRG.22753(TL1),MSTRG.22754(TL1)	3	2	CIL0461S0013(PME18),MSTRG.22755(TL1),MSTRG.23113(TL1)	MSTRG.22753(TL1),MSTRG.22754(TL1)	3	2	CIL0461S0013(PME18),MSTRG.22755(TL1),MSTRG.23113(TL1)	MSTRG.22753(TL1),MSTRG.22754(TL1)	4	0	CIL0053S0008(TL1),CIL0461S0013(PME18),MSTRG.22755(TL1),MSTRG.23113(TL1)	--	0	1	--	MSTRG.22754(TL1)	1	2	MSTRG.23113(TL1)	MSTRG.22753(TL1),MSTRG.22754(TL1)	0	0	--	--	1	0	MSTRG.22755(TL1)	--	5	0
GO:0008150	Biological Process	GO:0002376	immune system process	1	3	MSTRG.9518(OsI_27296)	MSTRG.12398(CAD1),MSTRG.15975(AGO10),MSTRG.27514(GILP)	7	11	CIL1484S0007(STP1),CIL1559S0007(RIN4),CIL1592S0016(AMT2),MSTRG.12393(CAD1),MSTRG.12396(CAD1),MSTRG.26377(EOL1),MSTRG.2754(MLO6)	CIL0188S0003(ARP4),CIL0312S0011(PDIL2-1),CIL1308S0019(ATPG),MSTRG.12397(CAD1),MSTRG.12398(CAD1),MSTRG.15975(AGO10),MSTRG.24126(GLIP1),MSTRG.25682(OsI_27296),MSTRG.27084(CNX1),MSTRG.27840(SPDSYN2),MSTRG.6026(--)	15	10	CIL0211S0010(ATL54),CIL1300S0048(WRKY18),CIL1342S0047(DMR6),CIL1348S0064(--),CIL1411S0014(MPK3),CIL1484S0007(STP1),CIL1559S0007(RIN4),CIL1592S0016(AMT2),MSTRG.10219(PBB1),MSTRG.12393(CAD1),MSTRG.12396(CAD1),MSTRG.26377(EOL1),MSTRG.27514(GILP),MSTRG.2754(MLO6),MSTRG.9518(OsI_27296)	CIL0188S0003(ARP4),CIL0312S0011(PDIL2-1),CIL1308S0019(ATPG),CIL1387S0021(RDR6),CIL1501S0041(BLH9),MSTRG.12397(CAD1),MSTRG.12398(CAD1),MSTRG.25682(OsI_27296),MSTRG.27840(SPDSYN2),MSTRG.6026(--)	10	7	CIL0120S0016(RCCR),CIL1484S0007(STP1),CIL1534S0030(AMT2),CIL1559S0007(RIN4),CIL1592S0016(AMT2),MSTRG.12393(CAD1),MSTRG.12396(CAD1),MSTRG.26377(EOL1),MSTRG.27840(SPDSYN2),MSTRG.9518(OsI_27296)	CIL0135S0004(At1g09580),CIL1308S0019(ATPG),MSTRG.10219(PBB1),MSTRG.12397(CAD1),MSTRG.12398(CAD1),MSTRG.24068(--),MSTRG.9516(OsI_27296)	11	11	CIL0120S0016(RCCR),CIL0211S0010(ATL54),CIL0316S0014(ACA12),CIL1342S0047(DMR6),CIL1406S0036(MPK3),CIL1411S0014(MPK3),CIL1484S0007(STP1),CIL1559S0007(RIN4),MSTRG.12393(CAD1),MSTRG.20306(ERF4),MSTRG.2754(MLO6)	CIL1308S0019(ATPG),CIL1501S0041(BLH9),CIL1585S0015(EOL1),MSTRG.12397(CAD1),MSTRG.12398(CAD1),MSTRG.15975(AGO10),MSTRG.24068(--),MSTRG.24126(GLIP1),MSTRG.27840(SPDSYN2),MSTRG.6026(--),MSTRG.9518(OsI_27296)	13	11	CIL0120S0016(RCCR),CIL0211S0010(ATL54),CIL0316S0014(ACA12),CIL1348S0064(--),CIL1369S0008(KNL2),CIL1406S0036(MPK3),CIL1484S0007(STP1),CIL1559S0007(RIN4),CIL1592S0016(AMT2),MSTRG.10219(PBB1),MSTRG.12393(CAD1),MSTRG.20306(ERF4),MSTRG.2754(MLO6)	CIL1308S0019(ATPG),CIL1501S0041(BLH9),CIL1585S0015(EOL1),MSTRG.12397(CAD1),MSTRG.12398(CAD1),MSTRG.15975(AGO10),MSTRG.24068(--),MSTRG.27514(GILP),MSTRG.27840(SPDSYN2),MSTRG.6026(--),MSTRG.9518(OsI_27296)	21	7	CIL0211S0010(ATL54),CIL0316S0014(ACA12),CIL1313S0013(CBP60D),CIL1342S0047(DMR6),CIL1369S0008(KNL2),CIL1406S0036(MPK3),CIL1411S0014(MPK3),CIL1484S0007(STP1),CIL1534S0030(AMT2),CIL1559S0007(RIN4),CIL1592S0016(AMT2),MSTRG.10219(PBB1),MSTRG.12393(CAD1),MSTRG.12396(CAD1),MSTRG.20306(ERF4),MSTRG.24126(GLIP1),MSTRG.25645(At4g27190),MSTRG.25682(OsI_27296),MSTRG.27514(GILP),MSTRG.2754(MLO6),MSTRG.9516(OsI…	CIL1358S0034(At4g02530),CIL1501S0041(BLH9),CIL1585S0015(EOL1),MSTRG.12398(CAD1),MSTRG.24068(--),MSTRG.27840(SPDSYN2),MSTRG.9518(OsI_27296)	9	8	CIL0211S0010(ATL54),CIL1484S0007(STP1),CIL1559S0007(RIN4),CIL1585S0015(EOL1),CIL1592S0016(AMT2),MSTRG.10219(PBB1),MSTRG.12393(CAD1),MSTRG.12396(CAD1),MSTRG.26377(EOL1)	CIL0312S0011(PDIL2-1),CIL1308S0019(ATPG),CIL1411S0014(MPK3),MSTRG.12398(CAD1),MSTRG.20306(ERF4),MSTRG.24126(GLIP1),MSTRG.25682(OsI_27296),MSTRG.9518(OsI_27296)	18	7	CIL0211S0010(ATL54),CIL0316S0014(ACA12),CIL0730S0001(ATL54),CIL1300S0048(WRKY18),CIL1342S0047(DMR6),CIL1348S0064(--),CIL1411S0014(MPK3),CIL1484S0007(STP1),CIL1534S0030(AMT2),CIL1559S0007(RIN4),CIL1592S0016(AMT2),MSTRG.10219(PBB1),MSTRG.12393(CAD1),MSTRG.12396(CAD1),MSTRG.26377(EOL1),MSTRG.26483(MLO6),MSTRG.27514(GILP),MSTRG.2754(MLO6)	CIL0120S0016(RCCR),CIL0188S0003(ARP4),CIL0312S0011(PDIL2-1),CIL1308S0019(ATPG),CIL1358S0034(At4g02530),MSTRG.12398(CAD1),MSTRG.25682(OsI_27296)	12	0	CIL0211S0010(ATL54),CIL1300S0048(WRKY18),CIL1342S0047(DMR6),CIL1348S0064(--),CIL1411S0014(MPK3),CIL1484S0007(STP1),CIL1534S0030(AMT2),CIL1592S0016(AMT2),MSTRG.10219(PBB1),MSTRG.20306(ERF4),MSTRG.27514(GILP),MSTRG.9518(OsI_27296)	--	2	3	CIL1484S0007(STP1),CIL1592S0016(AMT2)	CIL1342S0047(DMR6),MSTRG.20306(ERF4),MSTRG.27514(GILP)	16	2
GO:0008150	Biological Process	GO:0008152	metabolic process	114	191	CIL0018S0021(DSP1),CIL0021S0018(AGAL1),CIL0046S0013(PME21),CIL0046S0017(SRG1),CIL0049S0003(SRG1),CIL0118S0012(--),CIL0128S0034(PAP16),CIL0131S0009(Prep),CIL0131S0021(ODC),CIL0134S0005(XTH22),CIL0152S0009(--),CIL0155S0005(HGN1),CIL0156S0018(CHIA1),CIL0176S0006(DGUOK),CIL0207S0021(DAD2),CIL0212S0010(AHP4),CIL0218S0003(MGL),CIL0225S0014(CAT1),CIL0239S0004(ALDH2C4),CIL0244S0006(PAP2),CIL0260S0005(SE2…	CIL0001S0028(PXL1),CIL0002S0017(NAC021),CIL0037S0021(AHP1),CIL0049S0020(RBK1),CIL0052S0001(NAC075),CIL0146S0012(NAC075),CIL0146S0018(At5g58410),CIL0149S0005(PAP17),CIL0151S0031(SRG1),CIL0158S0006(ROPGEF7),CIL0166S0001(UGT80A2),CIL0170S0010(SQE1),CIL0178S0006(PME54),CIL0203S0006(DFR),CIL0203S0024(PCKA),CIL0218S0012(NAC012),CIL0252S0012(TAR2),CIL0266S0014(WRKY47),CIL0271S0013(DOF5.3),CIL0271S0015(B…	278	901	CIL0001S0034(SDR),CIL0018S0021(DSP1),CIL0025S0017(FAR3),CIL0026S0017(BGAL1),CIL0037S0027(PPD),CIL0046S0013(PME21),CIL0046S0017(SRG1),CIL0047S0019(NADK2),CIL0049S0003(SRG1),CIL0114S0023(KOR2),CIL0118S0012(--),CIL0118S0021(PME21),CIL0128S0034(PAP16),CIL0130S0018(--),CIL0131S0001(NAC087),CIL0131S0009(Prep),CIL0131S0010(PREP),CIL0131S0021(ODC),CIL0135S0010(MAPKKK17),CIL0135S0020(FKFBP),CIL0150S0012(C…	CIL0001S0028(PXL1),CIL0001S0054(TIC32),CIL0002S0021(At1g04430),CIL0003S0001(At5g10020),CIL0008S0009(GLP4),CIL0008S0014(NEK2),CIL0008S0018(At5g28300),CIL0013S0004(At2g32990),CIL0013S0022(MTACP2),CIL0021S0012(--),CIL0022S0004(AAO),CIL0023S0019(E2FF),CIL0024S0015(At1g09160),CIL0024S0017(At4g11060),CIL0025S0004(RPP2B),CIL0025S0014(PRORP2),CIL0026S0010(PAO5),CIL0027S0008(CBR1),CIL0027S0009(DAO),CIL003…	407	925	CIL0001S0013(At1g06650),CIL0001S0034(SDR),CIL0006S0011(CHS),CIL0013S0009(pif1),CIL0013S0021(CRT3),CIL0018S0021(DSP1),CIL0025S0017(FAR3),CIL0037S0027(PPD),CIL0046S0013(PME21),CIL0046S0017(SRG1),CIL0047S0019(NADK2),CIL0049S0003(SRG1),CIL0061S0010(SPPL4),CIL0062S0004(CAD),CIL0114S0007(IGS1),CIL0114S0023(KOR2),CIL0118S0004(RAP2-1),CIL0118S0012(--),CIL0118S0021(PME21),CIL0128S0034(PAP16),CIL0130S0018(…	CIL0001S0028(PXL1),CIL0001S0054(TIC32),CIL0002S0014(SETH3),CIL0002S0021(At1g04430),CIL0003S0001(At5g10020),CIL0008S0009(GLP4),CIL0008S0014(NEK2),CIL0008S0018(At5g28300),CIL0013S0004(At2g32990),CIL0013S0022(MTACP2),CIL0021S0001(WDR4),CIL0021S0010(ASPG2),CIL0021S0012(--),CIL0022S0004(AAO),CIL0023S0019(E2FF),CIL0024S0015(At1g09160),CIL0024S0017(At4g11060),CIL0025S0004(RPP2B),CIL0025S0014(PRORP2),CIL…	294	557	CIL0001S0017(Os09g0529100),CIL0001S0019(RBCMT),CIL0006S0011(CHS),CIL0013S0009(pif1),CIL0013S0013(BCCP1),CIL0018S0024(COP1),CIL0026S0014(BGAL1),CIL0026S0017(BGAL1),CIL0030S0004(At5g38830),CIL0037S0022(RBK2),CIL0046S0013(PME21),CIL0046S0017(SRG1),CIL0049S0003(SRG1),CIL0061S0005(GLE1),CIL0114S0007(IGS1),CIL0118S0004(RAP2-1),CIL0118S0012(--),CIL0120S0016(RCCR),CIL0121S0007(ROPGEF12),CIL0134S0005(XTH2…	CIL0001S0028(PXL1),CIL0002S0021(At1g04430),CIL0003S0001(At5g10020),CIL0008S0009(GLP4),CIL0008S0014(NEK2),CIL0013S0004(At2g32990),CIL0017S0001(UPL5),CIL0021S0012(--),CIL0022S0004(AAO),CIL0023S0019(E2FF),CIL0024S0015(At1g09160),CIL0024S0017(At4g11060),CIL0025S0004(RPP2B),CIL0026S0010(PAO5),CIL0027S0008(CBR1),CIL0027S0009(DAO),CIL0030S0014(At1g68400),CIL0030S0015(Os01g0513100),CIL0035S0004(NCRK),CIL…	386	827	CIL0001S0019(RBCMT),CIL0001S0034(SDR),CIL0013S0009(pif1),CIL0013S0013(BCCP1),CIL0013S0021(CRT3),CIL0018S0024(COP1),CIL0021S0018(AGAL1),CIL0026S0014(BGAL1),CIL0026S0017(BGAL1),CIL0037S0022(RBK2),CIL0046S0017(SRG1),CIL0047S0019(NADK2),CIL0049S0003(SRG1),CIL0056S0005(GA2OX6),CIL0057S0017(RGLG3),CIL0114S0007(IGS1),CIL0114S0023(KOR2),CIL0117S0007(trmB),CIL0117S0008(pgk),CIL0118S0004(RAP2-1),CIL0118S00…	CIL0001S0028(PXL1),CIL0002S0018(STK19),CIL0002S0021(At1g04430),CIL0003S0001(At5g10020),CIL0008S0009(GLP4),CIL0008S0011(AKR1),CIL0008S0014(NEK2),CIL0008S0018(At5g28300),CIL0013S0004(At2g32990),CIL0021S0010(ASPG2),CIL0021S0012(--),CIL0022S0004(AAO),CIL0023S0019(E2FF),CIL0024S0015(At1g09160),CIL0024S0017(At4g11060),CIL0025S0006(POL2A),CIL0025S0014(PRORP2),CIL0026S0010(PAO5),CIL0027S0004(METE),CIL003…	454	709	CIL0001S0019(RBCMT),CIL0001S0034(SDR),CIL0006S0011(CHS),CIL0013S0009(pif1),CIL0013S0013(BCCP1),CIL0013S0021(CRT3),CIL0018S0024(COP1),CIL0021S0018(AGAL1),CIL0023S0018(APC8),CIL0025S0017(FAR3),CIL0026S0014(BGAL1),CIL0026S0017(BGAL1),CIL0034S0001(Cht2),CIL0037S0022(RBK2),CIL0046S0017(SRG1),CIL0047S0019(NADK2),CIL0049S0003(SRG1),CIL0049S0022(PUB32),CIL0056S0005(GA2OX6),CIL0057S0017(RGLG3),CIL0062S000…	CIL0001S0028(PXL1),CIL0002S0018(STK19),CIL0002S0021(At1g04430),CIL0008S0009(GLP4),CIL0008S0011(AKR1),CIL0008S0014(NEK2),CIL0008S0018(At5g28300),CIL0013S0004(At2g32990),CIL0021S0010(ASPG2),CIL0021S0012(--),CIL0022S0004(AAO),CIL0023S0019(E2FF),CIL0024S0015(At1g09160),CIL0025S0006(POL2A),CIL0026S0010(PAO5),CIL0027S0004(METE),CIL0030S0014(At1g68400),CIL0030S0015(Os01g0513100),CIL0035S0004(NCRK),CIL00…	647	700	CIL0001S0013(At1g06650),CIL0001S0034(SDR),CIL0001S0057(HSC-2),CIL0002S0017(NAC021),CIL0004S0018(--),CIL0006S0011(CHS),CIL0013S0009(pif1),CIL0013S0013(BCCP1),CIL0013S0021(CRT3),CIL0018S0024(COP1),CIL0021S0018(AGAL1),CIL0026S0014(BGAL1),CIL0026S0017(BGAL1),CIL0030S0004(At5g38830),CIL0034S0001(Cht2),CIL0037S0022(RBK2),CIL0046S0006(BCE2),CIL0046S0017(SRG1),CIL0047S0019(NADK2),CIL0049S0003(SRG1),CIL00…	CIL0001S0028(PXL1),CIL0002S0021(At1g04430),CIL0008S0009(GLP4),CIL0008S0011(AKR1),CIL0008S0014(NEK2),CIL0008S0018(At5g28300),CIL0013S0004(At2g32990),CIL0018S0014(At3g13560),CIL0021S0012(--),CIL0022S0004(AAO),CIL0023S0019(E2FF),CIL0024S0015(At1g09160),CIL0026S0010(PAO5),CIL0027S0004(METE),CIL0030S0014(At1g68400),CIL0035S0004(NCRK),CIL0037S0027(PPD),CIL0041S0003(--),CIL0043S0002(BHLH3),CIL0046S0022(…	257	667	CIL0002S0017(NAC021),CIL0004S0006(FdGOGAT),CIL0026S0014(BGAL1),CIL0037S0027(PPD),CIL0040S0016(FKFBP),CIL0046S0017(SRG1),CIL0049S0003(SRG1),CIL0050S0021(AAO),CIL0052S0001(NAC075),CIL0061S0010(SPPL4),CIL0114S0023(KOR2),CIL0118S0021(PME21),CIL0121S0007(ROPGEF12),CIL0130S0018(--),CIL0131S0001(NAC087),CIL0131S0010(PREP),CIL0131S0021(ODC),CIL0135S0010(MAPKKK17),CIL0150S0012(CXXS1),CIL0156S0015(NAC022),…	CIL0002S0014(SETH3),CIL0002S0021(At1g04430),CIL0003S0001(At5g10020),CIL0008S0009(GLP4),CIL0008S0018(At5g28300),CIL0013S0004(At2g32990),CIL0013S0022(MTACP2),CIL0021S0012(--),CIL0023S0019(E2FF),CIL0024S0015(At1g09160),CIL0024S0017(At4g11060),CIL0025S0004(RPP2B),CIL0025S0014(PRORP2),CIL0026S0010(PAO5),CIL0027S0009(DAO),CIL0030S0014(At1g68400),CIL0030S0015(Os01g0513100),CIL0035S0004(NCRK),CIL0037S001…	400	734	CIL0001S0013(At1g06650),CIL0002S0017(NAC021),CIL0004S0006(FdGOGAT),CIL0006S0011(CHS),CIL0013S0009(pif1),CIL0013S0021(CRT3),CIL0030S0004(At5g38830),CIL0037S0027(PPD),CIL0040S0016(FKFBP),CIL0046S0017(SRG1),CIL0049S0003(SRG1),CIL0061S0010(SPPL4),CIL0062S0004(CAD),CIL0114S0007(IGS1),CIL0114S0023(KOR2),CIL0117S0007(trmB),CIL0118S0004(RAP2-1),CIL0118S0012(--),CIL0118S0021(PME21),CIL0120S0015(HSF24),CIL…	CIL0002S0014(SETH3),CIL0002S0021(At1g04430),CIL0003S0001(At5g10020),CIL0008S0009(GLP4),CIL0008S0014(NEK2),CIL0008S0018(At5g28300),CIL0013S0004(At2g32990),CIL0013S0022(MTACP2),CIL0021S0012(--),CIL0023S0019(E2FF),CIL0024S0015(At1g09160),CIL0024S0017(At4g11060),CIL0025S0004(RPP2B),CIL0025S0014(PRORP2),CIL0026S0010(PAO5),CIL0027S0008(CBR1),CIL0027S0009(DAO),CIL0030S0014(At1g68400),CIL0030S0015(Os01g0…	125	115	CIL0006S0011(CHS),CIL0013S0009(pif1),CIL0013S0021(CRT3),CIL0027S0009(DAO),CIL0062S0004(CAD),CIL0114S0007(IGS1),CIL0114S0023(KOR2),CIL0120S0015(HSF24),CIL0124S0004(NAD9),CIL0156S0015(NAC022),CIL0158S0005(PLP2),CIL0170S0010(SQE1),CIL0170S0013(RLK7),CIL0203S0006(DFR),CIL0211S0010(ATL54),CIL0212S0008(ME1),CIL0213S0013(CYP75A1),CIL0260S0005(SE2),CIL0260S0006(SE2),CIL0266S0014(WRKY47),CIL0281S0010(CYB5…	CIL0008S0014(NEK2),CIL0026S0010(PAO5),CIL0035S0004(NCRK),CIL0041S0003(--),CIL0131S0009(Prep),CIL0131S0010(PREP),CIL0191S0003(UPP),CIL0212S0010(AHP4),CIL0218S0012(NAC012),CIL0218S0016(At1g32860),CIL0326S0014(SBT1.8),CIL0331S0002(CYP90B1),CIL0364S0012(TMK1),CIL0369S0007(TCP7),CIL0392S0007(RCH2),CIL0409S0004(PER17),CIL0424S0003(fabZ),CIL0425S0007(GUX1),CIL0455S0004(SNE),CIL0479S0005(PSAN),CIL0481S00…	134	78	CIL0006S0011(CHS),CIL0023S0018(APC8),CIL0024S0017(At4g11060),CIL0025S0017(FAR3),CIL0026S0010(PAO5),CIL0049S0002(TYRAAT1),CIL0062S0004(CAD),CIL0128S0034(PAP16),CIL0134S0005(XTH22),CIL0170S0010(SQE1),CIL0170S0017(PPA6),CIL0176S0054(MYB306),CIL0203S0024(PCKA),CIL0205S0009(At5g18500),CIL0215S0007(KRP3),CIL0218S0012(NAC012),CIL0218S0022(SBT3.8),CIL0228S0001(udkC),CIL0266S0014(WRKY47),CIL0281S0010(CYB5…	CIL0013S0004(At2g32990),CIL0013S0009(pif1),CIL0118S0012(--),CIL0135S0010(MAPKKK17),CIL0143S0025(At1g22440),CIL0149S0005(PAP17),CIL0151S0031(SRG1),CIL0158S0006(ROPGEF7),CIL0191S0002(PRO2),CIL0198S0006(CYCU4-1),CIL0207S0012(APT1),CIL0252S0014(FIP37),CIL0321S0005(SAG13),CIL0409S0004(PER17),CIL0479S0005(PSAN),CIL0489S0011(CYP82A3),CIL0497S0007(--),CIL0644S0015(NAC048),CIL1258S0024(NAC029),CIL1259S008…	523	220
GO:0008150	Biological Process	GO:0009987	cellular process	97	163	CIL0018S0021(DSP1),CIL0046S0013(PME21),CIL0118S0012(--),CIL0128S0034(PAP16),CIL0131S0021(ODC),CIL0134S0005(XTH22),CIL0137S0001(SlH4),CIL0152S0009(--),CIL0156S0018(CHIA1),CIL0176S0006(DGUOK),CIL0177S0005(ORRM1),CIL0207S0021(DAD2),CIL0218S0003(MGL),CIL0225S0014(CAT1),CIL0244S0006(PAP2),CIL0250S0001(GLR3.6),CIL0418S0001(--),CIL0424S0007(JAC1),CIL0445S0007(At4g29670),CIL0456S0001(PAP3),CIL0456S0003(P…	CIL0001S0028(PXL1),CIL0002S0017(NAC021),CIL0037S0021(AHP1),CIL0049S0020(RBK1),CIL0052S0001(NAC075),CIL0146S0012(NAC075),CIL0146S0018(At5g58410),CIL0149S0005(PAP17),CIL0166S0001(UGT80A2),CIL0178S0006(PME54),CIL0215S0002(DTX41),CIL0218S0012(NAC012),CIL0252S0012(TAR2),CIL0266S0003(ABCB11),CIL0266S0014(WRKY47),CIL0277S0001(PDAT1),CIL0284S0017(DEGP5),CIL0324S0018(PER12),CIL0330S0005(KEA1),CIL0359S0010…	245	798	CIL0004S0016(FIS1A),CIL0018S0021(DSP1),CIL0037S0018(At5g18840),CIL0037S0027(PPD),CIL0046S0013(PME21),CIL0047S0019(NADK2),CIL0114S0023(KOR2),CIL0118S0012(--),CIL0128S0034(PAP16),CIL0130S0018(--),CIL0131S0001(NAC087),CIL0131S0021(ODC),CIL0135S0010(MAPKKK17),CIL0135S0017(POT1),CIL0135S0020(FKFBP),CIL0150S0012(CXXS1),CIL0156S0015(NAC022),CIL0156S0018(CHIA1),CIL0177S0005(ORRM1),CIL0211S0005(ATHB-5),CI…	CIL0001S0028(PXL1),CIL0001S0059(SlH4),CIL0002S0027(SCR),CIL0003S0001(At5g10020),CIL0004S0015(AUG1),CIL0008S0009(GLP4),CIL0008S0014(NEK2),CIL0008S0018(At5g28300),CIL0013S0004(At2g32990),CIL0013S0007(NAT1),CIL0013S0022(MTACP2),CIL0018S0010(NAT1),CIL0021S0012(--),CIL0023S0017(APC8),CIL0023S0019(E2FF),CIL0024S0015(At1g09160),CIL0024S0017(At4g11060),CIL0025S0004(RPP2B),CIL0026S0010(PAO5),CIL0030S0014(…	352	818	CIL0004S0016(FIS1A),CIL0013S0009(pif1),CIL0013S0021(CRT3),CIL0018S0021(DSP1),CIL0037S0018(At5g18840),CIL0037S0027(PPD),CIL0046S0013(PME21),CIL0047S0019(NADK2),CIL0114S0023(KOR2),CIL0118S0004(RAP2-1),CIL0118S0012(--),CIL0128S0034(PAP16),CIL0130S0018(--),CIL0131S0001(NAC087),CIL0131S0019(STY46),CIL0131S0021(ODC),CIL0131S0030(DTX29),CIL0134S0022(At3g56050),CIL0135S0010(MAPKKK17),CIL0135S0017(POT1),C…	CIL0001S0028(PXL1),CIL0001S0059(SlH4),CIL0002S0014(SETH3),CIL0002S0027(SCR),CIL0003S0001(At5g10020),CIL0004S0015(AUG1),CIL0008S0009(GLP4),CIL0008S0014(NEK2),CIL0008S0018(At5g28300),CIL0013S0004(At2g32990),CIL0013S0007(NAT1),CIL0013S0022(MTACP2),CIL0018S0010(NAT1),CIL0018S0011(AUG2),CIL0021S0001(WDR4),CIL0021S0012(--),CIL0023S0017(APC8),CIL0023S0019(E2FF),CIL0024S0015(At1g09160),CIL0024S0017(At4g1…	247	489	CIL0001S0017(Os09g0529100),CIL0001S0019(RBCMT),CIL0013S0009(pif1),CIL0013S0013(BCCP1),CIL0018S0024(COP1),CIL0030S0004(At5g38830),CIL0037S0018(At5g18840),CIL0037S0022(RBK2),CIL0046S0013(PME21),CIL0118S0004(RAP2-1),CIL0118S0012(--),CIL0120S0016(RCCR),CIL0134S0005(XTH22),CIL0135S0010(MAPKKK17),CIL0149S0005(PAP17),CIL0149S0012(MKK9),CIL0150S0012(CXXS1),CIL0156S0018(CHIA1),CIL0165S0005(SHR),CIL0170S00…	CIL0001S0028(PXL1),CIL0001S0059(SlH4),CIL0002S0027(SCR),CIL0003S0001(At5g10020),CIL0008S0009(GLP4),CIL0008S0014(NEK2),CIL0013S0004(At2g32990),CIL0018S0010(NAT1),CIL0021S0012(--),CIL0023S0019(E2FF),CIL0024S0015(At1g09160),CIL0024S0017(At4g11060),CIL0025S0004(RPP2B),CIL0026S0010(PAO5),CIL0030S0014(At1g68400),CIL0030S0015(Os01g0513100),CIL0031S0017(EXPA1),CIL0035S0004(NCRK),CIL0035S0022(RIC4),CIL004…	333	740	CIL0001S0019(RBCMT),CIL0013S0009(pif1),CIL0013S0013(BCCP1),CIL0013S0021(CRT3),CIL0018S0024(COP1),CIL0037S0018(At5g18840),CIL0037S0022(RBK2),CIL0037S0023(At4g15545),CIL0047S0019(NADK2),CIL0049S0001(AVP1),CIL0057S0017(RGLG3),CIL0114S0023(KOR2),CIL0117S0007(trmB),CIL0117S0008(pgk),CIL0118S0004(RAP2-1),CIL0118S0012(--),CIL0120S0016(RCCR),CIL0131S0023(PLDDELTA),CIL0135S0009(At2g30020),CIL0135S0010(MAP…	CIL0001S0028(PXL1),CIL0001S0059(SlH4),CIL0002S0018(STK19),CIL0002S0027(SCR),CIL0003S0001(At5g10020),CIL0008S0009(GLP4),CIL0008S0014(NEK2),CIL0008S0018(At5g28300),CIL0013S0004(At2g32990),CIL0018S0010(NAT1),CIL0021S0012(--),CIL0023S0017(APC8),CIL0023S0019(E2FF),CIL0024S0015(At1g09160),CIL0024S0017(At4g11060),CIL0025S0006(POL2A),CIL0026S0010(PAO5),CIL0027S0004(METE),CIL0030S0014(At1g68400),CIL0030S0…	395	640	CIL0001S0019(RBCMT),CIL0013S0009(pif1),CIL0013S0013(BCCP1),CIL0013S0021(CRT3),CIL0018S0024(COP1),CIL0023S0018(APC8),CIL0034S0001(Cht2),CIL0037S0018(At5g18840),CIL0037S0022(RBK2),CIL0037S0023(At4g15545),CIL0047S0019(NADK2),CIL0049S0001(AVP1),CIL0049S0022(PUB32),CIL0057S0017(RGLG3),CIL0114S0023(KOR2),CIL0117S0007(trmB),CIL0117S0008(pgk),CIL0118S0004(RAP2-1),CIL0118S0012(--),CIL0120S0016(RCCR),CIL01…	CIL0001S0028(PXL1),CIL0001S0059(SlH4),CIL0002S0018(STK19),CIL0002S0027(SCR),CIL0008S0009(GLP4),CIL0008S0014(NEK2),CIL0008S0018(At5g28300),CIL0013S0004(At2g32990),CIL0018S0010(NAT1),CIL0021S0012(--),CIL0023S0019(E2FF),CIL0024S0015(At1g09160),CIL0025S0006(POL2A),CIL0026S0010(PAO5),CIL0027S0004(METE),CIL0030S0014(At1g68400),CIL0030S0015(Os01g0513100),CIL0031S0017(EXPA1),CIL0035S0004(NCRK),CIL0035S00…	562	628	CIL0002S0017(NAC021),CIL0013S0009(pif1),CIL0013S0013(BCCP1),CIL0013S0021(CRT3),CIL0018S0024(COP1),CIL0030S0004(At5g38830),CIL0034S0001(Cht2),CIL0037S0018(At5g18840),CIL0037S0022(RBK2),CIL0045S0007(MAA3),CIL0046S0006(BCE2),CIL0047S0019(NADK2),CIL0049S0001(AVP1),CIL0049S0022(PUB32),CIL0057S0017(RGLG3),CIL0061S0011(PUB33),CIL0114S0023(KOR2),CIL0117S0007(trmB),CIL0117S0008(pgk),CIL0118S0004(RAP2-1),C…	CIL0001S0028(PXL1),CIL0001S0059(SlH4),CIL0002S0027(SCR),CIL0008S0009(GLP4),CIL0008S0014(NEK2),CIL0008S0018(At5g28300),CIL0013S0004(At2g32990),CIL0013S0007(NAT1),CIL0018S0010(NAT1),CIL0018S0014(At3g13560),CIL0021S0012(--),CIL0023S0019(E2FF),CIL0024S0015(At1g09160),CIL0026S0010(PAO5),CIL0027S0004(METE),CIL0030S0014(At1g68400),CIL0031S0017(EXPA1),CIL0035S0004(NCRK),CIL0035S0022(RIC4),CIL0037S0027(PP…	224	567	CIL0002S0017(NAC021),CIL0004S0006(FdGOGAT),CIL0018S0006(At1g05030),CIL0037S0018(At5g18840),CIL0037S0027(PPD),CIL0040S0016(FKFBP),CIL0052S0001(NAC075),CIL0114S0023(KOR2),CIL0130S0018(--),CIL0131S0001(NAC087),CIL0131S0021(ODC),CIL0131S0030(DTX29),CIL0135S0010(MAPKKK17),CIL0150S0012(CXXS1),CIL0156S0015(NAC022),CIL0170S0019(KEA3),CIL0177S0005(ORRM1),CIL0211S0005(ATHB-5),CIL0211S0010(ATL54),CIL0213S00…	CIL0002S0014(SETH3),CIL0002S0027(SCR),CIL0003S0001(At5g10020),CIL0008S0009(GLP4),CIL0008S0018(At5g28300),CIL0013S0004(At2g32990),CIL0013S0007(NAT1),CIL0013S0022(MTACP2),CIL0018S0010(NAT1),CIL0021S0012(--),CIL0023S0019(E2FF),CIL0024S0015(At1g09160),CIL0024S0017(At4g11060),CIL0025S0004(RPP2B),CIL0026S0010(PAO5),CIL0030S0014(At1g68400),CIL0030S0015(Os01g0513100),CIL0035S0004(NCRK),CIL0035S0022(RIC4)…	364	624	CIL0002S0017(NAC021),CIL0004S0006(FdGOGAT),CIL0006S0025(Rnf10),CIL0013S0009(pif1),CIL0013S0021(CRT3),CIL0018S0006(At1g05030),CIL0030S0004(At5g38830),CIL0037S0018(At5g18840),CIL0037S0027(PPD),CIL0040S0016(FKFBP),CIL0114S0023(KOR2),CIL0117S0007(trmB),CIL0118S0004(RAP2-1),CIL0118S0012(--),CIL0120S0015(HSF24),CIL0124S0004(NAD9),CIL0130S0018(--),CIL0131S0001(NAC087),CIL0131S0019(STY46),CIL0131S0030(DT…	CIL0002S0014(SETH3),CIL0002S0027(SCR),CIL0003S0001(At5g10020),CIL0008S0009(GLP4),CIL0008S0014(NEK2),CIL0008S0018(At5g28300),CIL0013S0004(At2g32990),CIL0013S0007(NAT1),CIL0013S0022(MTACP2),CIL0018S0010(NAT1),CIL0018S0011(AUG2),CIL0021S0012(--),CIL0023S0019(E2FF),CIL0024S0015(At1g09160),CIL0024S0017(At4g11060),CIL0025S0004(RPP2B),CIL0026S0010(PAO5),CIL0030S0014(At1g68400),CIL0030S0015(Os01g0513100)…	111	86	CIL0013S0009(pif1),CIL0013S0021(CRT3),CIL0114S0023(KOR2),CIL0120S0015(HSF24),CIL0124S0004(NAD9),CIL0137S0001(SlH4),CIL0156S0015(NAC022),CIL0170S0013(RLK7),CIL0211S0010(ATL54),CIL0212S0008(ME1),CIL0215S0002(DTX41),CIL0243S0005(KIN7E),CIL0266S0004(ABCB11),CIL0266S0007(ABCB11),CIL0266S0014(WRKY47),CIL0281S0010(CYB5),CIL0307S0005(MCM8),CIL0318S0006(ADT1),CIL0366S0007(PCMP-H12),CIL0418S0001(--),CIL042…	CIL0008S0014(NEK2),CIL0026S0010(PAO5),CIL0035S0004(NCRK),CIL0035S0022(RIC4),CIL0041S0003(--),CIL0046S0005(DTX55),CIL0160S0023(KIN14I),CIL0191S0003(UPP),CIL0218S0012(NAC012),CIL0301S0018(At5g47470),CIL0326S0014(SBT1.8),CIL0331S0002(CYP90B1),CIL0364S0012(TMK1),CIL0369S0007(TCP7),CIL0392S0007(RCH2),CIL0424S0003(fabZ),CIL0425S0007(GUX1),CIL0455S0004(SNE),CIL0479S0005(PSAN),CIL0497S0007(--),CIL0565S00…	116	65	CIL0002S0027(SCR),CIL0023S0018(APC8),CIL0024S0017(At4g11060),CIL0026S0010(PAO5),CIL0045S0007(MAA3),CIL0046S0005(DTX55),CIL0049S0002(TYRAAT1),CIL0128S0034(PAP16),CIL0134S0005(XTH22),CIL0170S0017(PPA6),CIL0176S0054(MYB306),CIL0205S0009(At5g18500),CIL0215S0002(DTX41),CIL0215S0007(KRP3),CIL0218S0012(NAC012),CIL0228S0001(udkC),CIL0266S0014(WRKY47),CIL0281S0010(CYB5),CIL0285S0004(ABCC4),CIL0324S0018(PE…	CIL0013S0004(At2g32990),CIL0013S0009(pif1),CIL0118S0012(--),CIL0135S0010(MAPKKK17),CIL0149S0005(PAP17),CIL0191S0002(PRO2),CIL0198S0006(CYCU4-1),CIL0207S0012(APT1),CIL0252S0014(FIP37),CIL0267S0014(WRKY22),CIL0414S0005(DTX27),CIL0479S0005(PSAN),CIL0489S0011(CYP82A3),CIL0497S0007(--),CIL0644S0015(NAC048),CIL1258S0024(NAC029),CIL1259S0084(MIOX4),CIL1286S0033(At4g20940),CIL1286S0050(CUT1),CIL1294S0016…	433	188
GO:0008150	Biological Process	GO:0022414	reproductive process	5	16	CIL0128S0034(PAP16),CIL1273S0039(HIPP32),MSTRG.10035(--),MSTRG.13035(At2g17695),MSTRG.16375(VP8)	CIL0001S0028(PXL1),CIL0146S0018(At5g58410),CIL0252S0012(TAR2),CIL0324S0018(PER12),CIL1273S0041(HIPP37),CIL1431S0018(BT3),CIL1444S0042(GCR2),CIL1534S0014(PFE),CIL1535S0018(SUF4),CIL1556S0001(Wdhd1),CIL1584S0014(TAF9),MSTRG.12599(MYB17),MSTRG.15975(AGO10),MSTRG.1919(FER),MSTRG.19280(MPK4),MSTRG.4858(UGT80B1)	9	67	CIL0128S0034(PAP16),CIL0228S0001(udkC),CIL1273S0039(HIPP32),CIL1404S0016(PPXII),CIL1531S0011(PUB15),CIL1592S0018(MTH_273),MSTRG.10035(--),MSTRG.2321(--),MSTRG.2567(--)	CIL0001S0028(PXL1),CIL0039S0014(At4g28100),CIL0114S0018(AS2),CIL0118S0003(WOX4),CIL0128S0030(MSH4),CIL0134S0012(APC1),CIL0176S0010(TDR),CIL0183S0010(ERECTA),CIL0188S0003(ARP4),CIL0192S0007(AHK5),CIL0235S0015(SCL28),CIL0248S0006(AP1),CIL0252S0012(TAR2),CIL0266S0013(PAT18),CIL0293S0019(TDR),CIL0307S0005(MCM8),CIL0312S0011(PDIL2-1),CIL0326S0014(SBT1.8),CIL0344S0003(ATHB-15),CIL0366S0012(PID2),CIL126…	14	70	CIL0128S0034(PAP16),CIL0170S0013(RLK7),CIL0228S0001(udkC),CIL1273S0039(HIPP32),CIL1352S0012(ACA9),CIL1411S0014(MPK3),CIL1495S0032(BB),CIL1579S0005(CRY2),CIL1585S0002(HSL1),CIL1592S0018(MTH_273),MSTRG.10035(--),MSTRG.13035(At2g17695),MSTRG.2321(--),MSTRG.2567(--)	CIL0001S0028(PXL1),CIL0039S0014(At4g28100),CIL0047S0017(PMADS2),CIL0114S0018(AS2),CIL0117S0016(At5g52970),CIL0118S0003(WOX4),CIL0128S0030(MSH4),CIL0176S0010(TDR),CIL0183S0010(ERECTA),CIL0188S0003(ARP4),CIL0192S0007(AHK5),CIL0198S0019(EDD1),CIL0198S0020(EDD1),CIL0235S0015(SCL28),CIL0248S0006(AP1),CIL0252S0012(TAR2),CIL0262S0004(SBT1.8),CIL0266S0013(PAT18),CIL0293S0019(TDR),CIL0307S0005(MCM8),CIL03…	9	39	CIL0018S0024(COP1),CIL0198S0019(EDD1),CIL0198S0020(EDD1),CIL0212S0015(At4g25140),CIL1258S0024(NAC029),CIL1273S0039(HIPP32),CIL1367S0014(BXL1),CIL1534S0014(PFE),MSTRG.13035(At2g17695)	CIL0001S0028(PXL1),CIL0128S0030(MSH4),CIL0183S0010(ERECTA),CIL0192S0007(AHK5),CIL0235S0011(HAP2),CIL0235S0015(SCL28),CIL0248S0006(AP1),CIL0252S0012(TAR2),CIL0266S0013(PAT18),CIL0307S0005(MCM8),CIL0326S0014(SBT1.8),CIL0366S0012(PID2),CIL1265S0073(--),CIL1268S0050(ATHB-15),CIL1273S0041(HIPP37),CIL1320S0030(Aspm),CIL1328S0016(GATA19),CIL1332S0041(YUC4),CIL1429S0014(PIN1A),CIL1447S0019(BAM3),CIL1459S…	20	63	CIL0018S0024(COP1),CIL0198S0019(EDD1),CIL0198S0020(EDD1),CIL0212S0015(At4g25140),CIL0228S0001(udkC),CIL0358S0002(AMPD),CIL1258S0024(NAC029),CIL1273S0039(HIPP32),CIL1324S0052(Os07g0679700),CIL1367S0014(BXL1),CIL1404S0016(PPXII),CIL1406S0036(MPK3),CIL1411S0014(MPK3),CIL1444S0042(GCR2),CIL1534S0014(PFE),CIL1578S0027(APRR1),MSTRG.11284(--),MSTRG.2321(--),MSTRG.6753(HUB2),MSTRG.8341(PP2B10)	CIL0001S0028(PXL1),CIL0039S0014(At4g28100),CIL0118S0003(WOX4),CIL0128S0030(MSH4),CIL0128S0034(PAP16),CIL0146S0018(At5g58410),CIL0176S0010(TDR),CIL0183S0010(ERECTA),CIL0192S0007(AHK5),CIL0235S0015(SCL28),CIL0248S0006(AP1),CIL0252S0012(TAR2),CIL0266S0013(PAT18),CIL0293S0019(TDR),CIL0307S0005(MCM8),CIL0326S0014(SBT1.8),CIL0344S0003(ATHB-15),CIL0366S0012(PID2),CIL1265S0073(--),CIL1268S0050(ATHB-15),C…	22	55	CIL0018S0024(COP1),CIL0023S0018(APC8),CIL0198S0019(EDD1),CIL0198S0020(EDD1),CIL0212S0015(At4g25140),CIL0228S0001(udkC),CIL0358S0002(AMPD),CIL0473S0004(MED25),CIL1258S0024(NAC029),CIL1273S0039(HIPP32),CIL1333S0002(PMRT15),CIL1358S0018(ARP6),CIL1367S0014(BXL1),CIL1369S0008(KNL2),CIL1404S0016(PPXII),CIL1406S0036(MPK3),CIL1444S0042(GCR2),CIL1578S0027(APRR1),MSTRG.11284(--),MSTRG.13035(At2g17695),MSTR…	CIL0001S0028(PXL1),CIL0039S0014(At4g28100),CIL0114S0018(AS2),CIL0118S0003(WOX4),CIL0128S0030(MSH4),CIL0176S0010(TDR),CIL0183S0010(ERECTA),CIL0192S0007(AHK5),CIL0235S0015(SCL28),CIL0248S0006(AP1),CIL0252S0012(TAR2),CIL0266S0013(PAT18),CIL0293S0019(TDR),CIL0307S0005(MCM8),CIL0326S0014(SBT1.8),CIL0344S0003(ATHB-15),CIL0366S0012(PID2),CIL1265S0073(--),CIL1268S0050(ATHB-15),CIL1273S0041(HIPP37),CIL128…	35	52	CIL0018S0024(COP1),CIL0128S0034(PAP16),CIL0170S0013(RLK7),CIL0198S0019(EDD1),CIL0198S0020(EDD1),CIL0212S0015(At4g25140),CIL0228S0001(udkC),CIL0324S0018(PER12),CIL0358S0002(AMPD),CIL0473S0004(MED25),CIL1258S0024(NAC029),CIL1263S0023(MBD9),CIL1273S0039(HIPP32),CIL1277S0072(CRN),CIL1324S0052(Os07g0679700),CIL1333S0002(PMRT15),CIL1335S0037(At1g21780),CIL1358S0018(ARP6),CIL1367S0014(BXL1),CIL1369S0008…	CIL0001S0028(PXL1),CIL0039S0014(At4g28100),CIL0114S0018(AS2),CIL0118S0003(WOX4),CIL0128S0030(MSH4),CIL0176S0010(TDR),CIL0183S0010(ERECTA),CIL0192S0007(AHK5),CIL0235S0015(SCL28),CIL0248S0006(AP1),CIL0252S0012(TAR2),CIL0262S0004(SBT1.8),CIL0266S0013(PAT18),CIL0293S0019(TDR),CIL0307S0005(MCM8),CIL0326S0014(SBT1.8),CIL0344S0003(ATHB-15),CIL0366S0012(PID2),CIL1265S0073(--),CIL1268S0050(ATHB-15),CIL127…	7	44	CIL0228S0001(udkC),CIL1352S0012(ACA9),CIL1444S0042(GCR2),CIL1531S0011(PUB15),CIL1534S0014(PFE),CIL1592S0018(MTH_273),CIL1609S0008(SPL8)	CIL0039S0014(At4g28100),CIL0118S0003(WOX4),CIL0176S0010(TDR),CIL0183S0010(ERECTA),CIL0198S0019(EDD1),CIL0198S0020(EDD1),CIL0235S0015(SCL28),CIL0248S0006(AP1),CIL0252S0012(TAR2),CIL0266S0013(PAT18),CIL0293S0019(TDR),CIL0307S0005(MCM8),CIL0312S0011(PDIL2-1),CIL0326S0014(SBT1.8),CIL0366S0012(PID2),CIL1264S0041(WDR55),CIL1265S0073(--),CIL1273S0015(AHL10),CIL1273S0041(HIPP37),CIL1277S0072(CRN),CIL1300…	12	46	CIL0170S0013(RLK7),CIL0228S0001(udkC),CIL1273S0039(HIPP32),CIL1352S0012(ACA9),CIL1411S0014(MPK3),CIL1431S0018(BT3),CIL1444S0042(GCR2),CIL1495S0032(BB),CIL1515S0026(GI),CIL1535S0018(SUF4),CIL1579S0006(CRY2),MSTRG.15223(BT4)	CIL0039S0014(At4g28100),CIL0118S0003(WOX4),CIL0176S0010(TDR),CIL0183S0010(ERECTA),CIL0188S0003(ARP4),CIL0198S0019(EDD1),CIL0198S0020(EDD1),CIL0235S0015(SCL28),CIL0248S0006(AP1),CIL0252S0012(TAR2),CIL0262S0004(SBT1.8),CIL0266S0013(PAT18),CIL0293S0019(TDR),CIL0312S0011(PDIL2-1),CIL0326S0014(SBT1.8),CIL1264S0041(WDR55),CIL1265S0073(--),CIL1268S0050(ATHB-15),CIL1273S0015(AHL10),CIL1273S0041(HIPP37),C…	3	8	CIL0170S0013(RLK7),CIL0307S0005(MCM8),CIL1411S0014(MPK3)	CIL0326S0014(SBT1.8),CIL1328S0016(GATA19),CIL1380S0033(--),CIL1416S0006(nep1),CIL1439S0024(NRG2),CIL1534S0014(PFE),CIL1562S0028(AHG1),CIL1592S0018(MTH_273)	7	2	CIL0023S0018(APC8),CIL0128S0034(PAP16),CIL0228S0001(udkC),CIL0324S0018(PER12),CIL1273S0041(HIPP37),CIL1325S0024(ABCB19),CIL1429S0014(PIN1A)	CIL1258S0024(NAC029),CIL1367S0014(BXL1)	31	11
GO:0008150	Biological Process	GO:0022610	biological adhesion	0	2	--	CIL1339S0015(POL),CIL1400S0010(AKT1)	0	7	--	CIL0183S0010(ERECTA),CIL0344S0003(ATHB-15),CIL1268S0050(ATHB-15),CIL1294S0074(POL),CIL1339S0015(POL),CIL1400S0010(AKT1),CIL1433S0008(NEK5)	0	8	--	CIL0183S0010(ERECTA),CIL0344S0003(ATHB-15),CIL1268S0050(ATHB-15),CIL1277S0072(CRN),CIL1316S0033(Lmln),CIL1339S0015(POL),CIL1400S0010(AKT1),CIL1433S0008(NEK5)	0	3	--	CIL0183S0010(ERECTA),CIL1268S0050(ATHB-15),CIL1400S0010(AKT1)	0	4	--	CIL0183S0010(ERECTA),CIL0344S0003(ATHB-15),CIL1268S0050(ATHB-15),CIL1400S0010(AKT1)	0	5	--	CIL0183S0010(ERECTA),CIL0344S0003(ATHB-15),CIL1268S0050(ATHB-15),CIL1339S0015(POL),CIL1400S0010(AKT1)	1	4	CIL1277S0072(CRN)	CIL0183S0010(ERECTA),CIL0344S0003(ATHB-15),CIL1268S0050(ATHB-15),CIL1400S0010(AKT1)	0	3	--	CIL0183S0010(ERECTA),CIL1277S0072(CRN),CIL1294S0074(POL)	0	5	--	CIL0183S0010(ERECTA),CIL1268S0050(ATHB-15),CIL1277S0072(CRN),CIL1316S0033(Lmln),CIL1433S0008(NEK5)	0	0	--	--	0	1	--	CIL1339S0015(POL)	0	0
GO:0008150	Biological Process	GO:0023052	signaling	11	16	CIL0118S0012(--),CIL0250S0001(GLR3.6),CIL1263S0045(GATL9),CIL1303S0002(CYP94C1),CIL1337S0001(ABP20),CIL1499S0022(CKI1),CIL1619S0013(IAA32),MSTRG.17736(GST),MSTRG.1901(ZED1),MSTRG.22534(BSK1),MSTRG.9142(AATL1)	CIL0037S0021(AHP1),CIL0146S0018(At5g58410),CIL0277S0001(PDAT1),CIL0465S0005(--),CIL1332S0002(At1g56130),CIL1346S0006(IP5P2),CIL1444S0042(GCR2),CIL1446S0027(GLR3.2),CIL1485S0008(AUX22B),MSTRG.12398(CAD1),MSTRG.1919(FER),MSTRG.19280(MPK4),MSTRG.19355(Os01g0813400),MSTRG.20832(HO2),MSTRG.26702(GLR2.4),MSTRG.27514(GILP)	27	75	CIL0118S0012(--),CIL0233S0007(CIPK11),CIL0250S0001(GLR3.6),CIL0355S0008(ORP3C),CIL0616S0001(--),CIL1263S0069(PIN8),CIL1271S0021(PHT4,1),CIL1361S0065(TSJT1),CIL1371S0091(At4g33920),CIL1393S0025(FLS2),CIL1456S0034(At4g33920),CIL1468S0019(MBF1C),CIL1497S0008(BEL1),CIL1499S0020(HK2),CIL1499S0021(CKI1),CIL1499S0022(CKI1),CIL1592S0016(AMT2),MSTRG.11885(DRM1),MSTRG.12393(CAD1),MSTRG.12396(CAD1),MSTRG.19…	CIL0026S0010(PAO5),CIL0037S0021(AHP1),CIL0039S0014(At4g28100),CIL0114S0011(DGK2),CIL0120S0015(HSF24),CIL0143S0006(BZIP44),CIL0188S0003(ARP4),CIL0192S0007(AHK5),CIL0202S0015(IAA16),CIL0202S0016(AUX22D),CIL0203S0027(IAA9),CIL0277S0001(PDAT1),CIL0287S0007(KO),CIL0331S0002(CYP90B1),CIL0364S0012(TMK1),CIL0366S0012(PID2),CIL0368S0007(RABA5D),CIL0369S0007(TCP7),CIL0409S0002(RAB11A),CIL0411S0003(RABC2A),…	43	73	CIL0118S0004(RAP2-1),CIL0118S0012(--),CIL0146S0011(Ptpmt1),CIL0233S0007(CIPK11),CIL0250S0001(GLR3.6),CIL0355S0008(ORP3C),CIL0413S0004(GPX3),CIL0616S0001(--),CIL1266S0008(BEL1),CIL1271S0021(PHT4,1),CIL1300S0048(WRKY18),CIL1303S0002(CYP94C1),CIL1325S0062(At1g27190),CIL1326S0013(CIPK18),CIL1342S0047(DMR6),CIL1354S0024(ERF017),CIL1361S0065(TSJT1),CIL1371S0091(At4g33920),CIL1393S0025(FLS2),CIL1411S001…	CIL0026S0010(PAO5),CIL0037S0021(AHP1),CIL0039S0014(At4g28100),CIL0114S0011(DGK2),CIL0188S0003(ARP4),CIL0192S0007(AHK5),CIL0202S0015(IAA16),CIL0202S0016(AUX22D),CIL0203S0027(IAA9),CIL0277S0001(PDAT1),CIL0287S0007(KO),CIL0331S0002(CYP90B1),CIL0364S0012(TMK1),CIL0368S0007(RABA5D),CIL0369S0007(TCP7),CIL0409S0002(RAB11A),CIL0411S0003(RABC2A),CIL0455S0004(SNE),CIL0461S0002(C50),CIL0465S0005(--),CIL1277…	24	45	CIL0018S0024(COP1),CIL0118S0004(RAP2-1),CIL0118S0012(--),CIL0233S0007(CIPK11),CIL0250S0001(GLR3.6),CIL0616S0001(--),CIL1332S0019(HY5),CIL1354S0024(ERF017),CIL1361S0065(TSJT1),CIL1383S0006(--),CIL1386S0016(At1g43900),CIL1446S0027(GLR3.2),CIL1468S0019(MBF1C),CIL1499S0021(CKI1),CIL1499S0022(CKI1),CIL1534S0030(AMT2),CIL1592S0016(AMT2),MSTRG.11885(DRM1),MSTRG.12393(CAD1),MSTRG.12396(CAD1),MSTRG.13273(…	CIL0026S0010(PAO5),CIL0192S0007(AHK5),CIL0202S0015(IAA16),CIL0277S0001(PDAT1),CIL0366S0012(PID2),CIL0368S0007(RABA5D),CIL0369S0007(TCP7),CIL0411S0003(RABC2A),CIL0455S0004(SNE),CIL0461S0002(C50),CIL1308S0019(ATPG),CIL1330S0022(MCM7),CIL1332S0002(At1g56130),CIL1342S0007(MKK6),CIL1348S0008(MKK6),CIL1348S0041(ARF18),CIL1354S0004(RABE1C),CIL1396S0024(LPP2),CIL1409S0033(XLG1),CIL1429S0014(PIN1A),CIL144…	36	67	CIL0018S0024(COP1),CIL0057S0017(RGLG3),CIL0118S0004(RAP2-1),CIL0118S0012(--),CIL0146S0011(Ptpmt1),CIL0233S0007(CIPK11),CIL0316S0014(ACA12),CIL0355S0008(ORP3C),CIL0358S0002(AMPD),CIL0616S0001(--),CIL1259S0073(Ptpmt1),CIL1325S0084(SAP12),CIL1332S0019(HY5),CIL1342S0047(DMR6),CIL1354S0024(ERF017),CIL1361S0065(TSJT1),CIL1383S0006(--),CIL1401S0022(GRF8),CIL1406S0036(MPK3),CIL1411S0014(MPK3),CIL1431S002…	CIL0026S0010(PAO5),CIL0037S0021(AHP1),CIL0039S0014(At4g28100),CIL0120S0015(HSF24),CIL0146S0018(At5g58410),CIL0192S0007(AHK5),CIL0202S0015(IAA16),CIL0202S0016(AUX22D),CIL0277S0001(PDAT1),CIL0287S0007(KO),CIL0358S0015(RABD2C),CIL0359S0016(RABC2A),CIL0364S0012(TMK1),CIL0366S0012(PID2),CIL0368S0007(RABA5D),CIL0369S0007(TCP7),CIL0411S0003(RABC2A),CIL0455S0004(SNE),CIL0461S0002(C50),CIL0465S0005(--),CI…	44	71	CIL0018S0024(COP1),CIL0057S0017(RGLG3),CIL0118S0004(RAP2-1),CIL0118S0012(--),CIL0146S0011(Ptpmt1),CIL0233S0007(CIPK11),CIL0250S0001(GLR3.6),CIL0262S0005(--),CIL0316S0014(ACA12),CIL0355S0008(ORP3C),CIL0358S0002(AMPD),CIL0473S0004(MED25),CIL0616S0001(--),CIL1325S0084(SAP12),CIL1332S0019(HY5),CIL1333S0002(PMRT15),CIL1354S0024(ERF017),CIL1361S0065(TSJT1),CIL1383S0006(--),CIL1386S0016(At1g43900),CIL13…	CIL0026S0010(PAO5),CIL0037S0021(AHP1),CIL0039S0014(At4g28100),CIL0114S0011(DGK2),CIL0120S0015(HSF24),CIL0192S0007(AHK5),CIL0202S0015(IAA16),CIL0202S0016(AUX22D),CIL0277S0001(PDAT1),CIL0287S0007(KO),CIL0331S0002(CYP90B1),CIL0358S0015(RABD2C),CIL0359S0016(RABC2A),CIL0364S0012(TMK1),CIL0366S0012(PID2),CIL0368S0007(RABA5D),CIL0369S0007(TCP7),CIL0411S0003(RABC2A),CIL0455S0004(SNE),CIL0461S0002(C50),CI…	65	60	CIL0018S0024(COP1),CIL0057S0017(RGLG3),CIL0118S0004(RAP2-1),CIL0118S0012(--),CIL0120S0015(HSF24),CIL0146S0011(Ptpmt1),CIL0170S0030(zntB),CIL0233S0007(CIPK11),CIL0316S0014(ACA12),CIL0355S0008(ORP3C),CIL0358S0002(AMPD),CIL0473S0004(MED25),CIL0504S0004(RAN1),CIL0616S0001(--),CIL1259S0073(Ptpmt1),CIL1263S0045(GATL9),CIL1303S0002(CYP94C1),CIL1325S0062(At1g27190),CIL1325S0071(GATL9),CIL1325S0084(SAP12)…	CIL0026S0010(PAO5),CIL0039S0014(At4g28100),CIL0192S0007(AHK5),CIL0202S0015(IAA16),CIL0202S0016(AUX22D),CIL0277S0001(PDAT1),CIL0287S0007(KO),CIL0331S0002(CYP90B1),CIL0359S0016(RABC2A),CIL0364S0012(TMK1),CIL0366S0012(PID2),CIL0368S0007(RABA5D),CIL0369S0007(TCP7),CIL0382S0001(RABC2A),CIL0411S0003(RABC2A),CIL0455S0004(SNE),CIL0465S0005(--),CIL1263S0052(At1g27190),CIL1277S0014(TCP14),CIL1308S0034(ZFP5…	21	52	CIL0233S0007(CIPK11),CIL0250S0001(GLR3.6),CIL0355S0008(ORP3C),CIL0413S0004(GPX3),CIL1271S0021(PHT4,1),CIL1361S0065(TSJT1),CIL1371S0091(At4g33920),CIL1444S0042(GCR2),CIL1456S0034(At4g33920),CIL1497S0008(BEL1),CIL1564S0002(ARF9),CIL1585S0015(EOL1),CIL1592S0016(AMT2),MSTRG.11885(DRM1),MSTRG.12393(CAD1),MSTRG.12396(CAD1),MSTRG.1901(ZED1),MSTRG.19355(Os01g0813400),MSTRG.26377(EOL1),MSTRG.4308(--)	CIL0026S0010(PAO5),CIL0039S0014(At4g28100),CIL0143S0006(BZIP44),CIL0202S0015(IAA16),CIL0277S0001(PDAT1),CIL0287S0007(KO),CIL0331S0002(CYP90B1),CIL0364S0012(TMK1),CIL0366S0012(PID2),CIL0368S0007(RABA5D),CIL0369S0007(TCP7),CIL0409S0002(RAB11A),CIL0411S0003(RABC2A),CIL1263S0045(GATL9),CIL1277S0014(TCP14),CIL1303S0002(CYP94C1),CIL1308S0019(ATPG),CIL1320S0049(IAA27),CIL1325S0024(ABCB19),CIL1327S0033(C…	43	59	CIL0118S0004(RAP2-1),CIL0118S0012(--),CIL0120S0015(HSF24),CIL0233S0007(CIPK11),CIL0250S0001(GLR3.6),CIL0316S0014(ACA12),CIL0355S0008(ORP3C),CIL0413S0004(GPX3),CIL0616S0001(--),CIL1265S0079(PDR1),CIL1266S0008(BEL1),CIL1271S0021(PHT4,1),CIL1300S0048(WRKY18),CIL1321S0026(CRLK2),CIL1325S0062(At1g27190),CIL1342S0047(DMR6),CIL1361S0065(TSJT1),CIL1371S0091(At4g33920),CIL1411S0014(MPK3),CIL1417S0108(spg1…	CIL0026S0010(PAO5),CIL0039S0014(At4g28100),CIL0114S0011(DGK2),CIL0143S0006(BZIP44),CIL0188S0003(ARP4),CIL0202S0015(IAA16),CIL0202S0016(AUX22D),CIL0203S0027(IAA9),CIL0277S0001(PDAT1),CIL0287S0007(KO),CIL0331S0002(CYP90B1),CIL0364S0012(TMK1),CIL0368S0007(RABA5D),CIL0369S0007(TCP7),CIL0409S0002(RAB11A),CIL0411S0003(RABC2A),CIL0455S0004(SNE),CIL1263S0045(GATL9),CIL1277S0014(TCP14),CIL1303S0002(CYP94C…	12	12	CIL0120S0015(HSF24),CIL1300S0048(WRKY18),CIL1303S0002(CYP94C1),CIL1325S0062(At1g27190),CIL1342S0047(DMR6),CIL1411S0014(MPK3),CIL1422S0005(RDR1),CIL1446S0069(--),CIL1534S0030(AMT2),CIL1592S0016(AMT2),MSTRG.20306(ERF4),MSTRG.27514(GILP)	CIL0026S0010(PAO5),CIL0331S0002(CYP90B1),CIL0364S0012(TMK1),CIL0369S0007(TCP7),CIL0455S0004(SNE),CIL1327S0033(CSLA9),CIL1337S0001(ABP20),CIL1485S0008(AUX22B),CIL1502S0022(HY5),CIL1562S0028(AHG1),MSTRG.27794(RAC2),MSTRG.3729(PLDDELTA)	8	8	CIL0026S0010(PAO5),CIL1325S0024(ABCB19),CIL1325S0084(SAP12),CIL1393S0025(FLS2),CIL1429S0014(PIN1A),CIL1592S0016(AMT2),MSTRG.1901(ZED1),MSTRG.7308(ATHB-7)	CIL0118S0012(--),CIL1327S0033(CSLA9),CIL1342S0047(DMR6),CIL1348S0008(MKK6),CIL1499S0021(CKI1),MSTRG.20306(ERF4),MSTRG.27514(GILP),MSTRG.3729(PLDDELTA)	36	15
GO:0008150	Biological Process	GO:0032501	multicellular organismal process	6	28	CIL0207S0021(DAD2),CIL1273S0039(HIPP32),CIL1492S0044(hemY),MSTRG.13035(At2g17695),MSTRG.16375(VP8),MSTRG.899(CYC2)	CIL0001S0028(PXL1),CIL0037S0021(AHP1),CIL0146S0018(At5g58410),CIL0252S0012(TAR2),CIL0324S0018(PER12),CIL0465S0005(--),CIL1263S0090(MT2),CIL1273S0041(HIPP37),CIL1328S0065(PERK2),CIL1339S0015(POL),CIL1346S0006(IP5P2),CIL1351S0006(INT2),CIL1400S0010(AKT1),CIL1405S0026(--),CIL1431S0018(BT3),CIL1444S0042(GCR2),CIL1531S0041(CRK18),CIL1534S0014(PFE),CIL1535S0018(SUF4),CIL1556S0001(Wdhd1),MSTRG.12599(MYB…	17	129	CIL0228S0001(udkC),CIL0243S0014(CYP711A1),CIL0474S0005(LBD4),CIL1263S0022(HAT5),CIL1263S0069(PIN8),CIL1263S0090(MT2),CIL1273S0039(HIPP32),CIL1326S0028(ARF17),CIL1343S0044(MT2),CIL1404S0016(PPXII),CIL1495S0010(PIF1),CIL1520S0045(alkG),MSTRG.2321(--),MSTRG.2567(--),MSTRG.26377(EOL1),MSTRG.2754(MLO6),MSTRG.899(CYC2)	CIL0001S0028(PXL1),CIL0013S0022(MTACP2),CIL0035S0004(NCRK),CIL0035S0022(RIC4),CIL0037S0021(AHP1),CIL0045S0007(MAA3),CIL0053S0003(YAB5),CIL0114S0011(DGK2),CIL0114S0018(AS2),CIL0118S0003(WOX4),CIL0134S0012(APC1),CIL0165S0005(SHR),CIL0170S0006(NLE1),CIL0176S0010(TDR),CIL0183S0010(ERECTA),CIL0188S0003(ARP4),CIL0192S0007(AHK5),CIL0235S0015(SCL28),CIL0248S0006(AP1),CIL0252S0012(TAR2),CIL0266S0013(PAT18…	26	134	CIL0228S0001(udkC),CIL0243S0014(CYP711A1),CIL0474S0005(LBD4),CIL1263S0022(HAT5),CIL1263S0090(MT2),CIL1273S0039(HIPP32),CIL1326S0028(ARF17),CIL1343S0044(MT2),CIL1351S0007(INT2),CIL1352S0012(ACA9),CIL1411S0014(MPK3),CIL1495S0010(PIF1),CIL1495S0032(BB),CIL1520S0045(alkG),CIL1579S0005(CRY2),CIL1585S0002(HSL1),MSTRG.13035(At2g17695),MSTRG.13614(AHP1),MSTRG.16106(KCS2),MSTRG.2321(--),MSTRG.25247(VEP1),…	CIL0001S0028(PXL1),CIL0013S0022(MTACP2),CIL0035S0004(NCRK),CIL0035S0022(RIC4),CIL0037S0021(AHP1),CIL0045S0007(MAA3),CIL0047S0017(PMADS2),CIL0053S0003(YAB5),CIL0114S0011(DGK2),CIL0114S0018(AS2),CIL0118S0003(WOX4),CIL0165S0005(SHR),CIL0170S0006(NLE1),CIL0176S0010(TDR),CIL0183S0010(ERECTA),CIL0188S0003(ARP4),CIL0192S0007(AHK5),CIL0198S0019(EDD1),CIL0198S0020(EDD1),CIL0235S0015(SCL28),CIL0248S0006(AP…	22	66	CIL0013S0013(BCCP1),CIL0018S0024(COP1),CIL0165S0005(SHR),CIL0198S0019(EDD1),CIL0198S0020(EDD1),CIL0207S0021(DAD2),CIL0243S0014(CYP711A1),CIL0425S0010(FAS2),CIL1258S0024(NAC029),CIL1273S0039(HIPP32),CIL1332S0019(HY5),CIL1490S0006(CYP703A2),CIL1492S0044(hemY),CIL1534S0014(PFE),CIL1549S0033(DHAD),MSTRG.13035(At2g17695),MSTRG.16106(KCS2),MSTRG.23848(KDSB),MSTRG.26377(EOL1),MSTRG.27840(SPDSYN2),MSTRG.…	CIL0001S0028(PXL1),CIL0035S0004(NCRK),CIL0035S0022(RIC4),CIL0047S0022(At2g37990),CIL0053S0003(YAB5),CIL0183S0010(ERECTA),CIL0192S0007(AHK5),CIL0235S0015(SCL28),CIL0248S0006(AP1),CIL0252S0012(TAR2),CIL0266S0013(PAT18),CIL0287S0005(AATL1),CIL0307S0005(MCM8),CIL0326S0014(SBT1.8),CIL0366S0012(PID2),CIL0455S0004(SNE),CIL1263S0098(DRP5A),CIL1265S0073(--),CIL1268S0050(ATHB-15),CIL1273S0041(HIPP37),CIL13…	34	111	CIL0013S0013(BCCP1),CIL0018S0024(COP1),CIL0198S0019(EDD1),CIL0198S0020(EDD1),CIL0207S0021(DAD2),CIL0228S0001(udkC),CIL0243S0014(CYP711A1),CIL0358S0002(AMPD),CIL1258S0024(NAC029),CIL1273S0039(HIPP32),CIL1324S0052(Os07g0679700),CIL1332S0019(HY5),CIL1343S0044(MT2),CIL1401S0022(GRF8),CIL1404S0016(PPXII),CIL1406S0036(MPK3),CIL1411S0014(MPK3),CIL1444S0042(GCR2),CIL1484S0020(Os07g0563300),CIL1486S0024(F…	CIL0001S0028(PXL1),CIL0035S0004(NCRK),CIL0035S0022(RIC4),CIL0037S0021(AHP1),CIL0045S0007(MAA3),CIL0047S0011(USP),CIL0053S0003(YAB5),CIL0118S0003(WOX4),CIL0146S0018(At5g58410),CIL0165S0005(SHR),CIL0170S0006(NLE1),CIL0176S0010(TDR),CIL0183S0010(ERECTA),CIL0192S0007(AHK5),CIL0235S0015(SCL28),CIL0248S0006(AP1),CIL0252S0012(TAR2),CIL0266S0013(PAT18),CIL0287S0005(AATL1),CIL0293S0019(TDR),CIL0307S0005(M…	39	100	CIL0013S0013(BCCP1),CIL0018S0024(COP1),CIL0198S0019(EDD1),CIL0198S0020(EDD1),CIL0207S0021(DAD2),CIL0228S0001(udkC),CIL0243S0014(CYP711A1),CIL0358S0002(AMPD),CIL0473S0004(MED25),CIL0474S0005(LBD4),CIL1258S0024(NAC029),CIL1273S0039(HIPP32),CIL1332S0019(HY5),CIL1333S0002(PMRT15),CIL1343S0044(MT2),CIL1358S0018(ARP6),CIL1369S0008(KNL2),CIL1375S0021(--),CIL1401S0022(GRF8),CIL1404S0016(PPXII),CIL1406S00…	CIL0001S0028(PXL1),CIL0035S0004(NCRK),CIL0035S0022(RIC4),CIL0037S0021(AHP1),CIL0114S0011(DGK2),CIL0114S0018(AS2),CIL0118S0003(WOX4),CIL0176S0010(TDR),CIL0183S0010(ERECTA),CIL0192S0007(AHK5),CIL0235S0015(SCL28),CIL0248S0006(AP1),CIL0252S0012(TAR2),CIL0266S0013(PAT18),CIL0287S0005(AATL1),CIL0293S0019(TDR),CIL0307S0005(MCM8),CIL0326S0014(SBT1.8),CIL0331S0002(CYP90B1),CIL0338S0004(NAKR2),CIL0344S0003…	56	101	CIL0013S0013(BCCP1),CIL0018S0024(COP1),CIL0045S0007(MAA3),CIL0198S0019(EDD1),CIL0198S0020(EDD1),CIL0207S0021(DAD2),CIL0228S0001(udkC),CIL0243S0014(CYP711A1),CIL0324S0018(PER12),CIL0358S0002(AMPD),CIL0473S0004(MED25),CIL0474S0005(LBD4),CIL1258S0024(NAC029),CIL1263S0023(MBD9),CIL1273S0039(HIPP32),CIL1277S0072(CRN),CIL1319S0023(Os07g0563300),CIL1324S0052(Os07g0679700),CIL1332S0019(HY5),CIL1333S0002(…	CIL0001S0028(PXL1),CIL0018S0014(At3g13560),CIL0035S0004(NCRK),CIL0035S0022(RIC4),CIL0053S0003(YAB5),CIL0114S0018(AS2),CIL0118S0003(WOX4),CIL0165S0005(SHR),CIL0176S0010(TDR),CIL0183S0010(ERECTA),CIL0192S0007(AHK5),CIL0235S0015(SCL28),CIL0248S0006(AP1),CIL0252S0012(TAR2),CIL0262S0004(SBT1.8),CIL0266S0013(PAT18),CIL0287S0005(AATL1),CIL0293S0019(TDR),CIL0307S0005(MCM8),CIL0326S0014(SBT1.8),CIL0331S00…	16	88	CIL0228S0001(udkC),CIL0243S0014(CYP711A1),CIL0474S0005(LBD4),CIL1263S0022(HAT5),CIL1263S0090(MT2),CIL1326S0028(ARF17),CIL1343S0044(MT2),CIL1352S0012(ACA9),CIL1444S0042(GCR2),CIL1495S0010(PIF1),CIL1506S0016(CYP711A1),CIL1534S0014(PFE),CIL1585S0015(EOL1),CIL1609S0008(SPL8),MSTRG.26377(EOL1),MSTRG.7307(ATHB-7)	CIL0013S0022(MTACP2),CIL0035S0004(NCRK),CIL0035S0022(RIC4),CIL0045S0007(MAA3),CIL0053S0003(YAB5),CIL0118S0003(WOX4),CIL0176S0010(TDR),CIL0183S0010(ERECTA),CIL0198S0019(EDD1),CIL0198S0020(EDD1),CIL0235S0015(SCL28),CIL0248S0006(AP1),CIL0252S0012(TAR2),CIL0266S0013(PAT18),CIL0287S0005(AATL1),CIL0293S0019(TDR),CIL0307S0005(MCM8),CIL0312S0011(PDIL2-1),CIL0326S0014(SBT1.8),CIL0331S0002(CYP90B1),CIL0338…	25	100	CIL0228S0001(udkC),CIL0243S0014(CYP711A1),CIL0474S0005(LBD4),CIL1263S0022(HAT5),CIL1263S0090(MT2),CIL1273S0039(HIPP32),CIL1326S0028(ARF17),CIL1343S0044(MT2),CIL1352S0012(ACA9),CIL1411S0014(MPK3),CIL1431S0018(BT3),CIL1444S0042(GCR2),CIL1495S0010(PIF1),CIL1495S0032(BB),CIL1515S0026(GI),CIL1535S0018(SUF4),CIL1579S0006(CRY2),MSTRG.15223(BT4),MSTRG.16106(KCS2),MSTRG.25247(VEP1),MSTRG.26377(EOL1),MSTRG…	CIL0013S0022(MTACP2),CIL0035S0004(NCRK),CIL0035S0022(RIC4),CIL0045S0007(MAA3),CIL0053S0003(YAB5),CIL0114S0011(DGK2),CIL0118S0003(WOX4),CIL0176S0010(TDR),CIL0183S0010(ERECTA),CIL0188S0003(ARP4),CIL0198S0019(EDD1),CIL0198S0020(EDD1),CIL0235S0015(SCL28),CIL0248S0006(AP1),CIL0252S0012(TAR2),CIL0262S0004(SBT1.8),CIL0266S0013(PAT18),CIL0287S0005(AATL1),CIL0293S0019(TDR),CIL0312S0011(PDIL2-1),CIL0326S00…	4	15	CIL0307S0005(MCM8),CIL1411S0014(MPK3),MSTRG.16106(KCS2),MSTRG.25247(VEP1)	CIL0035S0004(NCRK),CIL0035S0022(RIC4),CIL0326S0014(SBT1.8),CIL0331S0002(CYP90B1),CIL0455S0004(SNE),CIL1324S0037(MAN6),CIL1328S0016(GATA19),CIL1348S0042(GATA8),CIL1380S0033(--),CIL1439S0024(NRG2),CIL1446S0035(XCP1),CIL1502S0022(HY5),CIL1534S0014(PFE),CIL1562S0028(AHG1),MSTRG.24741(BAT1)	16	5	CIL0045S0007(MAA3),CIL0228S0001(udkC),CIL0324S0018(PER12),CIL1273S0041(HIPP37),CIL1295S0083(CEBPZ),CIL1325S0024(ABCB19),CIL1326S0028(ARF17),CIL1343S0044(MT2),CIL1366S0035(RNR2A),CIL1375S0021(--),CIL1417S0045(SBE3),CIL1429S0014(PIN1A),MSTRG.12232(RPL10A),MSTRG.16106(KCS2),MSTRG.7307(ATHB-7),MSTRG.7308(ATHB-7)	CIL1258S0024(NAC029),CIL1339S0015(POL),CIL1393S0018(MCM3),CIL1482S0001(YLS3),MSTRG.5207(CYC2)	47	21
GO:0008150	Biological Process	GO:0032502	developmental process	9	31	CIL0128S0034(PAP16),CIL0207S0021(DAD2),CIL1273S0039(HIPP32),CIL1492S0044(hemY),MSTRG.10035(--),MSTRG.11637(--),MSTRG.13035(At2g17695),MSTRG.16375(VP8),MSTRG.899(CYC2)	CIL0001S0028(PXL1),CIL0037S0021(AHP1),CIL0146S0018(At5g58410),CIL0252S0012(TAR2),CIL0324S0018(PER12),CIL0457S0001(--),CIL0465S0005(--),CIL1263S0090(MT2),CIL1273S0041(HIPP37),CIL1328S0065(PERK2),CIL1339S0015(POL),CIL1351S0006(INT2),CIL1400S0010(AKT1),CIL1405S0026(--),CIL1431S0018(BT3),CIL1444S0042(GCR2),CIL1531S0041(CRK18),CIL1534S0014(PFE),CIL1535S0018(SUF4),CIL1556S0001(Wdhd1),CIL1584S0014(TAF9)…	24	157	CIL0128S0034(PAP16),CIL0228S0001(udkC),CIL0243S0014(CYP711A1),CIL0260S0004(At3g61590),CIL0474S0005(LBD4),CIL1263S0022(HAT5),CIL1263S0069(PIN8),CIL1263S0090(MT2),CIL1273S0039(HIPP32),CIL1313S0042(PLDZETA1),CIL1326S0028(ARF17),CIL1343S0044(MT2),CIL1404S0016(PPXII),CIL1429S0039(WNK4),CIL1495S0010(PIF1),CIL1497S0008(BEL1),CIL1520S0045(alkG),CIL1531S0011(PUB15),CIL1592S0018(MTH_273),MSTRG.10035(--),MS…	CIL0001S0028(PXL1),CIL0013S0022(MTACP2),CIL0035S0004(NCRK),CIL0035S0022(RIC4),CIL0037S0021(AHP1),CIL0039S0014(At4g28100),CIL0041S0003(--),CIL0045S0007(MAA3),CIL0053S0003(YAB5),CIL0114S0011(DGK2),CIL0114S0018(AS2),CIL0118S0003(WOX4),CIL0134S0012(APC1),CIL0165S0005(SHR),CIL0170S0006(NLE1),CIL0176S0010(TDR),CIL0183S0010(ERECTA),CIL0188S0003(ARP4),CIL0192S0007(AHK5),CIL0235S0015(SCL28),CIL0248S0006(A…	38	167	CIL0128S0034(PAP16),CIL0170S0013(RLK7),CIL0228S0001(udkC),CIL0243S0014(CYP711A1),CIL0260S0004(At3g61590),CIL0474S0005(LBD4),CIL1259S0084(MIOX4),CIL1263S0022(HAT5),CIL1263S0090(MT2),CIL1266S0008(BEL1),CIL1273S0039(HIPP32),CIL1313S0042(PLDZETA1),CIL1326S0028(ARF17),CIL1343S0044(MT2),CIL1352S0012(ACA9),CIL1411S0014(MPK3),CIL1429S0039(WNK4),CIL1495S0010(PIF1),CIL1495S0032(BB),CIL1497S0008(BEL1),CIL15…	CIL0001S0028(PXL1),CIL0013S0022(MTACP2),CIL0035S0004(NCRK),CIL0035S0022(RIC4),CIL0037S0021(AHP1),CIL0039S0014(At4g28100),CIL0041S0003(--),CIL0045S0007(MAA3),CIL0047S0017(PMADS2),CIL0053S0003(YAB5),CIL0114S0011(DGK2),CIL0114S0018(AS2),CIL0117S0016(At5g52970),CIL0118S0003(WOX4),CIL0165S0005(SHR),CIL0170S0006(NLE1),CIL0176S0010(TDR),CIL0183S0010(ERECTA),CIL0188S0003(ARP4),CIL0192S0007(AHK5),CIL0198S…	28	86	CIL0013S0013(BCCP1),CIL0018S0024(COP1),CIL0165S0005(SHR),CIL0198S0019(EDD1),CIL0198S0020(EDD1),CIL0207S0021(DAD2),CIL0212S0015(At4g25140),CIL0243S0014(CYP711A1),CIL0425S0010(FAS2),CIL1258S0024(NAC029),CIL1273S0039(HIPP32),CIL1332S0019(HY5),CIL1367S0014(BXL1),CIL1429S0039(WNK4),CIL1490S0006(CYP703A2),CIL1492S0044(hemY),CIL1534S0014(PFE),CIL1549S0033(DHAD),MSTRG.13035(At2g17695),MSTRG.16106(KCS2),M…	CIL0001S0028(PXL1),CIL0035S0004(NCRK),CIL0035S0022(RIC4),CIL0041S0003(--),CIL0047S0022(At2g37990),CIL0053S0003(YAB5),CIL0183S0010(ERECTA),CIL0184S0008(BHLH),CIL0192S0007(AHK5),CIL0235S0015(SCL28),CIL0248S0006(AP1),CIL0252S0012(TAR2),CIL0266S0013(PAT18),CIL0287S0005(AATL1),CIL0307S0005(MCM8),CIL0326S0014(SBT1.8),CIL0366S0012(PID2),CIL0369S0007(TCP7),CIL0455S0004(SNE),CIL0457S0001(--),CIL1258S0019(…	44	140	CIL0013S0013(BCCP1),CIL0018S0024(COP1),CIL0198S0019(EDD1),CIL0198S0020(EDD1),CIL0207S0021(DAD2),CIL0212S0015(At4g25140),CIL0228S0001(udkC),CIL0243S0014(CYP711A1),CIL0358S0002(AMPD),CIL1258S0024(NAC029),CIL1259S0084(MIOX4),CIL1273S0039(HIPP32),CIL1320S0013(PUB13),CIL1324S0052(Os07g0679700),CIL1332S0019(HY5),CIL1343S0044(MT2),CIL1359S0006(ACX2),CIL1367S0014(BXL1),CIL1401S0022(GRF8),CIL1404S0016(PPX…	CIL0001S0028(PXL1),CIL0035S0004(NCRK),CIL0035S0022(RIC4),CIL0037S0021(AHP1),CIL0039S0014(At4g28100),CIL0041S0003(--),CIL0045S0007(MAA3),CIL0047S0011(USP),CIL0053S0003(YAB5),CIL0118S0003(WOX4),CIL0128S0034(PAP16),CIL0146S0018(At5g58410),CIL0165S0005(SHR),CIL0170S0006(NLE1),CIL0176S0010(TDR),CIL0183S0010(ERECTA),CIL0192S0007(AHK5),CIL0235S0015(SCL28),CIL0248S0006(AP1),CIL0252S0012(TAR2),CIL0266S001…	48	125	CIL0013S0013(BCCP1),CIL0018S0024(COP1),CIL0023S0018(APC8),CIL0198S0019(EDD1),CIL0198S0020(EDD1),CIL0207S0021(DAD2),CIL0212S0015(At4g25140),CIL0228S0001(udkC),CIL0243S0014(CYP711A1),CIL0358S0002(AMPD),CIL0473S0004(MED25),CIL0474S0005(LBD4),CIL1258S0024(NAC029),CIL1259S0084(MIOX4),CIL1273S0039(HIPP32),CIL1320S0013(PUB13),CIL1332S0019(HY5),CIL1333S0002(PMRT15),CIL1343S0044(MT2),CIL1358S0018(ARP6),CI…	CIL0001S0028(PXL1),CIL0035S0004(NCRK),CIL0035S0022(RIC4),CIL0037S0021(AHP1),CIL0039S0014(At4g28100),CIL0041S0003(--),CIL0114S0011(DGK2),CIL0114S0018(AS2),CIL0118S0003(WOX4),CIL0176S0010(TDR),CIL0183S0010(ERECTA),CIL0192S0007(AHK5),CIL0235S0015(SCL28),CIL0248S0006(AP1),CIL0252S0012(TAR2),CIL0260S0004(At3g61590),CIL0266S0013(PAT18),CIL0287S0005(AATL1),CIL0293S0019(TDR),CIL0307S0005(MCM8),CIL0326S00…	67	125	CIL0013S0013(BCCP1),CIL0018S0024(COP1),CIL0045S0007(MAA3),CIL0128S0034(PAP16),CIL0170S0013(RLK7),CIL0198S0019(EDD1),CIL0198S0020(EDD1),CIL0207S0021(DAD2),CIL0212S0015(At4g25140),CIL0228S0001(udkC),CIL0243S0014(CYP711A1),CIL0324S0018(PER12),CIL0358S0002(AMPD),CIL0473S0004(MED25),CIL0474S0005(LBD4),CIL1258S0024(NAC029),CIL1259S0084(MIOX4),CIL1263S0023(MBD9),CIL1273S0039(HIPP32),CIL1277S0072(CRN),CI…	CIL0001S0028(PXL1),CIL0018S0014(At3g13560),CIL0035S0004(NCRK),CIL0035S0022(RIC4),CIL0039S0014(At4g28100),CIL0041S0003(--),CIL0053S0003(YAB5),CIL0114S0018(AS2),CIL0118S0003(WOX4),CIL0165S0005(SHR),CIL0176S0010(TDR),CIL0183S0010(ERECTA),CIL0192S0007(AHK5),CIL0235S0015(SCL28),CIL0248S0006(AP1),CIL0252S0012(TAR2),CIL0262S0004(SBT1.8),CIL0266S0013(PAT18),CIL0287S0005(AATL1),CIL0293S0019(TDR),CIL0307S0…	22	106	CIL0228S0001(udkC),CIL0243S0014(CYP711A1),CIL0260S0004(At3g61590),CIL0474S0005(LBD4),CIL1263S0022(HAT5),CIL1263S0090(MT2),CIL1313S0042(PLDZETA1),CIL1326S0028(ARF17),CIL1343S0044(MT2),CIL1352S0012(ACA9),CIL1444S0042(GCR2),CIL1495S0010(PIF1),CIL1497S0008(BEL1),CIL1506S0016(CYP711A1),CIL1531S0011(PUB15),CIL1534S0014(PFE),CIL1585S0015(EOL1),CIL1592S0018(MTH_273),CIL1609S0008(SPL8),MSTRG.26377(EOL1),M…	CIL0013S0022(MTACP2),CIL0035S0004(NCRK),CIL0035S0022(RIC4),CIL0039S0014(At4g28100),CIL0041S0003(--),CIL0045S0007(MAA3),CIL0053S0003(YAB5),CIL0118S0003(WOX4),CIL0176S0010(TDR),CIL0183S0010(ERECTA),CIL0198S0019(EDD1),CIL0198S0020(EDD1),CIL0235S0015(SCL28),CIL0248S0006(AP1),CIL0252S0012(TAR2),CIL0266S0013(PAT18),CIL0287S0005(AATL1),CIL0293S0019(TDR),CIL0307S0005(MCM8),CIL0312S0011(PDIL2-1),CIL0326S0…	33	118	CIL0170S0013(RLK7),CIL0228S0001(udkC),CIL0243S0014(CYP711A1),CIL0260S0004(At3g61590),CIL0474S0005(LBD4),CIL1263S0022(HAT5),CIL1263S0090(MT2),CIL1266S0008(BEL1),CIL1273S0039(HIPP32),CIL1313S0042(PLDZETA1),CIL1326S0028(ARF17),CIL1343S0044(MT2),CIL1352S0012(ACA9),CIL1411S0014(MPK3),CIL1429S0039(WNK4),CIL1431S0018(BT3),CIL1444S0042(GCR2),CIL1495S0010(PIF1),CIL1495S0032(BB),CIL1497S0008(BEL1),CIL1515S…	CIL0013S0022(MTACP2),CIL0035S0004(NCRK),CIL0035S0022(RIC4),CIL0039S0014(At4g28100),CIL0041S0003(--),CIL0045S0007(MAA3),CIL0053S0003(YAB5),CIL0114S0011(DGK2),CIL0118S0003(WOX4),CIL0176S0010(TDR),CIL0183S0010(ERECTA),CIL0188S0003(ARP4),CIL0198S0019(EDD1),CIL0198S0020(EDD1),CIL0203S0011(RPL21),CIL0235S0015(SCL28),CIL0248S0006(AP1),CIL0252S0012(TAR2),CIL0262S0004(SBT1.8),CIL0266S0013(PAT18),CIL0287S0…	7	24	CIL0170S0013(RLK7),CIL0307S0005(MCM8),CIL1411S0014(MPK3),MSTRG.16106(KCS2),MSTRG.21709(--),MSTRG.25247(VEP1),MSTRG.9660(SAC1)	CIL0035S0004(NCRK),CIL0035S0022(RIC4),CIL0041S0003(--),CIL0326S0014(SBT1.8),CIL0331S0002(CYP90B1),CIL0369S0007(TCP7),CIL0455S0004(SNE),CIL1280S0030(At1g32860),CIL1328S0016(GATA19),CIL1380S0033(--),CIL1405S0058(GAUT12),CIL1416S0006(nep1),CIL1439S0024(NRG2),CIL1446S0035(XCP1),CIL1500S0011(FLA1),CIL1502S0022(HY5),CIL1534S0014(PFE),CIL1562S0028(AHG1),CIL1577S0031(GAUT12),CIL1592S0018(MTH_273),CIL1595…	18	8	CIL0023S0018(APC8),CIL0045S0007(MAA3),CIL0128S0034(PAP16),CIL0228S0001(udkC),CIL0324S0018(PER12),CIL1273S0041(HIPP37),CIL1295S0083(CEBPZ),CIL1308S0038(UGT74B1),CIL1325S0024(ABCB19),CIL1326S0028(ARF17),CIL1343S0044(MT2),CIL1375S0021(--),CIL1429S0014(PIN1A),MSTRG.12232(RPL10A),MSTRG.16106(KCS2),MSTRG.7307(ATHB-7),MSTRG.7308(ATHB-7),MSTRG.9660(SAC1)	CIL1258S0024(NAC029),CIL1259S0084(MIOX4),CIL1339S0015(POL),CIL1359S0006(ACX2),CIL1367S0014(BXL1),CIL1393S0018(MCM3),CIL1482S0001(YLS3),MSTRG.5207(CYC2)	62	29
GO:0008150	Biological Process	GO:0040007	growth	1	3	MSTRG.16375(VP8)	CIL0037S0021(AHP1),CIL1400S0010(AKT1),MSTRG.1919(FER)	3	28	CIL1484S0007(STP1),MSTRG.2567(--),MSTRG.4308(--)	CIL0035S0022(RIC4),CIL0037S0021(AHP1),CIL0134S0012(APC1),CIL0183S0010(ERECTA),CIL0465S0013(COB),CIL0512S0004(At5g24010),CIL0585S0001(COBL7),CIL0626S0005(COB),CIL1283S0038(SAMBA),CIL1325S0024(ABCB19),CIL1400S0010(AKT1),CIL1400S0014(CYP734A1),CIL1407S0037(CEL1),CIL1444S0021(THE1),CIL1447S0019(BAM3),CIL1482S0032(--),CIL1483S0022(TRN1),CIL1508S0042(ROPGEF1),CIL1525S0026(FZR3),CIL1558S0001(SCD1),CIL15…	7	25	CIL0224S0003(SCD1),CIL1484S0007(STP1),CIL1495S0032(BB),MSTRG.13614(AHP1),MSTRG.16106(KCS2),MSTRG.2567(--),MSTRG.4308(--)	CIL0035S0022(RIC4),CIL0037S0021(AHP1),CIL0183S0010(ERECTA),CIL0465S0013(COB),CIL0476S0004(AKT1),CIL0512S0004(At5g24010),CIL0585S0001(COBL7),CIL0626S0005(COB),CIL1277S0072(CRN),CIL1283S0038(SAMBA),CIL1286S0036(At1g30570),CIL1325S0024(ABCB19),CIL1400S0010(AKT1),CIL1400S0014(CYP734A1),CIL1407S0037(CEL1),CIL1444S0021(THE1),CIL1447S0019(BAM3),CIL1482S0032(--),CIL1508S0042(ROPGEF1),CIL1525S0026(FZR3),C…	4	11	CIL0013S0013(BCCP1),CIL1258S0024(NAC029),CIL1484S0007(STP1),MSTRG.16106(KCS2)	CIL0035S0022(RIC4),CIL0183S0010(ERECTA),CIL0465S0013(COB),CIL1308S0038(UGT74B1),CIL1317S0053(PLDALPHA4),CIL1400S0010(AKT1),CIL1400S0014(CYP734A1),CIL1429S0009(TDR),CIL1447S0019(BAM3),CIL1525S0026(FZR3),MSTRG.7189(AGP13)	6	26	CIL0013S0013(BCCP1),CIL1258S0024(NAC029),CIL1320S0013(PUB13),CIL1359S0006(ACX2),CIL1484S0007(STP1),MSTRG.16104(KCS11)	CIL0035S0022(RIC4),CIL0037S0021(AHP1),CIL0183S0010(ERECTA),CIL0465S0013(COB),CIL0626S0005(COB),CIL1286S0036(At1g30570),CIL1317S0053(PLDALPHA4),CIL1324S0036(FER),CIL1325S0024(ABCB19),CIL1400S0010(AKT1),CIL1407S0037(CEL1),CIL1429S0009(TDR),CIL1444S0021(THE1),CIL1447S0019(BAM3),CIL1482S0032(--),CIL1483S0022(TRN1),CIL1495S0032(BB),CIL1508S0042(ROPGEF1),CIL1525S0026(FZR3),CIL1565S0004(LAX3),CIL1595S00…	8	21	CIL0013S0013(BCCP1),CIL0023S0018(APC8),CIL1258S0024(NAC029),CIL1320S0013(PUB13),CIL1468S0011(--),CIL1484S0007(STP1),MSTRG.16104(KCS11),MSTRG.16106(KCS2)	CIL0035S0022(RIC4),CIL0037S0021(AHP1),CIL0183S0010(ERECTA),CIL0465S0013(COB),CIL0626S0005(COB),CIL1400S0010(AKT1),CIL1400S0014(CYP734A1),CIL1407S0037(CEL1),CIL1429S0009(TDR),CIL1444S0021(THE1),CIL1447S0019(BAM3),CIL1482S0032(--),CIL1483S0022(TRN1),CIL1495S0032(BB),CIL1508S0042(ROPGEF1),CIL1525S0026(FZR3),CIL1565S0004(LAX3),CIL1595S0033(FLA2),MSTRG.16001(--),MSTRG.1919(FER),MSTRG.7189(AGP13)	12	21	CIL0013S0013(BCCP1),CIL0224S0003(SCD1),CIL1258S0024(NAC029),CIL1277S0072(CRN),CIL1320S0013(PUB13),CIL1359S0006(ACX2),CIL1484S0007(STP1),MSTRG.13614(AHP1),MSTRG.16104(KCS11),MSTRG.16106(KCS2),MSTRG.16375(VP8),MSTRG.4308(--)	CIL0035S0022(RIC4),CIL0183S0010(ERECTA),CIL0465S0013(COB),CIL0626S0005(COB),CIL1286S0036(At1g30570),CIL1312S0044(CURL3),CIL1400S0010(AKT1),CIL1400S0014(CYP734A1),CIL1407S0037(CEL1),CIL1429S0009(TDR),CIL1444S0021(THE1),CIL1447S0019(BAM3),CIL1482S0032(--),CIL1483S0022(TRN1),CIL1495S0032(BB),CIL1508S0042(ROPGEF1),CIL1525S0026(FZR3),CIL1565S0004(LAX3),CIL1595S0033(FLA2),MSTRG.16001(--),MSTRG.7189(AGP…	3	22	CIL0224S0003(SCD1),CIL1484S0007(STP1),MSTRG.4308(--)	CIL0035S0022(RIC4),CIL0183S0010(ERECTA),CIL0465S0013(COB),CIL0512S0004(At5g24010),CIL0585S0001(COBL7),CIL0626S0005(COB),CIL1277S0072(CRN),CIL1283S0038(SAMBA),CIL1308S0038(UGT74B1),CIL1325S0024(ABCB19),CIL1400S0014(CYP734A1),CIL1407S0037(CEL1),CIL1444S0021(THE1),CIL1447S0019(BAM3),CIL1482S0032(--),CIL1508S0042(ROPGEF1),CIL1525S0026(FZR3),CIL1558S0001(SCD1),CIL1565S0004(LAX3),CIL1595S0033(FLA2),MST…	5	19	CIL0224S0003(SCD1),CIL1484S0007(STP1),CIL1495S0032(BB),MSTRG.16106(KCS2),MSTRG.4308(--)	CIL0035S0022(RIC4),CIL0183S0010(ERECTA),CIL0465S0013(COB),CIL0512S0004(At5g24010),CIL0585S0001(COBL7),CIL0626S0005(COB),CIL1277S0072(CRN),CIL1283S0038(SAMBA),CIL1325S0024(ABCB19),CIL1400S0014(CYP734A1),CIL1407S0037(CEL1),CIL1444S0021(THE1),CIL1482S0032(--),CIL1508S0042(ROPGEF1),CIL1525S0026(FZR3),CIL1557S0028(DIT1),CIL1565S0004(LAX3),CIL1595S0033(FLA2),MSTRG.7189(AGP13)	2	3	CIL1484S0007(STP1),MSTRG.16106(KCS2)	CIL0035S0022(RIC4),CIL1595S0033(FLA2),MSTRG.7189(AGP13)	5	3	CIL0023S0018(APC8),CIL1308S0038(UGT74B1),CIL1325S0024(ABCB19),CIL1484S0007(STP1),MSTRG.16106(KCS2)	CIL1258S0024(NAC029),CIL1359S0006(ACX2),CIL1407S0037(CEL1)	8	5
GO:0008150	Biological Process	GO:0040011	locomotion	0	0	--	--	0	2	--	CIL0045S0007(MAA3),MSTRG.7553(HSP22.7)	0	2	--	CIL0045S0007(MAA3),MSTRG.7553(HSP22.7)	0	0	--	--	0	2	--	CIL0045S0007(MAA3),MSTRG.7553(HSP22.7)	0	1	--	MSTRG.7553(HSP22.7)	1	1	CIL0045S0007(MAA3)	MSTRG.7553(HSP22.7)	0	2	--	CIL0045S0007(MAA3),MSTRG.7553(HSP22.7)	0	2	--	CIL0045S0007(MAA3),MSTRG.7553(HSP22.7)	0	0	--	--	1	1	CIL0045S0007(MAA3)	MSTRG.7553(HSP22.7)	1	1
GO:0008150	Biological Process	GO:0044699	single-organism process	85	137	CIL0046S0017(SRG1),CIL0049S0003(SRG1),CIL0118S0012(--),CIL0176S0006(DGUOK),CIL0177S0005(ORRM1),CIL0207S0021(DAD2),CIL0212S0010(AHP4),CIL0218S0003(MGL),CIL0225S0014(CAT1),CIL0239S0004(ALDH2C4),CIL0250S0001(GLR3.6),CIL0286S0006(DLO2),CIL0349S0008(GA2OX6),CIL0418S0001(--),CIL0445S0007(At4g29670),CIL0479S0005(PSAN),CIL0596S0001(ABCB25),CIL0674S0001(--),CIL1259S0052(CYP707A1),CIL1263S0045(GATL9),CIL12…	CIL0001S0028(PXL1),CIL0037S0021(AHP1),CIL0146S0018(At5g58410),CIL0149S0005(PAP17),CIL0151S0031(SRG1),CIL0166S0001(UGT80A2),CIL0170S0010(SQE1),CIL0203S0006(DFR),CIL0203S0024(PCKA),CIL0215S0002(DTX41),CIL0218S0012(NAC012),CIL0243S0008(At5g11960),CIL0252S0012(TAR2),CIL0266S0003(ABCB11),CIL0266S0014(WRKY47),CIL0271S0015(Bp10),CIL0277S0001(PDAT1),CIL0284S0017(DEGP5),CIL0324S0018(PER12),CIL0330S0005(KE…	228	640	CIL0001S0034(SDR),CIL0025S0017(FAR3),CIL0037S0018(At5g18840),CIL0037S0027(PPD),CIL0046S0017(SRG1),CIL0047S0019(NADK2),CIL0049S0003(SRG1),CIL0118S0012(--),CIL0130S0018(--),CIL0135S0017(POT1),CIL0135S0020(FKFBP),CIL0150S0012(CXXS1),CIL0170S0010(SQE1),CIL0177S0005(ORRM1),CIL0203S0024(PCKA),CIL0212S0010(AHP4),CIL0218S0003(MGL),CIL0218S0004(CYP78A9),CIL0228S0001(udkC),CIL0233S0007(CIPK11),CIL0239S0004…	CIL0001S0028(PXL1),CIL0001S0054(TIC32),CIL0002S0027(SCR),CIL0003S0001(At5g10020),CIL0004S0015(AUG1),CIL0008S0009(GLP4),CIL0013S0007(NAT1),CIL0013S0022(MTACP2),CIL0018S0010(NAT1),CIL0021S0012(--),CIL0022S0004(AAO),CIL0023S0017(APC8),CIL0025S0014(PRORP2),CIL0026S0010(PAO5),CIL0027S0008(CBR1),CIL0027S0009(DAO),CIL0035S0004(NCRK),CIL0035S0022(RIC4),CIL0037S0021(AHP1),CIL0037S0036(EMB2001),CIL0039S001…	313	670	CIL0001S0013(At1g06650),CIL0001S0034(SDR),CIL0006S0011(CHS),CIL0025S0017(FAR3),CIL0037S0018(At5g18840),CIL0037S0027(PPD),CIL0046S0017(SRG1),CIL0047S0019(NADK2),CIL0049S0003(SRG1),CIL0062S0004(CAD),CIL0114S0007(IGS1),CIL0118S0004(RAP2-1),CIL0118S0012(--),CIL0130S0018(--),CIL0131S0030(DTX29),CIL0135S0017(POT1),CIL0135S0020(FKFBP),CIL0146S0011(Ptpmt1),CIL0150S0012(CXXS1),CIL0156S0038(--),CIL0158S000…	CIL0001S0028(PXL1),CIL0001S0054(TIC32),CIL0002S0014(SETH3),CIL0002S0027(SCR),CIL0003S0001(At5g10020),CIL0004S0015(AUG1),CIL0008S0009(GLP4),CIL0013S0007(NAT1),CIL0013S0022(MTACP2),CIL0018S0010(NAT1),CIL0018S0011(AUG2),CIL0021S0001(WDR4),CIL0021S0012(--),CIL0022S0004(AAO),CIL0023S0017(APC8),CIL0025S0014(PRORP2),CIL0026S0010(PAO5),CIL0027S0004(METE),CIL0027S0008(CBR1),CIL0027S0009(DAO),CIL0035S0004(…	228	394	CIL0001S0017(Os09g0529100),CIL0001S0019(RBCMT),CIL0006S0011(CHS),CIL0013S0013(BCCP1),CIL0018S0024(COP1),CIL0030S0004(At5g38830),CIL0037S0018(At5g18840),CIL0046S0017(SRG1),CIL0049S0003(SRG1),CIL0061S0005(GLE1),CIL0114S0007(IGS1),CIL0118S0004(RAP2-1),CIL0118S0012(--),CIL0120S0016(RCCR),CIL0149S0005(PAP17),CIL0150S0012(CXXS1),CIL0165S0005(SHR),CIL0170S0010(SQE1),CIL0170S0019(KEA3),CIL0185S0019(PHT1-…	CIL0001S0028(PXL1),CIL0002S0027(SCR),CIL0003S0001(At5g10020),CIL0008S0009(GLP4),CIL0018S0010(NAT1),CIL0021S0012(--),CIL0022S0004(AAO),CIL0026S0010(PAO5),CIL0027S0008(CBR1),CIL0027S0009(DAO),CIL0035S0004(NCRK),CIL0035S0022(RIC4),CIL0045S0013(WRKY9),CIL0046S0005(DTX55),CIL0047S0022(At2g37990),CIL0053S0003(YAB5),CIL0120S0008(RALFL34),CIL0121S0008(PDIL1-6),CIL0125S0009(KCS4),CIL0128S0030(MSH4),CIL013…	291	602	CIL0001S0019(RBCMT),CIL0001S0034(SDR),CIL0013S0013(BCCP1),CIL0018S0024(COP1),CIL0037S0018(At5g18840),CIL0037S0023(At4g15545),CIL0046S0017(SRG1),CIL0047S0019(NADK2),CIL0049S0001(AVP1),CIL0049S0003(SRG1),CIL0056S0005(GA2OX6),CIL0057S0017(RGLG3),CIL0114S0007(IGS1),CIL0117S0007(trmB),CIL0118S0004(RAP2-1),CIL0118S0012(--),CIL0120S0016(RCCR),CIL0131S0023(PLDDELTA),CIL0135S0020(FKFBP),CIL0146S0011(Ptpmt…	CIL0001S0028(PXL1),CIL0002S0027(SCR),CIL0003S0001(At5g10020),CIL0008S0009(GLP4),CIL0008S0011(AKR1),CIL0018S0010(NAT1),CIL0021S0012(--),CIL0022S0004(AAO),CIL0023S0017(APC8),CIL0025S0014(PRORP2),CIL0026S0010(PAO5),CIL0027S0004(METE),CIL0035S0004(NCRK),CIL0035S0022(RIC4),CIL0037S0021(AHP1),CIL0037S0036(EMB2001),CIL0039S0014(At4g28100),CIL0045S0004(TULP8),CIL0045S0007(MAA3),CIL0046S0005(DTX55),CIL004…	348	526	CIL0001S0019(RBCMT),CIL0001S0034(SDR),CIL0006S0011(CHS),CIL0013S0013(BCCP1),CIL0018S0024(COP1),CIL0023S0018(APC8),CIL0025S0017(FAR3),CIL0037S0018(At5g18840),CIL0037S0023(At4g15545),CIL0046S0017(SRG1),CIL0047S0019(NADK2),CIL0049S0001(AVP1),CIL0049S0003(SRG1),CIL0056S0005(GA2OX6),CIL0057S0017(RGLG3),CIL0062S0004(CAD),CIL0114S0007(IGS1),CIL0117S0007(trmB),CIL0118S0004(RAP2-1),CIL0118S0012(--),CIL012…	CIL0001S0028(PXL1),CIL0002S0027(SCR),CIL0008S0009(GLP4),CIL0008S0011(AKR1),CIL0018S0010(NAT1),CIL0021S0012(--),CIL0022S0004(AAO),CIL0026S0010(PAO5),CIL0027S0004(METE),CIL0035S0004(NCRK),CIL0035S0022(RIC4),CIL0037S0021(AHP1),CIL0039S0014(At4g28100),CIL0045S0004(TULP8),CIL0045S0013(WRKY9),CIL0046S0005(DTX55),CIL0059S0005(HINT1),CIL0114S0011(DGK2),CIL0114S0018(AS2),CIL0114S0028(NAT6),CIL0114S0029(NA…	467	528	CIL0001S0013(At1g06650),CIL0001S0034(SDR),CIL0001S0057(HSC-2),CIL0006S0011(CHS),CIL0013S0013(BCCP1),CIL0018S0024(COP1),CIL0030S0004(At5g38830),CIL0037S0018(At5g18840),CIL0045S0007(MAA3),CIL0046S0006(BCE2),CIL0046S0017(SRG1),CIL0047S0019(NADK2),CIL0049S0001(AVP1),CIL0049S0003(SRG1),CIL0056S0005(GA2OX6),CIL0057S0017(RGLG3),CIL0062S0004(CAD),CIL0114S0007(IGS1),CIL0117S0007(trmB),CIL0118S0004(RAP2-1)…	CIL0001S0028(PXL1),CIL0002S0027(SCR),CIL0008S0009(GLP4),CIL0008S0011(AKR1),CIL0013S0007(NAT1),CIL0018S0010(NAT1),CIL0018S0014(At3g13560),CIL0021S0012(--),CIL0022S0004(AAO),CIL0026S0010(PAO5),CIL0027S0004(METE),CIL0035S0004(NCRK),CIL0035S0022(RIC4),CIL0037S0027(PPD),CIL0039S0014(At4g28100),CIL0045S0013(WRKY9),CIL0046S0005(DTX55),CIL0053S0003(YAB5),CIL0059S0005(HINT1),CIL0114S0018(AS2),CIL0114S0028…	207	462	CIL0004S0006(FdGOGAT),CIL0018S0006(At1g05030),CIL0037S0018(At5g18840),CIL0037S0027(PPD),CIL0040S0016(FKFBP),CIL0046S0017(SRG1),CIL0049S0003(SRG1),CIL0050S0021(AAO),CIL0130S0018(--),CIL0131S0030(DTX29),CIL0150S0012(CXXS1),CIL0170S0010(SQE1),CIL0170S0019(KEA3),CIL0177S0005(ORRM1),CIL0203S0024(PCKA),CIL0211S0010(ATL54),CIL0213S0010(PYD2),CIL0218S0004(CYP78A9),CIL0224S0003(SCD1),CIL0228S0001(udkC),CI…	CIL0002S0014(SETH3),CIL0002S0027(SCR),CIL0003S0001(At5g10020),CIL0008S0009(GLP4),CIL0013S0007(NAT1),CIL0013S0022(MTACP2),CIL0018S0010(NAT1),CIL0021S0012(--),CIL0025S0014(PRORP2),CIL0026S0010(PAO5),CIL0027S0009(DAO),CIL0035S0004(NCRK),CIL0035S0022(RIC4),CIL0039S0014(At4g28100),CIL0045S0007(MAA3),CIL0046S0005(DTX55),CIL0049S0002(TYRAAT1),CIL0053S0003(YAB5),CIL0114S0028(NAT6),CIL0114S0029(NAT6),CIL0…	306	519	CIL0001S0013(At1g06650),CIL0004S0006(FdGOGAT),CIL0006S0011(CHS),CIL0006S0025(Rnf10),CIL0018S0006(At1g05030),CIL0030S0004(At5g38830),CIL0037S0018(At5g18840),CIL0037S0027(PPD),CIL0040S0016(FKFBP),CIL0046S0017(SRG1),CIL0049S0003(SRG1),CIL0062S0004(CAD),CIL0114S0007(IGS1),CIL0117S0007(trmB),CIL0118S0004(RAP2-1),CIL0118S0012(--),CIL0120S0015(HSF24),CIL0124S0004(NAD9),CIL0130S0018(--),CIL0131S0030(DTX2…	CIL0002S0014(SETH3),CIL0002S0027(SCR),CIL0003S0001(At5g10020),CIL0008S0009(GLP4),CIL0013S0007(NAT1),CIL0013S0022(MTACP2),CIL0018S0010(NAT1),CIL0018S0011(AUG2),CIL0021S0012(--),CIL0025S0014(PRORP2),CIL0026S0010(PAO5),CIL0027S0008(CBR1),CIL0027S0009(DAO),CIL0035S0004(NCRK),CIL0035S0022(RIC4),CIL0037S0013(TKT2),CIL0039S0014(At4g28100),CIL0045S0007(MAA3),CIL0046S0005(DTX55),CIL0053S0003(YAB5),CIL0114…	101	81	CIL0006S0011(CHS),CIL0027S0009(DAO),CIL0062S0004(CAD),CIL0114S0007(IGS1),CIL0120S0015(HSF24),CIL0124S0004(NAD9),CIL0158S0005(PLP2),CIL0170S0010(SQE1),CIL0203S0006(DFR),CIL0211S0010(ATL54),CIL0212S0008(ME1),CIL0213S0013(CYP75A1),CIL0215S0002(DTX41),CIL0243S0005(KIN7E),CIL0266S0004(ABCB11),CIL0266S0007(ABCB11),CIL0266S0014(WRKY47),CIL0281S0010(CYB5),CIL0307S0005(MCM8),CIL0316S0012(CML8),CIL0318S000…	CIL0026S0010(PAO5),CIL0035S0004(NCRK),CIL0035S0022(RIC4),CIL0046S0005(DTX55),CIL0160S0023(KIN14I),CIL0191S0003(UPP),CIL0212S0010(AHP4),CIL0218S0012(NAC012),CIL0301S0018(At5g47470),CIL0326S0014(SBT1.8),CIL0331S0002(CYP90B1),CIL0364S0012(TMK1),CIL0369S0007(TCP7),CIL0392S0007(RCH2),CIL0409S0004(PER17),CIL0424S0003(fabZ),CIL0455S0004(SNE),CIL0479S0005(PSAN),CIL0481S0002(RBOHE),CIL0481S0003(RBOHE),CIL…	103	54	CIL0002S0027(SCR),CIL0006S0011(CHS),CIL0023S0018(APC8),CIL0025S0017(FAR3),CIL0026S0010(PAO5),CIL0045S0007(MAA3),CIL0046S0005(DTX55),CIL0049S0002(TYRAAT1),CIL0062S0004(CAD),CIL0170S0010(SQE1),CIL0176S0054(MYB306),CIL0203S0024(PCKA),CIL0215S0002(DTX41),CIL0215S0007(KRP3),CIL0218S0012(NAC012),CIL0228S0001(udkC),CIL0266S0014(WRKY47),CIL0281S0010(CYB5),CIL0285S0004(ABCC4),CIL0324S0018(PER12),CIL0344S0…	CIL0118S0012(--),CIL0143S0025(At1g22440),CIL0149S0005(PAP17),CIL0151S0031(SRG1),CIL0191S0002(PRO2),CIL0207S0012(APT1),CIL0321S0005(SAG13),CIL0409S0004(PER17),CIL0414S0005(DTX27),CIL0479S0005(PSAN),CIL0489S0011(CYP82A3),CIL0497S0007(--),CIL1258S0024(NAC029),CIL1259S0084(MIOX4),CIL1274S0041(TIP1-3),CIL1286S0050(CUT1),CIL1294S0016(PILS1),CIL1303S0003(FAR3),CIL1320S0037(CYP77A3),CIL1324S0019(Bp10),CI…	354	160
GO:0008150	Biological Process	GO:0048511	rhythmic process	0	1	--	MSTRG.19280(MPK4)	1	1	MSTRG.24363(STN7)	MSTRG.19280(MPK4)	2	2	CIL1579S0005(CRY2),MSTRG.24363(STN7)	CIL1502S0022(HY5),MSTRG.19280(MPK4)	1	2	CIL1332S0019(HY5)	MSTRG.19280(MPK4),MSTRG.24363(STN7)	3	2	CIL0211S0006(RIBA1),CIL1332S0019(HY5),CIL1465S0014(JMJ30)	CIL1502S0022(HY5),MSTRG.19280(MPK4)	3	2	CIL0211S0006(RIBA1),CIL1332S0019(HY5),CIL1465S0014(JMJ30)	CIL1502S0022(HY5),MSTRG.19280(MPK4)	5	1	CIL0211S0006(RIBA1),CIL1332S0019(HY5),CIL1465S0014(JMJ30),CIL1579S0005(CRY2),CIL1579S0006(CRY2)	CIL1502S0022(HY5)	1	0	MSTRG.24363(STN7)	--	3	1	CIL1515S0026(GI),CIL1579S0006(CRY2),MSTRG.24363(STN7)	CIL1502S0022(HY5)	0	1	--	CIL1502S0022(HY5)	0	1	--	CIL1465S0014(JMJ30)	2	0
GO:0008150	Biological Process	GO:0048518	positive regulation of biological process	1	7	CIL1353S0010(SPX3)	CIL0049S0020(RBK1),CIL1263S0090(MT2),CIL1423S0001(ndhN),CIL1445S0032(NEK2),MSTRG.19355(Os01g0813400),MSTRG.24938(BPC7),MSTRG.27223(CCOAOMT1)	4	18	CIL0461S0011(THI1-2),CIL1263S0090(MT2),CIL1343S0044(MT2),MSTRG.10072(At5g49770)	CIL0049S0020(RBK1),CIL0215S0014(At5g48740),CIL1283S0038(SAMBA),CIL1308S0019(ATPG),CIL1342S0007(MKK6),CIL1348S0008(MKK6),CIL1371S0026(BAM1),CIL1416S0051(At2g33170),CIL1422S0005(RDR1),CIL1447S0019(BAM3),CIL1500S0016(LECRKS7),CIL1528S0019(NPK1),CIL1577S0043(CRLK1),MSTRG.19625(At5g49770),MSTRG.24126(GLIP1),MSTRG.24938(BPC7),MSTRG.27223(CCOAOMT1),MSTRG.27279(WAKL2)	9	18	CIL0461S0011(THI1-2),CIL1263S0090(MT2),CIL1343S0044(MT2),CIL1353S0010(SPX3),CIL1411S0014(MPK3),CIL1585S0002(HSL1),MSTRG.10072(At5g49770),MSTRG.19627(At5g49770),MSTRG.25215(DLO2)	CIL0049S0020(RBK1),CIL0215S0014(At5g48740),CIL1283S0038(SAMBA),CIL1308S0019(ATPG),CIL1342S0007(MKK6),CIL1348S0008(MKK6),CIL1371S0026(BAM1),CIL1416S0051(At2g33170),CIL1422S0005(RDR1),CIL1447S0019(BAM3),CIL1500S0016(LECRKS7),CIL1502S0022(HY5),CIL1528S0019(NPK1),CIL1577S0043(CRLK1),MSTRG.19625(At5g49770),MSTRG.24302(OsI_10887),MSTRG.24938(BPC7),MSTRG.27223(CCOAOMT1)	6	11	CIL0120S0016(RCCR),CIL1332S0019(HY5),MSTRG.10072(At5g49770),MSTRG.15060(At4g27290),MSTRG.24302(OsI_10887),MSTRG.5878(CRK11)	CIL0123S0004(At2g36240),CIL0215S0014(At5g48740),CIL1308S0019(ATPG),CIL1342S0007(MKK6),CIL1348S0008(MKK6),CIL1445S0032(NEK2),CIL1447S0019(BAM3),CIL1500S0016(LECRKS7),CIL1528S0019(NPK1),MSTRG.19625(At5g49770),MSTRG.24938(BPC7)	11	19	CIL0120S0016(RCCR),CIL1332S0019(HY5),CIL1343S0044(MT2),CIL1351S0019(RTNLB8),CIL1371S0053(SUD1),CIL1406S0036(MPK3),CIL1411S0014(MPK3),MSTRG.20306(ERF4),MSTRG.24302(OsI_10887),MSTRG.25215(DLO2),MSTRG.400(TFIIIA)	CIL0215S0014(At5g48740),CIL1286S0047(ARPC2A),CIL1308S0019(ATPG),CIL1342S0007(MKK6),CIL1353S0010(SPX3),CIL1371S0051(CCOAOMT2),CIL1445S0032(NEK2),CIL1447S0019(BAM3),CIL1500S0016(LECRKS7),CIL1502S0022(HY5),CIL1528S0019(NPK1),CIL1555S0030(RAP74),CIL1577S0043(CRLK1),MSTRG.19355(Os01g0813400),MSTRG.19625(At5g49770),MSTRG.24126(GLIP1),MSTRG.24938(BPC7),MSTRG.27223(CCOAOMT1),MSTRG.27279(WAKL2)	11	17	CIL0120S0016(RCCR),CIL0461S0011(THI1-2),CIL1332S0019(HY5),CIL1343S0044(MT2),CIL1406S0036(MPK3),CIL1494S0017(STY13),MSTRG.10072(At5g49770),MSTRG.20306(ERF4),MSTRG.25215(DLO2),MSTRG.400(TFIIIA),MSTRG.4503(RDR1)	CIL0215S0014(At5g48740),CIL1308S0019(ATPG),CIL1342S0007(MKK6),CIL1348S0008(MKK6),CIL1353S0010(SPX3),CIL1371S0026(BAM1),CIL1371S0051(CCOAOMT2),CIL1422S0005(RDR1),CIL1447S0019(BAM3),CIL1500S0016(LECRKS7),CIL1502S0022(HY5),CIL1528S0019(NPK1),CIL1555S0030(RAP74),CIL1577S0043(CRLK1),MSTRG.19625(At5g49770),MSTRG.24938(BPC7),MSTRG.27223(CCOAOMT1)	16	18	CIL0123S0004(At2g36240),CIL1274S0054(NAKR2),CIL1332S0019(HY5),CIL1343S0044(MT2),CIL1371S0053(SUD1),CIL1406S0036(MPK3),CIL1411S0014(MPK3),CIL1494S0017(STY13),CIL1525S0037(ERG1),CIL1585S0002(HSL1),MSTRG.10072(At5g49770),MSTRG.20306(ERF4),MSTRG.24126(GLIP1),MSTRG.25215(DLO2),MSTRG.400(TFIIIA),MSTRG.4503(RDR1)	CIL0215S0014(At5g48740),CIL1342S0007(MKK6),CIL1353S0010(SPX3),CIL1358S0034(At4g02530),CIL1371S0026(BAM1),CIL1371S0051(CCOAOMT2),CIL1445S0032(NEK2),CIL1447S0019(BAM3),CIL1500S0016(LECRKS7),CIL1502S0022(HY5),CIL1528S0019(NPK1),CIL1577S0034(PNSL3),CIL1577S0043(CRLK1),MSTRG.19355(Os01g0813400),MSTRG.19625(At5g49770),MSTRG.24938(BPC7),MSTRG.27223(CCOAOMT1),MSTRG.27279(WAKL2)	6	15	CIL0461S0011(THI1-2),CIL1263S0090(MT2),CIL1343S0044(MT2),CIL1423S0001(ndhN),MSTRG.10072(At5g49770),MSTRG.19355(Os01g0813400)	CIL0215S0014(At5g48740),CIL1283S0038(SAMBA),CIL1308S0019(ATPG),CIL1348S0008(MKK6),CIL1353S0010(SPX3),CIL1371S0026(BAM1),CIL1411S0014(MPK3),CIL1422S0005(RDR1),CIL1447S0019(BAM3),CIL1500S0016(LECRKS7),CIL1528S0019(NPK1),CIL1577S0043(CRLK1),MSTRG.20306(ERF4),MSTRG.24126(GLIP1),MSTRG.24302(OsI_10887)	10	14	CIL1263S0090(MT2),CIL1321S0026(CRLK2),CIL1343S0044(MT2),CIL1411S0014(MPK3),CIL1423S0001(ndhN),CIL1515S0026(GI),CIL1551S0015(CRK10),MSTRG.19355(Os01g0813400),MSTRG.19627(At5g49770),MSTRG.25215(DLO2)	CIL0120S0016(RCCR),CIL0215S0014(At5g48740),CIL1283S0038(SAMBA),CIL1308S0019(ATPG),CIL1342S0007(MKK6),CIL1348S0008(MKK6),CIL1358S0034(At4g02530),CIL1371S0026(BAM1),CIL1416S0051(At2g33170),CIL1500S0016(LECRKS7),CIL1502S0022(HY5),CIL1528S0019(NPK1),CIL1577S0043(CRLK1),MSTRG.24302(OsI_10887)	5	1	CIL1353S0010(SPX3),CIL1411S0014(MPK3),CIL1422S0005(RDR1),MSTRG.20306(ERF4),MSTRG.25215(DLO2)	CIL1502S0022(HY5)	3	2	CIL0461S0011(THI1-2),CIL1343S0044(MT2),CIL1494S0017(STY13)	CIL1348S0008(MKK6),MSTRG.20306(ERF4)	9	5
GO:0008150	Biological Process	GO:0048519	negative regulation of biological process	2	9	CIL0046S0013(PME21),CIL1443S0019(PI1)	CIL0178S0006(PME54),CIL0390S0004(PME7),CIL0457S0001(--),CIL1417S0040(CAPH),CIL1531S0024(PME33),CIL1552S0016(PFP-BETA),CIL1556S0001(Wdhd1),MSTRG.15975(AGO10),MSTRG.24938(BPC7)	6	41	CIL0046S0013(PME21),CIL0260S0004(At3g61590),CIL1324S0066(PHN1),CIL1443S0019(PI1),CIL1603S0003(PME41),MSTRG.26377(EOL1)	CIL0120S0020(KRP7),CIL0143S0006(BZIP44),CIL0178S0006(PME54),CIL0178S0009(PME44),CIL0188S0003(ARP4),CIL0215S0007(KRP3),CIL0218S0020(GALT31A),CIL0266S0013(PAT18),CIL0326S0014(SBT1.8),CIL0390S0004(PME7),CIL0457S0001(--),CIL1263S0098(DRP5A),CIL1264S0051(PMEI7),CIL1265S0073(--),CIL1283S0038(SAMBA),CIL1317S0038(At3g05520),CIL1320S0030(Aspm),CIL1330S0022(MCM7),CIL1343S0052(DRP5A),CIL1354S0037(PMEI3),CIL…	6	43	CIL0046S0013(PME21),CIL0260S0004(At3g61590),CIL1324S0066(PHN1),CIL1443S0019(PI1),CIL1495S0032(BB),MSTRG.26377(EOL1)	CIL0178S0006(PME54),CIL0178S0009(PME44),CIL0188S0003(ARP4),CIL0215S0007(KRP3),CIL0218S0020(GALT31A),CIL0262S0004(SBT1.8),CIL0266S0013(PAT18),CIL0326S0014(SBT1.8),CIL0390S0004(PME7),CIL0457S0001(--),CIL1263S0098(DRP5A),CIL1264S0051(PMEI7),CIL1265S0073(--),CIL1283S0038(SAMBA),CIL1295S0020(PECS-2.1),CIL1317S0038(At3g05520),CIL1320S0030(Aspm),CIL1330S0022(MCM7),CIL1343S0052(DRP5A),CIL1354S0037(PMEI3)…	3	26	CIL0046S0013(PME21),CIL0461S0013(PME18),MSTRG.26377(EOL1)	CIL0215S0007(KRP3),CIL0266S0013(PAT18),CIL0326S0014(SBT1.8),CIL0457S0001(--),CIL1263S0098(DRP5A),CIL1265S0073(--),CIL1320S0030(Aspm),CIL1330S0022(MCM7),CIL1343S0052(DRP5A),CIL1354S0037(PMEI3),CIL1387S0008(KIN14L),CIL1387S0051(PME47),CIL1393S0018(MCM3),CIL1417S0040(CAPH),CIL1429S0009(TDR),CIL1459S0013(KIN7N),CIL1468S0020(MSH7),CIL1476S0022(Pola2),CIL1519S0028(SBT1.3),CIL1525S0026(FZR3),CIL1531S002…	5	41	CIL0461S0013(PME18),CIL1443S0019(PI1),CIL1443S0020(--),MSTRG.16276(At5g56260),MSTRG.7308(ATHB-7)	CIL0120S0020(KRP7),CIL0178S0006(PME54),CIL0178S0009(PME44),CIL0215S0007(KRP3),CIL0218S0020(GALT31A),CIL0266S0013(PAT18),CIL0326S0014(SBT1.8),CIL0390S0004(PME7),CIL0457S0001(--),CIL1263S0098(DRP5A),CIL1265S0073(--),CIL1295S0020(PECS-2.1),CIL1317S0038(At3g05520),CIL1320S0030(Aspm),CIL1330S0022(MCM7),CIL1343S0052(DRP5A),CIL1354S0037(PMEI3),CIL1370S0036(ETG1),CIL1383S0030(utp6),CIL1387S0008(KIN14L),C…	7	36	CIL0461S0013(PME18),CIL1324S0066(PHN1),CIL1369S0008(KNL2),CIL1443S0019(PI1),MSTRG.2181(AUR3),MSTRG.4503(RDR1),MSTRG.7308(ATHB-7)	CIL0120S0020(KRP7),CIL0178S0006(PME54),CIL0178S0009(PME44),CIL0218S0020(GALT31A),CIL0260S0004(At3g61590),CIL0266S0013(PAT18),CIL0326S0014(SBT1.8),CIL0457S0001(--),CIL1263S0098(DRP5A),CIL1264S0051(PMEI7),CIL1265S0073(--),CIL1295S0020(PECS-2.1),CIL1320S0030(Aspm),CIL1330S0022(MCM7),CIL1354S0037(PMEI3),CIL1370S0036(ETG1),CIL1387S0008(KIN14L),CIL1393S0018(MCM3),CIL1422S0005(RDR1),CIL1429S0009(TDR),CI…	8	37	CIL0461S0013(PME18),CIL1369S0008(KNL2),CIL1443S0019(PI1),CIL1443S0020(--),CIL1459S0013(KIN7N),MSTRG.2181(AUR3),MSTRG.4503(RDR1),MSTRG.7308(ATHB-7)	CIL0178S0006(PME54),CIL0178S0009(PME44),CIL0218S0020(GALT31A),CIL0262S0004(SBT1.8),CIL0266S0013(PAT18),CIL0326S0014(SBT1.8),CIL0390S0004(PME7),CIL0457S0001(--),CIL1263S0098(DRP5A),CIL1264S0051(PMEI7),CIL1265S0073(--),CIL1295S0020(PECS-2.1),CIL1320S0030(Aspm),CIL1330S0022(MCM7),CIL1343S0052(DRP5A),CIL1354S0037(PMEI3),CIL1387S0008(KIN14L),CIL1387S0051(PME47),CIL1393S0018(MCM3),CIL1407S0035(PMEI10),…	4	30	CIL0260S0004(At3g61590),CIL1324S0066(PHN1),CIL1585S0015(EOL1),MSTRG.26377(EOL1)	CIL0120S0020(KRP7),CIL0143S0006(BZIP44),CIL0215S0007(KRP3),CIL0218S0020(GALT31A),CIL0266S0013(PAT18),CIL0326S0014(SBT1.8),CIL1263S0098(DRP5A),CIL1264S0051(PMEI7),CIL1265S0073(--),CIL1283S0038(SAMBA),CIL1317S0038(At3g05520),CIL1320S0030(Aspm),CIL1343S0052(DRP5A),CIL1354S0037(PMEI3),CIL1387S0008(KIN14L),CIL1393S0018(MCM3),CIL1407S0035(PMEI10),CIL1422S0005(RDR1),CIL1439S0024(NRG2),CIL1468S0020(MSH7)…	4	34	CIL0260S0004(At3g61590),CIL1324S0066(PHN1),CIL1495S0032(BB),MSTRG.26377(EOL1)	CIL0143S0006(BZIP44),CIL0178S0009(PME44),CIL0188S0003(ARP4),CIL0215S0007(KRP3),CIL0218S0020(GALT31A),CIL0262S0004(SBT1.8),CIL0266S0013(PAT18),CIL0326S0014(SBT1.8),CIL1263S0098(DRP5A),CIL1264S0051(PMEI7),CIL1265S0073(--),CIL1283S0038(SAMBA),CIL1317S0038(At3g05520),CIL1320S0030(Aspm),CIL1330S0022(MCM7),CIL1343S0052(DRP5A),CIL1354S0037(PMEI3),CIL1387S0008(KIN14L),CIL1387S0051(PME47),CIL1393S0018(MCM…	1	10	CIL1422S0005(RDR1)	CIL0326S0014(SBT1.8),CIL1295S0020(PECS-2.1),CIL1439S0024(NRG2),CIL1503S0021(SBT4.14),CIL1505S0002(--),CIL1519S0028(SBT1.3),CIL1531S0024(PME33),CIL1531S0028(PMEI11),CIL1552S0016(PFP-BETA),CIL1603S0003(PME41)	3	4	CIL0215S0007(KRP3),CIL1324S0066(PHN1),MSTRG.7308(ATHB-7)	CIL1393S0018(MCM3),CIL1519S0028(SBT1.3),CIL1531S0028(PMEI11),MSTRG.16276(At5g56260)	13	12
GO:0008150	Biological Process	GO:0050789	regulation of biological process	29	66	CIL0046S0013(PME21),CIL0118S0012(--),CIL0225S0014(CAT1),CIL0250S0001(GLR3.6),CIL0479S0005(PSAN),CIL1263S0045(GATL9),CIL1271S0030(At5g58800),CIL1303S0002(CYP94C1),CIL1337S0001(ABP20),CIL1353S0010(SPX3),CIL1385S0020(PAP17),CIL1404S0022(CLC-A),CIL1425S0004(SWI3C),CIL1439S0038(PBA1),CIL1443S0019(PI1),CIL1476S0032(PHO1-H1),CIL1490S0008(ERF023),CIL1499S0022(CKI1),CIL1568S0026(ERF026),CIL1619S0013(IAA32…	CIL0001S0028(PXL1),CIL0002S0017(NAC021),CIL0037S0021(AHP1),CIL0049S0020(RBK1),CIL0052S0001(NAC075),CIL0146S0012(NAC075),CIL0146S0018(At5g58410),CIL0149S0005(PAP17),CIL0158S0006(ROPGEF7),CIL0178S0006(PME54),CIL0218S0012(NAC012),CIL0271S0013(DOF5.3),CIL0277S0001(PDAT1),CIL0324S0018(PER12),CIL0390S0004(PME7),CIL0457S0001(--),CIL0465S0005(--),CIL0538S0003(BHLH121),CIL0565S0002(NAC043),CIL1262S0024(--…	71	263	CIL0046S0013(PME21),CIL0118S0012(--),CIL0156S0015(NAC022),CIL0211S0005(ATHB-5),CIL0228S0001(udkC),CIL0233S0007(CIPK11),CIL0243S0014(CYP711A1),CIL0250S0001(GLR3.6),CIL0260S0004(At3g61590),CIL0355S0008(ORP3C),CIL0461S0011(THI1-2),CIL0473S0009(RAV2),CIL0474S0005(LBD4),CIL0616S0001(--),CIL0692S0003(SPT6),CIL1263S0022(HAT5),CIL1263S0069(PIN8),CIL1263S0090(MT2),CIL1271S0021(PHT4,1),CIL1271S0030(At5g588…	CIL0001S0028(PXL1),CIL0023S0017(APC8),CIL0026S0010(PAO5),CIL0035S0022(RIC4),CIL0037S0021(AHP1),CIL0039S0014(At4g28100),CIL0043S0002(BHLH3),CIL0049S0020(RBK1),CIL0053S0003(YAB5),CIL0114S0011(DGK2),CIL0118S0003(WOX4),CIL0120S0015(HSF24),CIL0120S0020(KRP7),CIL0125S0020(At4g04670),CIL0128S0030(MSH4),CIL0134S0012(APC1),CIL0143S0006(BZIP44),CIL0143S0028(SAPK2),CIL0146S0012(NAC075),CIL0149S0005(PAP17),C…	109	266	CIL0046S0013(PME21),CIL0118S0004(RAP2-1),CIL0118S0012(--),CIL0146S0011(Ptpmt1),CIL0156S0015(NAC022),CIL0211S0005(ATHB-5),CIL0211S0010(ATL54),CIL0228S0001(udkC),CIL0233S0007(CIPK11),CIL0243S0014(CYP711A1),CIL0250S0001(GLR3.6),CIL0260S0004(At3g61590),CIL0328S0002(GATA26),CIL0355S0008(ORP3C),CIL0413S0004(GPX3),CIL0431S0004(SCL32),CIL0449S0001(MYB306),CIL0461S0011(THI1-2),CIL0473S0009(RAV2),CIL0474S0…	CIL0001S0028(PXL1),CIL0023S0017(APC8),CIL0026S0010(PAO5),CIL0035S0022(RIC4),CIL0037S0021(AHP1),CIL0039S0014(At4g28100),CIL0043S0002(BHLH3),CIL0047S0017(PMADS2),CIL0049S0020(RBK1),CIL0052S0001(NAC075),CIL0053S0003(YAB5),CIL0114S0011(DGK2),CIL0118S0003(WOX4),CIL0128S0030(MSH4),CIL0146S0012(NAC075),CIL0149S0005(PAP17),CIL0158S0006(ROPGEF7),CIL0165S0005(SHR),CIL0176S0010(TDR),CIL0176S0054(MYB306),CIL…	75	159	CIL0018S0024(COP1),CIL0046S0013(PME21),CIL0118S0004(RAP2-1),CIL0118S0012(--),CIL0120S0016(RCCR),CIL0121S0007(ROPGEF12),CIL0149S0005(PAP17),CIL0165S0005(SHR),CIL0198S0019(EDD1),CIL0198S0020(EDD1),CIL0211S0005(ATHB-5),CIL0233S0007(CIPK11),CIL0243S0014(CYP711A1),CIL0250S0001(GLR3.6),CIL0425S0010(FAS2),CIL0431S0004(SCL32),CIL0461S0013(PME18),CIL0489S0010(CYP82C2),CIL0489S0011(CYP82A3),CIL0616S0001(--…	CIL0001S0028(PXL1),CIL0026S0010(PAO5),CIL0035S0022(RIC4),CIL0043S0002(BHLH3),CIL0047S0022(At2g37990),CIL0052S0001(NAC075),CIL0053S0003(YAB5),CIL0121S0004(GL2),CIL0123S0004(At2g36240),CIL0128S0030(MSH4),CIL0158S0006(ROPGEF7),CIL0158S0009(TDS4),CIL0183S0010(ERECTA),CIL0184S0008(BHLH),CIL0189S0001(RGL1),CIL0189S0013(GDI1),CIL0192S0007(AHK5),CIL0202S0015(IAA16),CIL0205S0012(NAC035),CIL0215S0007(KRP3)…	98	241	CIL0018S0024(COP1),CIL0057S0017(RGLG3),CIL0118S0004(RAP2-1),CIL0118S0012(--),CIL0120S0016(RCCR),CIL0121S0007(ROPGEF12),CIL0146S0011(Ptpmt1),CIL0196S0001(EIF-5A2),CIL0198S0019(EDD1),CIL0198S0020(EDD1),CIL0211S0005(ATHB-5),CIL0211S0010(ATL54),CIL0228S0001(udkC),CIL0233S0007(CIPK11),CIL0243S0014(CYP711A1),CIL0316S0014(ACA12),CIL0344S0025(MED6),CIL0355S0008(ORP3C),CIL0358S0002(AMPD),CIL0461S0013(PME1…	CIL0001S0028(PXL1),CIL0023S0017(APC8),CIL0026S0010(PAO5),CIL0035S0022(RIC4),CIL0037S0021(AHP1),CIL0039S0014(At4g28100),CIL0043S0002(BHLH3),CIL0045S0004(TULP8),CIL0052S0001(NAC075),CIL0053S0003(YAB5),CIL0118S0003(WOX4),CIL0120S0015(HSF24),CIL0120S0020(KRP7),CIL0128S0030(MSH4),CIL0146S0012(NAC075),CIL0146S0018(At5g58410),CIL0158S0006(ROPGEF7),CIL0165S0005(SHR),CIL0176S0010(TDR),CIL0176S0054(MYB306)…	118	227	CIL0018S0024(COP1),CIL0023S0018(APC8),CIL0057S0017(RGLG3),CIL0118S0004(RAP2-1),CIL0118S0012(--),CIL0120S0016(RCCR),CIL0121S0007(ROPGEF12),CIL0146S0011(Ptpmt1),CIL0148S0002(--),CIL0196S0001(EIF-5A2),CIL0198S0019(EDD1),CIL0198S0020(EDD1),CIL0211S0005(ATHB-5),CIL0211S0010(ATL54),CIL0228S0001(udkC),CIL0233S0007(CIPK11),CIL0243S0014(CYP711A1),CIL0250S0001(GLR3.6),CIL0262S0005(--),CIL0316S0014(ACA12),C…	CIL0001S0028(PXL1),CIL0026S0010(PAO5),CIL0035S0022(RIC4),CIL0037S0021(AHP1),CIL0039S0014(At4g28100),CIL0045S0004(TULP8),CIL0052S0001(NAC075),CIL0114S0011(DGK2),CIL0118S0003(WOX4),CIL0120S0015(HSF24),CIL0120S0020(KRP7),CIL0128S0030(MSH4),CIL0146S0012(NAC075),CIL0149S0005(PAP17),CIL0158S0006(ROPGEF7),CIL0176S0010(TDR),CIL0178S0006(PME54),CIL0178S0009(PME44),CIL0183S0010(ERECTA),CIL0189S0001(RGL1),C…	166	231	CIL0002S0017(NAC021),CIL0018S0024(COP1),CIL0057S0017(RGLG3),CIL0118S0004(RAP2-1),CIL0118S0012(--),CIL0120S0015(HSF24),CIL0121S0007(ROPGEF12),CIL0123S0004(At2g36240),CIL0125S0020(At4g04670),CIL0146S0011(Ptpmt1),CIL0148S0002(--),CIL0156S0015(NAC022),CIL0170S0030(zntB),CIL0196S0001(EIF-5A2),CIL0198S0019(EDD1),CIL0198S0020(EDD1),CIL0211S0005(ATHB-5),CIL0211S0010(ATL54),CIL0228S0001(udkC),CIL0233S0007…	CIL0001S0028(PXL1),CIL0018S0014(At3g13560),CIL0026S0010(PAO5),CIL0035S0022(RIC4),CIL0039S0014(At4g28100),CIL0043S0002(BHLH3),CIL0052S0001(NAC075),CIL0053S0003(YAB5),CIL0118S0003(WOX4),CIL0128S0030(MSH4),CIL0146S0012(NAC075),CIL0149S0005(PAP17),CIL0158S0006(ROPGEF7),CIL0165S0005(SHR),CIL0176S0010(TDR),CIL0178S0006(PME54),CIL0178S0009(PME44),CIL0183S0010(ERECTA),CIL0189S0001(RGL1),CIL0189S0013(GDI1…	66	184	CIL0002S0017(NAC021),CIL0052S0001(NAC075),CIL0121S0007(ROPGEF12),CIL0156S0015(NAC022),CIL0211S0005(ATHB-5),CIL0211S0010(ATL54),CIL0228S0001(udkC),CIL0233S0007(CIPK11),CIL0243S0014(CYP711A1),CIL0250S0001(GLR3.6),CIL0260S0004(At3g61590),CIL0355S0008(ORP3C),CIL0413S0004(GPX3),CIL0449S0001(MYB306),CIL0461S0011(THI1-2),CIL0474S0005(LBD4),CIL0692S0003(SPT6),CIL1263S0022(HAT5),CIL1263S0090(MT2),CIL1271S…	CIL0026S0010(PAO5),CIL0035S0022(RIC4),CIL0039S0014(At4g28100),CIL0053S0003(YAB5),CIL0118S0003(WOX4),CIL0120S0020(KRP7),CIL0143S0006(BZIP44),CIL0149S0005(PAP17),CIL0158S0006(ROPGEF7),CIL0176S0010(TDR),CIL0176S0054(MYB306),CIL0183S0010(ERECTA),CIL0189S0001(RGL1),CIL0189S0013(GDI1),CIL0198S0019(EDD1),CIL0198S0020(EDD1),CIL0202S0015(IAA16),CIL0212S0014(AUR1),CIL0215S0007(KRP3),CIL0215S0014(At5g48740)…	112	208	CIL0002S0017(NAC021),CIL0118S0004(RAP2-1),CIL0118S0012(--),CIL0120S0015(HSF24),CIL0121S0007(ROPGEF12),CIL0156S0015(NAC022),CIL0211S0005(ATHB-5),CIL0211S0010(ATL54),CIL0228S0001(udkC),CIL0233S0007(CIPK11),CIL0243S0014(CYP711A1),CIL0250S0001(GLR3.6),CIL0260S0004(At3g61590),CIL0316S0014(ACA12),CIL0355S0008(ORP3C),CIL0413S0004(GPX3),CIL0431S0004(SCL32),CIL0449S0001(MYB306),CIL0473S0009(RAV2),CIL0474S…	CIL0026S0010(PAO5),CIL0035S0022(RIC4),CIL0039S0014(At4g28100),CIL0053S0003(YAB5),CIL0114S0011(DGK2),CIL0118S0003(WOX4),CIL0120S0016(RCCR),CIL0143S0006(BZIP44),CIL0149S0005(PAP17),CIL0158S0006(ROPGEF7),CIL0176S0010(TDR),CIL0176S0054(MYB306),CIL0178S0009(PME44),CIL0183S0010(ERECTA),CIL0188S0003(ARP4),CIL0189S0001(RGL1),CIL0189S0013(GDI1),CIL0198S0019(EDD1),CIL0198S0020(EDD1),CIL0202S0015(IAA16),CIL…	30	36	CIL0120S0015(HSF24),CIL0156S0015(NAC022),CIL0211S0010(ATL54),CIL0489S0010(CYP82C2),CIL0599S0004(WRKY24),CIL0644S0015(NAC048),CIL1300S0048(WRKY18),CIL1303S0002(CYP94C1),CIL1325S0062(At1g27190),CIL1326S0021(TGA7),CIL1342S0047(DMR6),CIL1353S0010(SPX3),CIL1372S0034(NAC081),CIL1384S0023(At4g17280),CIL1411S0014(MPK3),CIL1422S0005(RDR1),CIL1425S0009(NAC002),CIL1446S0069(--),CIL1512S0032(WRKY50),CIL1531S…	CIL0026S0010(PAO5),CIL0035S0022(RIC4),CIL0218S0012(NAC012),CIL0326S0014(SBT1.8),CIL0331S0002(CYP90B1),CIL0364S0012(TMK1),CIL0369S0007(TCP7),CIL0455S0004(SNE),CIL0479S0005(PSAN),CIL0497S0007(--),CIL0565S0002(NAC043),CIL1295S0020(PECS-2.1),CIL1321S0018(BZIP43),CIL1327S0033(CSLA9),CIL1328S0016(GATA19),CIL1337S0001(ABP20),CIL1348S0042(GATA8),CIL1380S0033(--),CIL1439S0024(NRG2),CIL1446S0035(XCP1),CIL1…	27	31	CIL0023S0018(APC8),CIL0026S0010(PAO5),CIL0176S0054(MYB306),CIL0215S0007(KRP3),CIL0218S0012(NAC012),CIL0228S0001(udkC),CIL0324S0018(PER12),CIL0400S0002(CIPK3),CIL0461S0011(THI1-2),CIL0538S0003(BHLH121),CIL1321S0018(BZIP43),CIL1324S0066(PHN1),CIL1325S0024(ABCB19),CIL1325S0084(SAP12),CIL1326S0028(ARF17),CIL1343S0044(MT2),CIL1375S0021(--),CIL1376S0018(TIF3D1),CIL1393S0025(FLS2),CIL1429S0014(PIN1A),CI…	CIL0118S0012(--),CIL0149S0005(PAP17),CIL0158S0006(ROPGEF7),CIL0252S0014(FIP37),CIL0479S0005(PSAN),CIL0489S0011(CYP82A3),CIL0497S0007(--),CIL0644S0015(NAC048),CIL1258S0024(NAC029),CIL1327S0033(CSLA9),CIL1339S0015(POL),CIL1342S0047(DMR6),CIL1343S0006(BZIP34),CIL1348S0008(MKK6),CIL1358S0050(WIN1),CIL1393S0018(MCM3),CIL1402S0043(NAC086),CIL1465S0014(JMJ30),CIL1499S0021(CKI1),CIL1500S0047(KIN12C),CIL1…	115	71
GO:0008150	Biological Process	GO:0050896	response to stimulus	31	57	CIL0118S0012(--),CIL0225S0014(CAT1),CIL0250S0001(GLR3.6),CIL0596S0001(ABCB25),CIL1263S0045(GATL9),CIL1294S0075(--),CIL1303S0002(CYP94C1),CIL1337S0001(ABP20),CIL1361S0042(hbdA),CIL1385S0020(PAP17),CIL1439S0038(PBA1),CIL1443S0019(PI1),CIL1490S0008(ERF023),CIL1497S0048(GPX6),CIL1499S0022(CKI1),CIL1619S0013(IAA32),MSTRG.10490(poxN1),MSTRG.10819(PSY1R),MSTRG.13035(At2g17695),MSTRG.14189(PAH1),MSTRG.16…	CIL0001S0028(PXL1),CIL0037S0021(AHP1),CIL0146S0018(At5g58410),CIL0149S0005(PAP17),CIL0203S0006(DFR),CIL0252S0012(TAR2),CIL0277S0001(PDAT1),CIL0301S0006(CHI3),CIL0324S0018(PER12),CIL0457S0001(--),CIL0465S0005(--),CIL1263S0016(KLCR2),CIL1263S0090(MT2),CIL1294S0067(MAN4),CIL1300S0077(PER46),CIL1328S0057(KU80),CIL1332S0002(At1g56130),CIL1332S0066(KAT3),CIL1346S0006(IP5P2),CIL1371S0041(CYP707A4),CIL13…	82	225	CIL0118S0012(--),CIL0233S0007(CIPK11),CIL0243S0014(CYP711A1),CIL0250S0001(GLR3.6),CIL0260S0004(At3g61590),CIL0307S0015(APX2),CIL0338S0022(Psyc_2124),CIL0349S0001(AS1),CIL0355S0008(ORP3C),CIL0461S0011(THI1-2),CIL0533S0003(CAJ1),CIL0616S0001(--),CIL1259S0009(PUMP5),CIL1263S0022(HAT5),CIL1263S0069(PIN8),CIL1263S0090(MT2),CIL1271S0021(PHT4,1),CIL1277S0064(ERF113),CIL1294S0075(--),CIL1313S0042(PLDZETA…	CIL0001S0028(PXL1),CIL0002S0023(RUS1),CIL0004S0010(MK0970),CIL0013S0022(MTACP2),CIL0026S0010(PAO5),CIL0037S0021(AHP1),CIL0039S0014(At4g28100),CIL0045S0007(MAA3),CIL0114S0011(DGK2),CIL0120S0015(HSF24),CIL0125S0020(At4g04670),CIL0128S0030(MSH4),CIL0134S0011(ESK1),CIL0134S0012(APC1),CIL0143S0006(BZIP44),CIL0143S0028(SAPK2),CIL0149S0005(PAP17),CIL0183S0010(ERECTA),CIL0188S0003(ARP4),CIL0192S0007(AHK5…	117	222	CIL0006S0011(CHS),CIL0118S0004(RAP2-1),CIL0118S0012(--),CIL0146S0011(Ptpmt1),CIL0211S0010(ATL54),CIL0233S0007(CIPK11),CIL0243S0014(CYP711A1),CIL0250S0001(GLR3.6),CIL0260S0004(At3g61590),CIL0307S0015(APX2),CIL0313S0003(ACR10),CIL0330S0014(GH3.1),CIL0338S0022(Psyc_2124),CIL0355S0008(ORP3C),CIL0413S0004(GPX3),CIL0461S0011(THI1-2),CIL0533S0003(CAJ1),CIL0616S0001(--),CIL1259S0009(PUMP5),CIL1259S0026(E…	CIL0001S0028(PXL1),CIL0002S0023(RUS1),CIL0013S0022(MTACP2),CIL0026S0010(PAO5),CIL0037S0021(AHP1),CIL0039S0014(At4g28100),CIL0045S0007(MAA3),CIL0114S0011(DGK2),CIL0128S0030(MSH4),CIL0134S0011(ESK1),CIL0149S0005(PAP17),CIL0183S0010(ERECTA),CIL0188S0003(ARP4),CIL0192S0007(AHK5),CIL0202S0015(IAA16),CIL0202S0016(AUX22D),CIL0203S0006(DFR),CIL0203S0027(IAA9),CIL0218S0025(MTP1),CIL0252S0012(TAR2),CIL0277…	80	141	CIL0006S0011(CHS),CIL0018S0024(COP1),CIL0040S0008(JGB),CIL0118S0004(RAP2-1),CIL0118S0012(--),CIL0120S0016(RCCR),CIL0149S0005(PAP17),CIL0212S0021(OS9),CIL0233S0007(CIPK11),CIL0243S0014(CYP711A1),CIL0250S0001(GLR3.6),CIL0349S0001(AS1),CIL0425S0010(FAS2),CIL0461S0013(PME18),CIL0616S0001(--),CIL1258S0024(NAC029),CIL1277S0064(ERF113),CIL1294S0075(--),CIL1300S0014(CRK2),CIL1332S0019(HY5),CIL1342S0018(m…	CIL0001S0028(PXL1),CIL0026S0010(PAO5),CIL0045S0013(WRKY9),CIL0047S0022(At2g37990),CIL0128S0030(MSH4),CIL0134S0011(ESK1),CIL0135S0004(At1g09580),CIL0183S0010(ERECTA),CIL0184S0008(BHLH),CIL0192S0007(AHK5),CIL0202S0015(IAA16),CIL0203S0006(DFR),CIL0203S0007(DFR),CIL0221S0002(EBP1),CIL0252S0012(TAR2),CIL0277S0001(PDAT1),CIL0283S0009(CAT8),CIL0301S0006(CHI3),CIL0302S0016(SRK2H),CIL0307S0005(MCM8),CIL03…	104	213	CIL0018S0024(COP1),CIL0057S0017(RGLG3),CIL0118S0004(RAP2-1),CIL0118S0012(--),CIL0120S0016(RCCR),CIL0146S0011(Ptpmt1),CIL0156S0023(DVR),CIL0170S0020(MSRB3),CIL0211S0010(ATL54),CIL0233S0007(CIPK11),CIL0243S0014(CYP711A1),CIL0307S0015(APX2),CIL0316S0014(ACA12),CIL0338S0022(Psyc_2124),CIL0349S0001(AS1),CIL0355S0008(ORP3C),CIL0358S0002(AMPD),CIL0461S0013(PME18),CIL0596S0001(ABCB25),CIL0616S0001(--),CI…	CIL0001S0028(PXL1),CIL0026S0010(PAO5),CIL0037S0021(AHP1),CIL0039S0014(At4g28100),CIL0045S0004(TULP8),CIL0045S0007(MAA3),CIL0047S0014(PERK1),CIL0120S0015(HSF24),CIL0128S0030(MSH4),CIL0134S0011(ESK1),CIL0146S0018(At5g58410),CIL0183S0010(ERECTA),CIL0192S0007(AHK5),CIL0202S0015(IAA16),CIL0202S0016(AUX22D),CIL0203S0006(DFR),CIL0203S0007(DFR),CIL0218S0017(WAXY),CIL0221S0002(EBP1),CIL0252S0012(TAR2),CIL…	127	194	CIL0006S0011(CHS),CIL0018S0024(COP1),CIL0023S0018(APC8),CIL0057S0017(RGLG3),CIL0118S0004(RAP2-1),CIL0118S0012(--),CIL0120S0016(RCCR),CIL0146S0011(Ptpmt1),CIL0148S0002(--),CIL0170S0020(MSRB3),CIL0211S0010(ATL54),CIL0233S0007(CIPK11),CIL0243S0014(CYP711A1),CIL0250S0001(GLR3.6),CIL0262S0005(--),CIL0307S0015(APX2),CIL0316S0014(ACA12),CIL0320S0003(4CLL5),CIL0330S0014(GH3.1),CIL0349S0001(AS1),CIL0355S0…	CIL0001S0028(PXL1),CIL0026S0010(PAO5),CIL0037S0021(AHP1),CIL0039S0014(At4g28100),CIL0045S0004(TULP8),CIL0045S0013(WRKY9),CIL0047S0014(PERK1),CIL0114S0011(DGK2),CIL0120S0015(HSF24),CIL0128S0030(MSH4),CIL0134S0011(ESK1),CIL0146S0014(GGT3),CIL0149S0005(PAP17),CIL0183S0010(ERECTA),CIL0192S0007(AHK5),CIL0202S0015(IAA16),CIL0202S0016(AUX22D),CIL0203S0006(DFR),CIL0203S0007(DFR),CIL0212S0021(OS9),CIL0218…	183	182	CIL0004S0010(MK0970),CIL0006S0011(CHS),CIL0018S0024(COP1),CIL0045S0007(MAA3),CIL0053S0008(TL1),CIL0057S0017(RGLG3),CIL0118S0004(RAP2-1),CIL0118S0012(--),CIL0120S0015(HSF24),CIL0125S0020(At4g04670),CIL0134S0013(ALG11),CIL0146S0011(Ptpmt1),CIL0148S0002(--),CIL0170S0030(zntB),CIL0211S0010(ATL54),CIL0233S0007(CIPK11),CIL0243S0014(CYP711A1),CIL0307S0015(APX2),CIL0316S0014(ACA12),CIL0324S0018(PER12),CI…	CIL0001S0028(PXL1),CIL0026S0010(PAO5),CIL0039S0014(At4g28100),CIL0045S0013(WRKY9),CIL0047S0014(PERK1),CIL0128S0030(MSH4),CIL0134S0011(ESK1),CIL0146S0014(GGT3),CIL0149S0005(PAP17),CIL0183S0010(ERECTA),CIL0192S0007(AHK5),CIL0202S0015(IAA16),CIL0202S0016(AUX22D),CIL0203S0006(DFR),CIL0203S0007(DFR),CIL0218S0017(WAXY),CIL0218S0025(MTP1),CIL0252S0012(TAR2),CIL0277S0001(PDAT1),CIL0287S0007(KO),CIL0301S0…	77	145	CIL0040S0008(JGB),CIL0211S0010(ATL54),CIL0233S0007(CIPK11),CIL0243S0014(CYP711A1),CIL0250S0001(GLR3.6),CIL0260S0004(At3g61590),CIL0307S0015(APX2),CIL0313S0003(ACR10),CIL0349S0001(AS1),CIL0355S0008(ORP3C),CIL0413S0004(GPX3),CIL0461S0011(THI1-2),CIL0533S0003(CAJ1),CIL1263S0016(KLCR2),CIL1263S0022(HAT5),CIL1263S0090(MT2),CIL1271S0021(PHT4,1),CIL1294S0067(MAN4),CIL1294S0075(--),CIL1300S0062(GPX1),CIL…	CIL0013S0022(MTACP2),CIL0026S0010(PAO5),CIL0039S0014(At4g28100),CIL0045S0007(MAA3),CIL0134S0011(ESK1),CIL0143S0006(BZIP44),CIL0149S0005(PAP17),CIL0183S0010(ERECTA),CIL0202S0015(IAA16),CIL0203S0006(DFR),CIL0218S0025(MTP1),CIL0225S0014(CAT1),CIL0252S0012(TAR2),CIL0277S0001(PDAT1),CIL0287S0007(KO),CIL0301S0006(CHI3),CIL0307S0005(MCM8),CIL0312S0011(PDIL2-1),CIL0331S0002(CYP90B1),CIL0364S0012(TMK1),CI…	125	161	CIL0006S0011(CHS),CIL0118S0004(RAP2-1),CIL0118S0012(--),CIL0120S0015(HSF24),CIL0211S0010(ATL54),CIL0218S0017(WAXY),CIL0233S0007(CIPK11),CIL0243S0014(CYP711A1),CIL0250S0001(GLR3.6),CIL0260S0004(At3g61590),CIL0307S0015(APX2),CIL0313S0003(ACR10),CIL0316S0014(ACA12),CIL0349S0001(AS1),CIL0355S0008(ORP3C),CIL0413S0004(GPX3),CIL0533S0003(CAJ1),CIL0616S0001(--),CIL0730S0001(ATL54),CIL1259S0009(PUMP5),CIL…	CIL0013S0022(MTACP2),CIL0026S0010(PAO5),CIL0039S0014(At4g28100),CIL0045S0007(MAA3),CIL0114S0011(DGK2),CIL0120S0016(RCCR),CIL0134S0011(ESK1),CIL0143S0006(BZIP44),CIL0149S0005(PAP17),CIL0183S0010(ERECTA),CIL0188S0003(ARP4),CIL0202S0015(IAA16),CIL0202S0016(AUX22D),CIL0203S0006(DFR),CIL0203S0027(IAA9),CIL0218S0025(MTP1),CIL0225S0014(CAT1),CIL0252S0012(TAR2),CIL0277S0001(PDAT1),CIL0287S0007(KO),CIL031…	37	34	CIL0006S0011(CHS),CIL0120S0015(HSF24),CIL0203S0006(DFR),CIL0211S0010(ATL54),CIL0301S0006(CHI3),CIL0307S0005(MCM8),CIL0611S0001(--),CIL1259S0009(PUMP5),CIL1300S0048(WRKY18),CIL1303S0002(CYP94C1),CIL1325S0062(At1g27190),CIL1329S0001(PUB34),CIL1342S0047(DMR6),CIL1348S0064(--),CIL1384S0023(At4g17280),CIL1400S0018(At5g20050),CIL1411S0014(MPK3),CIL1422S0005(RDR1),CIL1425S0009(NAC002),CIL1446S0069(--),C…	CIL0026S0010(PAO5),CIL0134S0011(ESK1),CIL0331S0002(CYP90B1),CIL0364S0012(TMK1),CIL0369S0007(TCP7),CIL0409S0004(PER17),CIL0455S0004(SNE),CIL0497S0007(--),CIL1293S0044(CESA4),CIL1327S0033(CSLA9),CIL1332S0050(DNAJB4),CIL1337S0001(ABP20),CIL1342S0002(PME53),CIL1440S0006(PNC1),CIL1469S0020(tag),CIL1485S0008(AUX22B),CIL1497S0055(TUBB8),CIL1502S0022(HY5),CIL1531S0021(TPPA),CIL1562S0028(AHG1),CIL1595S003…	37	26	CIL0002S0023(RUS1),CIL0006S0011(CHS),CIL0023S0018(APC8),CIL0026S0010(PAO5),CIL0045S0007(MAA3),CIL0324S0018(PER12),CIL0461S0011(THI1-2),CIL1268S0002(PNC1),CIL1300S0062(GPX1),CIL1308S0038(UGT74B1),CIL1317S0068(At3g13860),CIL1325S0024(ABCB19),CIL1325S0084(SAP12),CIL1326S0028(ARF17),CIL1328S0057(KU80),CIL1332S0066(KAT3),CIL1343S0044(MT2),CIL1384S0012(HSP90-6),CIL1393S0025(FLS2),CIL1429S0014(PIN1A),CI…	CIL0118S0012(--),CIL0149S0005(PAP17),CIL0409S0004(PER17),CIL0497S0007(--),CIL1258S0024(NAC029),CIL1274S0041(TIP1-3),CIL1327S0033(CSLA9),CIL1342S0002(PME53),CIL1342S0047(DMR6),CIL1348S0008(MKK6),CIL1359S0006(ACX2),CIL1371S0041(CYP707A4),CIL1464S0016(GATL1),CIL1499S0021(CKI1),CIL1531S0021(TPPA),CIL1618S0023(AS1),MSTRG.13117(guaA),MSTRG.20191(GOLS2),MSTRG.20306(ERF4),MSTRG.22266(--),MSTRG.27514(GILP…	139	58
GO:0008150	Biological Process	GO:0051179	localization	30	41	CIL0123S0013(NIP1-1),CIL0207S0021(DAD2),CIL0225S0014(CAT1),CIL0246S0001(TIP1-1),CIL0250S0001(GLR3.6),CIL0596S0001(ABCB25),CIL0674S0001(--),CIL1263S0043(NPF5.9),CIL1265S0074(MOT2),CIL1274S0059(EXO70H1),CIL1294S0075(--),CIL1361S0042(hbdA),CIL1370S0015(NPF5.1),CIL1371S0042(NIR1),CIL1371S0043(NIR1),CIL1404S0022(CLC-A),CIL1439S0038(PBA1),1),CIL1476S0032(PHO1-H1),CIL1539S0017(NIP1-2),CIL1598S0004(slc37…	CIL0037S0021(AHP1),CIL0146S0018(At5g58410),CIL0222S0010(MIP3),CIL0243S0008(At5g11960),CIL0266S0003(ABCB11),CIL0266S0014(WRKY47),CIL0330S0005(KEA1),CIL0474S0007(ALA5),CIL1263S0090(MT2),CIL1290S0040(ABCC10),CIL1293S0046(CRRSP56),CIL1313S0010(NPF8.3),CIL1332S0066(KAT3),CIL1339S0015(POL),CIL1380S0021(CHS2),CIL1386S0049(GLTP2),CIL1400S0010(AKT1),CIL1411S0012(NPF2.7),CIL1431S0030(NPF7.3),CIL1445S0033(S…	85	158	CIL0037S0018(At5g18840),CIL0135S0017(POT1),CIL0243S0014(CYP711A1),CIL0250S0001(GLR3.6),CIL0260S0004(At3g61590),CIL0262S0007(COPT5),CIL0266S0014(WRKY47),CIL0285S0004(ABCC4),CIL0285S0005(ABCC4),CIL0355S0008(ORP3C),CIL0385S0017(copb2),CIL0390S0001(At1g79990),CIL0461S0011(THI1-2),CIL1259S0009(PUMP5),CIL1263S0022(HAT5),CIL1263S0043(NPF5.9),CIL1263S0069(PIN8),CIL1263S0090(MT2),CIL1264S0005(ZIFL2),CIL12…	CIL0006S0002(NUP58),CIL0013S0007(NAT1),CIL0018S0010(NAT1),CIL0035S0022(RIC4),CIL0037S0021(AHP1),CIL0061S0005(GLE1),CIL0114S0011(DGK2),CIL0114S0028(NAT6),CIL0114S0029(NAT6),CIL0125S0020(At4g04670),CIL0149S0010(--),CIL0149S0011(SKOR),CIL0183S0010(ERECTA),CIL0188S0003(ARP4),CIL0212S0021(OS9),CIL0218S0025(MTP1),CIL0222S0010(MIP3),CIL0243S0008(At5g11960),CIL0266S0003(ABCB11),CIL0266S0004(ABCB11),CIL02…	111	157	CIL0006S0011(CHS),CIL0037S0018(At5g18840),CIL0135S0017(POT1),CIL0213S0010(PYD2),CIL0243S0014(CYP711A1),CIL0250S0001(GLR3.6),CIL0260S0004(At3g61590),CIL0262S0007(COPT5),CIL0266S0014(WRKY47),CIL0285S0004(ABCC4),CIL0285S0005(ABCC4),CIL0355S0008(ORP3C),CIL0385S0017(copb2),CIL0390S0001(At1g79990),CIL0461S0011(THI1-2),CIL0514S0003(At2g20760),CIL1259S0009(PUMP5),CIL1263S0022(HAT5),CIL1263S0043(NPF5.9),C…	CIL0006S0002(NUP58),CIL0013S0007(NAT1),CIL0018S0010(NAT1),CIL0035S0022(RIC4),CIL0037S0021(AHP1),CIL0114S0011(DGK2),CIL0114S0028(NAT6),CIL0114S0029(NAT6),CIL0149S0011(SKOR),CIL0151S0017(nip7),CIL0183S0010(ERECTA),CIL0188S0003(ARP4),CIL0198S0007(At1g02150),CIL0218S0025(MTP1),CIL0222S0010(MIP3),CIL0243S0008(At5g11960),CIL0266S0003(ABCB11),CIL0287S0005(AATL1),CIL0329S0005(NIP1-1),CIL0330S0005(KEA1),C…	71	91	CIL0006S0011(CHS),CIL0037S0018(At5g18840),CIL0061S0005(GLE1),CIL0170S0019(KEA3),CIL0207S0021(DAD2),CIL0212S0021(OS9),CIL0243S0014(CYP711A1),CIL0246S0001(TIP1-1),CIL0250S0001(GLR3.6),CIL0285S0005(ABCC4),CIL0385S0017(copb2),CIL0587S0001(--),CIL0674S0001(--),CIL0704S0001(--),CIL1265S0077(PDR1),CIL1274S0059(EXO70H1),CIL1293S0028(NPF5.2),CIL1294S0037(--),CIL1294S0038(--),CIL1294S0075(--),CIL1300S0014(…	CIL0018S0010(NAT1),CIL0035S0022(RIC4),CIL0041S0004(ABCG28),CIL0047S0022(At2g37990),CIL0135S0004(At1g09580),CIL0149S0010(--),CIL0183S0010(ERECTA),CIL0221S0002(EBP1),CIL0262S0007(COPT5),CIL0283S0009(CAT8),CIL0287S0005(AATL1),CIL0302S0016(SRK2H),CIL0330S0005(KEA1),CIL0368S0007(RABA5D),CIL0380S0006(CHX18),CIL0411S0003(RABC2A),CIL0416S0003(SPCC23B6.04c),CIL0489S0013(SEC15B),CIL0552S0002(ABCG3),CIL1259…	78	153	CIL0037S0018(At5g18840),CIL0049S0001(AVP1),CIL0170S0019(KEA3),CIL0207S0021(DAD2),CIL0243S0014(CYP711A1),CIL0246S0001(TIP1-1),CIL0285S0004(ABCC4),CIL0285S0005(ABCC4),CIL0311S0013(INT1),CIL0316S0014(ACA12),CIL0355S0008(ORP3C),CIL0358S0002(AMPD),4),CIL0385S0017(copb2),CIL0390S0001(At1g79990),CIL0596S0001(ABCB25),CIL0674S0001(--),CIL0704S0001(--),CIL1259S0009(PUMP5),CIL1264S0005(ZIFL2),CIL1264S0032(S…	CIL0018S0010(NAT1),CIL0035S0022(RIC4),CIL0037S0021(AHP1),CIL0041S0004(ABCG28),CIL0045S0004(TULP8),CIL0114S0028(NAT6),CIL0114S0029(NAT6),CIL0146S0018(At5g58410),CIL0149S0011(SKOR),CIL0183S0010(ERECTA),CIL0215S0020(SFH9),CIL0221S0002(EBP1),CIL0222S0010(MIP3),CIL0240S0004(SLY1),CIL0243S0008(At5g11960),CIL0266S0003(ABCB11),CIL0266S0004(ABCB11),CIL0283S0009(CAT8),CIL0287S0005(AATL1),CIL0302S0016(SRK2H…	99	126	CIL0006S0011(CHS),CIL0023S0018(APC8),CIL0037S0018(At5g18840),CIL0049S0001(AVP1),CIL0135S0017(POT1),CIL0207S0021(DAD2),CIL0243S0014(CYP711A1),CIL0246S0001(TIP1-1),CIL0250S0001(GLR3.6),CIL0266S0014(WRKY47),CIL0285S0004(ABCC4),CIL0285S0005(ABCC4),CIL0316S0014(ACA12),CIL0355S0008(ORP3C),CIL0358S0002(AMPD),CIL0359S0028(COX6B-2),CIL0385S0017(copb2),CIL0390S0001(At1g79990),CIL0418S0008(gatA),CIL0461S001…	CIL0018S0010(NAT1),CIL0035S0022(RIC4),CIL0037S0021(AHP1),CIL0045S0004(TULP8),CIL0114S0011(DGK2),CIL0114S0028(NAT6),CIL0114S0029(NAT6),CIL0149S0011(SKOR),CIL0183S0010(ERECTA),CIL0212S0021(OS9),CIL0215S0020(SFH9),CIL0222S0010(MIP3),CIL0243S0008(At5g11960),CIL0260S0004(At3g61590),CIL0266S0003(ABCB11),CIL0266S0004(ABCB11),CIL0287S0005(AATL1),CIL0302S0016(SRK2H),CIL0329S0005(NIP1-1),CIL0330S0005(KEA1)…	144	134	CIL0002S0004(TOL2),CIL0006S0011(CHS),CIL0037S0018(At5g18840),CIL0049S0001(AVP1),CIL0125S0020(At4g04670),CIL0135S0017(POT1),CIL0170S0030(zntB),CIL0207S0021(DAD2),CIL0222S0012(At1g27530),CIL0243S0014(CYP711A1),CIL0266S0007(ABCB11),CIL0266S0014(WRKY47),CIL0285S0004(ABCC4),CIL0285S0005(ABCC4),CIL0294S0001(CHX15),CIL0311S0013(INT1),CIL0316S0014(ACA12),CIL0355S0008(ORP3C),CIL0358S0002(AMPD),4),CIL0385S…	CIL0013S0007(NAT1),CIL0018S0010(NAT1),CIL0018S0014(At3g13560),CIL0035S0022(RIC4),CIL0114S0028(NAT6),CIL0114S0029(NAT6),CIL0123S0013(NIP1-1),CIL0134S0028(FER2),CIL0149S0011(SKOR),CIL0150S0002(ZIP10),CIL0183S0010(ERECTA),CIL0215S0020(SFH9),CIL0218S0025(MTP1),CIL0225S0008(PSAK),CIL0243S0008(At5g11960),CIL0262S0007(COPT5),CIL0266S0004(ABCB11),CIL0287S0005(AATL1),CIL0302S0016(SRK2H),CIL0329S0005(NIP1-…	73	109	CIL0018S0006(At1g05030),CIL0037S0018(At5g18840),CIL0170S0019(KEA3),CIL0213S0010(PYD2),CIL0243S0014(CYP711A1),CIL0250S0001(GLR3.6),CIL0260S0004(At3g61590),CIL0262S0007(COPT5),CIL0266S0014(WRKY47),CIL0285S0004(ABCC4),CIL0285S0005(ABCC4),CIL0355S0008(ORP3C),CIL0385S0017(copb2),CIL0390S0001(At1g79990),CIL0461S0011(THI1-2),CIL1263S0022(HAT5),CIL1263S0043(NPF5.9),CIL1263S0090(MT2),CIL1264S0005(ZIFL2),C…	CIL0006S0002(NUP58),CIL0013S0007(NAT1),CIL0018S0010(NAT1),CIL0035S0022(RIC4),CIL0114S0028(NAT6),CIL0114S0029(NAT6),CIL0123S0013(NIP1-1),CIL0149S0011(SKOR),CIL0183S0010(ERECTA),CIL0218S0025(MTP1),CIL0225S0014(CAT1),CIL0243S0008(At5g11960),CIL0246S0001(TIP1-1),CIL0266S0007(ABCB11),CIL0287S0005(AATL1),CIL0329S0005(NIP1-1),CIL0338S0004(NAKR2),CIL0368S0007(RABA5D),CIL0380S0006(CHX18),CIL0385S0018(At1g…	108	122	CIL0006S0011(CHS),CIL0018S0006(At1g05030),CIL0037S0018(At5g18840),CIL0213S0010(PYD2),CIL0243S0014(CYP711A1),CIL0250S0001(GLR3.6),CIL0260S0004(At3g61590),CIL0262S0007(COPT5),CIL0266S0004(ABCB11),CIL0266S0014(WRKY47),CIL0285S0004(ABCC4),CIL0285S0005(ABCC4),CIL0316S0014(ACA12),CIL0355S0008(ORP3C),CIL0385S0017(copb2),CIL0390S0001(At1g79990),CIL0514S0003(At2g20760),CIL1259S0009(PUMP5),CIL1263S0022(HAT…	CIL0013S0007(NAT1),CIL0018S0010(NAT1),CIL0035S0022(RIC4),CIL0114S0011(DGK2),CIL0114S0028(NAT6),CIL0114S0029(NAT6),CIL0123S0013(NIP1-1),CIL0149S0011(SKOR),CIL0151S0017(nip7),CIL0183S0010(ERECTA),CIL0188S0003(ARP4),CIL0198S0007(At1g02150),CIL0218S0025(MTP1),CIL0225S0014(CAT1),CIL0243S0008(At5g11960),CIL0259S0007(GLTP1),CIL0287S0005(AATL1),CIL0329S0005(NIP1-1),CIL0338S0004(NAKR2),CIL0368S0007(RABA5D…	37	14	CIL0006S0011(CHS),CIL0266S0004(ABCB11),CIL0266S0007(ABCB11),CIL0266S0014(WRKY47),CIL0644S0040(BAT1),CIL1259S0009(PUMP5),CIL1265S0061(BOR4),CIL1274S0059(EXO70H1),CIL1290S0040(ABCC10),CIL1293S0028(NPF5.2),CIL1313S0010(NPF8.3),CIL1320S0041(GPT2),CIL1342S0047(DMR6),CIL1347S0002(HEX6),CIL1348S0064(--),CIL1396S0001(SULTR1,3),CIL1400S0018(At5g20050),CIL1411S0014(MPK3),CIL1422S0005(RDR1),1),CIL1484S0007(…	CIL0035S0022(RIC4),CIL0329S0005(NIP1-1),CIL1325S0078(NPF5.9),CIL1327S0033(CSLA9),CIL1445S0033(SULTR3,CIL1448S0008(EHD1),CIL1502S0022(HY5),CIL1534S0014(PFE),CIL1557S0012(--),CIL1562S0028(AHG1),CIL1595S0033(FLA2),MSTRG.10686(SUS6),MSTRG.20057(SUS6),MSTRG.24741(BAT1)	32	15	CIL0006S0011(CHS),CIL0023S0018(APC8),CIL0266S0014(WRKY47),CIL0285S0004(ABCC4),CIL0385S0016(SULTR3,4),CIL0461S0011(THI1-2),CIL1274S0059(EXO70H1),CIL1320S0041(GPT2),CIL1325S0024(ABCB19),CIL1325S0078(NPF5.9),CIL1332S0066(KAT3),CIL1343S0044(MT2),CIL1343S0045(COX17-1),CIL1393S0025(FLS2),CIL1424S0032(MTX1),CIL1429S0014(PIN1A),CIL1484S0007(STP1),CIL1491S0001(AHA10),CIL1505S0017(NPF7.3),CIL1524S0001(SUC2…	CIL0123S0013(NIP1-1),CIL1274S0041(TIP1-3),CIL1327S0033(CSLA9),CIL1339S0015(POL),CIL1342S0047(DMR6),CIL1482S0001(YLS3),CIL1500S0042(SLC25A44),MSTRG.10686(SUS6),MSTRG.13117(guaA),MSTRG.15198(--),MSTRG.21143(PUP1),MSTRG.21145(PUP3),MSTRG.27514(GILP),MSTRG.4011(SUS6),MSTRG.7553(HSP22.7)	92	40
GO:0008150	Biological Process	GO:0051704	multi-organism process	7	9	CIL1303S0002(CYP94C1),MSTRG.10490(poxN1),MSTRG.10819(PSY1R),MSTRG.17736(GST),MSTRG.1901(ZED1),MSTRG.22755(TL1),MSTRG.9518(OsI_27296)	CIL0001S0028(PXL1),CIL0252S0012(TAR2),CIL1423S0001(ndhN),MSTRG.12398(CAD1),MSTRG.1919(FER),MSTRG.19280(MPK4),MSTRG.23884(PARB),MSTRG.7307(ATHB-7),MSTRG.9349(HSP70)	17	38	CIL0233S0007(CIPK11),CIL0355S0008(ORP3C),CIL0461S0011(THI1-2),CIL0616S0001(--),CIL1271S0021(PHT4,1),CIL1393S0025(FLS2),CIL1484S0007(STP1),CIL1592S0016(AMT2),MSTRG.10819(PSY1R),MSTRG.12393(CAD1),MSTRG.12396(CAD1),MSTRG.1901(ZED1),MSTRG.22755(TL1),MSTRG.23113(TL1),MSTRG.27121(WAKL9),MSTRG.2754(MLO6)	CIL0001S0028(PXL1),CIL0183S0010(ERECTA),CIL0192S0007(AHK5),CIL0252S0012(TAR2),CIL0312S0011(PDIL2-1),CIL0369S0007(TCP7),CIL1277S0014(TCP14),CIL1308S0019(ATPG),CIL1327S0033(CSLA9),CIL1372S0038(PSL5),CIL1384S0048(GLCAT14A),CIL1416S0044(RCH2),CIL1422S0005(RDR1),CIL1429S0014(PIN1A),CIL1446S0066(RBOHC),CIL1446S0067(RBOHC),CIL1464S0016(GATL1),CIL1468S0030(ABP19A),CIL1503S0012(CEPR2),CIL1591S0014(PIN1A),…	28	39	CIL0233S0007(CIPK11),CIL0355S0008(ORP3C),CIL0461S0011(THI1-2),CIL0616S0001(--),CIL1271S0021(PHT4,1),CIL1300S0048(WRKY18),CIL1303S0002(CYP94C1),CIL1342S0047(DMR6),CIL1348S0064(--),CIL1352S0012(ACA9),CIL1384S0023(At4g17280),CIL1393S0025(FLS2),CIL1411S0014(MPK3),CIL1484S0007(STP1),CIL1585S0002(HSL1),CIL1592S0016(AMT2),MSTRG.10219(PBB1),MSTRG.10819(PSY1R),MSTRG.12393(CAD1),MSTRG.12396(CAD1),MSTRG.190…	CIL0001S0028(PXL1),CIL0183S0010(ERECTA),CIL0192S0007(AHK5),CIL0252S0012(TAR2),CIL0312S0011(PDIL2-1),CIL0369S0007(TCP7),CIL1277S0014(TCP14),CIL1293S0044(CESA4),CIL1308S0019(ATPG),CIL1327S0033(CSLA9),CIL1372S0038(PSL5),CIL1384S0048(GLCAT14A),CIL1416S0044(RCH2),CIL1422S0005(RDR1),CIL1429S0014(PIN1A),CIL1446S0066(RBOHC),CIL1446S0067(RBOHC),CIL1464S0016(GATL1),CIL1468S0030(ABP19A),CIL1503S0012(CEPR2),…	17	26	CIL0233S0007(CIPK11),CIL0461S0013(PME18),CIL0616S0001(--),CIL1258S0024(NAC029),CIL1383S0006(--),CIL1484S0007(STP1),CIL1534S0030(AMT2),CIL1592S0016(AMT2),MSTRG.10819(PSY1R),MSTRG.12393(CAD1),MSTRG.12396(CAD1),MSTRG.1901(ZED1),MSTRG.22755(TL1),MSTRG.23113(TL1),MSTRG.24302(OsI_10887),MSTRG.3536(--),MSTRG.9518(OsI_27296)	CIL0001S0028(PXL1),CIL0135S0004(At1g09580),CIL0183S0010(ERECTA),CIL0192S0007(AHK5),CIL0235S0011(HAP2),CIL0252S0012(TAR2),CIL0369S0007(TCP7),CIL1308S0019(ATPG),CIL1308S0038(UGT74B1),CIL1327S0006(TOM1),CIL1372S0038(PSL5),CIL1429S0014(PIN1A),CIL1446S0066(RBOHC),CIL1446S0067(RBOHC),MSTRG.10219(PBB1),MSTRG.12397(CAD1),MSTRG.12398(CAD1),MSTRG.18613(PARB),MSTRG.18904(--),MSTRG.19280(MPK4),MSTRG.22753(TL…	22	32	CIL0057S0017(RGLG3),CIL0233S0007(CIPK11),CIL0316S0014(ACA12),CIL0355S0008(ORP3C),CIL0461S0013(PME18),CIL0616S0001(--),CIL1258S0024(NAC029),CIL1320S0013(PUB13),CIL1342S0047(DMR6),CIL1383S0006(--),CIL1406S0036(MPK3),CIL1411S0014(MPK3),CIL1484S0007(STP1),MSTRG.10819(PSY1R),MSTRG.12393(CAD1),MSTRG.17736(GST),MSTRG.22755(TL1),MSTRG.23113(TL1),MSTRG.24302(OsI_10887),MSTRG.27121(WAKL9),MSTRG.2754(MLO6),…	CIL0001S0028(PXL1),CIL0045S0004(TULP8),CIL0183S0010(ERECTA),CIL0192S0007(AHK5),CIL0252S0012(TAR2),CIL0369S0007(TCP7),CIL1277S0014(TCP14),CIL1293S0044(CESA4),CIL1308S0019(ATPG),CIL1324S0036(FER),CIL1327S0033(CSLA9),CIL1416S0044(RCH2),CIL1429S0014(PIN1A),CIL1464S0016(GATL1),CIL1503S0012(CEPR2),CIL1591S0014(PIN1A),MSTRG.10490(poxN1),MSTRG.12056(--),MSTRG.12397(CAD1),MSTRG.12398(CAD1),MSTRG.1919(FER)…	32	31	CIL0057S0017(RGLG3),CIL0233S0007(CIPK11),CIL0316S0014(ACA12),CIL0320S0003(4CLL5),CIL0355S0008(ORP3C),CIL0461S0011(THI1-2),CIL0461S0013(PME18),CIL0473S0004(MED25),CIL0616S0001(--),CIL1258S0024(NAC029),CIL1320S0013(PUB13),CIL1348S0064(--),CIL1358S0018(ARP6),CIL1361S0026(PCMP-H40),CIL1383S0006(--),CIL1393S0025(FLS2),CIL1406S0036(MPK3),CIL1484S0007(STP1),CIL1592S0016(AMT2),MSTRG.10219(PBB1),MSTRG.108…	CIL0001S0028(PXL1),CIL0045S0004(TULP8),CIL0183S0010(ERECTA),CIL0192S0007(AHK5),CIL0252S0012(TAR2),CIL0369S0007(TCP7),CIL1263S0097(GRI),CIL1277S0014(TCP14),CIL1293S0044(CESA4),CIL1308S0019(ATPG),CIL1327S0033(CSLA9),CIL1384S0048(GLCAT14A),CIL1422S0005(RDR1),CIL1429S0014(PIN1A),CIL1464S0016(GATL1),CIL1468S0030(ABP19A),CIL1503S0012(CEPR2),MSTRG.10490(poxN1),MSTRG.12397(CAD1),MSTRG.12398(CAD1),MSTRG.1…	43	24	CIL0053S0008(TL1),CIL0057S0017(RGLG3),CIL0233S0007(CIPK11),CIL0316S0014(ACA12),CIL0355S0008(ORP3C),CIL0461S0013(PME18),CIL0473S0004(MED25),CIL0616S0001(--),CIL1258S0024(NAC029),CIL1303S0002(CYP94C1),CIL1313S0013(CBP60D),CIL1320S0013(PUB13),CIL1342S0047(DMR6),CIL1358S0018(ARP6),CIL1361S0026(PCMP-H40),CIL1383S0006(--),CIL1384S0023(At4g17280),CIL1406S0036(MPK3),CIL1411S0014(MPK3),CIL1484S0007(STP1),…	CIL0001S0028(PXL1),CIL0183S0010(ERECTA),CIL0192S0007(AHK5),CIL0252S0012(TAR2),CIL0369S0007(TCP7),CIL1277S0014(TCP14),CIL1293S0044(CESA4),CIL1312S0044(CURL3),CIL1327S0033(CSLA9),CIL1358S0034(At4g02530),CIL1384S0048(GLCAT14A),CIL1429S0014(PIN1A),CIL1464S0016(GATL1),CIL1468S0030(ABP19A),CIL1503S0012(CEPR2),CIL1591S0014(PIN1A),MSTRG.10490(poxN1),MSTRG.12398(CAD1),MSTRG.23884(PARB),MSTRG.24068(--),MST…	18	29	CIL0233S0007(CIPK11),CIL0355S0008(ORP3C),CIL0461S0011(THI1-2),CIL1271S0021(PHT4,1),CIL1352S0012(ACA9),CIL1423S0001(ndhN),CIL1456S0033(--),CIL1484S0007(STP1),CIL1592S0016(AMT2),MSTRG.10219(PBB1),MSTRG.10819(PSY1R),MSTRG.12393(CAD1),MSTRG.12396(CAD1),MSTRG.1901(ZED1),MSTRG.26504(NPF2.7),MSTRG.27121(WAKL9),MSTRG.7307(ATHB-7)	CIL0183S0010(ERECTA),CIL0252S0012(TAR2),CIL0312S0011(PDIL2-1),CIL0369S0007(TCP7),CIL1277S0014(TCP14),CIL1303S0002(CYP94C1),CIL1308S0019(ATPG),CIL1308S0038(UGT74B1),CIL1327S0033(CSLA9),CIL1384S0048(GLCAT14A),CIL1411S0014(MPK3),CIL1422S0005(RDR1),CIL1429S0014(PIN1A),CIL1446S0066(RBOHC),CIL1446S0067(RBOHC),CIL1464S0016(GATL1),CIL1468S0030(ABP19A),MSTRG.10490(poxN1),MSTRG.12398(CAD1),MSTRG.22754(TL1)…	30	32	CIL0233S0007(CIPK11),CIL0316S0014(ACA12),CIL0355S0008(ORP3C),CIL0616S0001(--),CIL1265S0079(PDR1),CIL1271S0021(PHT4,1),CIL1300S0048(WRKY18),CIL1342S0047(DMR6),CIL1348S0064(--),CIL1352S0012(ACA9),CIL1384S0023(At4g17280),CIL1411S0014(MPK3),CIL1423S0001(ndhN),CIL1456S0033(--),CIL1484S0007(STP1),CIL1492S0017(Rnf14),CIL1534S0030(AMT2),CIL1592S0016(AMT2),MSTRG.10219(PBB1),MSTRG.10819(PSY1R),MSTRG.12393(…	CIL0183S0010(ERECTA),CIL0252S0012(TAR2),CIL0312S0011(PDIL2-1),CIL0369S0007(TCP7),CIL1277S0014(TCP14),CIL1293S0044(CESA4),CIL1303S0002(CYP94C1),CIL1308S0019(ATPG),CIL1327S0033(CSLA9),CIL1358S0034(At4g02530),CIL1384S0048(GLCAT14A),CIL1416S0044(RCH2),CIL1429S0014(PIN1A),CIL1446S0066(RBOHC),CIL1446S0067(RBOHC),CIL1464S0016(GATL1),CIL1468S0030(ABP19A),CIL1503S0012(CEPR2),CIL1557S0028(DIT1),MSTRG.10490…	12	3	CIL1300S0048(WRKY18),CIL1303S0002(CYP94C1),CIL1342S0047(DMR6),CIL1348S0064(--),CIL1384S0023(At4g17280),CIL1411S0014(MPK3),CIL1422S0005(RDR1),CIL1484S0007(STP1),CIL1534S0030(AMT2),CIL1592S0016(AMT2),MSTRG.10219(PBB1),MSTRG.9518(OsI_27296)	CIL0369S0007(TCP7),CIL1293S0044(CESA4),CIL1327S0033(CSLA9)	11	5	CIL0461S0011(THI1-2),CIL1308S0038(UGT74B1),CIL1393S0025(FLS2),CIL1429S0014(PIN1A),CIL1456S0033(--),CIL1484S0007(STP1),CIL1592S0016(AMT2),MSTRG.1901(ZED1),MSTRG.22755(TL1),MSTRG.7307(ATHB-7),MSTRG.7308(ATHB-7)	CIL1258S0024(NAC029),CIL1327S0033(CSLA9),CIL1342S0047(DMR6),CIL1464S0016(GATL1),MSTRG.7553(HSP22.7)	32	10
GO:0008150	Biological Process	GO:0065007	biological regulation	32	71	CIL0046S0013(PME21),CIL0118S0012(--),CIL0225S0014(CAT1),CIL0250S0001(GLR3.6),CIL0445S0007(At4g29670),CIL0479S0005(PSAN),CIL0674S0001(--),CIL1263S0045(GATL9),CIL1271S0030(At5g58800),CIL1303S0002(CYP94C1),CIL1337S0001(ABP20),CIL1353S0010(SPX3),CIL1385S0020(PAP17),CIL1404S0022(CLC-A),CIL1425S0004(SWI3C),CIL1439S0038(PBA1),CIL1443S0019(PI1),CIL1446S0009(LOG5),CIL1476S0032(PHO1-H1),CIL1490S0008(ERF023…	CIL0001S0028(PXL1),CIL0002S0017(NAC021),CIL0037S0021(AHP1),CIL0049S0020(RBK1),CIL0052S0001(NAC075),CIL0146S0012(NAC075),CIL0146S0018(At5g58410),CIL0149S0005(PAP17),CIL0158S0006(ROPGEF7),CIL0178S0006(PME54),CIL0218S0012(NAC012),CIL0252S0012(TAR2),CIL0271S0013(DOF5.3),CIL0277S0001(PDAT1),CIL0324S0018(PER12),CIL0390S0004(PME7),CIL0457S0001(--),CIL0465S0005(--),CIL0538S0003(BHLH121),CIL0565S0002(NAC0…	78	278	CIL0046S0013(PME21),CIL0118S0012(--),CIL0150S0012(CXXS1),CIL0156S0015(NAC022),CIL0211S0005(ATHB-5),CIL0228S0001(udkC),CIL0233S0007(CIPK11),CIL0243S0014(CYP711A1),CIL0250S0001(GLR3.6),CIL0260S0004(At3g61590),CIL0355S0008(ORP3C),CIL0445S0007(At4g29670),CIL0461S0011(THI1-2),CIL0473S0009(RAV2),CIL0474S0005(LBD4),CIL0616S0001(--),CIL0692S0003(SPT6),CIL1263S0022(HAT5),CIL1263S0069(PIN8),CIL1263S0090(MT…	CIL0001S0028(PXL1),CIL0023S0017(APC8),CIL0026S0010(PAO5),CIL0035S0022(RIC4),CIL0037S0021(AHP1),CIL0039S0014(At4g28100),CIL0043S0002(BHLH3),CIL0049S0020(RBK1),CIL0053S0003(YAB5),CIL0114S0011(DGK2),CIL0118S0003(WOX4),CIL0120S0015(HSF24),CIL0120S0020(KRP7),CIL0121S0008(PDIL1-6),CIL0125S0020(At4g04670),CIL0128S0030(MSH4),CIL0134S0012(APC1),CIL0143S0006(BZIP44),CIL0143S0028(SAPK2),CIL0146S0012(NAC075)…	120	283	CIL0006S0011(CHS),CIL0046S0013(PME21),CIL0118S0004(RAP2-1),CIL0118S0012(--),CIL0146S0011(Ptpmt1),CIL0150S0012(CXXS1),CIL0156S0015(NAC022),CIL0211S0005(ATHB-5),CIL0211S0010(ATL54),CIL0228S0001(udkC),CIL0233S0007(CIPK11),CIL0243S0014(CYP711A1),CIL0250S0001(GLR3.6),CIL0260S0004(At3g61590),CIL0328S0002(GATA26),CIL0355S0008(ORP3C),CIL0413S0004(GPX3),CIL0431S0004(SCL32),CIL0445S0007(At4g29670),CIL0449S…	CIL0001S0028(PXL1),CIL0023S0017(APC8),CIL0026S0010(PAO5),CIL0035S0022(RIC4),CIL0037S0021(AHP1),CIL0039S0014(At4g28100),CIL0043S0002(BHLH3),CIL0047S0017(PMADS2),CIL0049S0020(RBK1),CIL0052S0001(NAC075),CIL0053S0003(YAB5),CIL0114S0011(DGK2),CIL0118S0003(WOX4),CIL0121S0008(PDIL1-6),CIL0128S0030(MSH4),CIL0146S0012(NAC075),CIL0149S0005(PAP17),CIL0158S0006(ROPGEF7),CIL0165S0005(SHR),CIL0176S0010(TDR),CI…	85	164	CIL0006S0011(CHS),CIL0013S0013(BCCP1),CIL0018S0024(COP1),CIL0046S0013(PME21),CIL0118S0004(RAP2-1),CIL0118S0012(--),CIL0120S0016(RCCR),CIL0121S0007(ROPGEF12),CIL0149S0005(PAP17),CIL0150S0012(CXXS1),CIL0165S0005(SHR),CIL0198S0019(EDD1),CIL0198S0020(EDD1),CIL0211S0005(ATHB-5),CIL0233S0007(CIPK11),CIL0243S0014(CYP711A1),CIL0250S0001(GLR3.6),CIL0425S0010(FAS2),CIL0431S0004(SCL32),CIL0461S0013(PME18),C…	CIL0001S0028(PXL1),CIL0026S0010(PAO5),CIL0035S0022(RIC4),CIL0043S0002(BHLH3),CIL0047S0022(At2g37990),CIL0052S0001(NAC075),CIL0053S0003(YAB5),CIL0121S0004(GL2),CIL0121S0008(PDIL1-6),CIL0123S0004(At2g36240),CIL0128S0030(MSH4),CIL0158S0006(ROPGEF7),CIL0158S0009(TDS4),CIL0183S0010(ERECTA),CIL0184S0008(BHLH),CIL0189S0001(RGL1),CIL0189S0013(GDI1),CIL0192S0007(AHK5),CIL0202S0015(IAA16),CIL0205S0012(NAC0…	112	255	CIL0013S0013(BCCP1),CIL0018S0024(COP1),CIL0057S0017(RGLG3),CIL0118S0004(RAP2-1),CIL0118S0012(--),CIL0120S0016(RCCR),CIL0121S0007(ROPGEF12),CIL0146S0011(Ptpmt1),CIL0150S0012(CXXS1),CIL0196S0001(EIF-5A2),CIL0198S0019(EDD1),CIL0198S0020(EDD1),CIL0211S0005(ATHB-5),CIL0211S0010(ATL54),CIL0228S0001(udkC),CIL0233S0007(CIPK11),CIL0243S0014(CYP711A1),CIL0316S0014(ACA12),CIL0344S0025(MED6),CIL0355S0008(ORP…	CIL0001S0028(PXL1),CIL0023S0017(APC8),CIL0026S0010(PAO5),CIL0035S0022(RIC4),CIL0037S0021(AHP1),CIL0039S0014(At4g28100),CIL0043S0002(BHLH3),CIL0045S0004(TULP8),CIL0052S0001(NAC075),CIL0053S0003(YAB5),CIL0118S0003(WOX4),CIL0120S0015(HSF24),CIL0120S0020(KRP7),CIL0121S0008(PDIL1-6),CIL0128S0030(MSH4),CIL0146S0012(NAC075),CIL0146S0018(At5g58410),CIL0156S0013(LOG5),CIL0158S0006(ROPGEF7),CIL0165S0005(SH…	133	234	CIL0006S0011(CHS),CIL0013S0013(BCCP1),CIL0018S0024(COP1),CIL0023S0018(APC8),CIL0057S0017(RGLG3),CIL0118S0004(RAP2-1),CIL0118S0012(--),CIL0120S0016(RCCR),CIL0121S0007(ROPGEF12),CIL0146S0011(Ptpmt1),CIL0148S0002(--),CIL0150S0012(CXXS1),CIL0196S0001(EIF-5A2),CIL0198S0019(EDD1),CIL0198S0020(EDD1),CIL0211S0005(ATHB-5),CIL0211S0010(ATL54),CIL0228S0001(udkC),CIL0233S0007(CIPK11),CIL0243S0014(CYP711A1),C…	CIL0001S0028(PXL1),CIL0026S0010(PAO5),CIL0035S0022(RIC4),CIL0037S0021(AHP1),CIL0039S0014(At4g28100),CIL0045S0004(TULP8),CIL0052S0001(NAC075),CIL0114S0011(DGK2),CIL0118S0003(WOX4),CIL0120S0015(HSF24),CIL0120S0020(KRP7),CIL0128S0030(MSH4),CIL0146S0012(NAC075),CIL0149S0005(PAP17),CIL0158S0006(ROPGEF7),CIL0176S0010(TDR),CIL0178S0006(PME54),CIL0178S0009(PME44),CIL0183S0010(ERECTA),CIL0189S0001(RGL1),C…	182	241	CIL0002S0017(NAC021),CIL0006S0011(CHS),CIL0013S0013(BCCP1),CIL0018S0024(COP1),CIL0057S0017(RGLG3),CIL0118S0004(RAP2-1),CIL0118S0012(--),CIL0120S0015(HSF24),CIL0121S0007(ROPGEF12),CIL0123S0004(At2g36240),CIL0125S0020(At4g04670),CIL0146S0011(Ptpmt1),CIL0148S0002(--),CIL0150S0012(CXXS1),CIL0156S0015(NAC022),CIL0170S0030(zntB),CIL0196S0001(EIF-5A2),CIL0198S0019(EDD1),CIL0198S0020(EDD1),CIL0211S0005(A…	CIL0001S0028(PXL1),CIL0018S0014(At3g13560),CIL0026S0010(PAO5),CIL0035S0022(RIC4),CIL0039S0014(At4g28100),CIL0043S0002(BHLH3),CIL0052S0001(NAC075),CIL0053S0003(YAB5),CIL0118S0003(WOX4),CIL0128S0030(MSH4),CIL0134S0028(FER2),CIL0146S0012(NAC075),CIL0149S0005(PAP17),CIL0158S0006(ROPGEF7),CIL0165S0005(SHR),CIL0176S0010(TDR),CIL0178S0006(PME54),CIL0178S0009(PME44),CIL0183S0010(ERECTA),CIL0189S0001(RGL1…	73	198	CIL0002S0017(NAC021),CIL0052S0001(NAC075),CIL0121S0007(ROPGEF12),CIL0150S0012(CXXS1),CIL0156S0015(NAC022),CIL0211S0005(ATHB-5),CIL0211S0010(ATL54),CIL0228S0001(udkC),CIL0233S0007(CIPK11),CIL0243S0014(CYP711A1),CIL0250S0001(GLR3.6),CIL0260S0004(At3g61590),CIL0355S0008(ORP3C),CIL0413S0004(GPX3),CIL0449S0001(MYB306),CIL0461S0011(THI1-2),CIL0474S0005(LBD4),CIL0692S0003(SPT6),CIL1263S0022(HAT5),CIL126…	CIL0026S0010(PAO5),CIL0035S0022(RIC4),CIL0039S0014(At4g28100),CIL0053S0003(YAB5),CIL0118S0003(WOX4),CIL0120S0020(KRP7),CIL0121S0008(PDIL1-6),CIL0143S0006(BZIP44),CIL0149S0005(PAP17),CIL0158S0006(ROPGEF7),CIL0176S0010(TDR),CIL0176S0054(MYB306),CIL0183S0010(ERECTA),CIL0189S0001(RGL1),CIL0189S0013(GDI1),CIL0198S0019(EDD1),CIL0198S0020(EDD1),CIL0202S0015(IAA16),CIL0212S0014(AUR1),CIL0215S0007(KRP3),C…	121	221	CIL0002S0017(NAC021),CIL0006S0011(CHS),CIL0118S0004(RAP2-1),CIL0118S0012(--),CIL0120S0015(HSF24),CIL0121S0007(ROPGEF12),CIL0150S0012(CXXS1),CIL0156S0015(NAC022),CIL0211S0005(ATHB-5),CIL0211S0010(ATL54),CIL0228S0001(udkC),CIL0233S0007(CIPK11),CIL0243S0014(CYP711A1),CIL0250S0001(GLR3.6),CIL0260S0004(At3g61590),CIL0316S0014(ACA12),CIL0355S0008(ORP3C),CIL0413S0004(GPX3),CIL0431S0004(SCL32),CIL0449S00…	CIL0026S0010(PAO5),CIL0035S0022(RIC4),CIL0039S0014(At4g28100),CIL0053S0003(YAB5),CIL0114S0011(DGK2),CIL0118S0003(WOX4),CIL0120S0016(RCCR),CIL0143S0006(BZIP44),CIL0149S0005(PAP17),CIL0158S0006(ROPGEF7),CIL0176S0010(TDR),CIL0176S0054(MYB306),CIL0178S0009(PME44),CIL0183S0010(ERECTA),CIL0188S0003(ARP4),CIL0189S0001(RGL1),CIL0189S0013(GDI1),CIL0198S0019(EDD1),CIL0198S0020(EDD1),CIL0202S0015(IAA16),CIL…	32	38	CIL0006S0011(CHS),CIL0120S0015(HSF24),CIL0156S0015(NAC022),CIL0211S0010(ATL54),CIL0489S0010(CYP82C2),CIL0599S0004(WRKY24),CIL0644S0015(NAC048),CIL1300S0048(WRKY18),CIL1303S0002(CYP94C1),CIL1325S0062(At1g27190),CIL1326S0021(TGA7),CIL1342S0047(DMR6),CIL1353S0010(SPX3),CIL1372S0034(NAC081),CIL1384S0023(At4g17280),CIL1411S0014(MPK3),CIL1422S0005(RDR1),CIL1425S0009(NAC002),CIL1446S0069(--),CIL1512S003…	CIL0026S0010(PAO5),CIL0035S0022(RIC4),CIL0218S0012(NAC012),CIL0326S0014(SBT1.8),CIL0331S0002(CYP90B1),CIL0364S0012(TMK1),CIL0369S0007(TCP7),CIL0455S0004(SNE),CIL0479S0005(PSAN),CIL0497S0007(--),CIL0565S0002(NAC043),CIL1295S0020(PECS-2.1),CIL1321S0018(BZIP43),CIL1327S0033(CSLA9),CIL1328S0016(GATA19),CIL1337S0001(ABP20),CIL1348S0042(GATA8),CIL1380S0033(--),CIL1439S0024(NRG2),CIL1446S0035(XCP1),CIL1…	34	31	CIL0006S0011(CHS),CIL0023S0018(APC8),CIL0026S0010(PAO5),CIL0176S0054(MYB306),CIL0215S0007(KRP3),CIL0218S0012(NAC012),CIL0228S0001(udkC),CIL0324S0018(PER12),CIL0400S0002(CIPK3),CIL0424S0012(PEX11A),CIL0461S0011(THI1-2),CIL0538S0003(BHLH121),CIL1308S0038(UGT74B1),CIL1321S0018(BZIP43),CIL1324S0066(PHN1),CIL1325S0024(ABCB19),CIL1325S0084(SAP12),CIL1326S0028(ARF17),CIL1343S0044(MT2),CIL1375S0021(--),C…	CIL0118S0012(--),CIL0149S0005(PAP17),CIL0158S0006(ROPGEF7),CIL0252S0014(FIP37),CIL0479S0005(PSAN),CIL0489S0011(CYP82A3),CIL0497S0007(--),CIL0644S0015(NAC048),CIL1258S0024(NAC029),CIL1327S0033(CSLA9),CIL1339S0015(POL),CIL1342S0047(DMR6),CIL1343S0006(BZIP34),CIL1348S0008(MKK6),CIL1358S0050(WIN1),CIL1393S0018(MCM3),CIL1402S0043(NAC086),CIL1465S0014(JMJ30),CIL1499S0021(CKI1),CIL1500S0047(KIN12C),CIL1…	124	76
GO:0008150	Biological Process	GO:0071840	cellular component organization or biogenesis	13	30	CIL0046S0013(PME21),CIL0134S0005(XTH22),CIL0137S0001(SlH4),CIL0218S0003(MGL),CIL0418S0001(--),CIL0424S0007(JAC1),CIL1274S0004(At1g18250),CIL1425S0004(SWI3C),CIL1439S0038(PBA1),CIL1446S0065(XTHB),CIL1577S0019(XTH22),MSTRG.22758(FIS1A),MSTRG.22913(OR)	CIL0178S0006(PME54),CIL0218S0012(NAC012),CIL0390S0004(PME7),CIL1263S0090(MT2),CIL1273S0063(ASF1B),CIL1274S0013(SlH4),CIL1328S0057(KU80),CIL1339S0015(POL),CIL1342S0011(ASF1B),CIL1370S0037(EXPA8),CIL1372S0036(BGAL6),CIL1400S0010(AKT1),CIL1417S0040(CAPH),CIL1423S0001(ndhN),CIL1431S0018(BT3),CIL1493S0029(RAD5B),CIL1531S0024(PME33),CIL1552S0016(PFP-BETA),CIL1556S0001(Wdhd1),CIL1607S0015(RECQL4A),MSTRG…	24	167	CIL0004S0016(FIS1A),CIL0046S0013(PME21),CIL0218S0003(MGL),CIL0359S0006(--),CIL0418S0001(--),CIL0424S0007(JAC1),CIL0479S0006(GSVIVT00026920001),CIL1263S0090(MT2),CIL1276S0032(ME1),CIL1297S0014(ndhM),CIL1313S0042(PLDZETA1),CIL1343S0044(MT2),CIL1436S0061(XTH23),CIL1439S0038(PBA1),CIL1461S0008(--),CIL1484S0021(SYP124),CIL1603S0003(PME41),MSTRG.10072(At5g49770),MSTRG.12393(CAD1),MSTRG.12396(CAD1),MSTR…	CIL0001S0059(SlH4),CIL0003S0001(At5g10020),CIL0004S0015(AUG1),CIL0023S0017(APC8),CIL0031S0017(EXPA1),CIL0035S0004(NCRK),CIL0035S0022(RIC4),CIL0037S0036(EMB2001),CIL0041S0003(--),CIL0125S0020(At4g04670),CIL0128S0030(MSH4),CIL0134S0012(APC1),CIL0137S0001(SlH4),CIL0170S0006(NLE1),CIL0178S0006(PME54),CIL0178S0009(PME44),CIL0183S0010(ERECTA),CIL0188S0003(ARP4),CIL0212S0008(ME1),CIL0218S0020(GALT31A),C…	33	192	CIL0004S0016(FIS1A),CIL0013S0009(pif1),CIL0046S0013(PME21),CIL0213S0010(PYD2),CIL0359S0006(--),CIL0418S0001(--),CIL0424S0007(JAC1),CIL0479S0006(GSVIVT00026920001),CIL1263S0090(MT2),CIL1276S0032(ME1),CIL1297S0014(ndhM),CIL1313S0042(PLDZETA1),CIL1343S0044(MT2),CIL1352S0012(ACA9),CIL1425S0004(SWI3C),CIL1436S0061(XTH23),CIL1439S0038(PBA1),CIL1461S0008(--),CIL1484S0021(SYP124),CIL1579S0005(CRY2),MSTRG…	CIL0001S0059(SlH4),CIL0003S0001(At5g10020),CIL0004S0015(AUG1),CIL0018S0011(AUG2),CIL0023S0017(APC8),CIL0031S0017(EXPA1),CIL0035S0004(NCRK),CIL0035S0022(RIC4),CIL0041S0003(--),CIL0117S0016(At5g52970),CIL0128S0030(MSH4),CIL0151S0017(nip7),CIL0170S0006(NLE1),CIL0178S0006(PME54),CIL0178S0009(PME44),CIL0183S0010(ERECTA),CIL0188S0003(ARP4),CIL0198S0007(At1g02150),CIL0198S0019(EDD1),CIL0198S0020(EDD1),C…	42	106	CIL0001S0019(RBCMT),CIL0013S0009(pif1),CIL0013S0013(BCCP1),CIL0046S0013(PME21),CIL0134S0005(XTH22),CIL0198S0019(EDD1),CIL0198S0020(EDD1),CIL0218S0003(MGL),CIL0340S0001(XTH6),CIL0344S0008(MODA),CIL0359S0006(--),CIL0418S0001(--),CIL0424S0007(JAC1),CIL0425S0010(FAS2),CIL0461S0013(PME18),CIL0479S0006(GSVIVT00026920001),CIL1268S0042(NADP-ME4),CIL1276S0032(ME1),CIL1306S0006(EIF-5A2),CIL1306S0049(PDF1B)…	CIL0001S0059(SlH4),CIL0003S0001(At5g10020),CIL0031S0017(EXPA1),CIL0035S0004(NCRK),CIL0035S0022(RIC4),CIL0041S0003(--),CIL0047S0022(At2g37990),CIL0128S0030(MSH4),CIL0137S0001(SlH4),CIL0183S0010(ERECTA),CIL0266S0012(GSVIVT00026920001),CIL0266S0013(PAT18),CIL0275S0009(NUF2),CIL0307S0005(MCM8),CIL0326S0014(SBT1.8),CIL0346S0001(--),CIL0461S0009(XTH8),CIL1258S0019(EXPA15),CIL1263S0098(DRP5A),CIL1265S00…	45	148	CIL0001S0019(RBCMT),CIL0013S0009(pif1),CIL0013S0013(BCCP1),CIL0156S0023(DVR),CIL0196S0001(EIF-5A2),CIL0198S0019(EDD1),CIL0198S0020(EDD1),CIL0218S0003(MGL),CIL0340S0001(XTH6),CIL0344S0008(MODA),CIL0410S0003(STY46),CIL0418S0001(--),CIL0424S0007(JAC1),CIL0461S0013(PME18),CIL0479S0006(GSVIVT00026920001),CIL1268S0042(NADP-ME4),CIL1276S0032(ME1),CIL1304S0024(PMI1),CIL1320S0013(PUB13),CIL1332S0019(HY5),…	CIL0001S0059(SlH4),CIL0003S0001(At5g10020),CIL0023S0017(APC8),CIL0031S0017(EXPA1),CIL0035S0004(NCRK),CIL0035S0022(RIC4),CIL0037S0036(EMB2001),CIL0041S0003(--),CIL0128S0030(MSH4),CIL0170S0006(NLE1),CIL0178S0006(PME54),CIL0178S0009(PME44),CIL0183S0010(ERECTA),CIL0212S0008(ME1),CIL0218S0012(NAC012),CIL0218S0020(GALT31A),CIL0266S0012(GSVIVT00026920001),CIL0266S0013(PAT18),CIL0275S0009(NUF2),CIL0307S0…	53	130	CIL0001S0019(RBCMT),CIL0013S0009(pif1),CIL0013S0013(BCCP1),CIL0023S0018(APC8),CIL0134S0005(XTH22),CIL0196S0001(EIF-5A2),CIL0198S0019(EDD1),CIL0198S0020(EDD1),CIL0218S0003(MGL),CIL0344S0008(MODA),CIL0359S0006(--),CIL0410S0003(STY46),CIL0418S0001(--),CIL0418S0008(gatA),CIL0424S0007(JAC1),CIL0461S0013(PME18),CIL0479S0006(GSVIVT00026920001),CIL1265S0072(PCMP-H73),CIL1276S0032(ME1),CIL1291S0012(HDA8),…	CIL0001S0059(SlH4),CIL0031S0017(EXPA1),CIL0035S0004(NCRK),CIL0035S0022(RIC4),CIL0041S0003(--),CIL0128S0030(MSH4),CIL0178S0006(PME54),CIL0178S0009(PME44),CIL0183S0010(ERECTA),CIL0218S0012(NAC012),CIL0218S0020(GALT31A),CIL0266S0012(GSVIVT00026920001),CIL0266S0013(PAT18),CIL0275S0009(NUF2),CIL0307S0005(MCM8),CIL0324S0008(CESA2),CIL0326S0014(SBT1.8),CIL0331S0002(CYP90B1),CIL0344S0003(ATHB-15),CIL0401…	65	131	CIL0013S0009(pif1),CIL0013S0013(BCCP1),CIL0125S0020(At4g04670),CIL0134S0005(XTH22),CIL0134S0013(ALG11),CIL0196S0001(EIF-5A2),CIL0198S0019(EDD1),CIL0198S0020(EDD1),CIL0218S0003(MGL),CIL0344S0008(MODA),CIL0344S0013(LYK3),CIL0359S0006(--),CIL0410S0003(STY46),CIL0418S0001(--),CIL0418S0008(gatA),CIL0424S0007(JAC1),CIL0461S0013(PME18),CIL0479S0006(GSVIVT00026920001),CIL1263S0023(MBD9),CIL1265S0072(PCMP…	CIL0001S0059(SlH4),CIL0018S0014(At3g13560),CIL0031S0017(EXPA1),CIL0035S0004(NCRK),CIL0035S0022(RIC4),CIL0041S0003(--),CIL0128S0030(MSH4),CIL0178S0006(PME54),CIL0178S0009(PME44),CIL0183S0010(ERECTA),CIL0218S0012(NAC012),CIL0218S0020(GALT31A),CIL0262S0004(SBT1.8),CIL0266S0013(PAT18),CIL0275S0009(NUF2),CIL0307S0005(MCM8),CIL0324S0008(CESA2),CIL0326S0014(SBT1.8),CIL0331S0002(CYP90B1),CIL0344S0003(ATH…	24	118	CIL0213S0010(PYD2),CIL0359S0006(--),CIL0473S0005(--),CIL0479S0006(GSVIVT00026920001),CIL1263S0090(MT2),CIL1313S0042(PLDZETA1),CIL1342S0011(ASF1B),CIL1343S0044(MT2),CIL1352S0012(ACA9),CIL1423S0001(ndhN),CIL1436S0061(XTH23),CIL1461S0008(--),CIL1585S0015(EOL1),MSTRG.10072(At5g49770),MSTRG.10219(PBB1),MSTRG.12393(CAD1),MSTRG.12396(CAD1),MSTRG.1972(--),MSTRG.21446(At5g49770),MSTRG.2263(BSD2),MSTRG.263…	CIL0003S0001(At5g10020),CIL0035S0004(NCRK),CIL0035S0022(RIC4),CIL0041S0003(--),CIL0134S0005(XTH22),CIL0137S0001(SlH4),CIL0183S0010(ERECTA),CIL0198S0019(EDD1),CIL0198S0020(EDD1),CIL0212S0008(ME1),CIL0218S0020(GALT31A),CIL0266S0013(PAT18),CIL0307S0005(MCM8),CIL0324S0008(CESA2),CIL0326S0014(SBT1.8),CIL0331S0002(CYP90B1),CIL0461S0009(XTH8),CIL0512S0004(At5g24010),CIL0512S0005(minD),CIL1258S0019(EXPA1…	31	143	CIL0006S0025(Rnf10),CIL0013S0009(pif1),CIL0213S0010(PYD2),CIL0359S0006(--),CIL0424S0007(JAC1),CIL0473S0005(--),CIL0479S0006(GSVIVT00026920001),CIL1263S0090(MT2),CIL1313S0042(PLDZETA1),CIL1343S0044(MT2),CIL1352S0012(ACA9),CIL1371S0111(TRB1),CIL1423S0001(ndhN),CIL1431S0018(BT3),CIL1436S0061(XTH23),CIL1461S0008(--),CIL1484S0021(SYP124),CIL1579S0006(CRY2),MSTRG.10219(PBB1),MSTRG.12393(CAD1),MSTRG.123…	CIL0003S0001(At5g10020),CIL0018S0011(AUG2),CIL0035S0004(NCRK),CIL0035S0022(RIC4),CIL0041S0003(--),CIL0134S0005(XTH22),CIL0137S0001(SlH4),CIL0151S0017(nip7),CIL0178S0009(PME44),CIL0183S0010(ERECTA),CIL0188S0003(ARP4),CIL0198S0007(At1g02150),CIL0198S0019(EDD1),CIL0198S0020(EDD1),CIL0203S0011(RPL21),CIL0218S0020(GALT31A),CIL0262S0004(SBT1.8),CIL0266S0013(PAT18),CIL0324S0008(CESA2),CIL0326S0014(SBT1.…	10	31	CIL0013S0009(pif1),CIL0137S0001(SlH4),CIL0212S0008(ME1),CIL0307S0005(MCM8),CIL0418S0001(--),CIL0424S0007(JAC1),MSTRG.10219(PBB1),MSTRG.16106(KCS2),MSTRG.21709(--),MSTRG.9660(SAC1)	CIL0035S0004(NCRK),CIL0035S0022(RIC4),CIL0041S0003(--),CIL0218S0012(NAC012),CIL0326S0014(SBT1.8),CIL0331S0002(CYP90B1),CIL0425S0007(GUX1),CIL1274S0004(At1g18250),CIL1274S0013(SlH4),CIL1282S0043(CESA7),CIL1293S0044(CESA4),CIL1294S0034(GALS1),CIL1295S0020(PECS-2.1),CIL1327S0033(CSLA9),CIL1342S0002(PME53),CIL1381S0019(PME8),CIL1405S0058(GAUT12),CIL1439S0024(NRG2),CIL1446S0065(XTHB),CIL1458S0008(MAP6…	17	13	CIL0023S0018(APC8),CIL0134S0005(XTH22),CIL0218S0012(NAC012),CIL0359S0006(--),CIL0424S0012(PEX11A),CIL1268S0029(LYK3),CIL1295S0083(CEBPZ),CIL1325S0024(ABCB19),CIL1328S0057(KU80),CIL1343S0044(MT2),CIL1429S0014(PIN1A),CIL1485S0014(ASHR2),CIL1491S0001(AHA10),CIL1607S0015(RECQL4A),MSTRG.16106(KCS2),MSTRG.7308(ATHB-7),MSTRG.9660(SAC1)	CIL0013S0009(pif1),CIL1327S0033(CSLA9),CIL1339S0015(POL),CIL1342S0002(PME53),CIL1359S0006(ACX2),CIL1393S0018(MCM3),CIL1403S0020(EXPA10),CIL1407S0037(CEL1),CIL1429S0034(EXPA8),CIL1431S0004(XTH9),CIL1446S0071(OsI_36121),CIL1482S0001(YLS3),CIL1500S0047(KIN12C)	58	43
GO:0008150	Biological Process	GO:0098754	detoxification	0	0	--	--	0	1	--	CIL0218S0025(MTP1)	0	2	--	CIL0218S0025(MTP1),CIL1497S0053(HMA5)	0	0	--	--	0	0	--	--	0	0	--	--	0	1	--	CIL0218S0025(MTP1)	0	1	--	CIL0218S0025(MTP1)	0	2	--	CIL0218S0025(MTP1),CIL1497S0053(HMA5)	0	0	--	--	0	0	--	--	0	1
[truncated: 22 more columns]
